# Supplementary material for: Novel findings to the biosynthetic pathway of magnoflorine and taspine through transcriptomic and metabolomic analysis of Croton draco (Euphorbiaceae)
Source: BMC Plant Biol. 2019 Dec 18;19:560. doi: 10.1186/s12870-019-2195-y (PMC6921603; doi:10.1186/s12870-019-2195-y)
Supplement: Supplementary file 1 — Additional file 1: Table S1. Summary of sequencing data generated from Croton draco. [file 12870_2019_2195_MOESM1_ESM.xlsx]

## Sheet: Table S1
	Supplementary table S1: Summary of sequencing data generated from Croton draco.
		Organs sampled		Library ID	Paired-end reads (2x150 bp)	HQ* paired-end reads	Pairs merged	Trimmed-unmerged pairs	Pairs discarded
	Transcriptome datasets	1	Leaves	EI1CD1SS01	7788557	6508957	6590960	66524201	9759
		2	Fruit	EI1CD1SS02	18245403	14881559
		3	Stem	EI1CD1SS03	15817946	13416056
		4	Roots	EI1CD1SS04	19451582	16351282
		5	Inflorescences	EI1CD1SS05	17055662	14187456
		6	Flowers	EI1CD1SS06	9525020	7779610
				Total	87884170	73124920
	*High Quality (HQ) paired-end reads selected based on the stringency parameters: -q 30 (Minimum quality score to keep), -p 90 (Minimum percent of bases that must have [-q] quality) and -a 30 (the average quality of paired-end reads).
