# Supplementary material for: Novel findings to the biosynthetic pathway of magnoflorine and taspine through transcriptomic and metabolomic analysis of Croton draco (Euphorbiaceae)
Source: BMC Plant Biol. 2019 Dec 18;19:560. doi: 10.1186/s12870-019-2195-y (PMC6921603; doi:10.1186/s12870-019-2195-y)
Supplement: Supplementary file 2 — Additional file 2:. Unigene sequences longer than 1000 bp. (FASTA 51035 kb) [file 12870_2019_2195_MOESM2_ESM.fasta]

>UniGene1
ATGGCGATGGATGGAAGTTTCAATCTTGAATTTGCTTTCAAGAGGTTTCTTTCTCGTTGT
CCAGAGCTTAGAAGAATTCAGAAGCTCAATGATATTGAGAAAAAGGGACACATGATGACA
GAGGAAGAAGTCATAAATTCTGTGGCAGAACTATTGTTGAACCCAAGTTTTACGATCCCC
TTGATTGGGTGTTTCAGACCATTAGCTCAAAAGATCATAGATCAAACTGTGTCTTTGCTT
GGCAAGTGTGATCTCAGATCTGACCAGGATGAGTCAGCTGTTGATCCAAGGGTGTTCATC
AAAGGGGAAGTTGCTTATGTTATGGACTTCTATGCTCGAAGTGGGAGGGGTCTGGTTCTT
CATGAGCTTGCATGCTTAGCTCTCTGCCGTGCCCTGGATTTGGATAACTCTTTATTGGGG
TCGATATCAGCTTACTTTGAATTTTCTTTGCCGCCTTTCGAATTCATTCTGAGGAAAAAG
ACATTCCCTGAGCAGTTTGAGGTTCTTAAGCGTTGCTTATTTGCTACACGGGTTTCTTAC
CGTCTCCTCGTCCTTGAACCTGAGTTCTTCTCTGTAAGATGGGATTGGTCCTGTTTCCTG
GAGCTTTTAAAGACGATGCAAAACCTTGATCTGGGTTGTGGTGCTCAAGATGAGGTGATT
TCAGATTTAAGATGGTGTGGAATACAAATCCTATCCATCATATTGAAAATGAGCGACAGA
GCAATTGTAAATTTTGGTGTGGGAGCTGAAGAAGCAGCTTCATGCTTATTGCGTTGGGAA
GAGTTCTGTCAAGATGTCGCTATAGAGAAGGCTGGAATATATGTTCAATCATCTGAGCAC
CAAGTAATGGATTCTGTCAATGGAGAACCTGATTTGAGCCTGCAAACTGTCATGGCATCT
CATGAATATAATTCGCTGGCTTCATCACAGTCTGATGAAATTGAGCCCATGATCAAGAGT
CGAAGGTTGGCTATATGGAATGAAAAATCTGGAGGAACTCCATTTGTAATGACATCAACA
GTGAATAAAAGTTTTCAGATGGTACTATTAGCAGTGAATCAAAGATGGCCTGTTCTTCTT
TATGGCCCTGCTGGTGCTGGGAAAACTGCTCTCATTAGCAAGTTTGCTCAAGATTATGGG
AAGCAAGTTCTTTCTATCCACATGGATGAACAAATTGATGGCAAGACATTGATTGGGACT
TATGTATGCACGGAACAGCCTGGTGAATTTAGATGGCAACATGGGTCACTTATACAGGCT
GTTCTGAAAGGATACTGGGTTGTATTTGAGGACATTGATAAAGCGCCATCAGATGTGCAA
TCTGTCTTACTACCTTTACTTGAAGGCGCAAGCTTCTTCATAACGAGTCGTGGGGAGGAA
ATAAAAGTAGCAGAAAGCTTTAGACTGTTTTCTACCATTTCTACTTCCAAGAGTGATGCA
TTTTGTAACGCAGAAGGTCGAAATTTACTTAGCACTCTTTGGAGGAGAGTGATGGCTGGG
ATTCCATCTAATGACGACTTGCTAGATATAGTGAACGCATGGTTCCCAAATTTGGAGCCT
TTTGCTGGGAAACTTGTAGAAACATTTCAAAGAGTCAACTCTTCCTCTCTGCACCATATT
TTGGGATTTCAGTCTGGAAATTCCTCTTTAAGTGGGTCTTTGAGCATGTTCTCATTAAGA
GATCTCCTTAAATGGTGCAAGCGAATCACTGGATTAGGCTTTAGCTCAATGGAGAATGTG
TTAACAGATTATCAGTGTCACTGCATCTATCAAGAGGCTGTAGATATATTCGCAGCATTT
TCAGCATCGACGGAGACTCGAATGACTATTGTGAAAGAAATTGCAAAGTTGTGGACAGTT
CCACTTCCTGAGTCAGGAATTCTATATCCTTATAAACCTGAAATCCAGGGTTTACTTGCA
GAACTAAGAATTGGACGAGTTACTCTCCAACGCACAGAAACTGCGTTACAAGGCCAAGAA
AAACTTGTCAAGATGTGTAGTTCTCTGCATGTGCTTGAGAGAATATCTTGTTCTGTTAAG
CACAATGAGCCTGTCCTCTTGGTTGGTGAAACCGGAACTGGGAAGACTACTCTTGTTCAA
AATCTGGCTTCAATGCTTGGTCAGAGGATTACGGTTTTGAATTTGAGTCAACAGAGTGAT
GTCGCTGATTTATTAGGAGGATTTAAGCCCATAGATCCACGATCTATTTGTATTCTGCTT
TATAAGGAGTTTGAATCTCTGTTTTCAAAGACCTTTTCTGTTAAGGGAAATAATAAAGCT
ATTACCTTCTTACAAAGACAACTGCAAAAGAAGGACTGGACAAAGTTATTGGAAACATTT
AAGAAGTATGTAGATGACGTCCTTGAGAAACTGCAAGTTGAAAGATCTGGATCTGGGAAG
AAGAGAAAAAAACATTTGGATAAGGAAGAGCTACGCAAAGCGTGGGAGAATTTTTCTATG
AAAGTTGAAACTGCATATGGGCGAATTGGGGCATCGTCTGGAATGGTATTCTCATTTGTA
GAAGGAGCCTTTGTAACTGCACTTAGAAATGGTGAGTGGATTTTGCTGGATGAGGTGAAT
TTAGCTCCTCCAGAGACCTTGCAGAGAGTTATTGGTGTCCTTGAAGGAGAGTATGGGTCA
CTTTGTTTAGCAGAGAGGGGGGATATAAGTCATATACCTAGACATCCTAGTTTCCGTATA
TTTGCCTGCATGAATCCTGCAACTGATGCTGGAAAAAGAGACCTGCCCTACTCTTTGCGG
TGCAGATTTACTGAGTACTTTGTTGATGATTCATTAAGTAATGAGGATTTGAAATTATTT
ATTAATGAATTCATGGAGGAAACTCGATCACAGAGGGAGCTGGAAGAAGGAATAATTGAT
TTCTACAAAACAGCCAAAGTGTACTCTGAAGAAAGACTTCAAGATGGGGCCAATCAAAAG
CCTCAATACAGCTTAAGGTCTTTATATCGTGCACTAGAGTATACCAGGGTGGCAAAGGTG
AAGCGAAACTTTGATTTTAAAAAAGCAGTTTATGATGGCTTTTGCATGTTTTTTCTTACT
ATGCTGGATAGACCTAGTTCAAAGATTATGAAAGAGATGATCAAGGATAAGTTGTTAGGG
GGGAGGAAGCCTACGTCAAAACCATTTAGTGATTACTTAGAAGACTCCCACACTGATGTT
CTCTCAGAGAATTATGTATTGACAAAGAGCGTTAAGAAGCAACTTAAGAACTTGGCACGT
GCTATTTTTATCAAAAGATATCCTGTTCTTTTACAGGGACCTACATCTAGTGGAAAAACT
AGCCTTGTTCAGTTTCTTGCTGCAAGAAATGGGCGTGAATTCGTACGGATAAACAACCAT
GAACATACTGATTTGCAGGAATATTTAGGTTCTTACATATCTGATGCTCATGGAAAGCTT
ATATTTCATGAAGGTGCATTGGTCAAGGCTGTCCGGAATGGTTATTGGATTGTTTTGGAT
GAGCTAAATCTTGCCCCTTCTGACGTTTTGGAAGCATTAAATCGGTTGTTAGATGACAAT
AGGGAACTTTTTGTGCCTGAATTGGGGGAGACCATACGAGCACATAAAAATTTTATGCTT
TTCGCTACTCAAAATCCACCTACATTTTATGGTGGTCGTAAAATGCTTTCTCGAGCGTTT
CGCAATCGTTTTGTTGAGCTTCATGTGGATGAGATTCCAGATTATGAGTTGAGCACAATA
ATAGAGAAAAGGTGTAAAATCCCTGGCAGCCGTGCCAAGATCATGGTTGAAGTCATGAAG
GAGCTGCAGTTGCATAGGCAGAGAAGCAAAGTATTTGCTGGAAAACATGGATTTATAACA
CCCAGAGACTTGTTTCGGTGGGCTAATCGTTTAAAAACATTCGGAGATTCTAAAGAAGTT
ATGGCAGAACAGGGTTACTACCTCCTGGCAGATAGGCTGCGAGATGATGGAGAGAAACTT
GTTGTTCAAGAAGTTTTGGAAAAACATCTTCGGGTCAAAATTTCCAGAGATAAGTTGTAT
AAGGATTTAGTTGGATTAACCGAGAAGGACCTGAAGATTCCTGGAAATATCATCTTGACT
AAAAGTATGAAGAGATTGTATTTTCTCGTAAAGAATTGCTATGAATTACGTGAGCCAGTA
CTACTTGTTGGAGAAACTGGTGGTGGGAAGACAACTGTTTGTCAGTTGCTGAGTAGTTTA
TTGGGTTCACAATTGCACATTTTGAATTGCCATCAATACTCAGAAACATCTGATTTTCTC
GGGGGATTTTATCCTATAAGAGAGAGATCAAGACTGGCATCAGAATTCAATTATATAGTA
GAAAAGTTGAAGCTATCAAAGGCTTATGCCCTCTTCCCTGACAACTTAGATATTTCTTCT
GATATTGGCCAGGCCTCTTCAACTCTTGATCATCTTTCTGCCTTTCTAATAACTTACAGA
AAAGGTCAAGTTTCTTGTCCTGGTATCACCGAGCAAGATCTTGATGCTCTTGAGGAGATG
AAATTGAACCTTAGTCAGCTGCATCAGAAGTGGCAGACTATATTTACATGGCAAGATGGG
CCTCTTGTGCAAGCCATGAGAGCTGGCGATCTATTTCTTGTGGATGAAATTTCATTGGCT
GATGATAGTGTGCTGGAGAGATTAAATAGTGTTTTGGAGCCTGAGAGAACTCTGTCTTTG
GCAGAGAAAGGAGGGCCTGACATGGAAAAGTTAACAGCTCATGAGAACTTTTTAGTGCTT
GCAACTATGAATCCTGGTGGTGATTATGGTAAAAAGGAATTATCTCCAGCCCTTCGCAAC
CGTTTTACTGAGATTTGGGTTCCTCCTGTCGGTGATTTGGATGAACTTAGAGATATTGCT
TTGAGGAGGTTTTCCAATCCAGAATTCTCATACATTGTGGATACTATGATAAATTTCTGG
GAGTGGTTTAACCAGTTACAAGAGGCGAGGATGCTTACTGTGAGAGATCTCTTATCTTGG
GTTGAGTTTATTAACATGACTGAGGGAAGACTAGGACGTGATTATGCATTCTTCCATGGG
CTTTTCCTTGTTTTGCTTGATGGATTAAGTCTGGGAACTGGTATTTCCAGAGTGGATGCT
GAACTTTTAAGGGAGAAATGCCTCTATTTTCTTGTAAAGAACTTTGAGCTGGACAATATT
GCTCTGGGAAAACTTTCAACAATGGAAAATTATGGTTGGGGTGATCTCAAATCAACTGCA
GATATTTCTTGTAGCGATAACATGCTCTGCGATAATGTTTTTGGTATCAGTCCATTTTAT
ATTGAAAAAGGCTGTGAAAAATGTGAGACTAGTGGTTTTGAATTTTTGGCACCAACTACA
CGGAGAAATGCATTGCGGGTATTGCGTGCTATGCAGCTCTCAAAGCCTGTACTATTGGAA
GGCAGTCCAGGTGTTGGTAAGACTAGTTTGATTATTGCATTGGGAAAGTATTCTGGGCAT
AAGGTTGTGCGCATAAATTTATCTGAGCAGACTGATTTAATGGATTTGCTGGGGTCAGAC
TTGCCTGTTGAAAGTGATGAAGGAATGAAATTCGCATGGTCTGATGGAATTTTGCTGCAG
GCTATAAAGGAGGGTTCTTGGGTTTTGCTGGATGAACTTAATCTGGCTCCACAATCTGTC
TTAGAGGGTTTGAATGCTATTTTGGATCATCGAGCGGAGGTATTCATTCCAGAGCTCGGG
GTTACTTTTAAATGTCCATCATCTTTCAGAGTTTTTGCTTGTCAAAATCCATTTTCTCAA
GGTGGTGGCAGGAAAGGCCTTCCAAGATCCTTTCTGAATCGATTTACAAAGGTGTACATA
GATGAGTTGGTTGAGGATGACTACTTATTTATCTCTAGCTCCCTTTATCCCTCAATCCCA
AGACCTGTGCTTTCAAAGTTAATTTCCTTCAATAAAAGGTTACATGAAGATACCATGTTA
TATAACAAGTTTGGTCAGGCTGGCTCTCCATGGGAGTTTAATTTGCGTGATGTGATTCGC
TCGTGTGACATCATTAAAGATTCTCCGAACAAGTCAGAAACTGATTGCTTTCTTGACTTA
ATTTATGTGCAAAGAATGCGCACTCCTAATGATCGCAAGGAAGTTCTACGCCTCTATGAG
GAGGTTTTTGGAGTAAAGCCATTGATAAATCCTTATCCTCGAGTACAGCAAAATCCTAAC
TACATAATTGTGGGGAACACTGCTGCTAAACGAAACATTGTGCAGTCTTCTAAAAAGAGT
GGTCAGCTGAATATTATTCCCAGCATTCGCCATAGTTTGGGAGCTGCTGTGCATTGTGTA
CAGCATCAGTGGTTGTGCATCTTGGTTGGTCCACCATCATCTGGGAAAACTTCATTGATA
AGGTTATTAGCTGAGCTCACAAACAATGTTCTAAATGAGCTAAACCTTTCATCGGCATCT
GACATATCTGAATTACTCGGATGTTTTGAACAATATGATGCTTACCGCAACTTTAGGTCC
ATTCTTGCTCAAGTTGAGCGCTGTGTTACAGAATATTGCAGCTTGTTGTTGGAGTTCTCC
AGGGCAATGTTTTATGAAAGAAAGGACATGATCGCGAAACTTGCTTTCTTATCTAGTATG
CATTCCAGTTTCTCGTCAACTTCTACACGTGTGGAGAACAATATTGTCAGTTCTCTTGAT
GTGCTAGTTGAGATGATTGAGCAATTAAAATTGGATGTAGTCATCAATTGTTTACCTGTT
TCTTGGCCAAGCAATGAGCTGACTAGTATCATGAAGGCTATCTCAAAGTTGAAAGATTAT
CTACAGAGAACCCAGTTTTCCGCAAAGTTTGAGTGGGTACCTGGGATACTTGTAAAGGCT
ATAGAAAATGGTGAATGGGTTGTTCTGGAGAATGCAAATCTTTGTAATCCCACGGTTCTT
GATAGAATCAACTCCCTGGTGGAGCCAAGTGGTTCAATTACAGTTAATGAATGTGGGATT
ATTGATGGGAGCCCAGTGGTCCTTCATCCACACCCAAATTTCCGTATGTTCCTCACAGTT
GATCCTAGCTATGGTGAAGTATCTCGAGCAATGCGGAATAGAGGAGTTGAGATATTTATG
ATGCCGCCATATTGGCTGCTCGATGAGGAAATTAGAGCAGAATTTGAATTAAAGGATGTG
AAAAGGTTTCTCGTATTATCTGGGGTTCCTATTGGTAAATTAGTTGAGTCAATGGCAAGA
GCTCATATTTATGCTCGGAATGAAGGCCTACGAGTTAATGCTCATATTACATATCTTGAA
CTTGCACGATGGATTAAGTTATTTCAGCAGCTTCTCATTTATGGTAGCCAGCTTCTTTGG
AGCCTGCAGTTAAGCTGGGAGCACACATATCTATCTTCTTTGGGTGATGCTGTGGGATGG
AATATTATAAATTATGCAAAGATTGCTTTCTTATCTGCAAAAACACTGTCCGTCTCTGAT
TTGCCTATTGAATCATCTTTGCATTTGCCTGGTGGATGGCCAATGCCATTGAAGTTGAGG
GATCTGATATTTTACTCGAAGGAATCTTCTGTCAAACAAAACTTTTTGTATCTGGAGTTC
CTTTTGTCTCAGTATGAATTGGGAGCATCAAGGAATAAATTTGGCTCGGACCAGTTTTCT
TCTGTTACCAGCCTGGTGGGGGTTTATTCAATTGATTTGAATATGATACATCAGCTCATG
TTTCCACAGGCTTGCAAGCAAATAATTTCTAGATCAAGTAAGGACACAGAATTTGACATA
AAGTTGGCCAAGCAGATGATATTGTTTGCTGCCAACTGGACTATTGAGCAGGCTGCTGAA
ATTGATCATACATTATATCTTTTCAGGGTTAGCTGGATTAGCTCTAGACTAGAACATTGT
CATTTTTTCCACTCATTTGAGAATTTACTAAAACAGGAATTTGACCATCCTATTTGGAAA
TCTATTTTTCGATGCCACAATGAGCTTGCATCCCTTCATCAAATAGATTTGAACTCGAGA
CCAGTACCATTGCTTTCAGCAGACTTAATTGATTCAACTCGGTCAACTGAAATTCCAAAC
TCATTGAGTGAACTTCTTTCCAATGCTATTAATTCTGTCGGCCTTCTAAGGCTTTCTTAT
CAACAGTGGGATGCTCAAAATAGGCATGTCTATGATATTGGAATGCAGCATTTCAAACCA
GTCTTGCAGTCCCTGCAAGGGTTGGAGAAAGAGATCCTTGATACACTGGTTATATCCCCA
TCCTATGATACGCTGACTAAACTTTTCACACAGCTTCTCGATGATCACATATTGTTCTGG
AATGCTGTTATCTCATCACAGCTTGAGGAAATACTAATGGCTTGGCATAATTTAGCAAAG
GATGTTGCAAAATTGCATGATTTTTGTCCAAGAGCTGTTGGAAATGTATTAATGGTGGCA
AGTACTCATCTAGATAAAAAATTTCATAGGCCATCTCGGCAGTCCTTTCTATGGATTCAT
GGCGGTCATCCAATAATTCCATCGTCTTCCGAACTATATCATAAACAACAGCAGCTTTTA
GAGCTGTGTGAATTAATCTGGTCCACACATAAAAATCCCTATCAGCAGGTTGATGATGGC
GTCATTGATGTTGCTGCATCTTTTGATCCTGAACTTCGCTTCCTTGCTGTGCAAGGTATT
TGCATGTCACTGTATATAACCAATAAATGTGATGAAGAGAGTGAAGTTGTTCAGAAGCTG
GAGGAGATGTATCAGATGCTTTTGGAAAGATTTAGACATGAAAAGCAGAAAGTGGAGTCA
ATATTACAGTCTGATAAAAATGCTATTCTTGAGGGAAGTTTGGCTGCTTCTAGTGTTTTC
TTCCCCGAGATATTGCACAAGAAATCTGGCTTTGCTTGTTGGCAAGAGGCAGTCCCTATA
GTTGACATCACAAGTTTTGTCCTTGACCTTGAATTGCTTCAAAAGCTCTTACCAGTTGTT
TTGGTTGATTCCAGAGGATTACAACAGGAACTAGGTGGTTTATGTGATTGGCTGGAGTGT
TCTTTGAAATACTCGCTATCCTTTTCATCAAGGCAGCCTCAAAATTTTATACCCCACCAA
AAAATTTTATGGATTCTCGAAGCACGTAAATATGAAGCAAGTGCTAAAATTCCCAGTTAT
GTTCTTGAGATGTGGTTTTGGTGGCATTCATCTTTATGGAACCATCGCCCTGTTTCGGTT
GAGAACCTCGCAAAGATTGATGGTTACAATAGTCCTTTGCCTGCTATGCTTTCTCAGCCA
ATAAAAACAGCATGTGTTACTCGTATAGTGCGCAGTTCATGTTCTGCTAAGGAATGTTTT
GTGCATTCTCTGAAACTTAAACTAGCTTCATGCAATCTCTGTCAAAGCCCTTCAACAAGG
TCAAACTTACCTGATTTTCTTTTATCTGTTGCTCGATCTCTGTTTCAACAGATAATTCAT
GCACACAGAAGAGCATTTGATGCTGATAATTTTGCTGCAATTAGCTCCATCTTCTGCTGC
TTCCGGAGGAACAATTTTACTAGCGATGAGATGCAACTGCAAAAGTTGAGATCACTCATT
GAATCCTCAAGTGATCAAAGTTTGAAGTCCTTGTTGCCACTAATTGAAAAGCTTTACATC
CATTGTTCTTCTACTGATTTGGACTTAAATATCGGTTATGCATGGTTACGGATTGGGGAA
TTGCGCTTTAATCTCTTGCTTAGTGGTTATGATATGGATCCTGCAAAGAAATACTCTTTC
AAGCACTCTAAATTGGAAGAAAAGATCTCATCACTTGAGCTTGAAACAAAGGTACGTCAA
GAATGTGACTATCTAGCTGGTCGGTTTTCTTCAAGAGAGAATGATAAAAAGAGAATCAAA
GAATTACAGATTCTCAAAGTTGAACAAAAGAAACTTCGGAGAAAGATGGTGTACCGCAGC
AACCAGTTAAAATTTAATGCATTTAGAAAGGAATGCAAGGAGTTCCTTAAACTTGTTATG
ATGGTAGTGGACTTGGCGAGTAATATTAAGGTCACAGAATTAGAACATGTTCTTGATCAA
GCACATAACTGGCAGGAAACAGCAAGCTGTTTTATAGACAGATTATCTGATGAATATGAG
GAATACATTGATGTAGCCCAACCAATTCAAGTTGCCGTGTACGAGATGAAATTGGGCCTG
TCACTGATTCTTTCTGGTGCCTTGACAAAAAAATATTTGAATAAAATTGAGGTGGATAAT
ATGGAGCAAGTTGGGGAATCAATTTATTCATTCATGAAATTTCCGAGGGGACATGCTTTT
GAATCAGTTTCCAATAATATGACTATTCCTGTAAACTTCATGGAGCCAGAAGTAAATTTG
CTGGAAAAACTAGTAGCTATTTCAAGTGATGTCAATGCTGAAAGTGGAGTATCTATCTTT
CAACTCAAAGTAGCTCTTCGCCTCAATATTCTTGTACATATTGCACATTTTGTGGCTGAT
GCAAAAAGGATTGTTGATACTTCTTTCAAGATATTGGATAAAATGTTCAGTGAATTTGCA
AGCATCTGGATGAATATGAAAGTTGAAGCGAAAAGCAAAGCAGGCTATGATGCTCAGCAA
TACAAATTCAGGCCTCGTGCCTTTGAGATCAAACGGGTTATTGATGTTGATATGACAAAT
TTTGCAAAATTTCTGGCAAATGAGAACCTCTCGGAATGGCTTGAGTTTCTTTCCGAAAAC
GAATATTCTGAGAAGCTGGAAGCTAGTATGGAGAATGAATGTTTGGAGGATGAATGGAAC
CTCGTGCCAGAGGCAGTGCTGAACAACATGATCCAGATACACAACCGATTATTTGGTTCC
ACTGATCTTGTCTTACCTCCTGGAACATTCTGTGTCTCCGACACCGATCGATTGCAATTA
TTCTCTAGCTCGTACTCCTTGGGAGTAGGGATGATTAAAGGTTTAGGAGGTTTAGTTTCG
TGTGATTTGGATGCTAAATTGGTGCCAGAGAATTTACTTCGCCTTTGTTTGGAGCATGAA
CGGGTTTTTGATTCATCTCGTAAATCATCCAGCAACAACTTTTTAAAGGATTCAAATACT
TCTGAGATGGCTAAAATGGTGAAATTACTTCTGGTACTTCAACAACGGATTCTTGGCCTT
CTGGATCAGTGGGAAGATCACCCCGACCTGCAGAAAATAGTAGATGCAATTGAGCTGTTG
TTGGCTGTTCCTCTGGAGACACCTTTGGCCAAGGTTCTTTTAGGAGTGCGCTTCCTACTT
AACAGGGCCAGAATGTTGGAAGAAAATGGATCCAAATTTTCACTGACTGATGAACTCAAT
CCTATTATTTCTCTGGTGTGCTCATGGCAAAAGATGGAATTTGAGTTTTGGCCTTCATTG
CTTGATGAGGTTCAGGATCAATATGAGACCAATGCTGCAAAGTTGTGGTTTCCTCTATTT
TCAGTTTTGAATCATAGAAATGGTGCTGATATTACAGGATATGTGCAGTCTACAATAGAA
AGTTTGGAGGAGTTCATCAACACTTCCAGCATTGGTGAATTTAGAAAGCGCCTTCAGCTT
CTTGTCTCTTTCATTGGTCAAATTACTGCAGGTAGATGCCTGGAAGTGGATACTTATGCA
AGTTCTTGGCAGGAGAAAAATTTGGATATCTTGTATAATGTGTTTGGATACTATGTTCAA
CTTTTACCAAGAATCTTGGAGTATATTGAAACTAATAGAAGAAATATTCAAATGGAAATG
AAAGAGCTTCTGAAGCTATGTCGATGGGAACGTGTTGAGGCTTGCTTGTCTGCTGAAAAC
TCAAAAAGGGCTCGGCAGAAACTTAAGAAGCTAATTCAGAATTACACAGATGCGCTTCAA
CAACCTGTGATGCTTATTCTCAATCATGAGGCTGTACAGAAAGGCATAAATGTTCAGTAT
GTGCAAGCTCCAAAGCTCCTCAATGACATTTCAGAAACCCATACTATGTTGTTGAAGGTT
GTTGTAGATCAGTTCGGTGATGAAGACAGGTTCTCATGGTATCCTGATTGGAGAGGAAAA
GTAAATGATACTTTGCAAGCCCTACATGTTGACAGGATTTCTCAATTACGCTTACTGGTT
GACGAAGATGTTGCGAGTACCATGCAGCAAGTTTTGGCTTCCAAGTCTGCATGTACAGTA
GAAGTGGAACAGTGGAATGCTGTGTGTCAAACACTTGGAAAAATATGTAGAGCTACAATA
AATAATGATTCTCTGTGGAAAGATACAGAAAAAAGTGTGGGGAAGAAGAGGGCTTTCTCT
GATCTTCTAAAGCAGTTAGAAAGTAGTGGGTTGCATAAGCACAAGTTTGAAATTATGAAG
ATATCCAACAATGCAAACTGGTTGTTCGTTCAGCCGTCATATGAGGTGCAGCATTTGCTT
TTGACGCAGAATAGACTGTCTTCTGTGACCAGTGAACTACAGGGTCAGCCTGAGGAAAAT
GTAGATAATGAATGGAGAACAGTCAATGAGTTTTACTTTAAAAGTATGGCATCTGTGCAG
CTTCTGCAACAAATTTGCTTAAAATCCCATGAAGATATTACCTATGAGCAGGCTAGTAGG
TCGCTGTCGTTTCTGAACCATCTAATAGTCATACAGCAAAGTCAACGTGCTGCTGCTTAT
GGCTTTTCTAAGCATTTGCAGTGCATGCGAAAATGTTTATCTGCTTTGGAAAATTTGTGT
TCAAGATATCTTGGTAGGGATGATAGAGCAGGCCCTATTTCGCCAAGCCAGCAAGCGTTC
TTTAAATGTTTGTGGAAACAAAAACAATGGTTTGATGCATTAACTGCAACATTGGTTGAG
GAATCACTGCTGCTTAAATCTGTGGAAAGTACCCAGTTTAGGTCTTGTCAAAGTATCAAG
CCTGAAACAAATTATGTTCTTCAATTCATTGAAAAATTCACCCCCCTCATACAGAAATCC
AAGGAATCGCTGGACAATTATCTTGTTGGTCATCATGGAATCATACAAAATGTTGTACAG
GAATCACTAGATAAATATCTTTTTCATCGCATTGACACTAGCTCTGCTGGTTCTGTACAT
CCATATGTCATTTCAAAGCAAATGGAACAAGTGGTATTTAGAAATTTAGAAGTTATTAAG
GAATTTGTGAAGCATGTCACTGATTTACGCAGGTTGGATTTGAGCAAAAGCTCGGTGGTA
GAGGCACTGCTTGCTCGTCTTGATGATGCATTTGAGAAGGGTGAGCTATTGGCTGAAGAG
CTCAACTTTTCTCCAATGTCAAATTCAAGTAATGAACCAACGTGCACATGCAACAAATCC
GAGTGCTGTGATAAAAAGTTTTCTGAGCTTGATACTATGTTTGGCCAAGCACTCAAAAAT
ACATTTCAAGTTATCATGGATGCACTGAAAAGGACAAATTCATTAACTAGCGGTTGTGCT
CTCTCTGAGGGGTCATTAGAGAATATTACATCGTGGGAATATCTATTCAATTCAACTGTG
CAAAATTTGAATATGGAAGAGTTATATGATGGTCTACTCAAAATAGTATTTTTAGTAGAG
AAAATGATGAATCATTCTGGATGTAAAAAATCTTCTTGTGTTGAAGCATGTTTTGAGAAC
CTGCATGCATTTTCGGAGCTAATATTGACTTTTGGTGATCGTTTGTTGCGAGAACTTTTG
GCTATGCATAAAGTGGTCTCTGTAATGACTCATGTTCTGGCAAATGTTTTGGCTTCATTA
TTCTCAAAAGGGTTTGGTATTGCTTGCAAAGATGAAGATGATGAAAATAGTCATGGTAAA
CCTGAAAATACTACAGGAACAGGGATGGGGGAAGGGTCAGGTCAAAATGATGTCAGTGAT
AAGATAACTGATGAAGATCAACTTCTTGGAGCTTCTGAAAAGGCAAGTGAAGAACAAAAT
GCCTCAGGTGATGCACCAAATAAGGATGAAAAGGGTATTGAGATGGAGCAGGATTTTGCT
GCCGACACGTTTAGTGTCAGTGAGCACTCCGAGGAGGAGAATGATGAAGATAGTGATGAT
GAGCAACTGGAGTCTGCAATGGGGGAAACTGGAGCTGATAATGAAGTCATTGATGAGAAA
CTTTGGGACAAGAAGGAAGACGAAGACCCTAATACTGCCAATGAGAAGTATGAATCTGGA
CCCTCAGTTAGGGATCGAGATAGAAGCAGTAGGGAGATTAGAGCCAAGGAAGATTCTGCT
GCTGCTGATGAGGAACCTGGAGAGCTTAATTCGGAGGAACTTGATATGAAAAATGACCAG
GCTGAAGATCAAGATGATCTTGGTGATAAAGAAGGTGGCATGGATGATATGCAGATGGAC
AAGGATGAATCAGTTGCTGATCCAACTGGTCTTGAGCTTGATGAGTTAAAAGAAAAATCT
GAGGAGGATATGGATGTGGATGAAGATACAAATGAAAAAGAAGAAATTGATTCCAAGGAA
GACATGGATCCAGAAGGTACTGATGATCCTGCTGAGAATGGGAACCAGGATGGGTCTGCT
GAGCATGGGAATGATGACAAAGAAAATGCAAATCCTACTGATGAAACCATGGAAGAGGCA
GAGGCTGAACCAGTGGGAGGACCCTCTGAAAGTAATGATCCCAGTGAGAATGATGAAAAG
AGCTTGGATATAAATTCAATGGCATCTAGAGAAGATGTGTTTGGAAATGGAATTCCCGAC
TTAATTAGTGACCATATGCCCAATACAGCATCTGCTACACAACCAAATGGTGACTCACAG
GTACCAGATTCAAAAAATGTTGCACCAGAAGCAAACATATCCAGTAATGAAGCTTTTGAC
CTTGGTCCCATGAAAAGCTTACCTTCTGGTCAAATGTCTGGGATGGATATAATGGTCTCT
GACTTTTCAAATAGTGGAAAATTGACCGATGACCAGCAAAAATCACAACACTCTCAGGAG
GAGTCTTTATCTGTTCAACAACCCCAGCCAAATCCTTACAGAAATGTTGGCAATGCTCTT
GAGAAGTGGAAAGAAAGGGTCAAAGTGTCTGTCGATGTTCAGGCAGATGGCAAGGATGCA
CTTGGTGAGCTGGAGGACAAGGATGCTAATGAATATGGATTTGTTCCCGAGTCTGAAGAA
GGAACAGAGCAGGCATTGGGCCCTGCGACTTCTGAGCAGGTTGACACAAATATCAATGCT
AATAAGCTAGATGAGGATAATACCACAGCTCCATCAGAGGATCTCAGCAAGATGGAGGTT
GATAATCAAAGTTCCGAGGATGGTAATCTCAAACATTATGGTTCAATCCCCAGAAGTAAA
ATGGAGGAACCAATTCGGTTCTCTGATTTTGAAAAGCCATGTAAGGAGGGGTCCCCAGAA
ATTGATGGACATGATGGTGGTGATCCAGGAACTCCTTCAGAGAGTTTGGTATCTGTCAGG
AAGTCCTACTTGACTGAGGAGATACACCAACTTAGCAAACTTTCTGTAGAAGATAATGAA
CTTGGAAGAGCCCATGATCCTGGAGAAACGGTCCTTGACATAAAAAATAATGCCACTGCT
CAGTGGAGAAGATATGAGTTGCTCACGACAAGGTTGTCCCAGGAGTTGGCTGAACAATTG
CGTCTTGTCATGGAACCCACTCTAGCAAGCAAGCTTCAAGGAGATTATAAGACTGGCAAG
CGGATCAACATGAAGAAGGTAATTCCCTATATAGCAAGTCACTACCGGAAAGATAAAATA
TGGCTAAGGCGAACTCGGCCTAACAAACGTGACTACCAAGTCGTCATTGCCGTGGATGAT
TCCAGGAGCATGTCTGAGAGTAGTTGTGGAGATGTTGCAGTTGAATCATTAGTGACAGTA
TGTCGTGCCATGTCTCAACTGGAAATGGGTAACTTGGCTGTTGCAAGCTTTGGTAAGAAG
GGCAACATAAAGTTACTGCACGATTTTGATCAGCCATTCAATGGGGAAGCTGGAGTTAAG
ATCATTTCCAATTTGACATTCAGACAAGAGAACACCATTGCTGATGAACCGGTTACTGAC
CTGTTAAAGTATTTGAACACAATGCTTGATGCTGCCGTTACTAAAGCAAGACTTCCTTCT
GGACAGAACCCACTACAACAACTTGTATTAATTATTGCAGATGGTCGGTTCCATGAAAAG
GAGAAATTGAAACGTTGTGCCAGAGATTTCTTGAGTAAAAAGCGAATGGTTGCATTTCTG
CTTCTGGATAGCCCTCAGGAATCAATCATGGATCAAATGGAAGCATCATTCGTGGGTGAT
GGTCAAAACAAAGTGCTCAAGTTTACTAAATACCTCGACTCTTTTCCGTTCCCATACTAT
ATTGTATTGAGGAATATTGAGGCACTTCCAAGGACCCTTGCGGATTTATTGAGACAGTGG
TATGAGCTTATGCAGTATTCAAGG
>UniGene2
ATGGAATTTAATCCAAGAGCAGCAGAACTAACAAGTCTATTAGAAAGTCGAATTTCCAAC
TATTACACCAATTGGAAAGTGGATGAGATCGGTCGAGTGGTCTCAGTTGGAGATGGGATT
GCGCGTGTTTATGGATTGAAGGAGATTCAAGCTGGGGAAATGGTGGAATTTGCCAGCGGT
GTCAAAGGAATAGCCTTGAATCTTGAGAATGAGAATGTCGGGATTGTTGTCTTTGGTAGT
GATACCGCTATTAAAGAAGGAGAGATTGTGAAGCGCACTGGATCTATTGTAGATGTTCCT
GCGGGAAGGGCTATGTTAGGCCGTGTGGTCGACGCGTTGGGAGTACCTATTGATGGAAGA
GGGGCTCTAGGCGATCACGAGCGAAGACGTGTCGAAGTGAAAGCCCCTGGGATTATTGAA
CGTAAATCTGTGCACGAGCCTATGCAAACAGGGTTAAAAGCGGTAGATAGCTTGGTTCCT
ATAGGCCGTGGTCAACGAGAACTTATAATCGGGGACCGACAAACTGGAAAAACAGCTATT
GCTATCGATACCATATTAAACCAAAAGCAACTGAACTCAAGGGCCACCTCTGAGAGTGAG
ACATTGTATTGTGTCTATGTAGCGATTGGACAGAAACGCTCAACTGTGGCACAATTAGTT
CAAATTCTTTCAGAAGCGAATGCTTTAGAATATTCCATTCTTGTAGCAGCCACCGCCTCG
GATCCTGCTCCTCTGCAATTTCTAGCCCCATATTCTGGCTGTGCCATGGGGGAATATTTC
CGCGATAATGGAATGCACGCATTAATAATCTATGATGATCTTAGTAAACAAGCCGTGGCA
TATCGACAAATGTCATTATTGTTACGCCGACCACCGGGCCGTGAGGCTTTCCCAGGCGAT
GTTTTCTATTTACATTCCCGTCTCTTAGAAAGAGCCGCTAAACGATCGGACCAGACAGGT
GCAGGTAGCTTGACCGCCTTACCCGTCATTGAAACACAAGCTGGAGACGTATCCGCCTAT
ATCCCTACGAATGTAATCTCGATTACTGATGGACAAATCTGTTTGGAAACAGAGCTCTTT
TATCGCGGAATTCGACCTGCTATTAATGTCGGCTTATCTGTCAGTCGCGTCGGGTCTGCA
GCTCAGTTGAAAGCTATGAAACAAGTCTGTGGTAGTTTAAAACTGGAATTGGCACAATAT
CGCGAAGTGGCCGCCTTTGCTCAATTTGGCTCAGACCTGGATGCAGCAACTCAGGCATTA
CTCAATCGAGGCGCCAGGCTTACAGAAGTACTGAAACAACCACAATATACACCACTTCCA
ATTGAACAACAAATTCTAGTCATTTATGCAGCAGTCAATGGATTCTGTGATCGAATGCCA
CTAGACAAAATTGCTCAATATGAGAGAGTCATTCTAAGTAGTGTAAAACCAGAATTACTA
CAATCCCTTTTAGAAAAAGGGGGCTTAACTGACCAAAGAAAGATGGAACTAGATACTTTC
TTAAAAGAAAGCGCTTTC
>UniGene3
ATGAAAGGACATCAACTCAAATCCTGGATTTTCGAATTGAGAGAGATATTGAGAGAGATC
AAGAATTCTCACTATTTCTTAGATTCATGGACCCAATTCAATTCAGTGGGATCTTTCATT
CACATTTTTTTCCATCAAGAACGTTTTATAAAACTCTTTGACTCCCGAATTTGGAGTATC
TTATTTTCACGTAATTCACAGGGTTCAACAAGCAATCGATATTTCACGATCAAGGGTATA
GTACTATTTGTAGTAGTGGTTCTTATATATCGTATTAACAATCGAAAGATGGTCGAAAGA
AAAAATCTCTATTTGACAGGACTTCTTCCTATACCTATTAATTTTCATTCCATTGGACCC
CGAAATCGTACATTAGAAGAATCCTTTGGGTCTTCCAATATCAATAGGTTGATTGTTTCG
CTTTTGTATCTTCCAAAAGTAAAAAAGATCTCTGAGAGTTCTTTCCTGAATCTGAAAGAG
AGTACTTGGGTTCTTCCAATAAATAAAAAGTGTATTATGTCTGAATCCACCTGGGATTTA
CGGTGGTGGAGGAACTGGATCGGAAAAAAGAGGGATTTTAGTTGTAAGATATCTAATAAA
ACTGTCGCTGGAATTGAGATCTCATCCCAAGAAAGAGATATCAAATATTTGGGGTTTTCT
TTTGTATATTATATAGATGATCCGATCTGCAAGGGCCATGATTGGGAATTGTTTCATCGT
CTTTCTCCGAGGAAGGGGCGAAACATAATCCACTTGGATTCGGGACAGGTATTCGAAATC
TTAGTGAAAGACTGGATTTGTTATCTCATGTTTGCTTTTTGTGAAAAAATACCAATTGAA
GTGGAGGGTTTCTTCAAACAACAAGGTGCTGAGTCAACTATTCAATCAAATGATATTGAG
CATGTTTCCCATCTCTTCTCGAGAAAGAAGTGGGCTATTTCTTTGCAAAATTGTGCTCAA
TTTCATATGTGGCAATTCCGCCAAGATCTCTTCGTTAGTTGGGGGAATAATCTACACGAA
TCGGATTTTTTGAGGAACATATCGAGAGAAAAGTGGATTTGGTTAGACAATGTGTGGTTG
GTAAACAAGGATCGGTTTTGTCCCAAGGCACGGAATATATCGCCAAATGATTCCACAAGA
TCTAGTTTCGTTCAAGGAAGGAATTATAGCCAATTCAAGGGGTCTTCTGATCAATCCAGA
GCCAGAGATCATTTCGATTCCATTAGTAATGAGGATTCGGAATATTCCACATTGATCAAT
CAAAGAAAGATTCAACAACTAAAAGAAATATCGATTCTTTTCGATCCTTCCTTTCTTCAA
ACCGAACGAACAGAGATAGAATCAGAGCGATTCCCTAAACACCTTTCTGGATATTCCTCA
ATGTCCCGACTATTCACGGAAGGTGAGAAGGAGATGAATAATCATCTGCTTCCGGAAGAA
ATCGAAAAATTTCTTGGGAATCCTACAAGATCCATTCGTTCTTTTTTCTCCGACAGATTG
TCAGAACTTCATTTGGATTCGAATCCTACTGAGCGGTCCACTAATTTGTTGAAGAAAGAG
CAAGATATTTGTTTTGTCCCTTCCAGGCGATCGGAAAATAAAGAAATAGTTAATATATTC
AGGATAATCACGTATTTCCAAAATACCGTCTCAATTTATCCTATTTCATCAGATCTGGGA
TGGGATCTGGGTGAACCGGATATGGACAGTTCCAATAAGATTTCTTTCTTGAAAAAAAAT
CCATTTTTTGATTTATTTCATCTTCATCTATTTCATGATCGGAACGGGGGGGGGTACACG
TTACACTACGATTTTGAATCAGAAGAGAGATTTCAAGAAATGGCAGATCTATTTACTCTA
TCAACAACCGAGCCGAATCTGGTGTATCATAAGGGATTTGTCCTTTTTATTGATTCTTAT
GGGTTGGATCAAAAACAATTATTGAATGAGGTATTCGGCTCCAGGGATGAATCGAAAAAG
AAATCTTTATTTCTTCTACCTCCTATTTTTTATGAAGAGAATGAATCTTTTTATCGAAGG
ATCAGAAAAAAATGGGTACGAATCCCCTGCAGGAATGATTTGGAAGATCCAAAACAAAAA
ATAGTGGTATTTGCTAGAAACAACATAATGGAGGCAGTCAATCAATATGGATTAATCCTA
AATCTGATTCAAATCCAATACAGTCCCTATGAGTATATAAGAAATGTATTGACTCAATTC
TTTTTAATGAATAGATCCGATCGCAACTTCGAATATGGAATGCAAAAGAATCAAATAGGA
AATGAGACTCTGACTCATAGAATGAAATATAGGATCAACCAACATTTATCGAATTTGAAA
CAGAGTCAGAAGAACTGGTTCGATCCTCTTATTTTTCTTTCTCGAACCGAGAAATCCATG
AATTGGGATCCTAATGCATCTAGATACAAATGGTCTAATCGGAGCAAGAATTTCCATGAA
TATTTGGGACATTTCATTTCTGAGCAGAAGGGCCATTTTCTTTTTCAAGTAGTGTTCGAT
CGATTACGTATTAATCAATATTCGATTGATTGGTCTGAGGTTATCGACAAAAAAGATTTG
TCTAAGTCACTTCGTTTCTTTTTGTCCAAGTTACTTGTTTTTGTGTCCAAGTTTCTTCTC
TTTTTGTCCAACGCACTTCCTTTTTTCTTTGTGAGTTTCGGGAATATCCCCATTCATAGG
TCCGAAATCCATATCTATGAATTGAAAGGGCCGAATGATCCACTCTGCAATCGGCTGTTA
GAACCAATCGGTCTTCAAATCGTTCATTTGAAAAAATTGAAACCCTTCTTGTTGGACGAT
CATGATATTTTCCAAAAATCGCAATTTTTTATTAATGAAGGAACAATGTTACCTTTTTTG
TTCAATCAGATACCAAAGTGGATGATTGACTCATTCTATATTAGAAATAATTGCAGGAAA
TCTTTTGATAACACTGATTCCTATTTCTCCATTTTCTCAATGATATCCCACGATCAAAAC
AATTGGCTGAATCCCGTGAAACCATTTCATAGAAGTGCATTAATATCTTCTTTTTATAAA
ACAAATCGACTTCGATTTTTGAGTAATCTATATCACTTCTGCTTCTCTTGGAACAAAAGA
TTCCCTTTTTGTGTGGAAAAGGCCCGTATCAAGAATTATGATTTTACGTATGGACAATTC
CTCAATATCTTGTTAATTCGCAACAAAATATTTTCTTTGTCTTTGTGCAGCCGTAAAAAA
AAACATCTTTTTTTGGAAACAGTCTCTCTCCCCCCAATCGAGTCACCAGTATCTAACATA
TTCATACCTAATGATTTTCCACAAGGTGGTAATGAAAGGTATAACTTGTACAAATCTTTC
CATTTTCCAATTCGACCCGATCCATTTGTTGGTAGAGCTATTTATTTGATCGCAGACATT
TCTGGAAGACCTCTAACAGAGGCACAAATAGTCAATTTGGAAAGAACTTATTGTCAACCT
CTTTCGAATATGAATCTCTCTGATTCAGAAGGGAAGAACTTGCATCAGTATTTCAATTTG
AAATCAAACATGGGTTTGATTCATACTCCATGTTCTGAGAAAAATTTACCATCGGAAAAG
AGGAAAAAACAGAGTCTTTGTCTAAAGAAATGTGTTGAAAAAGGGCAGATGTATAAAACC
TTTCAACGAGATAGTGCTTTTTCAACTCTCTCAAAATCGAATCTATTCCACCCCAAATGG
AATCTCTTCCAAACATATATGCCATGGTTTCTTACTTCGACAGGGTACAAATATTTAAAT
TTGATATTTTTAGATACCCTTTTTGACCTATTACCGATACTAAGTAGGAGTCAAGGGTTT
GTATACATTTTTCATGATATTATGCATAGATCAGATAGATCATGGCGAATTCTTCAGAAA
AAATGGTTTCTTCCACACTGGAATCGGATAAGCGAGATGTCTAGTAAATGTTTACATAAT
CATAATCTTCTTCTGTCCGAAGAAATGATTCATCGAAATAATGAGCCACCATTAATATCG
ACACATCTGAGATCGCCAAATGTTTGGGAGTTCCTCTATTCAACCCTTTTCCTTCTTCTT
GTTGCTGGATATCTCGTTCGTACACATCTTTTCCTTGTTTCCCGAGCCTATAGTGAGTTA
CAGACAGAGTTCGAAAAGGTCAAATCTTTGATGATTCCATCATACATGATTGAGTTGCGA
AAACTTCTGGATAGGTATCCTACATCTGAACTGAATTCTTTCTGGTTAAAGAATCTCTTT
CTAGTTGCTCTGGAACAATTAGGCGATTTTCTAGAAGAAATGCGGGGTTCTGCTTTTGGC
GCCAACATGCTATGGGGTGGTGGTTCTGCTTATGGGGTTAAATCAAGACGTTCTAAAAAC
CCATTTTTGAATATCAATCTCATCGATCTTATAAGTATCATACCAAATCCCATAAATCGA
ATCGCTTTTTCGAGAAATACGAGACATCTAAGTCATACAAGTAAAGAGATTTATTCATTG
ATAAGAAAAAGAAAAAGCGTGAATGGTAATTGGATTGATGATAAAATAGAATCCTTGGTT
GCGAACAGTGATTCGATTGATGATCAAGAAAGAGAATTCTTGGTTCAGTTCTCTAACTTA
ACGACAGAAAACAGCATTGATCAAATTCTATTGAGTCTGACGCATAGTGATCATTTATCA
AAGAATGATTCTGATTATCAAATGATTGAAGAGCCGGGGGTAATTTATTTACGATACTTA
GTTGACATTCATAAAAANTATCTAATGAATTATGAGTTCAATACACCCTGTTTAGCAGAA
AGACGGATATTCCTTGCTTATTATCAGACAACCACTTATTCACAAACCTCCCGCGGGGTG
AATAGTTTTCATTTCCCATCTCACGGAAAACCCTTTTCGCTCCGCTTAGCCTTATCCCCC
TCTAGGGGTATTTTAGTGATAGGTTCTATAGGAACTGGACGATCCTATTTGGTCAAATAC
CTAGCGACAAACTCCTATCTTCCTTTCATTACAATATTTCTGAACAAGTTCCTGGATAAC
AAGCCTAAGGGCCTTTTTATTGATGATAATGACGATATTGATGTGAGTGACGATATTGAT
GATAATGACGATATTGATGTGAGTGACGATATTGATGATAGTGACAATATTGATGTGAGT
GACGATATCAACTGTGACTTTGATAGGGAGCTGGAGTTTCTAACTAGGATGAATGCATTA
ACTATGGGTATGATGCCGGCAATAGACCGATTTTATATCACCTTGCAATTCGAATTAGCA
AAAGCAATGTCTCCTTGCATAATATGGATTCCAAATATTCATGATTTGGATTTGAATGAG
TCGAATTACTTATCCCTCGGTCTATTAGTGAACTATCTCTCCAGGGATTGTGAAAGATGT
TCCACTAGAAATATTCTTGTTATTGCTTCGACTCATATTCCCCAAAAAGTGGATCCCGCT
CTAATAGCTCCGAATAAATTAAATACATGCATTAAAATGCGAAGGCTTCTTATTCCACAA
CAACGAAAGCGCTTTTTTACTCTTTCATATACTAGGGGATTTCACTTGGAAAAGAAAATG
TTCCATACTAATGAATTCGGGTCCATAACCATGGGTTCCAATCTACGAGATCTTGTAGCA
CTTACCAATGAGGCCTTATCAATTAGTATTACACAGAAGAAATCCATTCTAGACGCTAAT
ATAATTAGATCTGCTCTTCATAGACAAACTTGGGATTTGCGATCCCAGGCAAGATCATTT
CAGGATCAGGGGATTCTTTTCTATCAGATAGGAAGGGCTGTTGCACAAAATATATTTATA
AGTAATTGCTCCATAGATCCTATATCTATCTATATAAAGAAGAAATCATGTAACGAGGGG
GATTCTTATTTGTACAAATGGTACTTCGAACTTGGAACGAGCATGAAGAAATTAACGATA
CTTCTTTATCTTTTGAGTTGTTCCGCCGGATCGGTTGCCCAAAACCTTTGGTCTCTACCT
GGACTCGATGAAAAAAATGGGATTCCTTATTATGGACTTGTTGAGAATGATTCTGATCTA
GTTCATGGCCTATTAGAAGTCGAAGGCGCTTTGTCGGGATCCCCACGTACAGAAACAGAA
AAAGATTGTAGTCAGTTTGATAATGATCGAGTGACATTGCTTCTTCGGCCTGAACCAAAG
AGTCCCTTAGATATGATGAAAAATGGATCTTGTTGTATCCTTGATCAGATATTTCTATAT
GAAAAATACGAATCGGAGTTTGAAAAAGGGGAAGGAGAAGAAGTCCTCGACCCGCAACAG
ATAGAGGAGGATTTATTCAATCACATAGTTTGGGCTCCTAGAATATGGCGCCCTTGGGGT
TTTCTGTTTGATTGTATCGAAAGGTCCAATGAATTGGAATTCCCCTATTGGGCTAGGTTA
TTTTGGGACAAGCGGATCATTTATGATGAAAAGGATGAGCTTCAAGAGAATGATTCGGAG
TTCTTGCAGAGTGGAACCATGCAGTACCAGATACGAGATAGATCTTCCAAAGAACAAGGA
TTTTTTCGAATAAGCCAATTCATTTGGGATCCGCAGGATCCACTCTTTTTCCTATTCAAA
GATCAGCCTTTTGTCCCTGTGTTTTCACATCGAGAATTCTTTGCAGATGAAGAGATGTCA
AAGGGGCTTCTTACTTTTCAAACGGATCCTCCTACATCTATATATAAACGTTGGTTTATC
AAGAATACGCAAGAAAAGCACTTCGAGTTGTTGATTCATCGCCAGAGATGGCTTAGAACC
AATAGTTCATTATCTAATGGATTTTTCCGTTCTAATACTCTATCCGAGAGTTATCAGTAT
TTATCAAATCTGTTCCTATCTAACGGAACGCTATTGGATCAAATGACAAAGGCATTGTTG
AGAAAAAGATGGCTTTTCCCGGATGAAATGAAAATTGGATTCATG
>UniGene5
ATGTTGGAGGATCAAGTAGCGTATCTCTTGCAGAGATACTTGGGAAATTATGTAAAAGGC
CTTAGTAAAGAAGCTCTCAAGATCAGTGTATGGCAAGGGGATGTAGAGTTAACAAATATG
CAACTAAAGCCTGAGGCGCTTAATGCATTACAATTACCTGTGAAGGTTAAAGCAGGGTTT
CTTGGATCGGTGAAACTCAAGGTTCCATGGAGCAGGCTTGGCCAAGATCCAGTTTTAGTT
TATTTGGATCAGATTTATTTATTAGCTGAACCTGCTACTCAAGTTCAAGGGCGCAGTGAG
GATGCGGTACAAGCAGCAAAGAAAAGCCGAGTTCGGGAAATGGAGATGAAGCTATTGGAA
AGGGCACAACGACTGAAGTCAGAAGTGAATACATCATGGTTGGGATCCCTTATCAACACC
ATAATTGGAAATTTGAAGCTTTCAATTTCAAATATCCATATCAGATATGAAGACCTGGAG
AGCAATCCTGGCCACCCATTTGCAGCTGGTATAACTTTGGGGAAACTATCTGCTGTGACA
GTTGATGACAGTGGGATGGAAACTTTTGTTACTGGTGGTACACTAGACCGTATTCAGAAG
TCTGTTGAACTTGACCAACTTGCCATTTATCTGGATTCTGATATTTCTCCATGGTATGTT
GATAAACCATGGGAAGATTTGCTTCCTGCAGAGTGGGTTCAGGTTTTCAAGTTTGGTACA
GTTGATGGTAAACCAGCCGTTCACATTATGAAGAAACACTCTTATATTCTGCAACCGGTG
ACAGGAGATGCTAAATACTGGAAGTTGCAATCAAATGTATCTGCTAATGGTCAGCAACCT
TTACAGAAAGCAGCAGTGAACTTGGATAATGTGACACTTTGTTTGTCCAAGGATGGGTAT
AGGGATATCTTAAGATTAGCTGATAACTTTTCCGCTTTCAATCAACGGTTAAAATATGCT
CATTATCGACCACTTGTGACAGTGAGGTCTAATCCACGATTGTGGTGGAAGTATGCATAC
AAAGTTGTTTCTGACCAGATGAAGAAAGCAAGTGGGAAATTATTTTGGGAGCAAGTGCTA
AGATATGCAAGGTTACGCAAAAGATACATCTCTCTATATGCTTCTCTGCTAAAGGCTGAT
CCAAGCAGGGTAATAATTGATGGTGACAAAGAAATTGAGGAGTTGGATCGTGATCTTGAT
ATTGAACTCATACTACAATGGAGAATGTTGGCTCATAAGTTTGTGGAGCAGTCAGTTGAA
TCAGATGTTTACTCAAGGAAACAGAGAGCTAAGAAATCATGGTGGTCATTTGGATGGAGC
ACTGAATCCCCTGAAGATGAAATGGAGCAATTTCGCTTTAGTGATGAGGACTGGGAACGG
CTAAACAAACTCATAGGTTACAAGGAAGGTGATGATGGACAATCCGTAATACTTAATGAG
AAAATTGATACTCTTCAAACTTATTTGGAAGTTCACATGCAGCATAATGCTTCAAAGCTT
ATTGATGGGGCACTGGTGTGTCTAGCAGAGTTGTCATGTGATAATCTTGATTGCTCCATT
AAGCTTTATCCTGAGACTAAGGTTTTTGATATAAAATTAGGGTCCTATCGCCTATCATCA
CCAAATGGACTTCTTGCCAAGAGTGCAACTGCTTCAGAGTCTCTGATTGGTGTTTTTTGC
TATAAGCCATTTGATGCTGAGGTTGACTGGAGCATGGTTGCCAAAGCTTCTCCATGTTAC
ATGACTTATTTGAAGAACTCCATTGATGAGATTATTAAATTTTTTGAGAGCAACCATGAT
GTTAGTCAGACTTTTGCACTGGAAACAGCTACTGCTGTTCAGATGACGATTGATGAAGTC
AAGCGCACTGCTCAACAGCAAATGAATCGAGCACTGAAGGATCAATCAAGGTTTCAATTG
GACTTGGATATTGCAGCTCCAAAGATTACTGTTCCTTTTGAATTTTGTCCTGACAATATC
CATTCAACTAAACTTTTGCTAGACTTGGGCAACTTGGTGATTCGCTCACAGGATGAGAAA
AGACAAACCGATGAGCTTGATATGTATATGCAATTTGATTTGGTTCTAAGTGATGTCTCT
GCTTTTTTGGTGGATGGTGACTATGATTGGAGCCAAACCTCTTTGTGCCAGCATGCTGAT
TCTAGCCAGTCAGGGTGTATTAGCTTTTTGCCTGTTATTGACAAGTGTGGAGTTATCTTA
AGGCTTCAACAGATTCGATTGGAAAACCCATCCTATCCTTCAACAAGAGTCTCTGTGCGG
TTGCCATCGTTAAGGTTTCATTTTTCTCCTGCACGGTATCATCGATTGATGCAAGTGGCA
AAGATCTTTCAGGATAAGGGTGTTGAGAATTCAAATATTGTCCACCCTTGGGATCAGGCG
GACTATGAGGGTTGGTTACATCTGCTTATTCGAAAGGGCATGGCAAATAGGGAAGCTGTG
TGGCAGCTTCGATATCTCTGCTTGGTGGGGCCATTTCTTTACGTACTGGACAACCCTGGG
TCTAAATCCTATAAGCAGTATCTGAGCTTACGAGGGAAGCATGTACATCATCTTCCAGGG
ACATTGGTTGGTAAAGAGCAACATGTGTTGGCTATCTGTGATTCTGGTCGACCCATTAAC
AAGGTTGTAGAAGATGTCAACGCACTGATTCTACTATGTGATTCTGATGATTCACGGAGA
AATTGGCAAAACCGTTTGCAGGGTGCCATTTATCGCGCTTCAGTTTCTGCACCTATTACT
GGTCTTTCAGAAACTTCATCAGATTCTGATGACTCGGAGGTTCATGACAAGGTTGATGCA
AGTCATGTATTAAGGGTTGAGCATTTCTTTCTGACAGGGGTTCTAGATGAGCTAAAGATA
TGTTTTGATTATAAGCGTCAGCATGACCTGAGTTTTGCAAAGGTACTTCTTGCCGAAGAG
AGTCCTTTATTTGAGTTTCGAGCAATCGGTGGTCAGGTTGAACTTTCGATTAGAGAGAAT
GACATGTTCATTGGAACTCTTCTGAAATCTTTGGAGATTGAAGATTTAGTTCGCAGCAGT
GGTATATCTCAGCCTTCTTTTCTAGCAAGATCTTTCATTGGAAATGCTGATGAGCACTCA
TCTCTTGAGGTGGCTAGAAGTCTGAGTTTTAGCAACAGTATAACTACTAGTGATGTTGAG
GACAAGTTCTACGAGGCATCAGAAAATTTGGTTGACTTTGAGTACATGACTCTAAATTCA
CTTCAATTTGATGCATCACTGATGCCTCCTAGTTTTACTCGTCATGCCGGTTTACTACCT
CTGGATACCGTTCAAAACAGTCTTGAGGGCATTAAACTAACTGATACCTTGGAAGGTTTT
GTGAAAGCGCAGATAGTTATCTATGATCAGAATTCTTCTCTATACAAAAACATCGATATG
CAGGTATCAGTTACCCTGGCTACGTTGTCGTTTTTCTGCCGCAGGCCTACAATTCTTGCC
ATCATGGACTTTGTCAATGCTATTAACATTGTGGATGGAAATTCTGAATTTACCAATGAT
GGTTCTTCAGCAACAGTGGTTCATCATGAAATATGTAGCGAAGATGTTGATGGTCAACAT
TTGAGAGCCATTGAGGATCCTGTTATCAAGGGTTTACTAGGGAAGGGAAAATCCAGAATT
ATTTTCAATTTAATTTTGAATATGGCTCGTGCTCAGATTTTGCTGATGAATGAAAATGAC
ATGAAGCTAGCTTCTTTATCCCAAGATAATTTACACACAGATATCAAGGTTTTTCCAAGC
TCATTTAGCATCAAGGCAGCTTTGGGAAATCTGAGAATAAGTGATGAGAGTCTTCCTGAC
AGCCATGCATACTTCTGGATTTGTGATATGAGAAACCCCGGGGGCAGCTCATTTGTGGAG
CTGGTTTTTACTTCATTCAGTGTGGAGGATGATGACTACGATGGCTATGAATATAGCCTT
TTGGGGCAGCTTTCAGAAGTGCGAATTGTATATTTGAACCGATTTGTGCAGGAGGTGGTT
AGTTACTTCATGGGTCTTGTTCCTGAGAATTCAATTGGTGTTGTCAAGTTAAAAGATCAA
GTCACAAATTCTGAGAAATTATTTACAACAAGTGAAATTGAAGGATCCCCTGCTCTGAAA
TTGGACCTTTCACTTTGGAACCCCATAATATTGATGCCTAGGAGAACTGATAGTCATGAT
TACTTGAAGCTTGATGTGGTTCACATAACCGTAAAGAACACCTTTCATTGGTATAATGGC
TGTAAAAGTGATATGAATGCTGTGCATTTGGAAACATTAGTGATTGAGGTTGAAGATATC
AATTTAAATGTTGGGACAGAAACAGGATTAAGTGAAAGTGTTATTCAAGATGTCAAGGGG
GTTTCCATTTCCATTCGGAGGTCGCTACGGGACTTGTTGCATCAGATACCCAGTATAGCT
GCTGCAGTCAAGATAGAGAAGTTAAAAGCGGCCCTGTCGAATAAAGAGTACCAGATTATT
ACTGAATGTGCACTGTCCAATATTTCTGAGATTCCACATGTCATTCCTCCATTGGACCAT
GAATGTGAGATTTCTTCAGTTGATATGGTAGAACCTGTCTTCCGTCAAGATTCAGTTCGT
GCTGAATCTAGCGCCCGGAATTCTGGGGAAGTATGGCTTTCAATGGAAATTCTTGTACTT
ATCAATTTAGTGGAGTTGAGCTTACATACAGGGGTTACAAAGGATGCATCTTTGGCCTCC
ATACAGGTTACAGGTGCATGGCTTCTCTACCAGTCTAATAACCTTGGAGAAGGCATCCTC
TCTGCAACTCTTAAGGGCTTCACTGTGATTGATGATCGAGAGGGAACCAAAGAAGAATTC
CGATTGGCTATAGGAAAGCCTGAGACGCTTGGTTATGGTCTCGTTAACTCTCCAACTGAT
CAAAATTTGGAAGATAGTGAGATGGACCCAACTCCTACAATGCTTATACTTGATGCAAAA
TTCGGCCAACAATCAACAGTCTTGTCTCTCTGTGTTCAAAGGCCACAACTGCTTGTTGCA
CTTGATTTTCTTCTTGCTGTTGTCGAGTTTTTTGTTCCAACAGTGGGTAATATGCTGTCG
AATGAGGAAAATAAGGATCCTATGCTAGTCGGTAATGCAATTATTTTGGACAAGCCTATT
TATAGGCAATCCTCTGGTGAAGTCTCACTATCTCCATTGAGGCCATTAATTGTTGATGAG
GAAAACCTTGATCACTTCATTTATGATGGTCAAGGTGGAATATTGCATTTAAAAGATAGT
GAAGGAAATAACATTTGTGGTCCAAGCAAGGAAGCTATTATATATGTTGGAAGTGGAAAA
AAATTGCAATTCAAAAATGTTGTTATCAAGAATGGGAAGTACTTGGACTCTTGTATTTTA
TTAGGAAGCAATAGTAGCTATTCTGCTAGAAGGGATGATCAAGTTCATCTAGAGGAAGGG
GATGAGCCTTCTCAGTTACAACACTCAAGGGAAAATGTTACTGGTTTACAAACTCTAAAT
TCTAGTGACAGATCCACAGAATTTATCATTGAGTTTCAGGCTATTGGTCCAGAGCTTACT
TTCTATAACACATCAAAACATGTGGGAATGTCAACTATCCTATCGAACAAACTTTTACAT
GCACAATTGGATGCAGTTGCAAGGCTTGTTATGAAGGGTGATACAATTGAAATGACTGCA
AATGCACTTGGTCTGATGATGGAGAGTAATGGAATCAGGATTGTGGAGCCTTTTGACACA
TTTGTCAATTATTCAAATGCTTCTGGGAAAACTAATATACATTTATCCGTTTCAAATATA
TTCATGAACTTTACATTCAGCGTTTTGAAGCTGTTTTTAGCCGTTGAAGAGGACATTTTG
TCATTTCTGAGCAAGACTTCAAAACAGATAACAGTTACCTGTTCTGAGTTTGATAAAGTT
GGAACAATACGGAATTCATATAATGACCAAACGTTTGCTTTTTGGAGACCTCGAACACCA
CCTGGCTTTGCAGTTCTTGGGGACTGCCTCACTCCCTTGGACAAGCCACCTACAAAAGAA
GTTGTTGCTGTGAATATGAACTTGGCAAGAGTCAAAAGACCAGTATCTTTCAAACTGATC
TGGCCACCATTAGATTCTAAGGAAACTACTGATCAGGATGTGATCCTTTCTAACCTGTCA
GCTAATGGTCAGGGGGATGATTGCTGTTCCATCTGGTTTCCTGAAGCACCCAAGGGTTAT
GTTTCATTGGGCTGTGTGGTGTCCATCGGAAACTCGCAGCCACCTCTGTCTTCTGCTTTT
TGCATCTTGGCCTCTATAGTTTCACCCTGTTCCTTGATGGATTGTATTTCTATCTTCTCT
TCCAATTTATATCCATCGACTTTGGCCTTTTGGCGTGTAGAAAATTCTTTTGGTACTTTT
TTGCCAGCAAATCCAGTTACTCTCACCCCATTAGGTCAAGCTTATGAATTGCGCCACATA
AAATTTGGTCTTCCAGATGCTTCTTTAAAAGCGTCCAAGCGTTCAAATGTACAGAACTCT
TCTTCTGGTGATTCTGTTGCCCAACAATCAAAAAAATCAGCACCCATAAACTCAGGTCGA
CGTTTCGAAGCAGTTGCTAGTTTTCAATTAATATGGTGGAACCGGACTTCAAGTGCAAGG
AAGAAACTATCCATATGGCGCCCTGTTGTTCCTGAAGGGATGGTATATTTTGGTGATATT
GCCGTCAAAGGGTATGAACCTCCAAATACTTGCATTGTTCTTCATGATACTGAAGATGAA
GAGCTTTTCAAAACTCCTTTGGATTACCAACTTGTTGGACATATTAAGAAAAAGAGGGGA
ATGGAAAGTATTTCTTTTTGGATACCTCAAGCCCCCCCTGGTTTTGTTTCATTGGGTTGT
ATTGCTTGTAAGGGCTCACCAAAACAACACGACTTCAGTAAATTGAGGTGCATGCGTAGT
GACATGGTTGCAGGGGATCAATTCCTAGAGGAAAGTGCATGGGATACATCAGAGTTTAAA
TTCACTTCCGAAACATTTAGCATATGGATTGTTGGTAATGACTTGGGGACCTTTATTGTC
AGAAGTGGTTTCAAGAAACCTCCAAGACGATTTGCTTTAAAGTTGGCGGATCTTAATGTA
CCTAGTGGTTCGGACGATACTGTCATTGATGCAGAAATTGGAACACTTTCTGCTGCCATT
TTTGATGATTATGGTGGTTTGATGGTTCCATTGTTCAATATGTCTTTAAGTGGCATAGGG
TTCAATTTGCATGGGAGATCCGACTACTTGAATTCTTCTGTAAACTTCTCTGTGGCTGCA
AGATCATTTAATGACAAATACGAGTCATGGGAGCCAGTTATAGAACCTATTGATGCTTAT
GTGAGATACCAATGGGATCCTAGTGCTCCGGGTGCAGCTCCTCAGCTTCGTTTGGTTTCA
ACTAGGGATTTAAACTTAAATGTCACTACATCTAATACTAATATGATTATTCAAGCTTAT
GCTAGCTGGAATAATCTTAGTCATGCTCACGAATATTACAAAACCACAGATACATTTCCT
CCTACTTATGGTGGAAGACCTCTAATCGACATCCATCAAAAGAAAAATTATTTTATAATC
CCACAAAACAAGCTTGGACAGGACATTTTCATTCGGGCAACTGAAGTTGGTGGTCTTCAA
GATATAATAAAAATGCCATCTGGGGATATGAAGTTTGTGAAAGTTCCGGTTTCAAAAAAT
ATGTTGGATTCTCACTCAAAGGGAGAACTTTGTGCAAAGGTCAGAACAATGGTGACAATT
GTCATACTTGATGGACAGTTACCAAGAAGTAGGGGTTTAACTTCAGATTTCTACACAGTA
GCGATCCGTCTTACACCAAACCAAGGTTCAGGTGGTGAATTGCTGTTTCATCAACAAAGT
GCTCGCACAAGAGGAAGCCTCTCAAACTCTTCTTCTGAGCTTGAATTGGTTGACTGGAAT
GAAATCTTTTTCTTTAAAGCTGATTGCCTGGATAATTACTTGTTGGAACTTACTTTGACT
AATATGGGGAAAGGTGATCCTGTTGGATTTTTTTCTGCTCCATTGAATGAGATAGCAACA
AGTATCCAAGATGATTTTAGTCAACATGATTATCTGAATTATTCGACCTGGATTGAATTA
TCTTCAGCACAAAACATGGCTATGAATTCAGGGGATAAACAAAACAATTTAAATGGAAGA
ATAAGGTGTGCTGTTCTCTTCTCGTCTGGATCTGAAGTTGAGGACCGAAGTGAATTTTTT
TTCGATGGCAGAAAATCTGGATTTATTCAAATCAGTCCTAGCATGCAAGGGCCTTGGACT
ACTGTCAGACTTAACTATGCTGCTCCTGCTGCATGCTGGAGATTAGGCAATGATGTTGTT
GCCAGTGAAGTGAGTGTAAAGGATGGCAACAGATATGTTAACATAAGGTCTCTTGTTTCA
GTACATAATAGTACAGAATTTGTTCTTGATTTGCACCTCGTAGCCAAAGCTTCTGGTGGT
GCAACTAGATTTTCAGATTTAGAGGATGATTGTAGGATTCAGACAGATGAATTCTTTGAA
ACTCAAACCTACAAGCCTACTCTTGGTTGGGTTGGTCCTTCAGCTCATTTAGAAGCCGGA
TGTCGCCATGAGGTATTTGGAGTTGAAATACCATCAGGCTGGGAATGGATTGATGATTGG
CATTTGGATACATCATCTGTTAATAACCTTGAGGGATGGGTTTATTCTCCAGATATTGAG
CACCTAATGTGGCCTGAATCATTTGATTCTCAAAAGGCTGAGAGTCATGCAAGGCAAAGA
AGATGGATTAGAAATAGGAGGAAGATTGTGGCTGAACCAAAGCAGAAAATATTTGTTGGA
TCATTGAAACCAGGAGATACTTTACCTCTTCCTTTATCAGGCGTGACACAACCTGGAAGG
TACATCTTGCAGTTAAGACCTTCAAGTCTTGAGGATGAATATTCCTGGAGTTCCATAGTG
GATAGGGCTGATCAAACTGAACGGAATTGCAAGTCTGGAGATTCAGAAATTTGTGTGTCA
GCTCTGTCAGAGTCTGAAGAACTTTTGTATTGCACCCAAGTTAGTGGTTCTTCTTCAAGT
GGCTCTCAAAGATTGTGGTTTTGCATAAGCATACAGGCCTCAGAGATTGCAAAGGATATT
CGTTCTGATCCTATTCAAGATTGGACTCTTGTGGTTAAGCCCCCATTATGTATCAGCAAT
TATCTTCCCCTTGCAGCTGAATACTCTGTTCTTGAAATGCAACAAAGTGGTCATTTTGTT
GCACGTTCTAGGGGAATATTTAATCCTGGAAAAACAGTGAAGATTCACACTGCTGATATA
GGAAAGCCTTTGTTCTTTTCTCTGCTGCCACAGAGAGGGTGGTTACCAATTCAGGATGCA
GTTCTTATGTGTCATCCTAGTGGACTTCCATCAAAAATATTAAGCCTAAGAAGTTCAGTT
TCTGGAAGGATTGTTCAACTCATTCTTGAACAGAATTATGACAAGGAACAACCGTTGCTA
GCAAAGATAATAAGAGTTTATGCCCCTTACTGGTTTTCAATTGCCAGATGCCCTCCACTT
ACGTGCAGGCTTGTTGATCTATCAGGGAAGAAACATGGACGGAAGATTGGTCTTCCCTTT
GAATCCAAAAAGAGCAATGAAGTAATTGTGGAGGAAATAACTGAAGAGGAAATATATGAA
GGTTATACAATTGCTTCAGCTTTGAACTTTAAGTTTTTGGGCCTTTCAGTGTCGATTGCT
CAAACTGGCGAGGACCAGCACTTTGGGCCTATTATCGATCTTTCTCCTCTTGGTGACATG
GATGGATCACTGGATCTCTATGCTTATGATGCCAATGATAATTGTATGAGGCTATTTGTT
TCGACAAAACCATGTTCTTACCAATCTGTCCCAACCAAGGTAATATCTGTGCGTCCATTC
ATGACCTTTACAAATAGACTCGGTAAAGATATTTCTATCAAGTTAAACAGTGGAGATGAG
CCAAAGGTTCTCCATGCAAATGATTCAAGAACCTCCTTTTTGCATTGCAGAACAAGGGAA
GCAGATAAACTCCAGGTTCATTTAGATGATACAGAATGGTCATACCCTGTGCACATATCA
AAAGAGGATACATTCTTTCTAGTTTTGAGGAGATCAAATGGCATGCGAAAAATTTTGAGG
ACAGAAGTACGAGGTTTCGAAGAAGGATCGCGCTTTATTGTGGTGTTCCGCCTAGGGTCA
ATTGATGGTCCAATCAGGATTGAAAATAGAACAATTAGAAAGAGGATAAGCATTCGCCAG
TCCGGTTTTAGTGATGACGCTTGGATTATGTTGGAACCTTTATCAACAACAAACTTTGCT
TGGGAAGATCCATATGGCCAGAAATTCATAGATTGCAAGATTGATTGTGATGGTAGAACT
GTTATTTGCAAATTTGAGTTGGAAAGGTGTGGAAGATCTGTCTCAGAGGATCAGGAAACA
GGATTGCAGTTTCATGTCACTGAAATTGGAGACACCATGTTTGCAAGGTTTATAGATGAT
GAAGGTCCGACTTCAAATGGAGAAAGCCAATATGTCACACCTGCTGGGTATTGGGAAAGT
TCTAAGCAGAGCGAACTGCAGAATGCCACCTCACCTCTTGAGCTTATAGTCGAGCTTGGA
GTGGTTGGTATTTCTGTTGTGGATCATAGACCAAAAGAGCTCTTTTACTTGTACCTGGAA
AGAGTTTTTTTGTCATACTCAGCTGGCTATGATGGTGGGAAAACAAGCAGGTTCAAGCTC
ATATTGGGTTATTTGCAGCTTGACAATCAACTTCCACTAACCTTGATGCCAGTACTACTG
GCACCTGAGCAGACCAGTGATGTGCATCACCCGGTTTTTAAGATGACTATTACAAAATGC
AATGAGAACACTGAAGGCATCCAAGTGTATCCATATGTTTACATTAGGGTTACTGAAAAG
GTATGGAGGCTTAATATCCATGAACCAATCATCTGGGCATTTGTGGATTTCTACAACAAT
CTCCAGCTTGATCGTGTCCCCCAAAATTCTAGTGTCATACAAGTTGATCCTGAGATCCGT
GTACAGCTAATAGATGTTTCAGAAATAAGGTTGAAGGTATCACTAGAGACGGCACCAGCT
CAAAGACCTCATGGGGTTCTAGGTGTATGGAGTCCCATTCTTTCTGCTGTCGGAAATGCT
TTCAAAATCCAGGTGCATTTGAGGAGGGTAATGCATCAAGACAGATTCATGCGACAAAGT
GCCATTTTGCCTGCCATTGGAAATCGCATTTGGAGAGATCTGATCCATAATCCTTTACAT
CTGATACTTTCTGTTGATGTAATTGGCATGACAAGTTCAACATTGGCTTCTCTTAGTAAA
GGATTTGCTGAACTCTCAACTGATGGACAGTTTCTGCAACTAAGGTCTAAGCAGGTGGTA
TCAAGGAGAATAACAGGGGTTGGGGATGGAATAATTCAAGGAACAGAAGCTCTGGCACAA
AGTGTTGCCTTTGGGGTATCTGGAGTTGTGACAAAACCAGTAGAGAGTGCGAGGGAAAGT
GGTCTTTTTGGATTCGCACATGGGCTTGCCCGTGCATTTTTAGGATTTATAGTACAACCC
GTCAGCGGGGCATTGGATTTTGTCTCACTGACAGTTGATGGTATTGGTGCAAGTTGTTCA
AAATGCTTGGAGGTGATAAGTAACAAGACCACCTCCCAGAGAATTAGAAATCCTCGGGCT
ATTCGTGCCAACTGTATTCTTGGGGAGTATTGTGAGAAAGAAGCTGTTGGGCAGATGATA
CTCTATCTTGCAGAAGCAAGTCGACGTTTGGGCTGTACTGAAATATTCAAGGAACCCTCA
AAATTTGCTTGGTCTGATTATTTTGAAGAATATTTTTTTGTGGCTTACCAGAGGATTGTT
CTTGTGACGAACAAAAGAGTCATGCTGCTTCAGTGCCTGGCACCAGACAAAATGGACAAG
AAACCTTGCAAGATCAGTTGGGATGTGCCATGGGAGGACCTCATGGCCCTGGAGTTGGCA
AAGGCAGGCCACCGCCAACCTTCTCACTTGCTCCTCCATCTAAAGAATTTTAGTAGAGCA
GAAAATTTTGTTCGAGTCATAAAATGCAATGTTGAAGAAGAATCGGAGGGAAGTGAACCC
CAAGCTGTTCGGATATGTTCTGTAGTTCGTAGGATGTGGAGAGCATACCAGTTTGATGCA
AAAAGCTTAATTCTAAAGGTTCCCTCAAGTCAAAGACACGTCTATTTTTCTTGGAGTGAA
ACCAAAACTAGAGAAACACATGCTCCAAACAAAGCAATTATCAAATCAGGATTGCTTTCC
TCATCACGTGCTTCATCTGATGACGGGAGATTTGTGAAACACAGTATAAACTTTTTGAAG
ATTTGGAGCAGTGAAAGTGAACCCAAGGGTCGATGCAAATTGTGTAGGAAGCAGGTTCCC
GGGGAATGTAAGATATGTACCATTTGGAGACCCGTTTGTCCAAATGGGTATATTCCTATT
GGGGATATAGCTCATGTTGGCGACCATCCTCCAAATGTTGCTGCTGTTTATTGTAATACG
GATAGATCATTTGCGCTTCCTGTGGGTTATGACTTGGCATGGAGAAATTGTCCAGACGAC
TATAAAACTCCAGTGTCGATTTGGCATCCAAGAGCTCCCGAGGGATTTGTGTCTCCAGGT
TGTGTTGCTGTGGCTGGTTTTGAGGAGCCAGAGCTGGATGTGGTGCGTTGCGTGGCAGAA
TCGCTCGTGGAGCAAACGGAATTTGAAGAGCAAAAGGTGTGGTCAGCACCAGATGCGTAT
CCATGGGCTTGTCACATCTATCAAGCAAAAAGCGATGCTCTTCACTTTGCTGCTCTAAGG
CAAACCAAGGAAGAATCTGACTGGAAGCCGGTGAGAATTGTTGATAATCCTGAGCATAAA
GTGGAGATTTTACAATCTTACGAG
>UniGene7
ATGAGTCCTATTCAGAATTTTGAGCAACATTCCCGCCGTCTAATGGAGCCTGACCTCCCA
ATTCAGACGAGGCTACAGATGGCAATGGAGGTGCGTGACAGTCTTGAGATTGCCCACACA
GCAGAGTACTTAAATTTCCTTAAATGCTACTTTCGGGCATTCTCATTCATTCTCTTACAA
ATAACGAAGCCACAGTTTGTAGATAACCCTGAGCACAAGCTTAGAAACATTGTTGTGGAA
ATCCTCAATCGACTTCCCCATAGCGAAGTCCTCCGCCCCTTTGTTCAGGATCTTTTAAAG
GTTGCAATGCAAGTGCTTACAGCAGATAATGAAGAAAATGGATTGATTTGCATTCGGATT
ATCTTTGATCTTCTTAGGAATTTTAGGCAGACACTAGATAATGAAGTTCAACCATTCTTA
GACTTTGTATGCAAGATATACCATAATTTTAATGCAACAGTTAGTCATTTCTTTGATAAC
ACAGCGCAAGCTTTGGAGGATATTAAGCCAATGGAGACTGCTTCTTTATCAGATCAAGGG
ATTACTGGTACTGCATTTGTTGGAAATGGGCATCTTAATCCCAGTACCCGTTCATTCAAG
ATAGTCACTGAAAGCCCACTTGTGGTGATGTTTTTGTTTCAACTGTACAATCGACTAGTT
CAAACGAATATTACTCACTTGTTGCCTTTGATGGTTGCTGCAATATCTGTTCCGGGTCCT
GAAAAAGTACCTCCTAATTTGAAGGGTCACTTTATTGAACTGAAGGGTGCTCAGGTTAAG
ACAGTTTCCTTCTTAACTTACCTGTTGAAGACTTTTGCTGATTTTATAAGGCCCCATGAA
GAAAGCATATGTAAAAGCATTGTTAATCTGCTTGTTACTTGTTCTGATTCTGTATCAATT
AGAAAGGAATTGTTAGTTGCTTTAAAGCATGTCCTTGGTACTGATTTCAAGAGGGGTTTA
TTTCCTTTGATCGATACACTTTTAGAGGAGAGGGTCCTAGTTGGAACTGGCCGAGCATGT
TATGAGACACTGAGACCATTGGCTTATAGTCTACTGGCAGAGATTGTTCATCATGTTAGG
AGTGACCTTTCCCTATCACAGTTATCACGGATTATTTACCTGTTCTCAAGTAACATGCAC
GATGCTTCTTTGTCACTCAGTATCCACACCACCTGTGCTCGGTTGATGTTGAATCTGGTA
GAGCCGATTTTTGAGAAAGGTGTGGACCAACCATCTATGGATGAAGCTCGAGTTCTATTG
GGGCGCATTTTGGATGCTTTTGTTGGAAAATTTAGCACTTTCAAGCGCACAATTCCTCAG
CTGTTGGAGGAGGGCGAGGATGGGAAGGAGCGTGCTACTTTAAGGTCAAAGCTTGAACTA
CCTGTGCAGGCAGTTCTGAATTTGCAAGTTCCAGTGGAACATTCCAAGGAAGTCAGTGAT
TGTAAGAATCTGATCAAGACCTTGGTTATGGGAATGAAGACAATCATATGGAGTATCACT
CATGCACACCTCCCACGGTCACAGGTTTCTCCTTTCACGCAAGGAACACACTCCCAGGCA
CTTGTCTCACCATCATCCACTGCACCAGTGCCTCAAGTGTTTAAAGGGATGAGAGAGGAC
GAGGTATGGAAAGCTTCTGGTGTCCTGAAGAGTGGCGTGCATTGCTTAGCCCTCTTCAAG
GAGAAGGATGAGGAGAGGGACATGCTAAATCTATTTTCCCAGATTTTAGCTATAATGGAG
CCTAGAGATCTTATGGACATGTTCTCCTTGTGCATGCCTGAACTTTTTGAATGCATGATT
AGCAACAATCAGCTGGTTCACATATTTTCTTCTCTTCTGCAATCTCCGAAAGTATACAGA
CCAGTTGCTGATGTCTTGGTCAACTTCCTTGTTAGCAGCAAACTTGATGTTTTGAAGCAA
CCAGATTCAGCCTCTGCCAAACTTGTTCTGCATCTCTTTCGATTTATATTTGGTGCTGTT
TCTAAAGCACCTGCAGAATTTGAACGCATTTTGCAGCCTCATGTGCCAATTATAATGGAA
GTTTGCATGAAGAATGCTACTGAGGTTGAAAAGCCTCTTGGTTACATGCAACTTCTTCGT
ACAATGTTCAGAGCTCTTGCAGGATGTAAATTTGAACTTCTTCTCCGAGACTTGATCCCG
ATGTTACTCCCTTGCTTAAATATGTTATTGACAATGCTTGAGGGTCCAACTGGGGAAGAC
ATGAGGGACCTTCTTTTGGAGCTATGTTTGACATTGCCTGCGCGGTTAAGTGTTTTACTA
CCGTATCTTCCTCGTCTTATGAAACCACTTGTGTTGTGTCTTAAAGGGAGTGATGACTTG
GTGAGTTTAGGGTTAAGAACACTTGAGTTTTGGGTAGATAGTTTAAATCCCGATTTCCTG
GAACCCAGTATGGCTAATGTCATGTCAGATGTGATTTTAGCCTTATGGTCTCATTTGAGG
CCTGCACCTTACCCTTGGGGTAGAAGAGCATTGCAACTCTTAGGAAAATTAGGTGGCCGT
AACCGACGTTTCCTTAAAGAGCCTCTAGCCATTGAGTGCAAGGAGAACCCAGAGCACGGG
CTACGGTTGATTCTCACTTTTGAACCCTCGACCCCATTTTTGGTGCCTTTGGATCGATGC
ATAAATCTTGCTGTTGCAGCCGTCATGCATAAAAACTGTGGCATGGAGGCTTTCTATCGA
AAGCAGGCTTTAAAGTTTCTCCGTGTTTGTTTATGTTCTCAGCTTAATTTGCCCGGTAAT
ATTTCTGATGAAGGATGTACTACAAGTACAAGGCAGTTGTCAACCTTATTAGTTTCAACT
GTTGATTCATCTTGGCGCAGGTCTGAGACTTCTGATGTAAAGGCTGACTTGGGTGTGAAG
ACAAAGACCCAACTTTTTGCAGAGAAGTCGGTCTTTAAGATACTAATTATGACCATTATT
GCTGCCAGTGCAGAACCAGAACTTCAAGATGCCAATGATGATTTTATTGTCAATATCTGT
CGCCATTTTGCAATGATATTTCATATTGATTTTACCTCTACTAACCCTTCAATCCCGATG
GCTGCTGCTGGAGGTCTGATGGTTTCTTCAAATGCTAGTGCTTCCAGGATAAAGAATAAC
ACTTCTAATTTGAAAGAGTTGGACCCTTTGATATTCTTAGATGCGTTGGTTGATGTGCTG
GCAGATGAGAATAGAGTACATGCAAAAGCTGCTCTTAGTGCCCTAAATTTGTTTGCTGAA
GCACTTCTATTCTTGGCTCGCTCGAAACATACTGATATGCTAATATCAAGAGGAGGACCA
GGTACCCCAATGATTGTTTCTAGTCCATCGATGAACCCCGTATATTCTCCACCTCCAAGT
GTTCGCATCCCAGTTTTTGAGCAACTGCTACCTCGCCTTTTGCATTGTTGCTATAGAAGT
ACATGGCAAGCACAAATGGGAGGTGTTATGGGACTTGGTGCTTTGGTTGGAAAGGTCACC
GTTGAGACTTTGTGCCTTTTCCAAGTGAGAATAGTGCGGGGTCTGGTATATGTTCTCAAA
AGGCTTCCCCTTTATGCAAGCAAAGAGCAGGAAGAGACTAGTCAAGTTCTTACACAGGTT
CTCCGGGTGGTGAATAATGTTGATGAAGCAAACAGTGATTCTCGCCGGTCAAGTTTTCAA
GGGGTAGTTGATTTTCTGGCTTCTGAATTGTTCAATCCTAATGCATCTATTATAGTAAGA
AAGAATGTGCAGTCATGCTTGGCACTTTTGGCTAGTAGGACTGGTAGCGAGGTGTCAGAG
CTGCTTGAGCCTCTTTATCAGCCTCTGCTTCAGCCACTTATTGTTCGGCCTCTAAGGTCA
AAGACTGTTGATCAACAGGTCGGGACAGTTACTGCTTTGAATTTTTGCTTGGCATTGAGG
CCTCCTCTTCTCAAGTTGACACAAGAACTGGTGAACTTTCTTCAAGAAGCATTGCAGATA
GCCGAGACAGATGATACTGTATGGGTTGTAAAGTTTATGAATCCTAAAGCAGCAACCTCA
CTGAATAAACTTCGAACAGCTTGTATAGAGCTACTGTGTACTACAATGGCATGGCAAGAC
TTCAAAACTCCAAATCATGCTGAATTGCGTGCTAAGATCATCTCCATGTTCTTCAAGTCT
CTGACATGTCGAACGCCAGAAATTGTTGCAGTTGCTAAGGAGGGCCTACGGCAGGTCATT
AATCAGCAAAGAATGCCGAAGGAACTTCTGCAGAGCAGCCTCAGGCCTATTCTTGTGAAC
TTGGCACACACCAAAAACCTCAGCATGCCTCTTTTGCAGGGTTTAGCCCGCCTGCTTGAA
CTTTTGTCCAATTGGTTTAATGTTACCTTAGGAGGCAAGCTGTTGGAGCACCTTAAGAAA
TGGCTAGAACCTGAAAAGCTCGCTCAGAGTCAGAAGTCTTGGAAGAATGGTGAAGAGCCT
AAAATAGCAGCAGCTATTATTGAGCTTTTTCACTTGTTGCCTCAAGCCGCATCAAAGTTT
CTTGATGAACTTGTAACCTTGACCATTGATTTAGAAAGAGCTCTTACCCCTGGACAAGTG
TACAGTGAAATTAACAGTCCATATCGACTTCCTTTAACTAAATTTTTAAATCGATATGCA
ACTCTAGCTGTTGATTATTTTCTTGCTAGATTAAGCGATCCAAAGTACTTCAGGCGCTTC
ATGTACATAATACGATCAGATGCTGGTCAACCGCTGAGAGATGAACTTGCCAAGTCTCCC
CAGAAGATAATTGCAAGTGCCTTTCCTGAGTTCCTACCAAAACCAGATGCAACAATGACT
CCTGCATCTTCAACTGCCCCTGGTGCTTTAGTGAGTGATGAAGGCCTTATTACACCTCCA
TCTGATTGTTCTGATCTACCACCTGCTCCTCCTGCAGCAACTTCAGAAGCTTATTTTCAA
GGGCTTGCACTTGTTAAAAAGTTGGTGAAATTAATTCCTGGCTGGTTACACAGCAACCGT
TCTGTGTTTGATACTTTGGTGCTGGTGTGGAAGTCACCTGCAAGAACTTCTCGTTTACAA
AATGAACAAGAGCTGAACTTAGTTCAAGTTAAAGAAAGCAAATGGCTTGTCAAATGCTTC
CTGAATTACTTGCGACATGATAAAACTGAAGTTAATGTTCTCTTTGATATTCTCTCCATC
TTTTTGTTTCGTACTCGCATTGACTATACCTTTTTGAAGGAGTTTTATATTATTGAGGTT
GCTGAAGGCTATCCACCCAACTTGAAGAGGGCACTTCTCTTGCATTTTTTGAATCTTTTT
CAATCAAAACAGCTTGCTCATGATCATTTGGTGGTTGTCATGCAAATGCTTATTCTTCCA
ATGCTTGCACATGCTTTCCAGAACAATCAAAGTTGGGAGGTTGTTGACCCTGGTATCATA
AAAACAATAGTTGACAAACTTCTTGATCCACCAGAAGAGGTTTCTGCCGAATATGATGAG
CCTTTAAGGATAGAACTTCTGCAGCTTGCCACTTTACTTCTTAAATACCTCCAAAATGAC
CTTGTTCATCACAGGAAAGAACTTATCAAATTTGGTTGGAATCATCTCAAACGTGAAGAC
AGTGCTAGTAAACAGTGGGCCTTTGTTAATGTTTGCCACTTCTTGGAGGCTTATCAAGCC
CCAGAAAAGATTATACTTCAGGTCTTTGTTGCACTTCTCAGAACTTGCCAGCCTGAAAAT
AAACTGCTGGTGAAGCAGGCCCTTGATATATTGATGCCAGCATTACCAAGAAGATTGCCT
CTGGGGGATTCTCGCATGCCAATTTGGATTAGATATACAAAAAAAATTCTGGTTGAAGAA
GGGCACTCTATCCCAAATCTGATTCACATTTTCCAGCTCATTGTTCGCCATTCGGATCTC
TTCTACAGCTGTAGAGCGCAGTTTGTACCTCAAATGGTCAATTCTCTCAGTCGGCTTGGA
TTGCCATATAATACATCAGCAGAAAACAGGCGCCTAGCCATTGAGTTGGCCGGATTGGTG
GTTGGTTGGGAAAGGCAAAGGCAAAATGAAATGAAAGTTGTCACTGATCATGATATACCA
AGTCAGACTAGTGATGGATTTAACCCTGGTTCTTCTGTTGTTGATCCTAAGCGTACGGTG
GATGGATCTACATTTCCTGAAGATCCAAGTAAGAGAGTTAAAGTAGAGCCTGGGCTTCAG
TCCCTCTGCGTTATGTCACCTGGTGGTGCATCATCAATCCCTAACATAGAAACACCAGGA
TCTGGAGCCCAACCTGATGAAGAATTTAAACCAAATGCTGCTATGGAAGAAATGATCATA
AATTTTCTTATAAGAGTTGCTTTGGTCATAGAGCCTAAGGATAAAGAAGCAAGTACCATG
TACAAACAAGCTTTAGATCTTCTTTCACAAGCTCTGGAAGTTTGGCCAATTGCTAATGTC
AAATTCAATTACTTGGAAAAACTTCTCACCAGTATTCAGCCATCACAGTCAAAGGACCCT
TCCACAGCTCTAGCTCAAGGCTTAGATGTCATGAACAAGGTTTTGGAGAAGCAGCCTCAT
TTGTTTATTAGAAATAACATCAGCCAGATATCTCAAATTCTGGAACCGTGTTTTAAGCAT
AAAATGTTAGATGCTGGAAAGTCACTATGCTCTCTGTTGAAGATGGTGTTTGTTGCTTTT
CCACCAGATGCAGCTACTACTCCAACAGATGTGAAGCTACTATATCAGAAAGTTGACGAG
CTGATACAGAAGCACATCAATATTCTCACTGCCGTGCAGACATCAGGAGAGGAAAACTCA
GCTAATTCAATCAGCTTTGTGCTGCTCGTGATTAAGACCTTGACAGAGGTGGACAAGTAT
GTTGAACCATTTATTTTGGTTCGCATCCTTCAACGCCTGGCACGCGACATGGGATCATCA
GCTGGCTCTCATTTGAGACAAGGTCAGAGAACAGATCCAGATTCAGCTGTCTCTTCTTCC
CGCCACGGTTCTGATTTTGGTGCCGTTATCTCTAATCTGAAATCTGTGTTGAAGCTTGTC
AGCGAAAAAGTCATGGTTGTGCCAGATTGCAAACGCTCTGTAACCCAGATATTGAATTCC
TTGCTATCAGAAAAAGGTACTGATGCTAGCGTTCTTCTTTGCATCCTAGATGTTATAAAG
GGGTGGATTGAAAATGATTTCACCAAACAGGGGACAGCCCCATCAAGTACATTTCTCAAT
CCTAAGGAAATAGTCTCTTTTCTTCAGAAGCTATCACAGGTTGATAAGCAAAACTTCCAA
TCCGATTCTTTGGAAGAGTGGGACAGAAAATATCTTCAGCTTCTTTATGGACTTTGTGCT
GACTCCATCAAGTATCCACTGGCATTACGTCAAGAGGTGTTTCAGAAGGTTGAACGGCAA
TTCATGCTTGGTTTGCGGGCAAAGGATCCTGACGTTAGGATGAAATTCTTCTCACTGTAT
CATGAATCACTTGCCAAAACATTGTTTGCAAGACTGCAGTTTATCGTCCAAGTCCAGGAC
TGGGAGGCGCTGAGTGACGTTTTCTGGCTTAAACAAGGTCTTGATTTGCTTCTAGCTATA
TTAGTTGAGGATAAACCCATTACGCTTGCTCCAAATTCCGCCAGATTATTGCCGCTCTTG
GTATCTGGCTCTCTTCCAGATGGTTCTGGGATGCAGCAACACATTACTGATGTTCCAGAT
GGTCCTGAGGAAGCACCTTTAACATTTGATGGGCTTGTGCATAAGCATGCTCAGTTTTTG
AATAACACAAGCAAACTTCAGGTAGCTGATCTTGTTATGCCATTGAGAGAGCTTGCTCAT
ACAGATGCTAATGTTGCATATCACTTGTGGGTTTTGGTGTTCCCCATTGTTTGGGTCACC
TTTCATAAAGAAGAACAAATGACATTAGCTAAACCAATGGTTGCTCTCTTATCAAAGGAT
TATCATAAAAAACAACAAGGGAGCAGGCCAAATGTTATGCAAGCACTTTTAGAAGGCCTT
CAGTTGAGCCACCCTCAACCCCGGGTGCCAAGTGAACTAATCAAATATATTGGGAAGACT
TACAATGCATGGCACATTGCCTTGGCTTTACTGGAAGGTCATACTGTCCAACTTAGTAGT
GAAGCAAGGTGGGCTGAGTCATTGGCTGAGCTTTATCGTCTGCTCAATGAAGACGATATG
AGATTTGGGTTGTGGAAGAAGAGGTCAATAACTGCAGAAACCAGAGCTGGAATTTCACTA
GTTCAGCATGGTTACTGGCAGCGTGCTCAAAGCCTCTTTTACCAAGCTATGGTTAAGGCT
ACTCAAGGCACATATAACAACACTGTTGCTAAGGCTGAGATGTGTCTTTGGGAAGAACAA
TGGCTATCTTGTGCAACTCAACTGAGTCAATGGGATGCCTTAGTGGACTTTGGTAAAAGT
ATTGAGAATTATGAAATTCTTCTTGACACCCTTTGGAAATTGCCTGATTGGACATATATG
AAAGACCATGTTATTCCCAAGGCTCAGGTGGAAGAAACTCCAAAACTTCGTTTGATTCAG
GCCTTTTTTACTCTTCATGATAGAAATACAAATGTTGTAAGGGATGCTGAAAACATAGTA
GGGAAAGGTGTTGACCTTGCATTGGAACAGTGGTGGCAGTTGCCAGAAATGTCAGTTCAT
GCTAAGATACCTCTTCTGCAGCAATTCCAGCAGCTAGTTGAAGTTCAAGAGTCCTCTCGA
ATTCTGGAGGACATCTCCAATGGAAGCAAACATGCAGGAGGTTCTGTCGGTGTGCCTGGA
AATCTTTATGCAGATCTTAAGGACATTCTTGAGACCTGGAGACTTAGAACACCGAATGAA
TGGGATAAGATGTCTGTTTGGTATGATTTACTGCAGTGGAGGAATGAAATGTACAATGCT
GTCATTGATGCATTTAAGGATTTCGGTAATACAAATTCACAACTTCATCACCTTGGCTAT
CGTGATAAAGCTTGGAATGTGAATAAGCTTGCTCATATTGCTCGTAAGCAAGGCCTTTAT
GATGTTTGTGTGACGATTCTGGAGAAGATGTATGGCCATTCAACCATGGAAGTGCAGGAA
GCCTTCGTCAAGATAAGAGAACAAGCGAAGGCTTATTTGGAGATGAAGGGAGAACTTAAT
AGTGGCCTTAATTTGATCAACAGCACTAACCTAGAATATTTTCCCGTGAAACATAAAGCA
GAGATTTTTCGTCTAAAGGGGGATTTTCTCTTAAAAATAAATGATTCCGAGGGTGCTAAT
CTTGCATATTCCAATGCCATCAGTCTTTTCAAAAATTTGCCCAAAGGATGGATAAGCTGG
GGAAACTATTGTGATATGGCTTATAAAGAAACTCATGAGGAGATTTGGCTGGAATATGCT
GTTAGTTGCTTTCTTCAAGGTATTAAATTTGGAGTTTCCAATTCCAGAAGTCATCTGGCA
CGGGTTTTATATCTTCTGAGCTTTGACACTCCCAATGAGCCTGTGGGGAGAGCATTTGAT
AAATACTTGGACCAAATACCCCACTGGGTTTGGCTTTCTTGGATACCGCAACTATTACTT
TCGTTGCAGAGGACAGAGGCACCTCACTGCAAACTTGTTTTGTTGAAAATTGCCGCTGTG
TATCCACAGGCTTTGTACTACTGGCTGCGGACATACTTGCTTGAGCGTCGGGATGTTGCA
AATAAATCTGAACTAGGCAGATTGGCAATGGCTCAACAAAGAATGCAGCAAAATGTTTCT
ACTGCTGGGGCTAGTTCTCTTGGAACACCTGATGGAAATGCAAGGGCCCAGAGTCATGCT
GGATCTACGTTGAGCTCAGACAATCAAGTTCATCAAAGCTCCCAGCCTGGTGGGGGGATG
GGATCTCATGATGGTGGGAACTCTCATGGGCAGGAAGCTGAAAGGCCTGCAAACACATCA
TCAGTTGAGAACAGTGTCCATGCTGGGAATGAACAACCGCTGCAACAAAATTCGTCAACC
ATAAATGAAACTAGTCAGAATGCATTAAGGCGTGGTGCTCTGGGTTTTGTTGCTTCTGCT
GCGAGTGCTTTTGATGCTGCAAAGGACATAATGGAGGCTCTTAGAAGCAAACACACTAAT
TTGGCTAGTGAACTTGAGGTCTTGCTTACAGAAATAGGTTCACGGTTTGTTACCTTGCCA
GAGGAGAGACTTCTTGCAGTGGTTAATGCACTGCTCCACCGTTGTTACAAGTACCCAACT
GCCACTACAGCTGAGGTTCCTCAATCTCTCAAAAAGGAACTGTCTGGGGTTTGTAGGGCT
TGCTTCTCTGCTGATGCGGTGAATAAGCATGTTGATTTTGTGAGAGAGTACAAGCAGGAG
TTTGAACGTGATCTGGATCCAGAAAGTACGGGTACCTTCCCTGGCACCCTTTCAGAACTT
ACTGAGCGATTGAAACACTGGAAAAATGTTCTTCAGAGCAATGTTGAGGACAGGTTTCCA
GCTGTCTTGAAGCTTGAAGAAGAAAGCAGGGTGTTGCGTGACTTCCATGTTGTTGATGTA
GAGGTTCCTGGACAATATTTCTGTGATCAGGAAATTGCACCAGATCATACAGTGAAGTTA
GATCGGGTTGGGGCTGATATTCCTATTGTTAGAAGGCATGGCAGCAGTTTCCGACGCCTG
ACTCTGATTGGATCTGATGGCTCTCAACGCCATTTTATTGTTCAGACATCTTTGACTCCT
AATGCCAGAAGTGATGAACGTATACTGCAGCTTTTCCGTGTTATGAATCAAATGTTTGAT
AAGCACAAAGAATCAAGACGGCGCCACATAAGTATTCACACTCCAATTATCATTCCTGTT
TGGTCCCAGGTTCGCATGGTAGAAGATGATTTGATGTACAGCACTTTCCTTGAGGTGTAT
GAGAACCATTGTTCAAGGAATAACAAAGAGGCAGATCTCCCGATTACCTACTTCAAGGAG
CAGTTAAACAAAGCGATATCTGGCCAAATATCACCAGAGGAAGTAGTAGATCTCCGCCAA
CAAGCTTATATTGAAATAACAAGAATTCATGTGACTGAAGGCATTTTCACCCAGTACATG
TACAAGACCCTGTTGAGTGGCAACCATATGTGGGCTTTTAAGAAGCAATTTGCAATACAG
TTGGCCCTTTCAAGTTTCATGTCTTTCATGCTTCAAATAGGAGGGAGGTCCCCAAACAAG
ATATTATTTGCTAAAAACACGGGGAAAATTTTCCAAACAGATTTTCATCCTGCATATGAT
GTGAATGGAATGATTGAGTTTAATGAACCAGTACCTTTTCGGCTAACAAGGAACATGCAA
GCGTTCTTCTGTCATTTTGGAGTTGAAGGGCTTATTGTGTCTGCAATGTGTGCTGCAGCA
CAAGCTGTGGTTTCGCCTAAACAATCTAATCACTTATGGCATCAATTGGCGATGTTTTTC
CGTGATGAGCTGTTGTCTTGGTCTTGGAGAAGACCACTCGGGATGCCTATGGGACCTGTT
GGTGGAGGAGGTAATATGAATCCTGTTGACTTCAAACAGAAGGTCACTGCAAATGTTGAC
CATGTTGTCAACCGAATCACTGGAATTGCACCACAGTTTATTTCTGAAGAGGATGATAAT
ACGATTGAGCCGCCCCAGTCAGTGCAGAGAGGGGTGAGTGAGTTGGTTGAAGCTGCTTTG
ACATCAAGGAACTTGTGTATGATGGATCCAACATGGCATCCCTGGTTT
>UniGene9
CTAAGGCCTATTAGGTTCGTAATGGATTACCATTTGGGTGGTGAGACTCCACTAACACTT
GAGCTGCACAAATGGGTACCCTCTCAGTTCGAATTGAACTTATCAGAGTTTCGTGAAGCT
TTTATTTCTCCAACGAGGGAACTTCTACTGTTGCTGTCCTATCAATGTGAAGCCTTGCTA
CTTCCTTTGGTTACTGGAGATCCCGTTGACTATATTTCAGAAATCTGCCACAATGAATGC
GTACAAAATGAAGCTTCAACTACTTTTAGTTCCCGATCATCTACGGAACCTGGTTGTTCC
AATTCTCAAGACCATATCTTGTCCACTCATGCATCTGCAGCTGATATTGATAGTGGTTTT
TCTATCGATGATAAATTTTCGAAATCTAGTAGTTACCCTTATGTTTGTGATGTGAACTCA
CTGGCTTGGGGCATATGCGGGGATACCTATGATCTGCATGAAGATGTTTTGTTCAGAGAG
TTCCTATTTGTGTGCAATGGCCATTGTGTTACAGTGCATGCTTTTCGCGACCTTGATAAA
ACTGCAACAATCGATGAGTGTAGACAGGGGCAATGGGTGGACTGGGGCCCTTCTACATCA
GTTCAAAGTATGGAGTCTCAGGATTCTTGTGGCTCTTATTCTGATGCCACCAGCTCTATT
ATGGATGTTAATAAGACCAATGGAGAGAGAGAGTCTTTGCAGGATGTATGTAAAGAAAGT
GGGATCACCTCAAAGAGGTGGTTGCATTCATTTTTTACTAAAGCTGAAACTGTAAAATCT
GATGGTAACATTTGGACTAGATTTCCTGAGAAGTCATCATTTCCATGCTCTGCAAAGGTT
GTTTCATTTAGCATTCTTGATAAGAATTTACAATTGCACGACTTCCTTTCTCATGGAAAG
TTTGCGTCAAGCATAGAAGAAAGCCAACTTGATACTGTTCTGGACCCAGATGGTAGTATG
GCAACGTCTGATAGTTTCGGCGCCAGGTCATACAAATGTTCCAGAGTGTTTTCCAGCAAT
TCACATTGCCTAGTTGGATTTGTTTTGTCATTGACAGATTCAGATTCTCTTTCTGTGCAT
GCTAAAAATGAGATTAAAAGAAGCAAGATAAAAGTTCTGCTTCTTGTGGCTAGGTTAGAT
ACTTCAGGAATCCAGTGGGTTTCGACAGTAAATCTTGCGGGAAGTATTAATGCAGATCCT
GTGGCTGAATGGACCGACTTTTGCTTTTCTAATGACCTGCTTGTTTGCCTAAAGGCTTCT
GGCCTAATCTCTTTTTATGCTGCAATGTCTGGTGAGTGTGTTGGATGTCTGGATGTGTTT
CAGGCTTGTGGACTTAACCCTCAATCTAGTGGATGGCTGCAACAAAAACTGTCTGCAGTT
GTTGATTCACAAATTAAATCTGTTGATGAAATTCATGAAAAGTCAACTTCTCAATGTCAT
GATTTATTTGGTAGAGGAATATTTAGAAAGTTGCTAGTTGCTTCACATACTTCCTTGTTA
GCTGTAGTTGATGCATACGGCATAGTTTATGTTGTTTGTACTGGTGATTATCTGCCACAC
AATTACCATGCACATGACAAACTCCTTCCACATTTTCAACATTTTGGGCTTGGTGTATTC
GCCAGTTGGGAGGTTGGTGGTTCTGAAATAGGCCACCAAAAGGGATATTCTAATAAGTCA
TTCATAAACAATGAAGATACTTCCTATGTGAATTTTAATAAAATTAAGTCATCAATGCAG
CATGAGAACATTCATGACCTGGGGTCTCAGGGAGACTTTTGCTCAAGTGTCTTTTCTGCT
GCATCAGAATATAGGTCTTGTGATCCCAGGGTCCATTTACAGCCGATGCGGAAAGTTTTC
CTTCCCCCAGAAGGATTTAGTGAGAATGATTGCATATGCTTTTCACCTTTGGGAGTCACT
CGTCTCTCTAGGAAGCACAATATAAATGATCAAAGGACTGTTAATCTCACTCACTCAAAT
TTGCGAATGGGTTTAGTAGTTCACGATGACAGATATTTCGATTATGGAGGCAAAGTGTTC
CATCATGAAGGAAAGGAAGAAGCCTCTATTATTGAAGCCATTGGTTGCTCTTTTCAGGGA
TGTCTTTATCTAGTGAGAAAAGTTGGCCTTTCAGTTGTTCTTCCCTCTCTGTCTTCATCA
AGTTCTCTTCCTGTTGAAACTCTTGGATATCAGCATCGCAGTTGCAATACAGACACTGTT
TCACCAGCCATAAGAACTCTTCAAATGAGTGAATCAAAAGAGCTTTTCCATGCATGGAAG
CTTGAAGTTTTGGATAGAGTTCTGATTTATGAAGGCCCTGAAGAGGCTGATCGTCTGTGT
TTTGAAAATGGCTGGGACATAAAAATGTCTAGGATACGTCGGCTACAAATGGCACTGGAC
TACCTGAAGTTTGATGAAATAGAGCAATCGCTAGAAATGCTTGTGAGTGTTAATCTGGCA
GAAGAAGGCATTTTGAGACTGCTGTTCGCTGCTGTTTATTTTTTGTGCCAGCAAAATGGC
AATGACAGTGAGGCTTCTGCTGCCTCAAGACTTCTTGCATTGGCCACTTGCTTCACTACC
AAAATGATTCGGAATTTTGGGCTACTGCAGCAAAAACATGGCACAGTACAAGATTTTAGG
AACACCCATTTGCTCTCTCTTCCACCTGTTTTACCTGAAAAATTGCGACATGAAATGTGG
GGTTCAAGAAGGCTTCATGATATGGCTCATCTTTTGGAGATCATTCGGAATCTTCAATAT
CGACTTAGAGCAAAAGTTAAAAAGCCGGGCCAGGGATTGGTGGATGCTGGAGAGTCATTG
AATTTCATGGACAATGACTTGTCTGAGGATGAATATCAAACTGCAATTGTTCCTGCTAAT
GCAGCAATGGAGACGTTAAACCAAGAACTTCCAATTTCTGCACCCATGGGCTCCAAGGAT
GAAAAGCTTGCGTTGATGTCCAAGGATGTGTTGGATTATGTTTCCCATATGGATCAAGAT
GATTTGACTGCAGTTTCTGAGTTAGTACATGCTGGAAATTTGGGAAGGAAAGTATTTCCC
TTGGAAAATCCTCAGGAGATGATTGCCCGATGGAAGTTAGATAATATGGACCTTAAAACT
GTTGTTAAAGATGCTCTTCTATCTGGTCGTCTTCCTTTAGCTGTTCTTCAATTACATCTC
CATCGTTCAAGAGACTTAACTACAGATGAAGAGCCAACTGATACTTTTAAAGAAGTTCAT
GATGTTGGAAGAGCTATTGCTTATGACCTATTTTTAAAGGGTGAAACTGCGCATGCTATT
GTGACCTTGCAACGGCTTGGAGAGGACATTGAAACCTGCCTCAAGGAGTTACTATTTGGT
ACTGTGAGGAGATCACTCCGGATACAAGTTGCAGAAGAGGTGAGAATATATGGTTACCTG
GGACCTTATGACTGGAAGGTGTTGGAGAAAGTATCTCTTATAGAGAGGTTGTATCCTAGC
AGTAGTTTCTGGAAAACTTTTCTTGTTCGTCAAAAGACATTGATGAGAGCCACGGCAACT
TCAAGTTTACCCAGTGGAATTACTCTGCGATTATTACATCCACATATATTTGGCAATTCT
ATTGAGTGTGGTGAGATAGATGGAGTTGTATTAGGTTCCTGGACAAGTATGAATGAAAAT
TCTCCAGACCCCGTGGTCGATGAAGACACTGCTCACACTGGATATTGGAGTGCAGCGGCA
GTATGGTCTAGTATCTGGGATCAGAGAACCATTGATCGTGTAGTTATGGATCAACCATTC
CATATGGGTGTTCATGTATTGTGGGAGTCTCAGCTGGATTATTATCTTTGCCATAATGAC
TTAGAGGAGGTTTTCAAACTTATGGACCTTATTCCTACATCTGTTTTATCATTTGGAAGC
CTCCAAATCACTTTGGATGATATAAAGCATTCATCATCTGTTGGACCCAGCAGTGACCTC
CCTGAGTACATCAATTACATATGCCCCGTTGAAGAAGTGGATGCCGTATGCATGGATGTT
CCAGGAGTCAAAATATTTAGGTTTTCTATTGATGCAACGTGCTCCATGTGGTTAAAGCTG
CTGATGGAGCAGGAGCTTGCAAAGAAATTTATTTTTTTGAAGGATTATTGGGAAGGTACT
GCAGAGCTTGTAGCTGTGCTAGCTCGTTCAGGTTTCATAACTTGTGAAGTTAACAGAATG
TCATCTGAGGATTATTCTATTGAGAGTTTGTCTGATCTGAGTGCATCAACTGATGGAGAA
TTTCATCCTGATCCAAGACAAGCTTTGCATAAACTAATTGTGCGTCATTGTGTGCAATAT
GACTTGCCAAACTTCTTGGACCTTTATCTTGACCATCACAAATTGGTGAGGGACAATGAT
TCCCTTTACTTGTTACAGGAAGCAGCCGGAGACTGCCAGTGGGCAAAATGGCTGCTTCTT
TCTAGGATTAGAGGTCATGAATATGAAGCATCATTTTGTAATGCTCGGTCTATAATGTCA
CATGATAGCAATCTCAGTGTTCTAGAGATTGATGAAATAATTCGTACTGTTGATGATATT
GCGGAAGGAGGTGGTGAAATGGCTGCTTTAGCCACTCTGATGTATGCTCCTATTCCAATT
CAAAATTGCTTGAGTAGCGGCAGTGTATTAAGGCACAGTAGCTCCACTTCTCATTGCACT
TTGGAAAACCTTAGGCCAACTTTACAACGGTTTCCAATGTTGTGGCGAACACTTGTAACT
GCAAGTATTGGAGAAGAGAATTCTAATTTGTTGGGCTCGAAGACAAACAATGCACTGTCT
AATTATTTGTGTTGGCGAGACAATATCTTCTTCTCATCGGCACGTGATACTTCACTTCTA
CAAATGCTGCCATGTTGGTTTCCGAAAACTGTCCGAAGATTGATTCAACTGTACATCCAG
GGCCCTCTTGGATGGCAATCGTTCTCGGGCCTACCTATAGGAGACTCTTTGCTGGATAGG
GAAGTTGATTTTTACATTCATGCTGATGAACACACTGAGATAAGCGCCGTCTCCTGGGAA
GCAACAATTCAAAAGCATGTCCAAGAGGAACTTTATGTTTCCTCACTTGGGGAAACTGGA
CATGGGCTGGAGCACCTTTTGCATCGTGGTCGTGCGCTAGCAGCTTTTAATCATATTCTT
GGTGTTCGAATTCAAAAGTTGAAACTGGACGGACAGTCTGGTGCTACATCACATGGACAA
ACAAACGTCCAATCTGATGTGCAAAAACTTCTAACACCTTTAACACATGGTGAAGAGGCT
ATTCTTTCATCTGTCTTCCCACTGGCCATTACTCATTTTGAGGATTCTGTGTTGGTGGCA
TCATGTGCGTTTCTGCTGGAACTTTGTGGTTTATCTGCCAGCATGCTTCGAGTAGACATT
GCTGCCTTGAAACGGATATCTTCCTTTTACAAATTAAATGAAAATGATGAGAAATATGGT
CAAATTTCATTTAAACACTCTGCGTTCCATGTGGTTTCTGGTGAAGCTGGCGTGGTAGAA
TCTCTGGCTCGAACGCTAGCAGATGAATATCTGTTGAAGGATAGTGGAAGTGATGCTAAG
CCAAAGAAGGCAGCAGGTTTGATTTCAAGCAAACAACCTTCACGAGCTCTCATGCTAGTT
CTACAACATTTGGAAAAGGCTAGCCTTCCTCTGATGATAGATGGGAAGACTTGTGGATCT
TGGCTACTTACTGGTAATGGTGATGGGGCTGAATTAAGGTCATACCAGAAAGCTACAAGT
CAGCGCTGGAATTTAGTTAAAGTTTTCTGTCAGATTCACCAGCTTCCGTTAAGCACAAAA
TACCTTGCTGTTTTGGCAAGAGATAATGATTGGGTTGGATATTTATCTGAGGCTCAGAGT
GGCGGATACCCTTTTGATACAGTAATTCAGGTGGCGACCAAGGAATTTAGCGACCCTCGT
CTCAAAATTCATATATTAACAGTCTTGAAAGGGATGCAGTCAAGAAAGAAAGCTGGCTAC
TCAGATATAGCAGAAGTAACTTCCTGTTCTGATGATAATGTACTAGTACCTGCTGAACTT
TTTAGAATTTTAGCAGATTGTGAGAGGCAGAAAAATCCTGGAGAGGCTCTCTTGAGGAAA
GCCAAAGAGATGTCCTGGTCGCTTTTGGCAATGGTTGCATCATGCTTTCCAGATGTGTCA
CCATTATCTTGCCTAACAGTTTGGCTGGAGATCACAGCAGCAAGAGAAACTTCAGCCATC
AAGGTGAATAACATTGCTTCCCGGATTGCTGATAATGTTGGAGCTGCTGTGGAAGCTACT
AATTCTCTGCCTGTGGTTAATAGAACTGTGACATTTCATTACAACCGGCAGAATCCAAAA
CGCCGACGTCTCATGGGGCCCATATCCGTGGATCCATTGGTTTCGACTGCTGATGTTTCG
AGTACTTTGGAAGTATCTGTAGCAAAAGTAACTGGTGAAGAGGAAAGAAAAGATAGCGAA
AATGTTGATGTGTCGAGTGATTCTGATGAAGGGCCGCTGTCTCTCTCAAAGATGGTGGCA
GTGCTTTGTGAACAACACTTGTTTCTGCCATTGTTAAAAGCTTTTGAAATGTTTCTTCCT
TCATGTTCTCTGTTGCCTTTTATCCGTGCACTTCAGGCATTTTCACAAATGCGGCTGTCT
GAAGCTTCTGCACACCTGGGTTCCTTTTCTGCCAGGATACTTGATGAAGCATCCAGTTTC
GATTCAGGGATTGGAAGAGGACAGACTGGAACGTCATGGTTAAGCTCCACTGCCATAAAA
GCTGCCAATTCCATGCTTTCAATTTGTCCATCTCCTTATGAAAAAAGAAGCTTGCTAAAG
CTCCTTGCTGCAACTGATTTTGGCGATGGAGGATCAGCAGCTGCACATTACCGACGACTC
TATTGGAAAATTAACTTGGCAGAGCCTTTATTAAGGAAGGATGACGGTCTGCAACTAGGA
AATGAGACACTAGACGATGCTTCACTTTTAACTGCACTAGAAAATAATGGTCATTGGGAG
CAAGCACGTAACTGGGCCAGGCAATTGGAGGCCAGTGGTGGACCATGGAAATCTGCTGTT
CACCATGTTACTGAAACTCAGGCTGAATCCATGGTAAATGAATGGAAGGAGTTCCTTTGG
GATGTTCCTGAAGAGCGAGTTGCTCTGTGGGGCCATTGTCAGACGCTGTTCTTAAGATAT
TGCTTTCCTCCTTTACAGGCTGGATTGTTTTTCCTTAAACATGCTGAAGCAGTGGAGAAA
GATCTTCCAGCGAAGGAGCTTCATGAATTGCTTCTGCTTTCTCTTCAATGGTTGAGTGGG
ATGACAACTCAGTCGAATCCAGTTTACCCCATTAATCTCCTGCGGGAAATTGAGACCAGA
GTATGGCTCTTGGCAGTAGAATCAGAAGCTCAGGTAAAGAGTGATGGAGATTTCACAACC
ACCACTTCCAGCCGGGATCCTGTAAATGGAAATGCTTCCAATATTATTGACAAGACTGCA
AATTTCATAACACAGATGGACATGCATATAAATTTAATGACTAATAGAATGATTGAAAAA
CATGATGCACGGGAAAATGTGTTGGGACCTCAGAAGAACCAAGTACTGGATGCCAGCACT
TCAACAGCTGGATTCAATGTAAAGACAAAGAGGAGGACCAAAGCTTATTTACCATCAAGA
CGACCCTTTATGGAGTCGACAGATAAAAATGCTGATCCTGAAGATGTTTCGACTGGTCAC
ACATCCAAGAATGAATTACAGTTGCAAGATGAAAACTTCAAGTTAGAAATTTCTTTTTCC
AAATGGGAGGAAAGGGTTGGACCTGCTGAGCTGGAAACAGCTGTTCTTTCTTTACTGGAA
TTTGGACAAATAGCAGCTGCCAAACAACTCCAGCATAAGCTGTCTCCCGAAAATACGCCT
CCAGAGTTTGCTCTTGTTAATGCTGCTCTAAAGCTTGCTGCTAAGTCAACTCCTAGTAGC
AAAGTTTCTCCATCAGAGCTTGATGATGAGGTGTACACTGTTGTGCAATCATTCAATATA
TTCACTGATCAGCATCTGGTTGACCCACTGGAGGTGTTGGAGAGCTTGACAACCATTTTT
ACTGAGGGTAGTGGACGCGGTCTATGTAAGAGAATAGTAGCTGTTGTAAAAGCTGCAAAT
GTTCTTGGTCTCTCTTTTTCAGAGGCATTTGACAAGCAACCAGTTGAATTGCTACAGCTG
CTTTCTCTTAAAGCACAAGAGTCATTTGAAGAAGCTTCTATGTTGGTACAAACTCATTCC
ATGCCATCAGCTAGTATTGCGCAGATTCTGGCAGAATCCTTTTTAAAGGGTCTGTTGGCT
GCACATCGTGGAGGGTATATGGATTCTCAGAAGGAAGAAGGACCAGCTCCACTATTGTGG
AGATTTTCAGACTTTCTAAAGTGGGCTGAGCTTTGCTCTTCTCAACCTGAAATTGGCCAT
GCATTGATGCGTTTGGTGATAACAGGACAAGAAATTCCACATGCATGTGAGGTTGAGCTT
CTTATTCTGTCTCACCATTTCTACAAATCGTCGGCTTGCCTTGATGGAGTTGATGTACTG
GTAGCTCTTGCAGCAACTAGGGTTGAAGCCTATGTGGCTGAGGGTGATTTTCCATGTTTG
GCTCGATTGATAACCGGGGTTGGGAATTTCCATGCCCTTAATTTCATTCTTGGAATTCTC
ATAGAAAATGGTCAGCTAGATCTTCTACTTCAGAAGTATTCAGCTGCTGCAGACACTGCG
GAGGCTGTGAGAGCCTTTCGGATGGCTGTTTTGACATCATTAAAGCATTTCAACCCAAAT
GATTTGGATGCATTTGCTATGGTGTACAACCACTTTGACATGAAACACGAAACAGCTGCT
CTTTTAGAGTCACGAGCATTGCAGTCTTGTGAGCAGTGGTTTCATCGTTATGACAAGGAT
CAGAATGAAGATCTTCTTGAATCTATGCGGTATTTCATTGAAGCGGCTACAGTTCACTCT
TCCATTGATGCTGGCAATAAAACTTGCAGAACTTGTGCTCAGGCTTCCCTTGTTTCCCTT
CAAATTCGAATGCCAGATTCCAAGTGGCTAAATTTGTCAGAAACCAATGCCAGGAGATTA
TTAGTAGAGCAATCTCGATTTCAAGAGGCCCTAATTGTTGCTGAAGCTTATGGTCTTAAC
CAGCCAAGTGAGTGGGCTCTGGTACTTTGGAACCAGATGCTAAAGCCAGAACTAACACAA
GAGTTTGTGGCTGAATTTGTTGCCGTTCTTCCACTCCAACCTTCTATGCTTGTTGAACTG
GCTAGATTCTACAGGGCTGAGGTAGCAGCCAGAGGTGATCAATCGCAATTCTCAGTTTGG
CTGACCGGGGGAGGGTTACCAGCTGAGTGGGCTAAATACTTGGGCAGATCATTCCGATGC
TTGTTGAGGAGGAGCAGAGATATGCGGTTGAGGTTGCAGCTGGCTGCAGTGGCAACTGGT
TTTAGTGACATCATCGATGCATGTGTGAAGGCACTCGATAAGGTTCCTGATACTGCCGGT
CCACTTGTACTGAGGAGAGGCCATGGCGGGGCGTATCTTCCCTTGATG
>UniGene10
GTTCATATTGCTAAGTCATACTTCCATTTTGTTGTGCAACTTTCGAGAGGGGAACACTTG
ATGAAATTGCTTCTTTCAAGGACTGTGATGTTGATGGAGAAGCTGGCTGGGGATGAGCGT
CTACTTCCAAGTCTGAAATTTCTTGTTGGTTTCCTTGGAAATGTCTCTGGTGATTGTGGG
TCTGCTAAGAACACATTGGACAAGTTTTCAGGGAAATCCATATCTGGCAGTGGTATTGGC
TCAGGTGCCGCTGCTGCTCTAAAGCCAATGGGGTCAGGGAAGAGTTCCGACTCTGTGGTA
CTTTCCACTAACCAAGAGGGGAGATCCACGGCACTTGAATGTGATGCTACTTCTGTGGAT
GAAGATGAAGATGATGGCACATCTGATGGTGAAGAAGCTAGCATGGATAAGGATGAAGAG
GAAGATACCAATAGTGAAAGGGCCCTTGCGTCAGAAGTTTGCACATTTACATCCAGTGGC
AGCAATTTTATGGAACAACACTGGTACTTTTGTTATACTTGTGATCTCACTGTATCAAAA
GGTTGTTGCTCTGTGTGTGCAAAAGTTTGTCATCGTGGTCACCGAGTTGTTTATTCACGT
TCAAGTCGTTTTTTCTGCGACTGTGGAGCTGGTGGTGTTAGGGGAAGCAACTGCCAATGC
TTGAAGCCTCGGAAATTCACTGGAAGTGATGCTGCATCCGTGCGTACCGCTAGTATCTTC
CAGCCCTTATTACCCTCCACAGAGGATGCAGAGCAGTTGCCACAGAGTGATTCTGATCAG
GATGAGGATCTGTGTTCAGATGTAGATAACTCACTAAGGCTATCAATTCCGAGAGAGCTT
CAGGAAGGGGTCGCAGTGTTGTTTAAAGAACTAGATGTAGAGGGTCGGGTGCTTCAGCTT
TGCTCTTCACTGCTGCCTTCTATAACGAGCAAAAGAGAATCTAACCTTTCCAAAGACAAT
AAAATAATTCTGGGCAAAGACAAGGTGCTTTCTTATGGTACTGAGCTATTACAACTGAAG
AAGGCATATAAAGGTGGGTCATTGGACCTGAAAATAAAGGCCGACTATCCAAGTGCAAAG
GAGCTTAGATCACATTTGGCCACTGGTTCTCTTGTCAAATCTTTGCTCAGTGTCAGTAAT
CGAGGTCGACTTGCTGTTGGAGAAGGTGACAAAGTTGCTATATTTGATGTTGGGCAATTA
ATTGGACAAGCCACCATAGCACCAGTAACAGCAGACAAGACTAATGTTAAGCCTCTCTCA
AGAAATGTTGTTCGCTTTGAGATTGTACATCTTGCTTTCAATTCAGTTGTGGAGAATTAT
CTTGCTGTAGCAGGATATGAAGATTGCCAGGTCCTCACCTTAAATCCTCGTGGTGAAGTG
ACTGATCGTCTTGCCATTGAACTTGCTCTGCAAGGTGCATACATCAGACGGATTGATTGG
GTTCCAGGTTCTCAGGTTAAACTAATGGTAGTGACGAACAGGTTTATTAAGATATATGAT
CTATCACAGGACAACATCAGCCCTCTGCACTATGTCACAACATCTGAAGACACAATTATT
GATGCTACACTTGTTATGGCTTGCCAAGGAAGGATATTTCTTATTGTTCTTTCTGAGCAA
GGAAGACTGTTCAGGTTAGAATTGTGCATGGATGGTAATGTTGGGGCCACCCCATTGAAG
GAAATTATTCAGATTGAGGGCAGAGAAATCAATGCAAAGGGATCGTCATTGTATTTCTCG
TCCACATATAAATTACTGTTTATATCTTATCAAGATGGTACTACTTTGATGGGTCGACTA
AGCCCTGAGGCAACATCTTTGTGTGATATGTCTTTTGTGTATGAAGAGGAACAAGATGGT
AAGTTGCGTTCAGCAGGTCTGCATCGATGGAGAGAGTTGCTTGTGGGCAGTGGATTATTT
GTTTGCTTCTCCAGTGTGAAATCAAATGCAGCACTTGCTGTGTCCATAGGGCCTTATGAG
CTACATGTGCAGTGCATGAGGCATGCTGTAAGCTCGACTTCACATTTAGTTGGCTTAACT
GCTTACAAGCCTTTGTCAAAAGACAAAGTCCATTGTTTTGTTTTACATGATGATGGAAGC
CTCCAGATATACTCTCATGTCCCTACTGGATCTGATGCTGGTGCAAGTTTGACTGCAGAG
AAAGTTAAAAAATTGGGTTCTGGCATCCTCAGTAATAAAGCTTATGCTGGGATAAAACCA
GAATTTCCACTTGATTTCTTTGAGAAAACCGTCTGCATCACTGCAGATGTAAAACTGGGG
GGCGATGCCATTAGAAATGGCGATTCTGAAGCTGCAAAACAGAGCTTGGCATTAGAAGAT
GGTTTTTTAGAAAGCCCTAGCCCTGCAGGCTTTAAGATATCAGTCTCCAACTCCAATCCT
GATATTGTCATGGTTGGTTTTCGTGTGCATGTGGGTAACACCTCGGCAAGCCACATACCT
TCAGATATTACCATTTTCCAGAGGGTAATTAAGTTAGATGAGGGCATGCGTTCCTGGTAT
GATATTCCATTTACCGTAGCGGAATCACTCCTTGCTGATGAAGAATTTGTTATCTCTGTG
GGGCCTACATTCAATGGCACTGCGCTGCCTCGTATCGACTGTCTTGAAGTGTATGGTCGA
GCTAAAGACGAATTTGGTTGGAAGGAGAAGATGGATGCTTTTTTGGATATGGAAGCTCGT
GTGCTTGGTTCCAATTCATTGCTCGGAGGATCTGGGAAAAAGTGCAGGTCAGTGCAGTCT
GCTCCTATTCAGGAGCAGGTGGTAGCAGATGGTCTCAAGCTTCTGTCCAGGTTATATTCA
TTATTTGGGTCCCGGGAAGATGACGAAAAATTTGAGCCAAGTGAACTGAAGTGTAAACCA
CTTTTGGAAACAATATTTGAAAGTGATAGAGAGCCCTTGTTGCAGGCTGCTGCTAGCCGT
GTCTTGCAGTCTGTTTTTCCCAGGAAAGATAAATATTATCAGGTTAAAGACATCATGCGA
CTTCATGGAGTGGTAAAATCAACCTCTATGTTATCTTCAAGGCTAGGAGTTGGGGGCTCA
ACAGGAGGCTGGATGGTTGAAGAATTTACTGCTCAGATGCGTGCTGTATCTAAGATTGCA
TTGCACCGCCGTTCTAATTTAGCCCTTTTCCTGGAGATGAATGGTTCTGGCGTGGTTGAT
GGACTCATGCAAGTTCTATGGGGGATTTTGGAGTTTGAGCAGCCTGACACTCAAACTATG
AACAACATTGTTATATCTTCTGTAGAGCTTATTTATTGTTATGCTGAATGTCTGGCTTTA
CATGGCAAGGAAATGGTGGGATGCTCTGTTGCCCCTGCTGTTGCATTGTTAAAGAAACTT
CTTTTCTCCCGCGACGAGGCTGTTCAAACATCCAGCAGCCTTGCTATATCCTCAAGATTG
CTCCAGGTTCCATTCCCTAAGCAGACAATGCTAGCAACAGATGATGCTGTGGATAGTGCT
GTTTCTTCTTCCGGGCCTGCAGAGGCTGCTGGTGGAAATACACAAGTCTTGATTGAAGAA
GATTCGATCACCTCATCTGTTCAATATTGTTGTGATGGATGCTCTACTGTTCCTATTCTC
AGGCGACGATGGCATTGTACTGTTTGTCCTGATTTTGACTTGTGTGAGGCTTGTTATCAA
GTTTTGGATGCTGATCGGCTTCCTTCACCCCATTCTAGAGATCATCCAATGACAGCTATT
CCAATTGAGGTGGAGTCATTAGGAGGAGATAGCAATGAAATTCACTTCCCCACTGATGAT
GCAAATGATTCGAGCTTGATACCTATCACGACAGATGTTAGCATACAGAACTCTGCTTCT
TCAATTCATGTCTTGGAGCCCAATGAATCTGGAGACTTCCCTCCCTCAGTGACTGATATT
GTCTCTATTTCTGCTTCAAAACGAGCTGTGAATTCGCTGCTGCTTTCGGAACTTCTTGAA
CAATTGAAAGGATGGATGGGGACTACCTCTGGTGTTCGTTCCATTCCTATCATGCAATTG
TTGTATAGACTATCTTCTGCAGTGGGTGGGCCTTTTGTAGACAGCTCCAAGCCTGAGGAA
TTGGATTTAGAGAAACTGATCCGATGGTTCTTGGATGAGATTGATCTCAATAAACCTTTC
GTTGCTAAAACTCGCTCTTCTTTTGGGGAAGTTGTGATCCTTGTGTTTATGTTTTTCACT
TTGATGCTTCGTAATTGGCACCAGCCTGGCAGTGATGGTGCTATTTCTAAATCTGTCGGA
AATGCAGACTTGCATGATAAGAACATCAACCAGGTCCCTGCAGTTGCTTCTCAATCTTCC
TCAGATAGTCAAGAGAAAAATGACTTCACTTCCCAGCTGCTTCGAGCATGCAATTATCTT
AGGAACCAAGCTTTTGTTAACTATCTGCTGGATATTCTACAACAGCTTGTTAGTGTTTTC
AAGTCCCCCAATTCTAATATTGAAACTGCACATGGTTTGAATGCTGGCTCTGGATGCGGA
GCTCTATTAACAGTTAGGAGAGATTTACCTGCGGGTAACTTCTCCCCATTGTTTTCTGAT
TCATATGCTAAAGCGCATCGAACTGATATTTTTGCGGACTATCATAGGCTTTTACTGGAG
AATGCTTTCCGATTGGTCTACACTTTAGTTAGACCAGAAAAGCAAGACAAGACTGGGGAG
AAGGAGAAGGTCTATAAGATATCCTCCAGCAAGGATTTAAAACTAGATGGATATCAGGAT
GTCCTCTGCAGTTACATCAATAATCCCCAGACTACATTCGTAAGAAGATATGCACGGAGA
CTGTTCCTGCATCTTTGTGGAAGCAAAACTCACTATTATAGTGTGCGAGACTCATGGCAG
TTCTCTACGGAAATGAAGAAACTTTACAAGCACGTTAATAAATCTGGTGGTCTTCACAAT
CCTGTTCCATATGAGAGAAGTGTGAAGATAGTGAAGTGTTTATCTACAATGGCTGAGGTG
GCTGGTGCACGACCTAGAAATTGGCAGAAGTACTGTTTGAGACATGGAGATGTTTTACCA
TTCCTGATGAATGCAGTGTTTTATTTTGGTGAAGAATCTGTGATCCAGACACTCAAACTA
CTAAATTTGGCTTTCTATTCAGGAAAGGATATGGCCCACTCCTTGCAGAAAGTTGAGTTG
GGCGACTCAGGAACAAGTTCAAACAAATCAGGAGTGCAATCTCAGGACTCGAAGAAAAAG
AAGAAAGGTGAAGATGGATCTGAATCTGGACTGGAGAAGTCTTATTTGGATATGGAGGCA
GCAGTAGATATGTTCACTGAGAAGGGTGGAGATGTTTTGAGGCAGTTTGTTGATTGCTTT
TTATTAGAATGGCATTCTAGCTCTGTGCGCACTGAGGCTAAATGTGTTCTTTATGGTGCA
TGGCATCACGGGAAGCTTTCGTTCAAGGAAACACTGCTTGTGTCTTTCTTGCAGAAAGTG
AAAAACCTGCCTATGTACGGTCAAAACATTGTTGAGTTCACTGAACTGGTTACTTGGTTA
TTGGGCAAGGTGCCAGATAATAGTTCAAAGCAGCAGAGCACTGAACTTGTGGATCGTTGC
TTGACCCCTGATGTAATTAGGTGCATCTTTGAGGCCCTGCACTCACAAAATGAGCTTATT
GCTAATCATCCCAATTCTCGCATATACAATACTTTGAGTGGTCTTGTGGAGTTTGATGGC
TACTATCTTGAGAGTGAACCTTGTGTTGCATGCAGCTCTCCTGAGGTACCTTATAGTAAG
ATGAAGCTTGAAAGCCTGAAGTCGGAGACAAAGTTTACTGACAACCGCATCATAGTAAAA
TGCACCGGAAGTTACACAATTCAAACTGTGACCATGAATGTTCATGATGCACGCAAGTCT
AAATCTGTGAAAGTCTTGAACCTATATTACAACAATAGGCCAGTAGCTGACTTATCTGAG
TTGAAAAATAATTGGTCATTGTGGAAGCGTGCAAAGAGTTGCCATCTTGCTTTCAACCAG
ACAGAGCTAAAAGTGGAATTTCCTATTCCAATTACTGCTTGTAACTTCATGATTGAACTG
GATTCTTTCTATGAGAATCTTCAGGCTTTATCTCTTGAACCACTGCAATGCCCACGGTGT
AGTCGATCTGTCACTGATAAGCATGGAATCTGTGGCACTTGCCATGAAAATGCATATCAG
TGCAGGCAATGCCGCAACATAAATTATGAGAATTTAGATTCTTTTCTTTGCAATGAGTGT
GGGTATAGCAAGTATGGCCGTTTTGAGTTCAACTTTATGGCGAAACCTAGTTTTTCATTT
GATAACATGGAGAATGATGATGATATGAAGAGAGGTTTGGCTGCCATAGAATCAGAATCA
GAAAATGCACACAGGAGATACCAGCAACTTTTGGGTTTTAAAAAGCCCCTTCTTAAGATT
GTGTCAAGCATTGGTGAGAATGAGATGGATTCACAACAGAAAGATTCGGTCCAGCAAATG
ATGGTTTCTCTCCCTGGACCTTCATGTAAGATAAACCGTAAGATTGCTCTTCTAGGTGTC
TTGTATGGTGAGAAGTGCAAAGCTGCCTTTGATTCTGTCAGCAAGAGTGTTCAGACACTG
CAGGGCCTTCGTCGTGTTCTAATGAATTATTTGCACCAGAAACATGCAGACGATGCTGTC
GCTGCATCCAGATTTGTGGTTTCCAGATCTCCAAATAATTGCTATGGCTGCGCAACAACA
TTTGTGATGCAGTGTTTGGAGGTGTTGCAGGTGCTGTCAAAGCATCAAAATTCCAAGAAA
CAACTTGTTGCAGCTGGCATCTTATCTGAATTATTTGAAAATAACATTCATCAAGGTCCC
AAAACAGCACGTGCCCAAGCTAGGGTGGTACTTTGTGCTTTCTCTGAAGGAGATGTTAAT
GCAGTAACTGAGTTGAACAGTTTAATACAGAAGAAAGTCATGTACTGCCTTGAGCATCAT
CGCTCCATGGACATTGCTGTTGCCACTCGGGAGGAGCTGCTATTGCTTTCAGAAGTTTGT
TCCTTGGCTGATGAGTTCTGGGAATCTAGATTACGTGTTGTTTTTCAGCTGCTTTTTTCA
TCAATTAAAGTCGGTGCTAAACATCCTGCAATAGCTGAGTATATTATTCTCCCTTGTCTG
AGAATTATATCTCAGGCATGCACTCCTCCAAAACCTGATGCAGTTGATAAAGAGCAGGGT
ATTGGAAAATCTGCTTCTGTAATGCTGCTGAAGGATGAAAATAATTCAGGATCATTGTCT
GGAGGCGTCACTAGTAACAAGTCAGGACCTGAACCCTTGGAAAAAAATTGGGATGGTTCT
CATAGGACGCAAGATATTCAATTACTGAGTTATTCTGAGTGGGAGAAGGGAGCGTCGTAC
CTTGATTTTGTTAGAAGGCAGTACAAAGTGTCCCAAGCAGTGAAAGGTGCTGGCCAGATA
TCTCGGCCTCAGAGAAATGAATACCTTACTCTCAAATATGCTCTTAGATGGAAGCGTCAT
GCTTGTAAATCATCTAAGGGTGATCTATCCACATTTGAGCTTGGCTCCTGGGTGACAGAA
CTTGTGCTGAGTGCTTGCTCCCAGTCTATCAGGTCAGAGATGTGCATGCTGATCAGTTTA
CTTTGTGCCCAGAGTTCATCAAGGCGGTTTCGGTTGTTAAACTTGTTGATGGCTTTGCTA
CCTTCAACCCTTGCTGCTGGTGAAAGTGCTGCAGAATACTTTGAACTGCTGTTCAAGATG
ATAGATTCTGAAGATGCTCGTCTCTTCCTGACCGTGCGTGGCTGTCTGACCACAATCTGT
AAACTGATTACAAAGGAAGTGGGTAATGTTGAATCTCTAGAGAGAAGTCTGCATATTGAC
ATTTCACAGGGTTTCATTCTTCACAAGCTTATTGAGCTCCTTGGAAAATTTTTGGAGGTT
CCCAACATCAGATCCAGATTTATGCGGGAGAATTTGCTGTCAGATATCCTTGAGGCTCTT
ATTGTCATTCGTGGCTTGATAGTACAGAAGACAAAGTTGATAAGTGATTGCAATCGCCTT
CTAAATGATCTTTTAGACAGTCTTCTGCTTGAAAACAGTGAAAATAAACGACAATTCATC
CGAGCTTGTATTTGTGGTCTGCAAATTCATGGGGAGGAAAGAAAAGGACGAACTTGTTTG
TTCATCTTAGAGCAGCTTTGCAATTTAATATGTCCATCAAAACCAGAGCCTGTGTATCTC
TTGGTTCTTAATAAGGCACACACACAGGAAGAATTTATCAGGGGATCAATGACAAAAAAT
CCATATTCCAGTGCTGAGATTGGTCCTCTGATGCGTGACGTTAAGAATAAAATTTGCCAT
CAGTTGGATTTGCTTGGGCTTCTTGAAGATGACTATGGCATGGAGTTGCTGGTTGCTGGT
AATATTATCTCTCTTGATTTGAGTATCGCGCAAGTGTATGAGCAAGTCTGGAAGAAGTCA
AATAGTCAAGCTTCAAATGCATTAGCTAATTCTACATTGTTATCCTCAAGTGGCACGGCG
TCAGCCAGAGATTGCCCTCCTATGACAGTGACTTACAGGCTTCAGGGATTGGATGGTGAA
GCTACTGAGCCTATGATTAAAGAGTTGGAGGAAGATAGGGAGGAATCCCAAGATCCAGAG
GTAGAGTTTGCAATTGCTGGAGCAGTTCTAGAGTATGGTGGGCTTGAAATTCTCCTAGGC
ATGATCCAGCTGTTGAGAGATGATTTCAAGTCCAACCAGGAGCAGTTGGTAGCAGTTCTT
AATCTCCTTATGCATTGCTGTAAGATAAGGGAGAACAGAAGGGCCCTTTTAGGGCTTGGA
GCTTTAGGTCTTCTTCTGGAAACAGCAAGGCGTGCCTTCTCTGTGGATGCCATGGAGCCA
GCTGAAGGCATTCTTTTGATGGTTGAGAGCTTGACATTGGAGGCAAATGAGAGTGCTAAT
ATTAGCATCACACAGAGTGCTCTTACTGTTACTAGTGAGGAGACTGGTACTGGGGAACAG
GCAAAGAAAATAGTTCTCATGTTCCTGGAGAGGTTGTGTCACCCATCTGGCCTTAAAAAG
TCAAACAAACAGCAGAGGAACACTGAAATGGTTGCTAGAATCTTGCCCTATCTGACATAT
GGTGAACCTGCTGCAATGGAAGCACTCATTCAGCACTTCAACCCATTCTTGCAAGATTGG
AGGGAATTTGACCGGTTGCAGAAAGAATATCAAGGCAACCCCAAAGATGAGAACGTTGCT
CAGAAAGCAGCTGAGCAGAGGTTTACTGTGGAAAATTTTGTTAGAGTTTCTGAATCACTA
AAGACAAGTTCCTGCGGAGAGCGATTGAAGGACATCATTTTGGAGAAAGGTATTACAGAT
GCCGCTGTTGGACATCTAAGGGAAAGTTTTCCCGTTGCAGGCCAGGCTGGGTTCAGATCT
ACTAAATTATGGTCATCAGGTTTGAAACTGCCATCTGTCCCACTTATATTATCTATGCTG
AGGGGATTGTCAATGGGGCACTTAGCCACTCAAAGCTGTATTGACAAAGGAGGGATCTTA
TCACTGCTCCATGCTCTGGAAGGCGTCCCTGGAGAAAATGAGATCGGTGCTAGAGCTGAA
AACTTATTAGATACACTATCTAATAAGGAGGGGGAAGGAGGTGGTTTCTTGGAGGAGAAA
GTGAGCAAGCTGCGCCATGCCACCAAAGACGAAATGCGGCGTCTTGCTTTAATGAGGAGA
AAGGAGTTACTTCAGGACCTCGGAATGCAATTGGCGCCTGATGGTGGTGAGAGAATTGTT
GTCACTCGGCCAATTCTCGAAGGTTTGGAAGATGTAGAAGAGGAGGAAGATGGATTGGCA
TGTATGGTATGCAGAGAGGGATATAGTCTGAGGCCTACTGACTTGCTTGGCGTTTACTCT
TTCAGCAAGCGGGTGAATCTGGGTGGTGGCACTTCAGGAAGTGCTCGTGGGGAGTGTGTT
TACACCACAGTTAGTTATTTCAATATCATTCATTTTCAATGCCATCAGGAAGCCAAGAGA
GCTGATGCTAATCTGAAGACTCCTAAAAAAGAGTGGGACGGTGCCGCCCTGAGAAACAAC
GAGTCACTTTGCAATTCGTTATTCCCTGTTAGAGGTCCATCTGTCCCACTTGCCCAGTAC
ATCCGCTATGTGGACCAATACTGGGATAATCTTAATGCTCTTGGGCGTGCTGATGGTAGC
CGGCTTCGGCTCTTGACGTATGACATTGTCCTGATGCTTGCTCGATTTGCAACAGGGGCA
TCATTCAGTTTAGAAAGTAGAGGTGGAGGAAGGGAAAGCAACTCTCGGTTCCTACCTTTC
ATGATCCAAATGGCCCGTCACCTTCTCGAACAGGGAAGTCCATCTCAAAGACGTAGCATG
GCCAAGGCTGTGTCATCATATATAACTTCGTCCTCATTGGACTCTAGAGCTTTGAGCCCT
CTAACTCATCCAGCTCCTGGGACCGAAGAAACTGTCCAATTTATGATGGTGAATTCACTT
CTTTCTGAGTCATATGAGTCCTGGTTGCAACACCGGCGTTCTTTCCTGCAGCGAGGAATA
TACCATGCGTACATGCAACACACTTATGGCCGATCATCTACTAGGGCATCGTCCATTTCT
TCTGGCATGGTTAAAGCAGAGACAGGGAGTACCAGCCGAAGCCCTGCAACTGACACTGGC
GACTCTGATGAGCTATTGCCTATCGTTCGACCTATGCTTGTCTACACTGGCTTGATTGAA
CAGCTTCAGCGCTTTTTCAAGGTGAAAAAATCGCCAAATGTTCCATCTGCTAAAGCTGAA
GGAGCTATAGGATCAGAAGGGGAAGATGAAAGCGGAAGTTTAGAACCGTGGGAAGTGATA
ATGAGGGAAAGATTGCTAAATATGAGGGAAATGGTAGGATTTTCAAGAGAATTGCTTTCC
TGGCTTGATGAGACGAACTCTGCCACTGATTTGCAGGAAGCATTTGATATTATTGGTGTT
TTGGCTGATGTTTTATCTGGCGGGATTGCACGGTGTGAGGACTTTGTGCAAGCTGCGATA
AATGCAGGGAAA
>UniGene11
AGAATGTTTGAAAGTCTAATTCAGGGGGTGCTGGAGGGTTTTCTCGGACGTTTTATCAAA
AATACCCAGAAGGATCAACTAAAGCTCAGCCTTTGGAATGGAGAAGTATTGTTGCGGAAT
GTAGAACTCATTCCTGAGGCCTTTGATTATCTCCAATTTCCGTTTGCTTTAAAGCTAGGT
AGGGTTGGGAGGTTAAGCATCAAAATTTCCTGGAAAAAGCTTGGTTGGGACTGTCCTATT
ATTATCGTATTAGAAGATGTGTTCATTTGTGCTTCCCAAAGGGATGACAGTGAGTGGAGT
ATGGAGGCAGTTGAAAAAAGAGAATTTGCTGGTAAAAGGGCTATGCTTGCTACCGCAGAG
CTTGCCAAACTATCAAGACGTGTAAGCGGTAATCAAACTGGGAAATCATTTATTTCATAT
ATTACAGCAAAGGTTCTTGACAGCATACACTTGTCAATAAAAAATTTCCATGTCCAATAC
AGTGGAATAGAGCATGACCTGGTGCATTGTGGTTTGAAGTTTTCCAGCTTGACAATAAAG
CAAAAACTGGTTGGATATTTAGGTCAGAAGGTTGTAGGGGGCCAAGTGAACAAAAGTGTG
GGTGTTGAAGGTCTGGAAATTTATTGTGCTACATCCAAAAATGCTACAGACTCGTCCAGT
TTGGACAGCACTGCAGATTCCAGATTTTTGCAGGATGAAAGATCTGAAGGAAATGAACTT
GATAATTTAATACAGCCGCTTGACCTAACCGTATCGCTTGTGGTTAACAAAGCAGGAAGA
CTGGATACTGATTTGGCACAATATTCGATCAGAGCAGAAATAACTAACTTGGTCATGTCA
TTAAACGAGGTTCAGTTGCAACAAATATTGATTCTATTTGATTATATAAGCCTTAGCCGT
TTGAGGGAGAAGTATGGACGTTACCGCCCATTGGGCCATTCCTCATCAAGAAAGAAGAAT
GGTTGGCAAATACTATGGTGGCACTATGCACAACAATCTATCCTATCAGATGTCCGAAGG
AAGTTGAAGAAAAGCTCATGGAGATACTTAGGACAGCGATTGGATTCTAGACGGAAATAT
ATCAAATTGTACAAGATTAAGCTAGAGTCTCTTCAACAGGAACTGCCAATTGATGAATAT
ATTCTCAAAGAATTGGAGCAAATGGAGAAAGAATCTGACATCGATGATATCTTAAATTAT
AGGTCTGCTGCTGAACGTGAGCTGCAGGCAGTTCCTTTAAGTTCTTCATCTTCAAATATG
GAAGTGAATGGTGCCAATGTTTCTGTTGCAAAGTCACAGAACAATGAACAGTCATCAGGG
AAGTCCCAAGGATGGTTGAATTGGCTGTCTCGTGGCATGCTTGGTGCTGGTGGAACGGAT
GATTCTGGTCAATTTTCTGGTGTTGTGTCGGATGAAGTTGTAAAGGATATTTATGAAGCT
ACAGAGTTTCATCCATCTGCATTATCTAGTGGAGAGGCTGATGCAACTGATAGGATATTT
ACTTGTGTGATCAAATTAAGGATAGCTGAAATTGCTGCAACCCTACGAAGCAAGTTTTCT
GACCAAAGAATTGCTGTGTTGGTTTTTAAAGATGCAGTTACAGAATGCAAACTCTGGGAT
GAGTTAGCATCAGTTATTTGCTACATTGAATCAGCAAAAATGGTTTGTCCAGATAATAAG
AAAATTATTCTACAAATAGGAAAGCCTCTTAAAGAGTCAAAACTACAGGAAGATGAGCTT
ACTTCATGTAGAGTCCAAGTAGACATGTCACCGATGCGAGAGGTTGAACTTTCAGTCAAG
GTCATGCTTGAACCACTTGAAGTTACTTGTGATGTGGAATTTTTCGTTAAATTTGTGGAG
TTCTTCAATATAGTAAAATGCTATGAATTTCAGCACAAAAGGGTCATTTGGTCACTAAAT
GGGTTTAAAGATGTTAAAACTCGGTTATTATCGAAAGTCGAATATGCTTTATCAAGTCGG
AAAAAGTTGAGTTGGGATGTTAGCATCTTGAATACTATTATTAATGTTCCAGGAAGAAAT
GGCGTTTCAGAACAATGTAACTTGGTTTTGAAGATGGAATCTCTTCAATGTACATCAATA
TATGGTGAAGAGTTAGTTGCTTCCACTATTCAGGAACAATCTCATATCAACGAACTGTTC
TCAAGCTCAACATTTTCTGCTAATTCTTTGAGGGACTTCGTTGTTAAGGATCTTTATGAT
TACTTTGATATCAAACTTGAGAATTTGGAGCTGAAGATAGTGATGCCTCATCATGTTCAA
GCAATGAATATCTTGGAGGGATTTTGCTCTTCTGTCAACTTTGCGTCATGTATCATTTCT
GATGAATCAATATTGAAGCAGCTGGAGGTTTGCGCTGCTGTACCATCAGTTAATGTGAAC
TTTTCGCTGTCAATATATGAATCAATTATGGCATTGGTAACCCATCTACATATGTTGCAT
TCAACAACTAGGTCTCTGATTCCTAGAAGTCCATTTTCGCCTAGTTTCACCTCTAGTCAA
CCTTTGGCTTCAACTTTTGGATTTTCTGTTACTACGAAGTTGAATTCTGTGAGTTTACAT
GTTGACCTTGCAAATGATGGAGAAAGTAATTCTAAACTCACGCTTTTCCTTCTAGGATTA
GATTTTCGGTATTGTCATATGGCATTTGAGGAGTGTTTCATCAGTATGAGAGCAGTAAGG
GTCATCAATTCCCCATTCGGGGGTGAAAATAATGGTTGTATTCTACTATCATCTGGGAAT
CAATTTACTTCTGGTAGTGCACATCACCAAGGCTTGTATGTTAGAAATAGCAATCTTAAT
GGAAATTTTTGTGACAAAGGTGCAGTTACTGAAGAATTCTTTCTGATGCATTATGAATCG
AACAGAAGTGTAGATTTTGATTCCTGCAAGTTTACAATCAGCCTAAGTGATGCTGATCTT
CATTGTTATCCCCATGTAGTTGGTTTGTTAATTAGGTTCTACGAAAGGTTATCTTCATAT
GGTGCATCTTTACCTCATGATAAATACACTGGATCTTTGGCAGATGGTAAAAATTCAAAC
ACTAGACTTGGTTTTCAGTTTCAAAGGTTTGGTTACTCAAATTTCTTGGAAACTGGGTCA
TCGGAGCATGCTAGCATTTCTTTGGACTGCTATCCTTTCATTACAATCTCCAATTCTAGT
TCCCTGGGTAATCTTGAGAGTTCTCTTGGTCCTTCTATTCCAAACTGGAGGCAGTTATTT
AAGCTGAGGGATAAAAAACTTGGAAGTCCAAAATTCAGTGTAAAAAGGGAAGCTAAAGCC
TTCCAGGTCTCATCAGTGATGCAAACATATGGAATGGGTGCAATTACTGCACTGGGAAGT
ATTATTGATATCACTCTTTGTGGAGTCAGAGTGCATTTCCATGATTCCTCTTGTATTGTT
GGAACTATTACAATACCAACCTCTAAATGTTCAATTTCAATTTACGAAGACTCCATGGAT
TTGTTGTTTTCTGTAGAGGGGTTGATCCTCACATCACCATGGTGGACAAAAAACTTAAAA
GATTTTTTGTGGGGCCCCTCATTACCAAATCTGCCTTCTGTTTTAAATTTACGTGTGAAG
AAAAGGCGTGCTTCAGCAGGGAGTTCACAACTTGAAGTTAGCATTGGTGTTCAACATGTA
TACTGCTTTCTTCCACCTGAGTATTTGTCTATCATAATAGGCTACTTTTCATTATCTGAT
TGGACTTCAAATTTTAATGAGCATCCGGTTAGCCAAAATCACGATCGTGTTGTAAGCGAA
AAAGGCAATGTCATGTACAAGTTTGAAATATTGGATTCTACTTTGATCCTGCCTGTCGAG
CAAGATGATCATCGTTTTCTGAAGACAGAACTTCGACAGCTGTGCTCTAGTTTCATTCTT
GAATGTTCTCCAGATGATGTTGTGAAAGATATTCCTTCTGATTGTCTGGTTCCATCATAT
AAAATTGCCAAGGCAAATGACTGTTTGAACTTGTTTGGAAGGGATTTATCTCTCTGTCTC
CTCTTGTGGAAAGATGATGAGTGTGGGTGCTTAATGGTTGATGAAGGTACTGGATGTGGC
AATATCACACTACTTCGATCACTTAATGCTGATGTCTGGGTTAGGCTGCCCTGTGGGAGC
GAGTGTTGTGTCGATAACTCTCCTGCTTCCATGTGTATTATGGCAAGGATTTTTGAGTGC
CAGCTTAATGCTGACGATTGCTACACTTTGGATGGATTTGACGCGCTGGTGGATGTAATA
AATCAGTTCTCTTCAGTTGGCAGCGAATCCAAAATCTTCACCTTGGATGTTTTACATTTT
CTCCAGTTGAAAAGAAGGCTGAAGGAAAATGGTGCATTTTCACCTGTCACCTCAGACCCA
TCATTTACAGAAGTTCGGTGCTGTGCTGATTCGCTGTCAATAAATTTGTTTCAATCAGCA
AAAGGCTCAGTTCAGTCACAACTGATAGCCAAGGCTGATATGCAGTTCATTTGCTCTGTA
TCTTTGGTAGATGACACACCGGTAGACATGGATTTGGGTTTTACTTCTTTAGAACTTCAT
TCACTGCTTAATTGTGTCACAGTAGCACAATGTACCGAAGCATGCCCAGCCTCGTCAGTT
CTTCATATTCGTTTCTCAAAGTCTATTAAAGGTGAAAATGAGGTTCATTTTTCTCTTCCT
TCTCTGGATCTTTGGCTACATGTTTTGGATTGGTCTGCTGTCATTGATCTCTTCAATTCA
TTTTCTAAAAGAATGGCTGAAACTGAAGGAACACAGGCATCATCAAAGAATTTGTTGAAA
GATAATGTTGATGTCTATGAAAATGCAAATCTTACAAAGGAGCATACGAAGCAGGATTCT
GCTTCCCTTTCTGTGAAGTCAAAAAATGTTGGCCTTACATTTCATTTTCCTTTGTTGGAC
ACTGGTGAATTAGGAACACTTGTAGTGCAAGAGGAAAGGTCTGAAAATGTTTCGTTGAAT
GCTACTGAAGGGAAAAATCGCAAATTTATGGCACTTACTGCACATAGCAGAAATATTGAG
CTAGCCATTGTTGGGAGAGATGTGAAATTGATATCTATTATTGATAAAATTAATGGCAGC
ATTGGCATATGTGAGGACAAGAACATTACCTCCTGGCCTTTCTTCCAAGTATCTCAAGCT
AGTGTGATGGCTGAGATTTTTAATAATCAGGCGGACCTTTTAAATGTCAAAATGGAGGTT
CAAGTTGATTATTTAGAGGTGTGGCTTTCCCATCGAGTATTCAGCTTCTGGTATAATGTG
CAATTTGACATTCCTGAAGCTGGAACATCTGCCTCTTCACTTGGAAATATGAATTTTGAC
ATCCAGTTAAAGAAACTTTCACTACTAATCTCTGATGAAAGGTGGAGCTGCGGTGGACCG
TTGTTGGAAATTCTCATGAGGAACTTCCTGTTAAATGTTTTTATGGCACACACTAATGTG
GAGAGCTCAGTAATTAGTGACCTTGAAATGAACTATAATAACATTCACAAGGTACTTTGG
GAGCCATTTGTTGAGCCTTGGAATTTTCAGATAGATATACTTAGAAGACAAGAGCTGAGT
ACTCTCCTGAATAGTTCTGTTGTAACAGATATTCATCTCAAATCAACAGCACCACTCAAC
TTGAACATTACGGAATCTGTAATTGAGTGTATTGTTAGGACAGTTGAAATGTTCAATGAT
GCTTGGCATCTGGTGGAACCAGCCGATATTTGTGAAACTCAGAGATTCTTAAGTCCTCAG
TTTGCTGAACCTATGAGTGGAGGAAGGTTTTCTCCCTACATACTTCAAAATTTAACTTCG
TTGCCTCTAATATATCATGTTTTTCAAGGACCTGTTACTTCTGATGAGTTGGATTTCTCA
GAAATCATGGACGGAAAATCTGTGGAACCAGGTGCCTCTGTTCCTATTTATCTGAATGAA
ACTCCTGAGCAGCAATTATACCGAATCAGGCGTGATCAGTCTTCTAACAGGCTCAGTGAG
AGACAATCCAATGGCGTTGTTCATCATTTTATGAGCATTCAACTTGATGGGATGTCTCTG
CCTTCTGCTGCTATTTCAATGGATCTTGTTGGACTCACCTACTTTGAAGTTGATTTTTCG
AACTCCTCGAACAAACCAGTAGCTGGAAAAACGGGGGATTTTTCTAAATATTCTGCAAAA
TTTGAGGAAGTTAGCACCAATAGCAATGGTTTTGCTGTTCCTGTTCTGTTTGATGTTTCT
GTGCAGCGGTACAGCAAGTTGATACGACTTTATTCAACAGTCATACTTTCAAATGCAACA
TCTGTACCACTGGAGTTAAGATTTGATATTCCATTTGGACTATCCCCAAAGATCCTAGAT
CCAATATATCCTGGACAAGAGATTCCGCTGCCCTTACATTTGGCTGAAGCAGGTCGTTTG
AGGTGGCGTCCTCTCGGAAATTCTTATCTGTGGAGTGCAGTTCATGACCTCTCAAATATT
CTCTCTCAGGAAATCAAAGTTGGATTTCTTAGATCATTTGTATGTTACCCATCTCACCCA
AGCAATGATCCATTTCGGTGTTGCATATCAGTTCAAAATTTTAGTGTGCCATCTTCCAGC
AAAGTGAAGAAAGTTCCAAATTCCCATCGTAATAATGTCTTGGGTCGTAACTCGAAACAG
TCAAAGAAGCAATTTGTATATCAAGTAACCTTAAGTACTCCATTAGTAGTGAACAGTTAT
CTTCCAGATTCCGTATCACTGACCATTGATAGTGGGGGAGTTTCTTGTTCTGCATTGCTT
TCAGAGGTACAAAAGTCGTTCCATCATGTGGATCCTTCACATGACTTGGGTCTTGAGTTC
TGTATTCAAGGATTCAAACCTTCAAGTTTGAAGTTTCCTCGTACAGAAACATTCAGTGGA
TTGGCTAAGTTTAGTGGAACCAAGTTTTCTATAATAGAGACCATGATCTTCAATCCTGAA
TCATCTAACGGTCCATTGTATGTTACTGCCGAATTGATGATGGATGCGTTTTCTGGTGCA
CGTGAGATCTTCATTTTCGTTCCCTTTTTATTATATAATTGTACTGGTCTTCCGTTCGAT
ATATCAGAATCCGTCACAGAAATGGATGGAAATCAGTTCACTGTCCCACCCTGTTACTTA
ATTGAACAAGAATATCTTCCAGATAAGAAGGATGGTCTCAGCCTTTTATCTGCAGATCAG
CATCCATATACTGGAGGCCCAAGAATTGATGATACAGGAAGTTGTTTGGAAAACCACATT
TTCTTTGCTAGGAAGAATGCTCCACATTTGGGAAAATATATGCACAAGACTCTTGTTGTA
TCTGATTCCTTGGGTTCTTGGGAATCAGATGAGCATACTTCAGTTAGTAAAAAGGCTTAT
TCAAAAATGTGCCCAACCAATCAATCTACTTCAAAAGAGCCAAATCTAGCTGATACAGAG
AATGGAAAGGTCAAAGCACACATGTATTCTCCTTGTGCCATTTCTTCTGCAGGTGAGGTT
ATGGTCAGAGTAAGAAGGTGCCTCCCCGAACACGTTGCAAAAAAGGAGCGAAACTCTTCA
TGGTCAGAACCATTTCTTCTTGTCCCACCTAGTGGATCACAAACCGTACTTATTCCTCAA
TCATCACACAATGCTTCATTTATAATATCTGTTACTTCTAGTCCTCTTGTTGGACCATTT
GCTGGGAGGACGAGAGCCATCACTTTCCAGCCCAGATATATCATCAGTAATGCATGCAGC
AGAGATTTATGCTATAGGCAGAAAGGAACAAACCTTTTTGTTCATTTGGGCATCGGAAAG
CATTCTCATCTTCATTGGACGGATACAATGAGGGAGTTACTGGTATCCATTCGTTTTAAT
GAACCTGGCTGGCAATGGTCAGGCAGCTTCTTGCCAGATGATCTAGGAGATACACAAGTG
AAAATGAGGAATTTTATGTCAGGTTCTCTAAATATGGTAAGGGTGGAGGTACAGAATGCT
GATGTTTCCATCAGAGATGAAAAGATTGTTGGAAGCCTCCATGGGAATTCAGGGACAAAT
TTGATTTTATTATCAGATGATGACACAGGGTTTATGCCATACAGAATTGATAATTTCTCA
AAGGAGAAATTACGGATTTTCCAGCAAGGATGTGAAACATTTGATACTACCGTCCACCCA
TACACTTCATGCCCATATGCATGGGATGAACCCTGTTCCCCACACCGTCTGACAGTTGAG
GTGCCTGGAGAGCGTGTCATTGGGTTGTATTCACTGGATGATCTAAGAGAGTTTGTTCCG
GTTCACTTGAAACCAACTTCTGAGAAACCTGAAAGAACATTGCTTCTGTCTTGTTGTGCT
GATGGAGCAACAAAGGTGTTGAGTATTGTTGATTCAGGCTACCATATTTTAAAAGATTTA
AAAGATCCATCTTCCTCTTGGTTTCAAGTGCAAAATAAATATGAGCATAAAGAGGAAAGC
TCTTTTGACTACAATGAAAAGTTTTCTCTTGCTATTTCTTGTGTTGGTATCTCGTTGGTT
AATGCTTATCCTCAGGAATTGCTTTTTGCATGTGTGAAGGATGTTTCTCTCAGTGTTCTT
CAGAGTCTTGACCAACAAAAGCTTTCCTTTCAAATCTCTTCATTACAAATTGATAATCAA
TTGCATACAACAACATATCCTGTTATCATGTACTTTAATCAAGAGCACAGAAGCAATGTG
ACTAATCAGAGGGTGAAGGATGATGCTGCAAAATTCATCAAGGAAAGAGCTTTGCAAATT
TCCTCCGAGATTTACTGTGAACCTGTAGTCCATCTAGACATAGCAACATGGAGGAAGAAA
GACATATCCTTGGTTTCATTCGAGTATATAAGCATAAGTGTCTCAAATTTTCGCCTGGAG
CTTGAGCAAGAACTTATATTGAGCTTGCTAGACTTCTTCAAATCTGTCTCATTGAGATCG
CAGAGCAAAGAATTGCCCATTTTGGATCCTGCATTTTATCCTCCTATAGATGTTGGTTTT
ACGGAGTCTCGGACTTATGAACATGTCAAAACAAGAGATACCCAATTGCATGGAACTAAT
CTTCCTGCATTTGATAATAATGAAGTAAGCAGTTTATCTCTACCTTCAGTGGTTCCTATT
GGAGCTCCCTGGCAGCAAATTCACCTTTTAGCTAGAAGACAGAAAAAGATCTATGTTGAA
TTGTTTAATGTGGCACCCATCAAGTTCACTTTAAGTTTCTCTAGTGCTCCATGGATACTT
AGAAATGGTGTTCTTACCTCTGGAGAGTCAATAGTCCATAGAAGTCTCATGGCTTTGGCT
GATGTTGAGGGAGCTCGAATTCATCTGAAAGAACTGTCGATTGCACATCAGTTGGCTAGT
TGGGAGTCCATGCAGGATATCCTGTTGAGACATTATAGTCGTCAATTTCTTCATGAGATG
TACAAGGTCTTCGGATCTGCTGGTGTTATAGGTAATCCTATTGGATTTGCAAGGAGTTTG
GGACTTGGCATCAGGGATTTTTTATCTATTCCTGCCAGAAGCTTTTTGCAGAGTCCTACT
GGACTTATCACAGGCATGGCACAAGGTACTGCTAGTCTTCTAAGTAACACAGTTTATGCT
TTAAGTGATGCCACCACCCAGTTTAGTAAAGCTGCACACAAGGGTATCGTTGCATTTACA
TTTGATGACCAATCTGTTTCAACTATGCAAAAACAGCAAAAAGGTGTAATAAATGAAGTT
TTGGAGGGATTTACGGGTCTCCTCCAGTCACCAATTAAGGAAGCTGAGAAACATGGTCTT
CCCGGTGTCCTATCAGGAATAGCCTTTGGGGTTACAGGACTTATTGCAAGACCAGCAGCT
AGTATTCTTGAGATGACAGGAAAAACTGCACAGAGCATCAGAAACAAAAGTAAACTATAC
CAACTTGGATCTCAACGCTATAGGATCCGGCTTCCTAGACCTTTAAGCCGAGAACTTCCT
CTAAGGCCGTACTCTTTGGAAGCAGCAGTGGGAACGTCAGTACTTTTGGAAGCTGATGAA
GGCCTGAAGCTAAAGGATGAAGTATTTGTGATGTGCAAATCACTTAAACAAGCTGGCAAG
TTTGTTGTTCTCACAGAGGGGCTCTTGCTCATAGTTAGCTGTCCTGGGTTGGCAGACATG
GGGAAGCCAGAATTTCGAGGTGTTCCAGTTGATTCAGATTGGTTGATAGAGTCAGAAATC
AGTTTAGATAGTGTAATTCACGCCGATAACGTGGATGGGGTGGTTCATATTGTTGGAAGC
AGCTCAGATGCAAGGTTGAAACAGTCGAAAAAAGGTGGTGGCTCACGGACAAGAGAGTGG
AGTAATCCATCAACTCGTCTCCCACTTTTCCAGACTAATTTAGAATTAGCATCAACAAAA
GACGCAGAGGATTTATTACAGACAATGCTATCCGTAATCGAACAAGGCAAGGGACGGGGC
TGGGGCAGTGCATATCTTCTGCATAAAAGCAATGTCATATGTAAA
>UniGene13
ATGAACATTGTTAAGGGTGTGGCTGACCTCATTCGAAGGACAGCCAGTGTCAGTGGAGAA
TCTTCTTCTGGGTCATCAGCTGGGAGGTTTCCTCCTCCTTGCCCTAAAATCTGCTTCAGT
GAAGTGGATGATGAAGCAGTGTTGCATGCACTTTGGAAGAAATATGAAGATGCTATGAAT
AAGGTTGAAAAGAGAAAGCAGTTTTATGTTTTCCTTAAGCAATTTCTTATGGTGTACAAG
CACTGGGAACCTGTCAATGCTGGCCACTTTCCAGAGTCTGCTTCTTTTACTGTCTCCCCT
GTGGAATATCCATTGGAGGTTGATGATATGGTTGTTGGCTGCACTGCTGGACATCCTGCT
GAAGTAATTCTGACATTGATAGAAGAGATTGCCAGATTAACTTCTTTGGTTGTGGATTTA
AATATCACTTCGGTGCCCTCCAAAAAAGAGTTAGCAGATACTTCCACAAGCTTGAATCTC
CAGTCAGAAGAGTTGAATACACTGGTTGCTTTAACAATAATAACTCGTTCAATGCATAAT
TGTAGAGTTTTTGGATACTATGGTGGGATTCAAAAGCTAACTGCATTAATGAAAGGGGCT
GTTGTTCAACTCAAAGCGTTCACTGGTGCCCTATCTGGCGAAGAAAGTTTGTCAAATGTT
ATTATAGAGAGGCTGGAACTTCTGCAACAAATACTTGTATATGTGGTGTCGATCATCTGT
AGCTTTATTGATCTTAATTCAAATGAATATGAAAAAGCTCAGTTCAATGGTACTGTAGAA
ACATCTGTATTTTCGGCGGACTCATCTATTAGTTTGAAGATCCCCACTGAAACAAGGGTA
AATTGGCATCAAAAGGCAGTTGTGTCAGTGATGGAAGCAGGTGGCCTCAATTGGTTAGTA
GAGCTCTTGCGCGTCATCAGAAGGTATAGTTTGAAAAAACAGTGGATGGATGTATCACTT
CAGTACTTGGTTATGAGGACGCTTCATTTAGCATTATTGGAGAATCCACGAGGTCAGAGT
CATTTTAAAAGTATTGGAGGGCTTGAAGTTCTGTTAGATGGATTAGGTGTTCCGTCAATC
AATGTGCTTTTGTTGAAGAATGCGTCCAGTGTTGATGACAAGAGAGATGAGAATCTTATG
CTGAAACTTTTCCAGCTTCACGTTCTTTCCTTGACAGTTATGAGAGAGGCTGTCTTTGGT
AACCTGAACAACTTGCAATTTCTTTGTGAAAACGGGAGGATTCATAAATTTGCAAATAGC
TTTTGTTCACTTGCCTTTATGCTTCAAGAGTACATGCAGAAGACTGAGGATTTGTCAGTG
CAGGGTGATTTTAGAAAGCCTGTTTTTGACTCAAGTGTGAATCATGTAGAGATGGATCTT
CCCCTTCTAGCTGATGCTTCTTATAACCAACGTTGGAATGAATATGTTGTCAAGTTGAGC
AGGGTGCTGTGTTCTTTCATAGCTAATCCAGAAAATATTAAATCTCATCATGTCCCTGCG
AGCACTGGTCGAATTACTATGGCAATTTCTTCAGCTTATAGTGAACTTTCAATTAAGTGG
GCCATGAGGGTTCTTCTTATCATCTTCCCATGCATTAAAGCTTGTTCCAATCAAAATGTA
TCCCTATTACCAAGTCATTTAAGGGTCTTTGTCAATGCTCTGCAGCATTCTGTTCTTGAC
GCCTTCAGGAAGGTTCTTGCTTCATCACCTGTGTCACTTGAGGTGTGTAGGGATGAAGGG
ATATGGGACCTGATATTCTCTGAGAATTTTTTCTATTTTAAACCAGCTTCAGGAGAAATT
TTTGGAGAGCATCTCTCTTTTAATGAAGGATTCATAGAGAAGCTTGAAACCTCTTCCTCT
AGCAGCACTGACTTCCAAACAAAGGCTACTGGTGTTGAAATACTTAAGATAGAAATTATT
TCATTTGCGGAATTTGCAGCAACTTGTAATGGAAGTGTGCATAATATGCCTGAGTTGTCC
AGTTTGTTGGATGCCCTTGAACAATGTGCTTGTCATCCTAAGATTGCCAGTGTTCTTGCT
AAGAGTTTACTTCGTATATTGCAAGTTTCACCTGAGAAAACTGTTGCTTCCTTTAAGTCA
CTTGGTGCAGTTCGCCGTGTGCTCAAGGTTGCTTCCGTCCAAGCTAAAGATTCAAGAGGG
TCTGTAAGCTCTTCCCTTCAAGAAGTTCTTCCAGCATGCAGTGACCCCATACCTAATTCA
CCTGAGAGGGCTGACATCCGTCTTGAATGCGTGGAAATATGCATGGGCCTGTTCACAAAA
TTTTTCTCAATAGCAGATGATGCAAAAAGTTATGTTTTACATGATTCGACTTGTATTGAT
TATTTGTTTGATTTATTTTGGGAAGAAGGCATGAGAAATGTTGTTCTTGCCCACATTCTT
GACCTTATGAAGATAGTACCATCATCTGTGGAAGATTATAAGGCAAAGTTGCAATTATGC
TCAAAGTATTTAGAAACATTTACTCAAATAAAGGAGAGAGAAAAAAGTTTTGCACAATTA
TCTATTGATCTATTGGTTGGAATGAGAGAGATGCTCATGACTGATTCTGAGTACTATCAG
GACTTGTTTCGTGATGGCGAATGCTTTTTGCATGTTGTCTCTTTACTAAATGGTAACCTG
GATGAGGCAAACGGGGAGAACTTAGTTTTAAATGTCCTTCAGACTCTTACTTGTCTCCTT
GCAAATAATGACAGATCAAAGGCCTCATTTAGAGCTCTTGTTGGAAAGGGCTATCAGACA
ATGCAGAGTTTGCTGTTGGACTTTTGTGAATGGAGTCCGAGTGAAGCACTTTTATCTGCA
CTTCTGGACATGCTTGTTGATGGAAAGTTCGATATAAAAGCTAACCCTCTCATTAAGAAT
GAGGATGTAATCATACTTTATCTTAGTGTTTTACAGAAGAGCAGTGACTCCTTGCGGAAC
TATGGGCTGAATGTGTGTCTGCAATTGCTCAGGGATTCCATTTCCAATCGAGCTTCATGC
GTCAGTGCAGGAATGCTTAATTTTCTTCTTGACTGGTTTGCCGAGGAAGACAATGATAAT
GTCATTTTGAAAATTGCACAACTGATTCAGGTTATTGGTGGGCATAGCATATCAGGGAAG
GACATCCGTAAGATCTTTGCTCTCCTCCGGAGTGAGAAAGTGGGAAGTCGACAGCAATAC
TGCTCTCTATTGTTGAACAGTGTGTTGTCAATGCTGAATGAGAAAGGACCTACTGCTTTT
TTTGACTTGAATGGGAATGATTCTGGGATCTTGATTAAAACACCAGTGCAATGGCCTCTC
AATAAGGGTTTTTCTTTTTCATGTTGGCTTAGGGTGGAAAGCTTCCCAAGAAATGGAGTG
ATGGGCCTTTTCAGTTTCCTAACTGAAAATGGAAAAGGGTGCTTGGCTGTTCTTGAAAAG
GATAGGCTTGTTTATGAGTCGGTACATCTGAAGAGGCAGCATGTTAAACTAAATATTAAT
TTAGTAAGAAGAAAGTGGCATTTTCTTTGTGTGACTCATAGCATTGGAAGGGCATTTTCG
GGGGGTAGCCTGGTTAGATGTTATGTAGATGGTGATCTAGTATCATCGGAAAGATGCAGA
TATGCAAAAGTTACCGAATTATTGACAAATTGTAGAATCGGCATGAAAAATAATTTGCCT
CGGAATGAAGAAGACGGTCCTCTGGACTTAGCCCAAGATATTTTCTCTTTCCATGGTCAG
ATTGGACCTGTGTATTTATTTTGTGATGCTATTTCATCGGAACAAGTCAAGGGTATCTAC
TCATTAGGACCGAGCTACATGTACTCGTTCCTTGACAATGAATCTGCACCATTTTATGAT
AGTCCATTGCCCAGTGGAATTCTTGATGTTAAAGATGGTCTGGCATCAAAAATTATCTTT
GGACTTAATGCACAGGCAAGTGATGGCAGGAAACTGTTTAATGTTTCACCAGTGTCGGAT
CATGCATTGGATAAGAAGTCATTTGAGGCAACTGTGTTGGTTGGTACACAGTTATGCTCA
CGGCGATTGCTGCAACAGATAATTTACTGTGTTGGGGGGGTGTCTGTCTTTTTCCCTCTT
ATCGCTCAATCAGATAGATATGAAAATGAAGAGAGTGGGTCCTTGGAGCAAACCTTACTT
ACACCCATTACAAAAGAACGTCTGACCGCTGAAGTCATTGAACTTATAGCTTCCGTATTA
GATGAGAATTTAGCAAATCAACAACAAATGCATCTACTTTCTGGGTTTTCAATCCTGGGA
TTTTTATTGCAATCAGTTCCTCCTGAGCAGCTTAATTTGGAAACACTTTCAGCCTTGAAA
CATTTATTTAATGTTGCAGCAAATGGTGGTTTAGGGGAGCTTCTAGTGAAAGATGCTATA
TCTAGCATTTTTCTGAATCCATTCATCTGGGTGTACACAGCGTATAGGGTGCAGCGCGAA
CTGTATATGTTTCTCATACAGCAATTTGATAATGATCCTAGGTTGCTCTCAAGTTTGTGT
CGAATTCCACGTGTTCTTGATATAATTCGCCAATTTTATTGGGATAGTACAAAATCTCGA
TTTGCTGTTGGAAGCAAACCTCTTTTTCATCCCATTACTGGACAAGTTATTGGAGAGAGA
CCGAATAAAGAAGAAATACACAAAATTCGTCTTCTTTTATTAAGTCTTGGTGAAATGAGC
CTCAGGCAGAGGATTGTGGTTGCAGATATGAAAGCTCTGATAGCCTTTTTTGAGACAAGC
CAGGATATGACATGTATTGAGGATGTCCTGCATATGGTCATCCGTGCTCTTTCTCAAAAA
CCACTGCTTGTTTCGTTTCTTGAACAAGTCAATATGATTGGAGGTTGCCACATTTTTGTT
AACCTTCTCCAAAGGGAACATGAGCCCATCAGATTGCTCAGCTTGCAGTTCTTAGGAAGG
CTCTTGGTTGGTTTACCATCTGAGAAGAAGGGGCCAAAATTTTTCACTCTCTCTGTTGGA
AGATCAAGATCTCTTTCAGAAAGCCAGAAGAAGAACAGCTCAAGGATGCAGCCGATCTTT
TCAGCCATCTCTGATAGGTTGTTCAGATTTCCACTGACAGATTTTTTTTGTGCCAGCTTG
TTTGATGTTCTTCTTGGTGGTGCCAGTCCCAAGCAGGTGTTACAGAAACATAACCAAGTT
GAGAAGTCAAGAAGCAAAGGAAATAGCTCTCATTTTTTTCTTCCTCAGATCTTGGTTCTC
ATTTTTAGATTCTTGTCTAATTGTGAGGATGTGTCTGAAAGAACAAAAATAATTAGAGAT
TTGCTTGATCTACTTGATTCAAATTCATCAAACATTGAAGCGTTAATGGAATATGGATGG
AATGCTTGGCTAACTGCTGTCATAAATCTTGATGTGTTGAAAGAATATGGAATAGACTCT
CGAAACCACAGTGAAATTGAATTACTTGAGCAGAATCTAATGAGAAGCTTATTTTGTGTT
GTTCTTTGTCATTATATGCATTCTGTAAAAGGTGGCTGGCAACAATTGGAAGAAACAGTG
AATTTCTTGCTTCTGCATTGTGAGCATGGTGGCATCTCATATCTCTATTTACTTCGAGAT
ATATTTGGGGAGTTGATTCAAAAGCTGGTTGATTTTTCTTGTAAGGAAAATATTTTCGCC
ACACAACCATGCCGGGACAATACATTATATCTTTTACGTCTGGTTGATGAGATGCTTGTC
TCTGAGATTGACCATAAAGTTTTGTTTCCAGCAAATGGATCTGAACTGTCTCATGCTTCC
TTAGAATTAAATGCTCAGAAGGATTATAATTCTGCACTACATCAGATTCTGCAAGGAAAT
TTTGACAGTGAAACATCCAGAAACCCTTGGGCTTGCAAGCCTCCAACAAATGAAGAGGGT
GTAATTGAGGATAAATGGTGGACTTTGTATGACAATTTGTGGGTTATCATCAGTGAGATG
AATGGTAAGGGGCCAAGCAAGATGTTAACTAAATCATCACAGCTGATGGGACCCTCAATT
GGTCAAAGAGCACGTGGCCTAGTTGAATCATTAAATATTCCCGCTGCAGAAATGGCTGCA
GTAGTTGTTTCGGGTGGCATTGGCAATGCATTAGGAGGAAAACCAAATAAAACTGTTGAT
AAAGCTATGCTTTTAAGAGGGGAGAGGTGCCCAAGGATTGTTTTCCGTCTTGCATTTGTA
TATCTTTGCAAATCTTCTCTGGAAAGAGCATCACGATGTGTTCAGCAGATGGTTTTACTT
TTGCCTTCTCTTCTGGTTGTTGATGATGAGCAAAGTAAGAGTAGATTGCAACTTCTCCTC
TGGGTCTTGCTCGCAATAAGGTCTCAATATGGGAGCTTAGATGATGGTGCTCGTTTTCAT
ATTGTCTCACATTTGATTCGAGAAACAGTCAACTGTGGGAAAGCAATGCTTGCTACTGCC
ATCGTGGGTAGAGATGATGCCGGTGACTGGGGGAGTAACTCAAAAGATGCAGGATCCATT
CAGAATCTCATTCAGAAGGATCGGGTCCTTGCAGCGGTTGCTGATGAGTTAAAATATTTG
AATACATCAATAACCGACCGCTCAAGGCAGTTGCTTGAGCTCCGTTCTAGAATGGATGAG
AATGCCTCTTTAGAAATGGTTAATAAGAAAGCATTTGAAGAAGAGATAAACAGTAGTTTG
AACACAGTGCTTTCTTCAGATGAGAGCAGAAGAACTCTGTTCCAATTTGTTCACGAGGAG
GATCAGCAAAATGTTGCCGAAAAATGGATACACATGTTCCGAACCTTGATTGATGAGAGA
GGTCCCTGGTCAGCTAATCCTTTTCCAAATAGTGTGGTAAAGCATTGGAAACTTGACAAG
ACAGAAGATGCCTGGCGACGAAGACAGAAATTAAGGCGGAATTACCATTTTGATGATAAA
ATGTGTCATCCTCCTTCCACTGCCTCTAGCAATGAGGATACACTTTCTGTTAATGAAAAC
AAAGATAGTTTTGTGGGCCTTATTCCTGAGCAAATGAAGCGGTTTCTGCTGAAGGGAGTG
CGCAGAATAACTGATGAGGGGAGCTTAGAAACAGGTGAACACGATGCTGAGACCAGTGCC
CAGAAGGCATTCATATCTGAGGATACTTTAGAGAGTCAAAGCTCTGAGGTAGCGAAAAGC
AGCATTGATCAGAAGGATATACAAGACATAAAAGACTCTTCTTCCTCTTCACAAGAGGCA
GAATCTAGTGAGGTTCTTATGTCTGTTCCATGTGTACTTGTGACCCCAAAGAGAAAATTG
GCAGGAAAATTGGCTGTCATGAAAAAGTTCTTGCACTTTTCTGGAGAGTTCTTGGTTGAG
GGTACTGGAGGATCAGCTGTTTTCAAGAACTTTGATGTTTCAATCAATTCTGATGTGACC
AAGCTTGAACCAAAGCCCAAGTCTCTTGAATGGTCCATACATGTCAATTTTGGTCCCCAG
AAGGGGGTTTCTGCTGATAATGTAGATACAGCAAATGAAAGTATGCATCAGAGACAGTTA
AAACATGTTAAGCGCCATAGAAGATGGAATATTGGCAAGATAAAAGCTGTCCACTGGACT
CGGTATCTGCTTAGATATACTGCTGTAGAGGTTTTCTTTAGTGATTCAGTTGCACCAGTG
TTTTTTAATTTTGCGTCATCGAAGGATGCTAAAGAAGTTGGGACTCTTATTGTTGCTACT
AGAAATGAATTCTTGTTTCCAAAAGGAAGTAGCAAGGACAAGAGTGGAACTATCACGTTT
GTTGATAGGCGTGTAGCCCTGGAGATGGCTGAAGCTGCCAGAGAAAGCTGGAGGAGAAGG
GATATAACAAACTTTGAATACCTAATGATTCTCAACATGCTTGCAGGAAGGTCGTATAAT
GATTTAACACAATATCCCATTTTCCCTTGGGTTTTGGCAGATTATTCCTCTGAAGTTCTT
GATTTTAACAAGTCATCTACCTTTCGGGATCTTACTAAACCTGTTGGAGCATTGGATTTG
AAACGGTTTGAGGTGTTTGAAGATAGATATCGTAACTTCTCTGATCCTGATATACCCAGT
TTCTACTATGGATCTCACTACTCAAGCATGGGAATTGTGCTCTACTATCTTCTTAGATTA
GAGCCATTCACATCACTTCACCGTAATTTGCAGGGTGGTAAATTTGATCATGCTGATCGT
CTTTTCCAAAGCGTTGAAGGAACATATCGAAATTGTCTTTCTAATACAAGTGATGTGAAG
GAATTAATTCCTGAGTTCTTCTACATGCCAGAGTTTCTTGTTAATTCAAATTCTTATCAT
CTTGGAGTCAAACAAGATGGGGAACCCATAGGGGATATTTGTCTCCCTCCTTGGGCCAAG
GGCTCACCTGAATTATTTATAAATAAAAACCGAGAGGCCTTAGAAAGTGAATATGTTAGC
TCAAATCTCCACCATTGGATTGATTTGGTATTTGGTTACAAGCAGCGGGGAAAACCAGCC
GTGGAGGCGGCAAACATATTCTATTATTTAACTTATGAAGGTGCAGTGGATCTAGACACC
ATGGAAGATGAATTGCAGAGATCAGCAATTGAAGACCAAATTGCAAATTTTGGCCAGACA
CCAATCCAAATTTTCCGTAAAAAACACCCAAGGAGGGGCCCACCAATACCAATTGCTCAT
CCTTTGTATTTTGCACCTGATTCTATTAATTTGACATCCATTGTGTCAAGTACAAATTAT
CTATCAGCTGTATTATATGTTAACATATTGGATTCAAATATTGTTCTTGTAAACCAAGGT
CTCACTTTATCAGTCAAGTTGTGGTTGACGACTCAGTTGCAATCTGGTGGCAATTTTACT
TTCTCTAGCTTCCAGGAACCACTATTTGGTGTTGGTTCTGATGTTATTTCTGCTCGAAGA
ATTGGCAGTCCTTTGGCTGAAAATATTGAACTCGGCGCACAATGCTTTGCTACAATGCAA
ACACCAAGTGAGAGCTTTCTGATCTCGTGTGGTAATTGGGAAAACAGCTTCCAGGTCATC
TCCTTAAATGATGGAAGAATGGTGCAGAGCATTAGACAGCATAAAGATGTGGTCAGCTGT
GTGGCAGTGACAGCTGATGGTAGTATCCTTGCAACTGGAAGTTATGACACTACAGTCATG
GTATGGGAAGTTCTCCGTGTCCGAAGCACCGAAAAGAGAGTTCGCAGCACTCAGGCAGAA
CTTCCGCGTAAAGAACATGTCATTGCTGAAACGCCTTTCCATATTCTATGTGGTCATGAT
GATATAATTACATGCTTATATGTCAGTGTGGACCTTGATATAGTTATCAGTGGTTCAAAA
GATGGAACCTGCATTTTCCATACCCTGAGGGAGGGAAGGTACATAAGATCTTTACGCCAT
CCCTCTGGTTGTGCATTGTCAAAGCTTGTGGCCTCTCGGCATGGACGGATAGTATTTTAT
GCTGACGAGGATCTCAGCTTGCACCTGTATACTATTAATGGAAAACATCTTGCAACATGT
GAATCTAATGGGCGCCTCAATTGTGTGGAACTCAGTGAATGTGGGGAGTTTCTAGTTTGT
GCAGGTGATCAAGGACAAATAGTTGTACGCTCTATGAAAAATCTTGATGTTGTTAAGAAG
TACAATGGAGTGGGTAAGGTGATAACGTGTCTAGCAGTGACCCATGAAGAATGCTTTTTA
GCAGGAACCAAGGAGGGTAACCTTCTAGTATACTCTATAGAAAATCCTCAACTCCGCAAG
AATGGCGTTCCTCGTAATATGAAATCTAAATCCTCTCTAACA
>UniGene16
NCGGCGATGATCAGTTCGAGAGACGTTCAAGAGATCGTCTCGAAGCTCTCATCTGACAAA
GCCAAAGCCCGAGAAGACGGAATAAAATTGTTGAACACATGGTTAGAAGGAGAAAGATCT
ATAAAGTTTTGTAAATTCCTTGGACAGAATACAGCAAAGCTGAAGCCTAATGAAATTCCT
CACTCGGAAACATGGCCCTTTCTCATTACTGTACTCACTCAATGTGTGTCATTGGAGATT
TCTACTAGCAAAAGGCGATTACCTAAGGCAAGTCTTGCAAAAACTCTCAGAATCGTGGTT
CAGCGAGCTGAGGATGCTAAATTTTCAGGCAAGACATTGCCGCTATTAGCTGTCGTTAAA
ACGTTCTTTAATCATATATGGGATGTCCTCTGCAATGTTCCAAGCTTTCAGTCAGAATAT
GGTGTAATTCTTCGGCATCTAATAGCAGTTAGAGATTATCGATTTCACTTGAGGAGCCGT
ATATATTGTGGTCTTGTCCGTCTTTATATAGAAAAAGTGGAAACTGGACTGGGAGGGAAA
ATTGAAAATCAGGTTTATATAAGAGAGGAGGTCTATCGTTGTATCTTAACACTCCATTCA
CTTTTGGAAAATCCTCCTGGAGATTTCCCGAATGAACTCAGGGAAGACATTCTAAAGGGG
TTTGTTCAGATCTTCTCCTTAGTGAGGGAGGAGGGGAAATTCTCACGTAAACTTATTGAG
TGTGTTAACGCGTATTTGGTGAGAGATGGTCCAAATTTGGGTTGTCAGTCTTTGGAGTTC
CATAATGCTGTGCGACAATTTGTCTTCCGTTTTTGGCTGACTACACATGACCGGGGTCTG
AAGGATGCATTTATATTCTATGCTAGGTTGCAGCTAAATCTAGCAAGAGGCGTCGCTGAC
AGAAGTTCTTTGGTTGAACAGTTTTTGGATGTAGTATGTAAGGAACTAGATCAAATCAGT
TCATCCAGCATAAGCATGCCTCGGTCTGATGCGACAAAGGATGATAAGTTTGGAACTTTG
AATAGCTCACAATGTAATTTGGTGGAACTTGCAGCCCTTGTATTTTATCAGGCCTGTGTT
AGTACATGTAAAGTACAACCGGCTGAAAAGCGGGTAAAGAGGGTACATGCTACTGATATT
TTAAAAGAAGCACTGACTGAAGGAAAATGGTTATGGAATGCAGCATTTTGTTGTCTTGTT
CATAAGTACTACAGTCGCATGAATAAAGATCTTTTCATATATTGGTTTGAAGCCATTTCG
AAAAGCTTTGAGAGGATTTTGAGTGATGCACGTTCAGGACATGCTTATGATGGTTTGTTG
TGGACTTTGAGGAGTTTGCAGGATCTGTCTACTATTTTGCTGCTTTCAGATTCTCGAGTG
GAGATGTACTCTAAGTCTTCATCTATATCAAATGAGTTGGAGTCCAGTTGGTCGTTAATA
TGGAGCTGTATAATGCATGGGCTGCCTCTATTGAGTAATATAGCTGTGGTTGCAGATGCT
GCTTTTTACCTACTTGGAAACATTATATCCAATGATTTGACAAATACATTAGTGGTGCCT
CAAGATGTGTGGGACATCAAGTTGTTTAAGCAAATGCCCTCTAGGTCTGTTTTGTACTTT
GTTACGTGCTATTTTTCCCATAGGGGTTCTCAAGGTGACCTTCGAGACTCTTTGTATCTT
CGGAAGAATCTCCTAACAACAGTTTTGAGCTATTTAAACTGGAAGGAGTTTTCCATACTG
AATGAACATATGGTGCTGTTGTTGCCAGCTTCTGTTTATGCTCTTTGTGCTGGTTATGCT
CTTTTCACGTACGATTCAAGTGGACTTCTCCTGTCACACTCTTTTATGGACACTTCTGAG
GCTGTAGATGATTGGGCTAAGACAGAGGAACATGAGAATGAAAGGCTTTGGGGACTCTTT
GAATGCTCTGTTGAGGCTTTGGCAAAAATTGATTTGGGTTCTCAAGTTGAGAATGCTTCA
CAAAAATGCAGTCGAAGTGTACGTCTTGCCACACAAATAAGAGATCCATTGCAGCATGAA
ATGGAAGCTTATATTCTTGGAGCTCTAACGATTAACGAAATTAGCAAAAGGCCTCTGTCT
GAGGTCTTATTTACGTGTGCACTATTATCTAATTTTATACATGGCTCATTGGTGACAAGG
AAAGGAGAAGAATTATTATCATTTGTCTCAAAAATGGGCCACTGTCTATTAGAATTGCTA
GATCATGCTGTTAGTGTAATTAAAAACCAAGGCAGTGACTTCCAATCTCTTGGTTGTTCA
GGCTCTACCTTTGATTGCAATTCCAAAGACAATATTTTAGCTTCATTTAGAAGCCTTCTT
TTATGTCCTATCTTTGTCGAAAGGGGAGAAGAAAGTTTGGACCCTGTACTTCATGGTGCT
GTAATTCAAGCTATGGAGAGTCTTTTGCTGAAACTTGTTGAATTGTATGAACATTTTTCT
GAAAGTGCAAAAAATTCGGATTCGGACTTGATGATGTCACCACGTTCATCAGATGCTTCC
TTTCAAATATTGGGCGGCCCATCAGATAGCAATAGAAGTAGGATTGTGGACATGGAGTTG
GATGTGAATGAAGATATAAATAATGCGGATATTTTTCATTTTGGTGGCAAAATTGCTAGC
GGTGTATCCTTTTCTATGGTGAATTGGAAGTTGAGGATGGTTTCAATTATTTCGGGTTTT
TTTTCAGTCAAAGATTTTGTTACCTGGGATATTCTCTCTAAGTTTTTGGGAAAAGAATGT
GAAACAAAGGTTTCTGATCATGTTCTTTACTGTTTGTGTCGACATTCAGACTGGTCTTCT
TCTGCAAAGATTATGGACTTGGTCAAAACAATGCATAACATGGTGGAGATGCGATCAAGT
ATTAAACTAAATTGTGCTAGTATACTTGTCGCTGGCCGAAGATTGATCTGTTCCTTACTG
TTGTCGCTGGATACAAAAAGAAAGCATGCCGACAAAATTTCCATCATCAAGGAATATGAT
CCTATTTTGACAAGTCTTAGAGATTTATTTAGAAAAGTTGCAGAATTTGGTCTTTATGAC
TGGATGGGACGGGTTAATCTAATTGATTGCATTTGCGATTTTCTCTTGCTCAGTCCTCAA
ATTGGACAGACATTGATCGAAAAGTTATTCTTACTGCTTCAAGATCCTGAGTATCGAGTA
AGGTTTTCTCTGGCTCAGCGAATTGGTGTTCTTTTTGAAACATGGGATGGCCATGAGGAA
CTTTTCCATGATATATGTTCAAACTTCGGTGTCATAATGGTGCTTCACTTAAAAGGAAAA
CTTGTTAATGCAGAAGAGGTCCTAGTTGCTGGTCCTCAGCCTCGCGCAAAAATAGAAACT
ATTATTGTTACTCTAATGCATGTTGCTCTGCATAGTGACAAAATAGAGTTGGAGGCCATT
TTTATGATATGTGTGGTTGCTGCTATTGACCCTTGTCACAGGGAATTGGTCAAAGCAGTA
ATGGATAATCTATCAAAGCAGCTCCAATACACAACTAGGTTCAAGTACTTTGATGAACTT
ATTGGAACTATTCTTTTTTTCTGGGTTGCTTGTGGTGTTAGCCTAGTTTCTCTTGTTGAG
ACAAGGCACCTTTTTGTACTAGATGCTGAACCTAGTTATTTCATACAATACTGTTGCCAT
TGGCTTCTTCCTGCTCTAATTTTGCATGAGGACAACTCCAATCTGAATTGGGTGGCAAAG
GTTGTTTCTCAGTCATTGCCGGTACTAGTTAAAAACAACTTTGTGCCTATATTTTCAGTT
TGTATGATATGGCATTGCAGTAAGAGGCGTAGTTCAGATAAAGCAGCTAAAGTGCTTCAA
AGTTCAATTTTGCATTTGGCTGAGATATCTGAGAATGAAAGAGACAACCTTATAAAGAAG
CACATGGTATCTATCGTGAGCTACATTCTGTCCCTTATTTCTTGTGCATCTGATCCTGAA
GTCCCTTTCTTTTCCCGAGATGTGGTAGCACGTGCAGTTCAAACAGTTGTTGATGGATTT
TTGGAAATGGAGGATTATCCTAGAGGTGTAGCTGTTCTCGACAAGATTAACATTTTTCGG
CCAGATAGAGTTTTCATGTTTATAGTAGAAATGCATTATAGAATTGCAGCAGCAGTTCAT
CACAGGCATAAATGTCATAGGCTGGCAAGTATTGAGGTCCTCATAGATATTCTTGGGCAC
AGAGCTGCTGTTTCAAGTACTTCCAATTATATTTTCAATCTGATTGGGCAATTTATAAGT
TGCCAAGCTTTGCAAGGTCAATGCCATCATATAATTTTGGCATTGCTCAGAACATTTAAA
AGCAGCCCATCCAAGGAAGCTGTCAGAGTGCTAGGTGAACAGCTTCAGTTTCTGGTATCA
AAGTTGGTGGCATGTCTTCAGTCTGAAACTACTGGGGAGCATTCTGGCTCTAGATCATCT
GAAGTCTTGTCTTTGCTCGTCCAACTAACTGTAGACTCTGATCCATCTCTTCATGAGTAC
ATCACAGAGCTGGAACCTTTTCCAGAAATAGGCATCTTTGATGAGGTGCGAGAGTTCCAT
CAGAAGTTATGCGAAGCCTACTCTCCGAGGGATCATTTACTGAAGTTTGTGCAGAGATCT
TGTTACCTTCCTCCAAGATTACTTTTATTGAGTGTCCAGGCTCTTCACAGAAAGTTGATC
ATGGGGGAGAATATTCAGAGTAAAAGGACCACAGAAGACATTGGGAATGTTATTTGTTGG
CATTCTGATCCTGAGATTGTGAAGGCAGTCTGGACACTAGTTCGTATGTCTGGTTCAGAT
GATGCAATTGGTATCAGACCATTGGTGTCTGATTTTGTTTCTCGGGTTGGCATTGGGGAT
CCATATTGTGTTGTTTTCCATCTACCTGGAGAGTCGAGCGACTTTAGTGTTTGCAAATCC
ATATCTTATGACAGCTCTACTGAAATCAATTTTGGCATGGAGACTGTTGTATCTGAAGAA
CTTCTTATAAGTATTTTGAAACTGTTGAGGAAGTATTTGATGGATGATTCTGTCAGAATA
GTTGATTTGACATCACAAGCTCTTCGGGGAATTCTTTCAACTGAAAGGGGCCAAAGAGCT
ATACTCTCTTTTGATTATTATGAAAGATCTCTTATTGAGATTCACTCCAAAGGTGTCAAT
GTTGAGCTGGTGGAGAAGCTTCTTTTGGATCTTGAAAGGAAGTTTGGAGCTATTCCAGCA
GAGGAGTCCACCGTATGGGAAACACAAAACAAAACCTTTGAAGCTTGGATTTGTTCTCTT
GTGCACTCACTGGTTGGCTACAGCAATGACGTCATTTTGAGGTTATGTCAAGATATTATA
TTGGTTAAATCTGAAGTTGCTGAGCTTCTGCTGCCAAGTGTTATTGTTGATCTAGCTGTA
AGGAAGAGTACAGATATTGACTTTCACAAGTTAATATCTTTGCAGGTGCAGAAGCATGTG
TTGACAGAATCTAATCAGTTGATAAAATCCATTCAAGTTTTCTTGAATGCACTTAACAAA
CTTCGGTTATGCTATGTCATGGAAAGATCCTCCTTTGTACCATCAAAACGAGAAAGTCTT
AAGAATGCTAAGCTTTCTAGTTATGGCTCAAAATCGTGTTCAACCTATGCAAAGGCCAGA
GATTCAATAACTGCATCCAGTTCAATGGCAATGTCAACATCTTCGTGGGACAAGGTTTAT
TGGCTTGCCATTGATTACCTTCTTGTTGCTAAGTCAGCAATAATATGTGGCTCATACTTT
ACCTCTATGATGTATGTTGAATACTGGTGTGAAGAAAATTTCAATTGCCTTACCTTAGGG
AACCCGGATTTTACCCATCTCGAGGTGATGCCAGATCACATTGAAGTACTTGTCTCAGCT
GTCACTCAAATCAATGAACCAGACAGCTTATATGGGATTATACAGTCACACAAGTTGACA
TCTCAAGTTGTTACCTTTGAGCATGAGGGGAACTGGAGCAAAGCTCTAGAATACTACGAT
TTGCAAGTCCGTTCAAATACAATGTTGCAAAAGAATGGCGGATCTAGAACTTTATTTGCA
GAGGATAATCAACCAGGAACCAATCTAATCCTCTCTGCATCAAAAGATGAGATCAAACGG
AGAAAACCTTACAAAGGTCTGATTAGATCTCTTCAACAGATTGGCTGCACACATGTGTTG
GATTTGTATTGCCAGGGACTCACTTCTCAGAAAGGCCAGTTTCAGAATGATTTGGAGTTC
ACCGAATTGCAGTTTGAGGCTGCTTGGCGTACAGGAAACTGGGATTTCTCCTTGCTTGTC
CATGGAGGCAATTCTTCTTCGCATCAAAATGTTAAAATTGATCATTTCCATGAAAATTTG
CACAGCTGTTTGAGGGCATTGCAAGAGGGAGATTTGGATGAATTTAACAGAAAACTGAAA
GGTTCAAAGCAAGAGCTTGTGGGATCTGTATCTTTCGCAAGCAAAGAGAGCACTGAATTC
ATCTATTCAACTGTAGTTAAACTTCAGATTCTTTATCATCTTGGCATGGTCTGGCCCATA
CGATGGACATCATCTTCATCTGAACCAGCGAATGAATTTTTTCACAAGAAGCATCAAAGA
TTTTCAGAACCTTTATTTCCTACCATGGAACAGTTATCTTGGTTAAATATGGAATGGAAC
AAGATTTTAGAGCAAACACAACTTCATATGAGTCTGTTAGAACCATTCATAGCATTCAGA
CGAGTTCTACTTCAAATCATGGCTTGTACCGAATGCTTGGTGCAACATCTTTTGCAATCT
ACATCCACTCTCCGCAAGGGTTCTAGGTTTTCTCAAGCTGCTGCTACTTTGCATGAGTTT
AAGTTTCTTTGTGTTGGAATGGGGGAACATAATACACATTTGTATTGGCTTGGAAGGCTT
GAAGAGGCCAAGTTATTGCGTGCAGAAGGTCAGCATGAGATGGCTATTAATCTTGCAAAA
TATGTATCGGAAAATTGTCGTTCAAGTGAAGCATCTTCAGATGTGTATCGCGTAGTAGGG
AAGTGGCTGGCAGAAAGTAGATCTAGCAACTCGAGGACTATTTTAGAGAAGTATCTGAAA
CCTGCAGTTTCACTGGCGGAGGATCTGAAGACTACTCACAAAAAAGCGGTAGAAAGACAA
AGTCAAATACATTTTAATCTTGCACACTATGCAGATGCTCTGTTTAGGTCCTATGAGGAA
AGACTAACCTCTAGCGAATGGCAAGCTGCAATGCGTTTAAGGAAACACAAGACATTGGAG
CTGGAGGCACTTCTTAGACGATTCAAAAGCTCTGCAAAGGGGGACAAGACTGATTATTCA
GCAAAAATACAAGAGTTGCAAAAACAGCTTACAATGGATAAGGAAGAGGCTGAAAAAATG
CAGGATGATCGGGACAATTTTCTCAACCTAGCATTAGAGGGATACAAGCGTTGCCTGGTC
ATAGGTGAAAAATATGATGTAACAGTGGTGTTTCGGCTTGTTTCCTTATGGTTCAGTCTT
TCTTCTAGACAGAATGTCATAAATAACATGCTTCACACTGTCAATGAGGTTCAATCATAT
AAGTTTGTCCCCTTAGTTTATCAAATTGCTTCAAGAATGGGGAGCTCAAAGGATAGCTTA
GGACCTCATAACTTTCAGTTTGCTTTAGTTTCCCTTGTGAAGAAAATGGCCTTAGATCAT
CCATACCACACAATTTTTCAGCTTCTTGCTTTAGCAAATGGTGACCGTATCAAGGACAAG
CAACGGAGTCGAAACTCATTTGTTGTCGATAAGGATAAAATACTTTCGGCAAGAACTCTT
CTAGATGAGCTTTCATCATATCATGGAGCAGTTATTGGTCAAATGAGACAAATGGTTGAA
ATCTATATAAAGCTTGCGGAGCTTGAAACAAGAAGGGAGGATACAAACAAAAGGGTGGCA
CTGCCAAGAGATATCCGCAGTGTTCGACAGTTAGAACTGGTACCTGTTGTGACAGCTAGT
TTCCCAGTTGATCGTAATTGTAATTATCTTGATGGTTCTTTTCCATACTTCAGAGGATTA
ACAGATTCGGTTATGGTAATGAATGGTATTAATGCCCCCAAAGTGGTTGAATGCATTGGT
TCTGATGGTAAAAAATATCGACAACTTGCTAAATCTGGGAATGATGACCTTAGACAAGAT
GCTGTTATGGAGCAATTTTTCGGTCTTGTTAACACTTTTTTACAGAATAATCGAGATACA
TTGAAGAGGAGATTAGGTGTGCGTACATACAAGGTTATTCCTTTTACTCCAAGTGCCGGT
GTGCTTGAATGGGTTGATGGCACTCTTCCCCTTGGAGAATATCTTATAGGAAGTATGAGA
AATGGTGGTGCTCATGGTCGCTATGGAATTGGAGACTGGTCATTTCTCAAATGCAGAGAG
TACATGTCAAATGAAAAAGACAAGCGTAAAGCATTTCAACAAGTTTATGAGAACTTCAGG
CCTGTTATGCATCACTTTTTTCTGGAGAGGTTCTTTCAACCAGCTGACTGGTTTGAGAAG
AGACTTGCATACACACGCAGTGTCGCTGCTAGTTCAATGGTGGGTTATATTGTTGGCCTT
GGAGACAGACACGCCATGAATATCTTAATTGATCAAACCACTGCAGAAGTTGTTCACATT
GATCTTGGTGTTGCTTTTGAACAAGGCTTGATGCTCAAGACACCAGAACGGGTTCCATTT
AGACTGACAAGAGACATAATTGATGGCATGGGGGTGACTGGAGTGGAAGGGGTTTTTAGA
AGATGTTGCGAGGAAACTCTTGCTGTTATGCGTACAAATAAAGAAGCATTACTGACCATT
GTTGAAGTATTTATCCACGATCCCTTGTATAAATGGGCATTATCCCCTCTGAAAGCATTG
CAACGCCAGAAGGATATCGATGATGATGTGGATGCAAGTTTGGAAGACTCGCAAGATGAA
TATGAGGGGAACAAAGATGCTGCCCGTGCACTTATGCGTGTCAAACAAAAACTCGATGGA
TACGAAGAAGGTGAATTAAGAAGTATACATGGACAGGTTCAACAGCTTATACACGATGCT
ATTGATCCAGAGCGACTGTGCCAAATGTTTCCTGGATGGGGAGCTTGGATG
>UniGene17
TCACTAATGTTCTTCCACCGCTTAGTTAGGCGGAAGCTTGTGTCGCTATTGCAGCCATGG
CTGCGAGAGGAACCGGAATTTGAACTGGAATTAGGGATTATAAACTCTACAATAATCTCA
AACAATCTCAGTTTTGATTCTTCTGCTCTTAATCGGCTCCTCGATGACTCCTCTCGCTTC
TCCTTCAAACAAGTTAGTGTTGAACAGCTCATTGTTCGCTTCTCCAATTGGTCTGTTCCT
GCCTTCAAAATCGAAGTTCGCGGCCTCAATGTCACTCTACTCGCAGGTAGTGAAGAGAAG
GAGAACAATTCAACACGCCCTAGGAAATCGAGTGATAAGGTTTACGAAGAAAAGAAGAAG
GCTATTGCTGGGATTGATCCTGAGGGTAGCAGCTTGCACGATGTGCTGGAGAAGATATTG
GTCTCTACTCCCACAAGAAATAGATTTATAGCTTCGCTGTTGAACCTTGTTCTCAGACAT
TGCCATTTGCAGTTGTTTAATACCAATCTGCAAGTTCAAGTTCCTATTTTAAATGATGAT
CCCCTACTATCTTTGCTTGAACTAAAGGAGTTTAGTGGTGAATCTCAATGTTCTGTGCGG
GGATGTCTCCTTAGAGGATTTTTTGGTGCAATTTTTTGTCCAGTAAAAGAAACTACTATT
GTTATGAATTTTAGAGGATTTGGAGTTGGATATGAGATGAAAAATATGAAAAACTCTCTT
GTTATATCTGCAGACTTGTTTTCAAGCATTGCGTTGAATGATTTTCAGCTTACAGAATTG
AGTATCCGGGTTCCAGAATTGAGTATTTTGTTTTCACCTCTAGATCTCCTTGTTTTCTCA
ATATTTGAAAATCTAATATCAAAAGGATCAAAAGGTGCCAGAAATGGTAGACATCTTTGG
AGACTAGCTGCAAACAGATTGGGATATGTGATTTCATCTCCCAGATTATCATTGCATAAT
TTAGTTGAATTTGTTTGTCTGTGGCTACGGTATCTCAATGCTTATGAGCAGTTACTTCTC
CTCATCAGATGTCCTATGAATGGCAAATTGGAAAATCCTACTATTGAGTTTTCTCGAGGC
AATCTCAATTCTGCCACTCACAAGTGGGAGTTGATTTCTCGTATTGAGAAGGATCTACCA
GCTGATGCTATCGCCCAGGCAAGGCGAATAGCCCGATACAGAGCATCTTCTAGCGTGCAA
CATGAAGAATCTGGCTCCAAAGAATCCTCAATTTATAGTCGGTTCAAAATTTTCTCCATA
GTCATTTTAGTTCTGGTAATCACTTGGAAAGTTATGTGCAGAGTATTCATTTCAATCATA
CATGGGTTCCTGTCAATAAAATTTTTTCTGCAAGAACGGAAGCTCGGTGGGCATTTGGGA
ATTGTTTCTGAGGATCAGTCTCCACAATATTGCTTCTTGCTAAATTTTGGAAAAATTTCA
ATTACTCTTTCCCCAGCTAACACAATGCAGAATGTTAATGAGAAAATGGAATTGGATATT
GGGATTTTTCCTTCTGATGTACACTCATTCTGTCTATCAGTTGATGCAGTATTATTGGTG
TACGTTGATGAAATTTTTGGACAGTCTTTGACAATTTCTTGTGGGCAGTTGAAAGTTAAG
TCATCTTCTGTCATTGGAGCTACAACAATGGAGAGTGGTTCAAGGCGTCATTTTAGCTCT
GTGAAAGGAAACCGGAATAGGAGAGTTGATAATTTAAAAACTGTTATTTGGGGCGAGCCT
GCACGAATGTTTCCCCCCTCACAGTCTATAGAAACTAGTATTGGGGGTCAAGCTGAAAGT
GCAACGCCTTTGAAAACTTTGTTAGGAGAAATGTGGTCGACTTGGAAGAGGGATCACTCA
AAATATGATGAGAATGAGATTGATTATGTGCAGGAGCCATGGCTTCTATGTGAGATAAAA
AATAAAGTGGTATATCCAGGCATGAAGAATCTACTCCCTGGGTTTTGGCAATGTTGTTTG
ACCATAGGTAAATTAAATGTATCTTTGGGATATTTGTCAATTATATCAATGGCTATCCTG
TTTGGGCAGATAAAGCATGCTCTAACATGGACTGAGGTCAATGGACAAGCAACTGTTACT
CCAAGCATTGGAGAAATTAGTTGGGCAGATAAATATGAGGGCTTTGTCATTAGGCTGGAG
TCGACTTTGCTTAGAATGCTTCCAGGGAAATGTATTCGACTTGGTGTATTCATCGTTGGT
TCTCACATCCAGATATCAATGAGAAAGATTGAATCGAAGAATGTGAAAGGAAACATGCAT
CATTCAGTTTGCCAGGATGACTTTAACCTTGGATTTGATGTCCAGAATATTGAGGCTGCT
GTTTGGCCTACTTCGAAAACTGATTTAGCATTAACTCAGTTGCCAGAATTTGATGATACA
GAAATGGAATGCCATAGGTCACGAGTGCCTAAGATAATTGAAGTTCCTAAATCAGATAAT
GAAAAGTATGCTTCTCAAACTTTCGTTTCACTCAGGTCTTACCTGAGGGTTAATGGTTTG
AATATTCACATGAGGGATTCAGCAGATATACAAGAGAGCCAAATTCTCTCGTTGAAGCCG
ATAGTTGTTCAGTTGTCATTTTTCAGGGAGTGTGTTCAATCATTTAGCAGTACAGTTAGT
GCTATCTCTGCAGCATTTTGTGGGACTGCTTCAGGATTCACAATCATTTCACATTTGGAT
GAATTGCATGTTTTCTTTCAGGTCATTGGATATTTATTTTCAGCAGTTTCGTATGCTTTT
GATAGCTTTCACAAGATTGGTTATGTACCTCCACAAGATGTCATGAGGCAAATAAAGGTG
TTCTCAAAACCTGACAGTGATGAGTCTACTGCAGATGGAGCACCTTTGATTTACAGTAAT
ACTTATTTTTCTATTAATGGGAGCTTTCATTTCAAGACAGCGGATGTGATTCTTCAGAAT
TCTAGATTAAGTGATAAGGAGGAGAATTTTAAAGTTTTTGACGCTCTCATTCATCGAAAG
CTGTCTGCGTATGGATTGCATGATTGTGGAATTTGGATTTCTCTTCATCATGGTAGTGTA
GATATGTCTTGTGAACAAAGGCAAGTGGAAGTCCTCTTTGATTTTTCTGGAGTCCAGTCT
GTTATTTTTAGGTATCAAGATCAAATGGCAAAAAGTTTTGATCAATTTTTAGTTAGAAAT
TTGCAGCAACACCCTAATTATTGGTTATATGAATTATCTTTGTCTGACTTCACATTATCT
TTAGAACTGAGTTGTCCTCCTGATAGGATGAGCAACCCATTAAATAATTCTAGTTTGGGT
GATGATGCACACTCATTAAATATTGTGGAGAACTCCCATTTTACAACTGATTCAGAAACC
TTAAGTGTACAGTCTCCTATCACTGAGAACTCGTTTGCTTCAAGTGCCCTGCCTCCAATC
TCCAGTCACTGGATTCTGATAAATATTTCACTGAATGCAATATTTGTTGGAAGGCACTCA
ATAAAGAATCTCGTCATTGGTGCGCATCAATTCAATAAGTCGACGTCATTGCTTTCAGTA
GGTGGTGATCTTCAGACAATCAATTGGAGAATACAGGGTGGCCATATGTTTCTTGAAACC
ACAGCATTGGCTATGTTTGTTCGGTATTTTGCTTCGTATCTTCGTCATTTTGAAAGCCTT
TTATCAACTGTAAAAACATCTACTAAACATGTTGAAAATGCTAAACAAGATGTTCAAGAG
ATACAACAGGCAACTCAACAGTCCTGCTGGAGAAGGCCTGATGCTTGCACCATATTCGTC
TCTCAGTTCTCTCTTATTCTCCTTACTGAAGACAATTCTGGTGGCCTTCAGGAACTTGTG
AGCGAGCTTGATGTCTTTGTGAAGCTTGAATCTATAAATCTGCAAAGGAGTTTCATGTTT
GAACTTTCTCGCTTGTCAATACTTTCTCAAGTCCTTCAAGAATCTGACGCAAATGAGAAG
CAGTTTCCTCATTTTCCCCCTGCTGTGTCAAATGAGTCATCATTTCCAACTGGAGATCCT
GCTTCTCATCATATGGATGGAAGTCATGGAAATCATCCGAACTATATATTGAAGCGATTA
GTTGCTTCCATATCAGCTCTGAAGCCCAATAATGGCCCTTTTCCATTGGATGACATTTGG
ATTGGCAGTGGCTCTGTTTCAGGTTTTGACATGACAATTTCTCTATCTGAAATACTGATG
CTTTCATCAATGGTTTCATCCTTTTCTGGTGGATACGATGAAGAGGGGACAACTGATCTT
AAACAAAGGAGATTGTCCAGTAACCAAGAATCAGATAAAAGTTTTGAAGATATGGTTCCC
GATGGAGCAATTGTGGCTATTCAAGATGTCCATCAACACATGTTCTTTGCAGTTGAAGGA
GAAAACAGATATAGTGTGGTTGGTGTACTTCATTATTCTCTTGTTGGAGAAAGGGCTCTT
TTTAGGGTCAGGCACCACAAGCAAAAGATATGGAGTTCATCAGTTTTATGGTTCTCCCTG
ATATCAATTCACGCTAAGAGTGATTCTGGTGAACCGTTGAGATTGAATTATCATCCTGGA
TCAGATGTCATTGACATCTCCAGCACAAATGAGAACAGATGGTCTCTTTGGAGAGCTCTT
CCTTGTGAGCCTGAAAACTACAAGGGTGATGTTGAATGGGAGCAATATAATAATTTGGTT
AGGAATAAGTTTTACCTGATCAATAAGAAGAACGACTGTGCTGTTGCTTTCATAGATGGG
ATTCCAGAATTTGTTAAGAAGCCTGGAAATTCTTTCAAGTTTAAAGTATTCCAGGACCAT
ACTTTGAGTCGCAATATTTTTACTTCTGATAGGTATGCCTTGGGGGCTTTTGGAGTTAAC
CTGCATTCTACGGCCCAGCAGGAGGAAGACCGAACTTCTTATCAGAGTGGAAAATTCCCT
TGTGTTCAAATTAAGATTGATAATTTAGATCTGACTGTTGTACATGAAATTCCAGACACA
AAGGACAGGTTTCCACTTCTTCGTGGTTGCATAAAAAGTACAGAATTCAATGTTCAGATT
CTGTCGTATAAAACTAGAGTTATGAATACATCATGTGTTTCACTATATTACTTTTATGCA
CAAAGAAATTCATGGAGGGAACTTGTTCGCCCTGTTGATTTTTGTGTATTCTATCGTTCA
CGTTCTCAATTTCCATGTTCTGAAACTGTTCATCATGGTGTACCAGTTCATGTCTATTGC
AGAACTAAGGAGTGGGATGTCTCTCTGAATGAGCTTTCATTGGATATACTACTTTATGTG
ATTGGAGAATTAGACTTGGCTGGTCCCTTTTCAGTAAAGAACTCCATGACACTGGCCAAT
TGCTGCAAGGTGGAAAACCAGTCAGGTTTAAATCTTCTTTGCAGTTTCCATAACAAGAAA
AGTGTAACAATAGCCAGAAATCAGTCCGCTTCTGTATTTTTAAGGAAGCCTGTATTAGCA
AGCAAGCCTTCAGAAGATGCATCATCTGTTGCGATCCAACTTTCTAATCTTGGATCTTTC
TCAACTTCTTCGCTACATCTTTCTCTTTCAAAATCTCAAACACTTGCTTGGAGAACACGT
ATAATGTCACTTTCAGATTCAAGAGCATACCCTGGACCATTTGTAATTGTTGACATCTCA
AGGAAAACTAAGGATGGTTTGTCCATTGCTGTTTCTCCTTTAACCAGAATACATAATGGG
ACTGAATTCTCCATGGAGCTACGATTCCGACGGGCTCAAGAAGAAGAAAATGTTTTTGCT
TCTGTATTGCTGAAGAAAGGGGAAACAATTGATGATTCCATGGCAACATTTGATGCCATA
CATTTGTCTGGTGGATCAAAGAAGGCACTAATGTCTTTAAGTGTTGGTAACTTCTTGTTT
TCCTTCAGACCTGAAATTACAGATAGGATATCAAATTTCGAGAGAATACTTTCAGTTGAA
TGGTCAGAAGAGCTAAAAGGTGAAAAGGCAGTTTGTCTTTCTGGAATTTTTAGTAAGTTG
AGCTATAAAGTTCGAAGGGCTTTATCTGCTGAATCAATGAAATGTTCCTTCAGCACTGCA
TATTGTAGCTTCAGATCTGAAGCTCATCTCACCAAACTGCATTTTCTTATTCAAAGCATT
AGTAGAGATGTTCCTATGGTACATCCTAGTAAGTCTAGTGATGGTTCTGAAGGTATAGAT
TCAGCAGTTGCAGTACGTGAGCAAAAGGAAATTTTTCTTCTTCCTACCGTACAGGTTTCC
AATTTATTGCACTCAGATGTACATGTGGTTTTGACTGAGACAGCTTCACATACCACTTCT
CCTATTGACAATACTGGGAAAGAAGCAACTATAGCATGTGGATCAACTGCAGATTTTTAT
GCTAATCCTGCCTTAATGTATTTTACTGTCACTGTAACTGCATTTAGATCAAGCTGTAAA
CCAGTGAATAGTGGTGATTGGATGAAGAAGTTAACTAAGAACAAAAGTGATGTCCGTTAT
TTGGACATAGATCTGGAATTTGGTGGTGGAAAGTACTTTGCATCGTTAAGATTGTCTCGT
GGTTTCAGAGGCATACTAGAGGCTACTATATTTACACCATATTCCTTGAGGAATAACACT
GATTTCCCCCTCTTTTTCTGTGCTCCTAATCGGAACCCTCTATCTAGGGATGAGGTAAAA
AATCATGGTTCCAGCATTCCTCCTGAGTTAGGTTTACTTTGCCCCCCAAATTCGACAAGA
TCATGGTTTTTAAGATCCTGCAAAATGCAGTTCAATTTGCTAGAGGATTGTTCATCTCAG
GTGCTGTTAGACTTGAATGCTTTGTCAGGAGTCTCAGAGATAAGCTTAGAGATTGTAGAA
GAATCTGGGCTCAAACATATTGTGAAGTTTGGAGTTTCAATAGGACCATCTTCAAGCATG
GTGGAGGTCCCATCTCAAGTTGTAACTATGACGCCAAGGCATGTTGTATATAATGAGTCA
GAGGAAAGTATCATGATCCGTCAATGCTACTTGGAGGATGGAATGGCAGGCATGATCCAA
ATTAAGAGTAAAGAGAGAAAAATATTGCAACTGCAAAATAGTATCAGCAAGAGCAAAGAA
GTCAGTATTTTTGAGAACATAATCAGGAAGCATAGGCATGATAATGATACTTCATCAGTA
TATATACAGTTTCAAATCAGCAAGTTTGAATCAGGCTGGTCAGGGCCACTGTGTATTGCT
TCACTGGGATGCTTTTTCCTGAAATTCAGGAGACAATCAAATCCAGTTCCAGCATTGACT
AACAATGCAACAGAATTTGCTTCTGTCCATGTGATAGAAGAAGGTGCCACTCTTGGGTTG
CATTTTTACAAACCACCAAATGTTAATCTACCATATCGGATTGAGAATCATTTGCGTGAT
GCATCTATCACTTACTATCAAAAGGATTCATCAGAGCGAGATGTTCTTGGATCCGACTCT
AGTGCTAATTATGTCTGGGATGATTTGACTCTTCCACATAAGCTGGTTGTTGTAATAAAT
GGTATCCACCAATTACGTGAAATTAACTTGGACAAGGTGCATGCTTGGAAACCTTTTCTC
AGACTCAAACAACAAAGAGGGTCGTCTCTTTCACTTTCTGACAAAAAGTCCAAAGAACAA
AAGGATTATTTTGGTCAGTTGCATAGCATGGATATTGTAAAGGTGGGGTATGAAATATAT
GCAGAAGGTTCAACACGTGTGCTGCGAATTTGTGAGTTCTCCAGCAGTCAAAAGGGGAAC
AAATTGGTTCAGTTGTGTGCAAAATTCCAACTAAGAGTATCTCAGTTTGCAATCCACTTA
CTTGAAGAAGGAAAACAGGACTTAGATAAGAGTGAGGAACCATGCTATACACCATTTATT
GTGGCAAGGCTTGGCAATATCAATCTGGATTCCATCATTACTGATCAACAGAAATTTAAT
CAGATCAGTTTACAGTCATTAAATGTCGACCAGAAATGGGCCGGTGCTCCTTTTGCAGCA
ATGCTTCGGAGACATCAATTAGACTCTGGTGACTCAAATACTTATGTGCTCAAAGTTGTC
TTAATCCTTCTTTCAACAAGCTCTGATGTTAGACAAGTTAAATACTCATCTGTTATTCTA
CAGCCAATTGATTTGAACCTAGATGAGGAGACTTTAGTAAGACTAGCCTCATTTTGGCGA
AAATCTCTCAGCGACTCAAGTGTTCCAAGTCGACGGTATTACTTTGATCATTTCGAGGTC
CATCCAATCAAGATTATTGCTAACTTTCTTCCTGGAGACTCATATTCAAGCTATGACTCA
GCTCAGGAAACTCTAAGGTCGTTGCTGCATAGTGTAGTGAAGGTTCCTCCCATAAAGAAA
AAAGTTGTAGAGCTCAATGGTGTCCTGGTTACTCATGCTTTGATAACCATGAGAGAATTA
TTCATCAGATGCGCACAACACTATTCCTGGTATGCAATGAGAGCAGTTTATATTGCAAAA
GGAAGTCCCTTGCTTCCACCTGCTTTTGTTTCCATATTTGATGACTTGGCTTCATCTTCT
CTTGATGTTTTCTTTGATCCTTCTCGAGGGTTGCTGAATCTTCCTGGTTTGTCATCAGGT
ACCTTCAAATTAATCAAAAAAGCTATTCGCGGTAAAGGCTTCTCTGGCACAAAACGCTAC
TTTGGAGATCTGGAAAAAACATTGAGAACTGTGGGATCTAATGTGCTGTTTGCTGCTGTT
ACTGAAATATCAGACTCCATCGTGAGGGGAGCAGAAACAAGTGGTTTTGATGGAATGCTG
AATGGATTTCACCAAGGAATACTGAAATTGGCTATGGAGCCATCTCTGCTGGGGACTGCT
CTGATGGAAGGTGGCCCAGATAGAAAGATCAAGCTTGATAGAAGTCCTAGCACTGATGAG
TTATATATTGAAGGTTACTTGCAAGCTATGTTGGACACTATATATCGGCAGGAGTATCTG
AGAGTCAGAGTAATAGATGATCAGGTGATTCTCAAAAACCTACCCCCCAACAGCGCCCTT
ATTGATGAGATTATGGATCGTGTGAAGGGTTTCCTCATCAGCAAGTCACTGTTAAAAGGA
GATTCTTCATCTTCTTCTCGCTCCCTCCGCCATCTTCGGGGAGAAAGTGAATGGAAAATC
GGCCCTACCCTGCTGACATTATGCGAGCACCTGTTTGTGAGTTTTTCAATACGCATACTG
AGAAAGCAAACAGATAGGTTAATGTCTAACATCAAGTGGAAAAAAGGATCAGAGGCCGAA
GATGGAAGAGCGATAGTCCGTGCAGACTCCAGTGAACAGGAGGACAAGGTAAACTCCATC
TGGAAATGGGGGATTGGTAAGTTTGTATTTTCTGGCATTCTAGCATATATAGACGGACGT
CTATGTCGTGGTATTCCTCATCCAATAGCACGACGGATTGTCAGTGGCTATCTGCTAAGT
TTTCTTGATAGAAGTGAGGCCAAA
>UniGene18
ATGGAGGACGACGAAGAAAAAAAGGAGTCCAGAGAAACTTCTTTGAAGATTCCTGACATG
CCTGAAGTAGTTAGTGCTGTAGAAGTTAGTGTAGGATCATCTCATCAGGGAAATGAAGTT
TTGATTAGCGGTGGTGACATGGAGACAGGGGAGGACAATGTGGGTTCCCAGGGGATTGAT
TCTGTAGCTGCAGTGATGGATGGAGAGCAGTTTGAACAGGTGAGCTTGAAAGATCAAGAA
AAGGTTGCTAGTGATGTACAGTCTTTAAATTTGGATTCAAATCGATTATCGAATTCAGAG
AATGAGTTGCAATCATCTCATGGGTTTGATGAAGCCTCTCAGAATTTATCCAGTATAACT
TTTGGCGTTGAGCATGATTCTCCTCCAATGACTGAAATTCGACATGATCGTTCAATATCA
AGCCCTGGCCCAGACAGACAATTTGGTTCTACAGTTAAGCAATCATATTCATCTGCCAGT
CTTGATTCTGCTTACTTTGGAGACGTAGGATTCTCTCCAATTGGTTCACCACCAAGGCCT
AAGCCAAAAGCTGTTATGCCAAATGTGTCACCAGAGTTATTGCATTTAGTTGATTCTGCT
ATCATGGGAAAGCCTGAAAGCTTGGAAAAGCTGCGGAACATTGTTAGTGGAGTTGAGACT
TTTGGCATTGGTGAGGAAGCAGATACCATTGCTTACTTGGTTGTTGATTCACTTCTGGCC
ACAATGGGAGGAGTAGAAAGTTTTGAGGATGAAGATAATAATCCTCCTAGTGTGATGCTG
AACTCTCGGGCTGCCATTGTTTCTGGTGAACTTATTCCCTGGCTTCCGTGGGTGGGTGAT
AGTGAGATTTATATGTCCCCAAGGACACGGATGGTAAGGGGGTTACGTGCTATATTGCAG
GCTTGCACAAGAAACAGAGCTATGTGCTCTATGGCTGGTCTACTAGGAGTTCTTTTGGGG
ACAGCAGAGAAGATCTTTGTGGAGGATCTTGATTCGTCAGCACCTATGAGATGGGATGGT
ACTCCTTTATGCCACTGTATCCAATACTTGGCAGTGCATTCTCTAAACGTCATTGATTTG
CATAGATGGTTTCAAGTAATCACAAGATTGCTTACTTCTGCATGGGCACCTCGCTTAATG
CATGCCCTAGAGAAGGCAATGGGTGGAAAGGAATCGAAGGGACCAGCGTGTACTTTTGAG
TTTGATGGTGAAAGTTCTGGTTTGCTTGGTCCAGGGGAAAGCCGTTGGCCATTTGCCAAC
GGATATGCTTTTGCAACATGGATCTACATTGAATCATTTGCAGACACACTGAACACGGCG
ACTGCTGCTGCCGCAATTGCTGCTGCTGCAGCAGCAAAGTCAGGAAAGTCATCTGCTGTG
TCAGCTGCAGCCGCTGCCAGTGCACTTGCTGGCGAAGGCACGGCCCACATGCCACGACTT
TTTAGTTTCTTATCTGCAGATAACCAGGGGATAGAGGCATATTTCCATGCACAGTTTTTG
GTTGTTGAAAGCGGTAGTGGAAAGGGAAAGAAGGCTTCCTTGCATTTCACTCATGCATTC
AAGCCTCAGTGCTGGTATTTTATTGGTTTGGAACACATCTACAAGCAGGGACTACTTGGA
AAAACAGAGAGTGAGCTGAGATTATATATAGATGGATCATTATATGAAACTCGCCCTTTT
GAGTTCCCTAGGATCTCCAAGCCACTTGCCTTTTGCTGTATTGGGACAAATCCTCCTCCT
ACGATGGCTGGTTTACAACGTAGACGACGTCAGTGCCCTCTGTTCGCGGAGATGGGACCT
ATTTATATATTTAAGGAGCCAATTGGTCCAGAAAGGATGGCCCGTTTGGCTTCTAGAGGA
GGGGATGTGGTGCCTACTTTTGGCAATGGTGCAGGACTTCCTTGGCTAGCAACAAATGAC
TACATCAGAACTGCGGCGGAGGAAAGTTCACTTTTGGATGCGGAGATTGGAGGGTGCATT
CACCTTCTCTACCACCCCAAACTCCTTAGTGGACGTTTCTGTCCAGATGCTTCCCCTTCA
GGTGCTGCTGGCATGCTGCGGCGACCAGCTGAAGTTCTGGGACAAGTGCATGTTGCAACA
AGAATGCGACCAGTGGAGGCTTTATGGGCCTTGGCTTATGGAGGTCCTATGTCTTTGCTT
CCTCTGGCAATAAGCAATGTGCATAAAGGTAGTCTGGAACCAGAGCAAGGAAATCTTTCT
TTGTCCTTAGTGACTGCCGCACTGGCTGCCCCAATATTCCGAATTATTTCCATAGCTATT
AAACATCCTGGAAACAATGAGGAGTTTTGTCGAGCAAGAGGACCTGAGATTCTCTCTAAA
GTCTTGAACTATCTTCTCCAAACTTTGTCTTCTTTTGATACTGGAAAGCATAATGGTGTA
GGAGATGAAGAACTTGTTGCAGCTGTTGTCACCCTTTGCCAATCCCAGAAACATAATCAT
GCACTCAAAGTTCAACTTTTTAGCACACTGTTATTGGATCTCAAAATCTGGAGCTTATGT
AACTATGGACTGCAAAAAAAACTTCTATCATCATTGGCTGACATGGTTTTTTCTGAGTCG
TCGGTAATGCGAGATGCAAATGCTATTCAGATGCTTCTGGATAGCTGCAGAAGATGCTAT
TGGACAATTCGTGAGAAGGACTCTGTAAACACTTTCTCACTAGATGAGGCAACACGTCCT
ATTGGTGAATTGAACGCTTTGGTCGATGAACTACTGGTGATCATTGAACTTCTAATAGGA
GCAGCATCTCCTTCCATGGCTGCAGATGACCTCCACTGTCTGCTGGGCTTCATAGTTGAT
TGCCCTCAACCCAATCAGGTTGCGAGAGTGTTGCATCTGATGTACAGACTTGTAGTACAG
CCAAATGCAGCTAGGGCCCAGACATTTGCTGAGGCATTTATAAAATGTGGTGGGATAGAA
ACACTGCTTGTTTTGCTACAACGGGAAGCTAAAACTGGTGATCATAGTATTCCAGAATTA
GAGCCACAGAATGGTGATAGCTTGAATGTTGAAGGATGTGAACTAGATAGAGGCAATGAT
ATTGGAAAACATCAAAATAATGAAGTATCAAATGTCACTTCAGATGAGAAAGATGGTGCT
TCTGAACCATCTGATAGTGGGGGTAGTCCTGATGCTTCTTCTGCTGTTGTGAGAATTGAA
AGGGTGTCATCTGTTTCTGAAAATCCATTCATCAAGAATTTAGGTGGTATCAGTCTTTCA
ATTAGTGCTGATAATGCACGGAATAATGCCAATGTTGACAAAAGTGATGGCATTGTTGTG
GCAATCATTGGTTTACTGGGGGCTTTGGTGACATCTGGGCATTTGAAATTTGGCTCAAGT
GTATCCTCAGATACCACAAGCAGCTTTCTGGGTGGTGGATTGCCAGAAGGCAGTGGTTCA
ATGTTTGATGACAAAGTTTCTCTTCTGCTTTTTGCATTACAAAAGGCATTCCAAGCGGCT
CCAAATAGGCTTATGACTACTACTGGTTACACTGCTTTATTGGCAGCCTCGATCAATGCT
TCTTCAACAGAGGATGGCTTGAACTTTTATGACTCTGGTCACCGCTTTGAGCATTTGCAA
CTTCTGTTGGTTCTTTTGCGTTCCTTGCCTTATGCATCTAGGGCTTTGCAGAGTCGAGCA
TTACAGGATCTTCTGTTTTTGGCTTGCAGTCATCCAGAAAACAGAAACAATTTGACAAAA
ATGGAGGAATGGCCTGAGTGGATTTTGGAGATTCTAATATCTAATTACGAGATAGGCACA
GCGAATAATTCTAATGTGGCAAACTTAGGGGACATCGAGGACCTTGTACATAACTTCTTG
ATTATAATGCTGGAGCACTCAATGCGCCAGAAGGATGGTTGGAAGGACATTGAAGCAACG
ATTCATTGTGCAGAATGGCTTTCTATTGTGGGGGGATCTAGCACAGGAGACCAACGAGTT
AGGCGAGAAGAATCGTTGCCTATATTCAAAAGAAGGCTTTTGGGTGGATTACTGGATTTT
GCTGCAAGAGAGCTGCAGGTTCAGACTCAAGTTATTGCTGCAGCTGCTGCTGGTGTTGCG
GCTGAGGGTTTATCACCAAGAGAGGCTAAGGCTGAAGCAGAGAATGCCGCTCAGCTTTCT
GTGGCATTGGTTGAAAATGCTATTGTCATTTTAATGCTTGTTGAAGATCATTTACGGTTA
CAAAGCAAGCTCTCTTGTGCGCCCCATGTTGTTGATAGTACTCCATCTCCTCTATCTCTT
GTTTCCAACCTGAATCATCGTTCAAGCTCATTGACATCAACTGGTCGGAATTCATTTGAA
GCTCCAAGCGATCGAAAGTCCAGTGAATCTGGGGGACTGCCTCTTGATGTCCTTGCTTCA
ATGGCTGATGTGAATGGGCAAATTTCAGCTGCTGTGATGGAGCGTCTCACTGCTGCAGCG
GCAGCTGAGCCTTACGAATCTGTTTCTTGTGCTTTTGTATCATATGGGAGTATTGCTATG
GATTTATCTGAGGGTTGGAAATATAGGAGCAGACTATGGTATGGTGTTGGCCTTCCTTCA
AAACCAGCTGTCTTTGGTGGTGGAGGCAGTGGCTGGGAGTCTTGGAGGTCTGCTTTGGAA
AAGGATGCAAATGGAAACTGGATTGAACTTCCTTTGGTGAAGAAATCAGTGACCATGCTT
CAAGCTTTACTATTAGATGAGTCTGGACTTGGTGGTGGTCTTGGTATAGGTGGAGGATCA
GGAACTGGCATGGGAGGAATGGCATTACTGTACCAGTTATTGGATAGTGATCAACCATTC
TTATGCATGCTTCGGATGGTGCTTCTATCAATGAGGGAGGAAGATGATGGGGAAACCAGT
ATGCTCATGAGGAATGTAAGCATGGAGGATAGGATGCTGGAGGGAGCTCTGCTGTCAGAG
AACAATGCTCGTATGTTGATGAGACAACCACGGTCAGCCTTATTGTGGAGTGTACTTTCA
CCTATTCTAAATATGCCCATTTCTGATTCAAAGAGACAGAGAGTTTTGGTTGCGTCTTGT
GTTCTTTATTCTGAGGTATGGCATGCAGTTGGCAGAGACAGAAAACCGTTACGTAGGCAG
TACCTTGAGGCCATTTTACCACCATTTGTTGCTGTGCTGCGGAGGTGGCGTCCGATTTTG
TCTGGAATTCATGAGCTTGCTACTGCTGATGGCTTAAACCCACTTGCTGTTGATGATCGT
GCATTAGCTGCTGATGCGCTTCCTGTAGAGGCTGCTCTTTCTATGATCTCTCCAGCTTGG
GCTGCTGCATTTGCATCACCGCCAGCAGCTATGGCACTGGCAATGATTGCTGCTGGTGCT
GCAGGTACTGAAACGCCAGCTCCTGCAACTACCTCACAGCTTAAGCGTGACTCGTCCTTG
CTAGAACGGAAGTCTGTTAGATTGCATACCTTTTCAAGTTTTCAAAAAGCTTCAGAGGCA
ACTAACAAAACACCAGCAGTTCCAAAGGATAAGGCTGCAGCAAAAGCTGCTGCATTGGCA
GCAGCCCGGGATCTTGAACGTAATGCAAAGATTGGTTCTGGAAGGGGCCTTAGTGCAGTG
GCCATGGCCACGTCTGCACAACGAAGAAATGCTAGTGACACGGAGCGTGTGCAAAGATGG
AATACTACTGAAGCAATGGGAATTGCATGGTTGGAATGCATGCAACCGGTTGATACAAGA
TCAGTCTATGGGAAAGATTTCAATGCTTTATCATATAAATATATTGCTGTCCTTGTTGCA
AGTTTTGCTTTTGCTAGAAACATGCAGCGATCAGAGGTTGACAGGCGTTCTCAAGTTAAT
GTAGCCGCTTACCATCATTTATCAAGTGGAATTCGTGCATGGCGCAAACTTCTCCATCGC
TTAATAGAAATGAGGAGCCTTTTTGGACCACTTGGGGACCAGTTGTGCAGTCCTGAACGT
ATCTTCTGGAAGCTGGACTTCATGGAAAGTTCTTCGAGGATGAGAAGATGTTTGAGGAGG
GACTACACCGGGTCAGATCATTTTGGTGCTGCTGCTAACTATGATGATGATCAAATTGAG
AGGAAACACGACCAAGGGGATGTTCCAGTTTTGGCAGCGGAAGCAATCTCAATGGAGGGA
ATAAATGAGGATGAGGAACATGCAGAAAATGACATTTTAGAGGTTAGAGCACCTGACATA
GAACAGGATGGAGAAAGTCAGTCCAGACCATCAGGAACAGCTGATGATAACCTACTGCCA
TCAGCAGGATCAAGTAATGCTCAAGATGCTGGTGGCCAAGACAGAGAAAATACATCAGTA
GTTGCACCGGGATATGTTCCTAGTGACCTTGATGAAAGAATCGTTCTTGAGCTTCCTTCA
TCTATGGTCCGGCCTTTAAGGGTTATGCGTGGAACCTTTCAAGTGACAACTAGGAGAATA
AATTTTTTAGTTGATGCCACTGAAGTCTCTGGCATGGATGGAAAGGAATCTTCTGAATCG
AGAAACCAAGAAAAGGATCGTAGTTGGTTGATGTCCTGCCTCCATCAGATATACAGCCGA
AGATACCTTCTTAGAAGAAGTGCTCTGGAGCTTTTTATGGTTGACCGGTCAAACTTCTTC
TTTGATTTCGGGAGTACAGAGGGGCGAAAAAATGCTTATCGAGCTATTGTTCAATTACGT
CCTCCATATTTGAACAATGTTTATCTAGCAACGCAGAGACCTGAACAACTTCTGAAAAGA
ACTCAACTTATGGAGCGGTGGGCTAGGTGGGAGATCAGCAATTTTGAATATCTGATGCAG
CTGAATACGCTGGCTGGACGAAGTTATAATGACATAACTCAGTATCCAGTTTTCCCTTGG
ATTCTTTCTGATTACAGTTCAAAGAGTTTGGACCTTTCTAATCCTTCTTCTTACCGTGAT
CTTTCAAAGCCTATTGGTGCATTAAATCTTGATCGGCTAAAAAAATTTCAAGAGAGATAT
TCTAGCTTCGATGATCCAGTCATACCAAAGTTTCATTATGGTTCTCACTACTCGAGTGCT
GGGACAGTGTTATATTATCTTGTTAGAGTTGAACCATTTACAACACTTTCAATCCAACTG
CAAGGTGGAAAATTTGATCACGCAGATCGGATGTTTTCTGATGTTGCTGCTACTTGGAAT
GGAGTTCTTGAGGACATGAGCGATGTGAAGGAATTGGTTCCGGAGTTGTTTTATCTCCCA
GAGATCTTAACTAATGAAAATTCAGTCGACTTTGGTATGACACAGTTAGGAGGAAAACTA
GATATTCTGAAACTTCCTACGTGGGCTGAAAACCCTGTTGATTTCATTCATAAGCATCGG
ATGGCTCTTGAGAGTGAGCACGTATCTGCACATTTACATGAATGGATTGATCTTATCTTT
GGATATAAGCAGCGTGGTAAAGAAGCTATACAGGCAAATAATGTTTTCTTTTACATTACG
TATGAAGGCTCGGTAGATATTGATAAGATCTCAGATCCAGTACATCAGCGAGCTACACAA
GACCAGATTGCTTACTTTGGACAAACCCCATCCCAACTTCTGACTGTTCCTCACTTGAAG
AGGATGCCATTAGCAGACGTTCTTCATCTGCAGACTATCTTTCGGAACCCAAAAGAAGTC
AAACCATATACAATTCCATGTCCTGAACGATGCAATCTACCTGCTGCTGCCATTTATGCA
TCTTCAGATACAGTTACTCTTGCTGATATAAATGCACCAGCTGCATATGTTGCTCAGCAC
AAGTGGCAACCCAACACCCCTGATGGTCACGGCTCACCTTTCCTCTTTCAACATGGAAAA
CCTGCAGCAAATTCTGCTGGTGGAGCATTCATGCGGATGTTCAAAGGACCAGTGGGATCA
GGTGGTGATGAGTGGCATTTCCCCCAGGCACTAGCATATGCTGCAGCTGGAATCAGAAGT
ACAGCAGTGGTATGCATCACATGTGATAAAGAAATCATCACTGGCGGACATGTAGATAAT
AGCATCAAGGTATTGTCTTCTGATGGAGCAAGAACCTTGGAAACAGCTGTTGGCCACTGT
GCACCAGTCACTTGCCTTGCTCTTTCCCCAGATAGCAACTATCTTGTCACAGGATCACAG
GACACTACTGTATTACTATGGCAGCTACAATGGGGTGCTATCACTTCACAACCAAGCAGC
ACGCCAGAGCCTTCCATGGGCACAAACACAGCTACTGTAACCAGTAGTAGTCCATCAAAT
ACTTTGGCAGATAAAAACAGGAGGCGTCGTATTGAGGGTCCATTACACGTTCTTCGGGGT
CATCACAGAGAAATATCATGCTGTTGTGTCAGTTCAGATCTTGGAATTGTTGTTTCTAGC
TCCCCTTCATCTGATATATTATTGCATTCTGTAAGAAAGGGTCGCTTGATGAGAAGGCTG
GTTGGGGTAGAGGCCGATGCTGTTTGCATTTCATCTGAAGGGGTTATATTGACTTGGAAC
AAATCTCACCATACATTGTGTACATTCACTGTCAACGGGGTACCAATTACTAGAGCACAA
CTTCCTTTCACCGGTACCGTCAGTTGCATGGAAATATCTGTTGATGGGAAGAATGCGTTG
ATTGGAATTAACTCGTGTTCGCAAAATGATGGAACCTGTAATAATAACTGGGATTTCAGT
TCACCGGGAGCTGAAGATGTCAACAATGAATTGGAAAACAGATTGGCAGTACCCAGCCCC
TCAGTTTGTTTCCTGGATCTGCATATACTGAAGGTCTTTCACGTGTTAAAGCTTGCAGAA
GGCCAGGATATTATAGCTCTGGCTTTGAACAATGATCAAACAAATCTTTTGGTGTCAACT
GCAGATAAACAGTTGATCATCTTTACTGATCCAGCTTTAAGCTTGAAGGTAGTTGATCAG
ATGCTAAAGCTTGGTTGGGAAGGAGAAGGGTTGAGCCCCCTTATTAAG
>UniGene19
AAACCAACGATGAAATGGGTATCATTGCTTAAGGACATAAAAGAGAAGGTCGGATTAACT
CAATCTCCACCCACTACTTCCTCCGCCACTGCTGCCTCTTCTTCTGCTTCACCATCAACT
TACTTATCCAATCGCGATAGCAATGCGTCCCCTACAGCTCTTCTTGACTTCAGATCATCT
CCTGCCAGAGACAGACATGAATTGGAATTGGACTTCAAGAGATTTTGGGAGGAGTTTCGA
TCATCCAGCTCCGAAAAGGAGAAAGAAGCGGCCTTGAATTTGACTGTGGATACTTTTTGT
AGACTAGTGAAGCAACATGCTAATGTAGCCCAATTAGTTACCATGTTAGTTGAAACACAT
ATTTTCTCTTTTGTTGTGGGAAGAGCCTTTGTCAGTGATGTCGAGAAGTTAAAGATAAGC
AGCAAAACAAGATCTTTGGATGCAGAGAGTCTATTAATTTTTTTTGCAGAAGGCACAAAG
GATGTCATCAGTCCCGGTTCGAATTTATTAACTGCTATAGAAGTCCTTGTATCTGGGCCT
ATTGATAAACAATCCCTCCTTGATTCTGGCATATTATGCTGTCTTATTCATATTCTGAAT
TCCTTTCTGAGTCCTGAAGTCAATCGAAGCCAAAAGGTTACTAATCCTGTAGTGCCATTG
CAATTTGAAAAAGATGGTGATGTTGGGCATGTTCGCCGGCTTGAGGTGGAGGGGAGGATA
GTACATATTATGAAAGCATTGGCAAGCCATCCTTCGGCTGGGCAGAGTTTGGTCGAGGAT
GATTCACTTCAGTTGTTGTTTCAGATGGTTGCTACTGGCTCTTTAACAGTCTTCTCTCGT
TACAAAGAAGGTCTTGTTCCTTTGCACAACATACAACTCTATAGGCATGCAATGCAGATA
CTTGGTCTGCTTTTGGTCAATGACAATGGGAGCACAGCCAGATATATACACAAACATCAT
CTGATAAAAGTTCTCTTAATGGCAGTCAAAGATTTTAATCCAGAGTCTGGTGATGCAGCT
TACACTGTGGGCATTGTGGACATGTTGCTTGAATGTGTAGAATTGTCATATAGACCTGAG
GCTGGTGGTGTTAGGCTCAGGGAAGATATACATAATGCCCATGGTTATCAGTTTCTTGTT
CAGTTTGCATTGGTTCTGTCCTCCATGCCTCAAAATCATGGTACTCAGACTATTAAAATA
AAAAGCTCTGGTGATCAAGCATGTACTTCAGACAGTTCTTATGCACTTGAAAATGTGGAG
AAAAGAGATTTAACAACTCAAGAACCTTTGGCGCAACCTTTATCACCCGCGTTGTCTAGG
TTGCTTGATGTTCTTGTTCACTTGTCTCAAATAGGTCCAGCTGAACTTGCAGGATCATCT
GGAGGGCGTGGTTCAAGAGCATCTCTCTCCAAGACCACTGGTCATAACAGAAGTCGTACA
CCTTCTCTTGATTGGCTTGGTGATGAAACTTGGGAGAAGGACACTACAAAAGTTAAAGAC
CTTGAAGCAGTCCAGATGTTGCAAGATATTTTCCTCAAGGCTGATAGCACTGATCTGCAG
GCAGAAGTACTGAATAGAATGTTTAAGATATTCTCAAGTCATCTTGAAAACTATAAGTTG
TGTCAGCAATTACGGACCGTTCCACTTCTTATTCTAAATATGTCTGGTTTCCCTCCTTCT
TTGCAAGAGATAATCTTGAAAATTCTTGAATATGCTGTGACTGTAGTGAATTGTATTCCT
GAGCAAGAATTACTTTCACTTTGTTGCTTACTGCAGCAACTGATAACACCAGAATTGAAG
CACACGATACTGTCCTTCTTTGTGAAGCTTTTGTCGTTTGATCAGCAGTACAAGAAAGTT
CTTCGAGAAGTTGGTGTTTTGGAAGTTTTGTTGGATGATTTGAAGCAGCACAAGTTTCTT
TTGGGTCCAGATGAACAAAGTTTTAATCCTAACCAGTCTGAAAGAAAATCTGACTCAAGC
AGCTTCAAGAAACACTTTGACAATAAAGATGTTATTATTACTTCACCCAAGATGTTGGGA
TCTGGTTCAGGAAAGTTTCCAATTTTTGAAATAGAAGACACGATATATGTTGCATGGGAT
TGCTTGGTCTCTTTAGTGAAGAAAGCCGATGGCAATCAAACAACATTTCGTTCATCTAAT
GGTGTGACGATTGTTCTCCCTTTGATGGTGTCTAATGTACATCGCCCTGGGGTCCTCCGG
ATATTGTCTTGTTTAATTACTGAAGATGTAACACAGGCTCATCCTGAAGAATTAGGTGCT
GTTATTGAAGTTCTCAAAAGTGGAATGGTTACAAGTACAGCTGGACATCAATACAGGCTT
GAAAATGATGCAAAATGTGACACAATGGCTGCATTGTGGCGCATATTGGGAGCTAACAGT
TCAGCACAGAGGGTCTTTGGCGAAGTCACTGGTTTTTCTCTTCTTTTGACCACACTTCAC
AGTTTTCAAGGTGATGAAGGACTGGATGATTCTTCTTTAGTGGTTCACGTCAAAGTTTTT
ACATATTTATTTCGCCTCATGACAGCTGGAGTTTATGATAATGCTATTAATAGGATGAAG
TTGCACTCTATTCTGTCATCCCAAACTTTTTATGATCTTCTAGCTGAGTCTGGCTTGCTT
TCAGTGGACTTTGAAAAGCAAGTCATACAATTATTGTTGGAGCTAGCTCTTGAAATTGTG
CTTCCTCCAGTCTCATCATCAGACAGTTCCTTATCTGCTGATATGATGGAATCTGACTCT
GCTTGCTCCCTTATAGTGACCCAATCCGGTCTGTTTAATCCTGACAAGGAACGGGTGTTC
AATGCTGCTGCCATTAGAGTGCTTATCCGCTCACTTTTGCTCTTTACTCCAAAGGTGCAG
TTAGAATTGCTTAACCTTATTGACAGGCTTGCTCGTGCTGGCCCCTTCAATCAGGAAAAC
CTCACATCTGTAGGTTGTGTGGAACTTTTGCTGGAGACCATTCACCCGTTCCTTGTAAGC
TCATCCCCATTACTATCATATGCTCTGAATATTGTGGAAGTTCTTGGGGCATATAGGTTG
TCTGCATTAGAACTCCGACTGCTAATTAGATATGTTGTACAAATGAGGTTGATGAGTTCT
GGCCGCAATCTCATTGATATGATGGAAAGATTAATACTAATGGAAGATATGGCTTCAGAA
AATGTTTCTCTTGCACCATTTGTGGAGATGGACATGAGTAAGATTGATCATGCTTCTGTT
CAAGTTTCTCTGGGAGAAAGATCATGGCCTCCAGCAGCTGGATATTCATTTGTATGCTGG
TTTCAGTTCAGAAATTTCTTGAAATCACAAACAAAGGAATCTGAACCTTCTAAAGTTGGT
TATTTGAAGAGGCATGGAGGCTCTAGTGGGCTGCTCAATGAACGTCATATTCTTCGGATA
TTTTCTGTTGGTGCAGCAAATAATGAAAACGTGTTCTTTGCAGAGCTCTATCTTCGGGAG
GATGGTCTTCTAACCCTTGCTACCAGCAACTCCTCTTCCTTGTCTTTTCCTGGATTGGAA
CTGGAGGAAGGAAGGTGGCATCACCTTGCAATTGTCCATAGCAAACCTAATGCTCTCGCT
GGCTTATTTCAAGCTAGTGTTGCTTATGTGTATCTTAATGGAAAGCTGAGACACACAGGG
AAACTGGGATATTCTCCCTCGCCGGTTGGAAAACCCTTGCAAGTGACAATTGGTACACCA
CCTAGTTGTGCCAGAGTTAGTGACTTGACATGGAAACTCCGTTCTTGCTATCTTTTTGAG
GAGGTGCTTACACCAGGGTGTATATGTTTCATGTATATTCTTGGTCGAGGATATAGAGGG
CTCTTCCAGGATGCGGATCTTCTACGGTTTGTGCCAAACCAGGCTTGTGGTGGTGGCAGC
ATGGCCATCTTGGATTCATTAGATGCTGACTTGCTATTGGCAAGCACACAAAAGGCTGAG
AGTGGTGGCAGGCCTGGAGATTCTAAATCAGATGGTAGCGGTATTGTTTGGGATTTGGAT
AGGTTAGCAAACCTTTCATTGCAGCTCTCTGGAAAGAAGCTTATATTTGCATTTGATGGA
ACTTGTACTGAAGCTATTCGGGCTTCTGGGACATTCTCTTTGCTTAATCTGGTTGATCCT
ATGTCAGCTGCTGCTTCTCCTATTGGGGGTATACCACGATTTGGACGTCTTCTTGGGGAT
ATCTATGTTTGTAGGCAGTGTGTGATTGGAGATACAATCCGCCCTGTTGGCGGAATGGCT
GTTGTCCTGGCCCTTGTTGAAGCTGCTGAAACTAAGGATATGCTTCACATGGCATTGACA
TTACTTGCCTGTGCACTTCATCAGAATCCACAGAATGTCAGAGACATGCAAACATACAGG
GGATACCATTTGCTAGCTTTATTTCTCCGCCGCAGGATGTCATTGTTTGACATGCAATCT
CTCGAGATCTTTTTCCAGATTGCTGCATGTGAAGCTTCATTTTCTGAACCGAAGAAGTTG
GGAAATTCACAAACTACTTTGTTTCCTGTTCCAACTATGCAGGAAGCTGGAATTGAGGAT
CTTAGCTTGTCAAAATTTCATGATGAAACTTCTTCTATTGGATCTCATGGAGACATGGAT
GATTATTCTGCTCACAAAGATTCATTTAGTCATATTTCAGAACTTGAAAATTCTGATATG
CCAGTTGAAACCTCAAACTGCATTGTCTTGTCAAATGCAGACATGGTAGAACATGTCTTG
TTGGACTGGACTTTATGGGTTACGGCACCAGTTCCAATTCAAATTGCTCTTCTGGGGTTT
CTTGAGCATTTAGTCTCTATGCATTGGTACAGGAATCATAATCTCACGGTTCTGCGACGA
ATTAACCTTGTTCAACATTTACTTGTGACTCTGCAACGTGGTGATGTTGAAGTTTCAGTT
TTGGAGAAATTGGTTGTTCTGCTTGGGGTCATTTTGGAAGATGGATTTTTGGTGTCTGAA
CTTGAAAATGTGGTAAGGTTTGTGATAATGACGTTTGATCCTCCTGATGTGAAACTACGG
CATCAAATAATGCGAGAATCAATGGGTAAGCATGTAATTGTAAGGAATATGCTGTTAGAG
ATGCTTATTGACCTACAGGTAACCATAAAATCAGAGGAGTTGCTAGAGCAATGGCATAAG
ATCGTATCATCAAAATTGATAACTTATTTTCTTGATGAAGCTGTTCATCCTACTAGCATG
AGATGGATCATGACTCTTCTTGGTGTGTGCCTTACTTCTTCTCCCACATTTGCGCTCAAA
TTTCGCACTAGCGGTGGTTATCAGGGTCTGATGAGGGTACTTCCAAGTTTCTATGATTCT
CCAGATATATATTACATTTTGTTCTGTTTGGTATTTGGAAAGCCTGTTTACCCAAGATTA
CCAGAGGTCCGCATGCTAGATTTTCATGGCCTTATACCGAGTGATGGAAGTCATGTGGAC
TTGAAATTTGTTGAACTGTTGGAATCTGTTGTTGCAATGGCGAAATCTACATTTGATAGG
TTGAGCATGCAGTTGGCATTTGCTCACGAAACTGGCAATCTTTCCCAGGTTAGTGCTAGC
CTTGTAGCAGAGCTTGTGGAAGGAAATGAAGACATGGCAGGAGAGCTTCAGGGTGAAGCT
CTGATGCATAAGACCTATGCAGCACGCTTAATGGGTGGTGAAGCATCAGCTCCTGCTGCT
GCAACCTCAGTCCTAAGGTTTATGGTTGATTTGGCAAAGATGTGCCCTCCATTTTCTGCT
GTTTGCAGAAGAGTGGAATTTCTTGAAAGTTGCATTGAACTTTATTTTTCATGCATCAGG
GCAGCTTCTGTGGTGAATATGTCAAAGACACTTTCGGAGAAAACAGAGGAGAAGAATTTG
AATGACTCTGATGACACTAATAGTTCTCAAAATACGTTCTCCAGTTTGCCTCATGATCAG
GAACAATCTGCCAAGACATCCATTAGTGTTGGAAGTTTCCCTCAAGTGCATGCAAGTACA
AGTTCTGAAGACATGGCTGTGCCTCAAAACTATATGGCAGATGATAAATTGGAGATCGAT
ATCACCGATTTAATCAAGGATTCGGAACAATCAGTTCAAGGGGTCCAAGCTGTTCAGAAC
TTGGATGGGGATATTGTTGACTTGTTGTCTGCCACATCTAGCTCGAATGAGTCAAATGCT
CGAAATAATGATGGCACTATAGATCCCATCCAACTGGAAGATTCCCAAAGTTCTGCATCT
CTCAACATTATTGATTCTCCTGTAATATCTGAGAAGTCAACTTCTAGAAATCCTCTTTCA
TCTTCTTCATCTCCAGTTGTTGCTTTGACATCCTGGCTTGGAGGTGCAAATCAAAATGAA
CCCAAAGCTTCCTTACAAGTTTCTCTTTCCATGGATTCTTATGTTTCTGCCAGTGAATAT
GATGCATCTCCAGACTTGAAGTCTATCCATGGGACTTCTGCAATCTCAGCTTATTCTGTG
AGTGCAAAACTGCTCCTTGATATTGATGATTCTGGCTATGGTGGTGGTCCATGTTCTGCT
GGAGCTACAGCTGTCTTAGATTTTATGGCTGAAGTTCTTTCTGATTTTATCACTGAGCAG
ATGAAAGCAGCACAGGTTATAGAAGGGGTCCTAGAAATGGTACCTTTGCATATTGATTCT
GAATCTGTGCTAGTTTTCCAGGGTTTATGTCTTAGTAGGCTAATGAACTTTGTTGAAAGG
CAACTTCTGCGTGATGATGAGGAAGATCAGAAGAAGTTGGACAAAAGCCGATGGTCTTCA
AATTTAGATGCATTATGCTGGATGATAGTGGATCGTGTCTATATGGGTGCTTTTCCTCAA
CCTACAGCTGTTCTTAAAACTCTTGAATTTTTGTTGTCAATGTTACAGTTGGCAAACAAA
GATGGCCGGATTGAAGAAGCAGCTCCTGCAGGAAAGAGTCTTCTATCTATAACTAGAGGA
AGCAGGCAAATTGATGCTTATGTTCACTCGCTGCTTAAGAACACAAACCGTATGATATTA
TACTGTTTTCTGCCATCTTTCCTGGCCACCATTGGGGAAGATAATCTCCTTTCATCATTA
GGTTTGCATATTGAACCGAAGAAGACATTTACACGTAATGTTTCACCGGAAGAACCCGGA
ATTGATATCTGCACTGTTTTGCAGTTATTAGTTGCTCACAGACACATCATATTCTGTCCA
AGCAATCCTGATACTGATTTAAATTGCTGTCTTCTTGTAAATCTAGTTTATATTCTGCAT
GACCAGAGGCGAAATGCCCAGAATGTGGCTGTTGACATTGTCAAGTATCTACTGGTGCAT
CGAAGGGCTGCACTAGAAGACTTGCTGGTCTGCAAAGCAAACCAAGGACAGCACATGGAT
GTGCTACATGGTGGTTTTGACAGATTATTGACAGGAAGTCTGTCTGCTTTCTTTGAGTGG
CTTGAGAATTCTGAACAGATAGTCAGCAAAGTGTTAGATCAATGTGCCTTGATTATGTGG
CACCAGTATATTGCTGGATCAGCAAAATTTCCTGGGGTGAGAATAAAAGGTTTGGATGGT
CGTCGTAAGAGGGAAGTGGGGAGAAGGTCAAGAGACATTTCAAAGCTAGACGTAAGGCAT
TGGGAACAGGTAACTGAAAGAAGATATGCATTAGAAATGGTTCGTGATGCAATGTCTACT
GAGTTGAGAGTTGTCCGCCAAGATAAATATGGATGGGTTCTGCATGCTGAAAGTGAGTGG
CAAACCCTTCTTCAACAACTTGTGCATGAGCGCGGCATATTTCCCATGAGTAAATCTACC
TTAACTGAAGAACCTGAATGGCAGCTTTGTCCCATTGAAGGTCCATACAGGATGCGTAAA
AAGCTACAACGTTGCAAATTAAGGATTGATACCATCCAAAATGTTCTGAATGGGCAGTTT
GAATTAGAAGTGGATTTGTCCAGGGGAAAACATGAGGATGATCCCGATGCCTCTGATACA
GAGTCGGAGTTATTTTTCAATATGTTGACTGAGGATGCTAAACAGAATGGTGTTGATGAG
ATGTATAGTGAATTTTTTGGACAACCAGATGATCCCAAAGGTACACCTTCTGTTAAGAGT
GGATGGAATGATGATAGAGCTAGCAGTATGAATGATGCAAGCCTTCATTCAGCTCTTGAG
TATGGTGTTAAGTCTAGTACTTTTTCCACTCCAGTGTCAGGGAGTTTGTATGGAAAATCT
GAGCCAGGATCCCCAAGGTATTTGTCTTCCAATAAAGTTGATGATTTTAAAGCCTCAGAA
GATAAATCAGATAAGGAACTGAATGATAATGGTGAATATCTGATTAGACCATATCTGGAA
CCTCTCGAAAAGATACGGTGCAAATATAACTGTGAGCGAGTTGTGGGTCTGGACAAGCAT
GATGGTATATTTTTGATTGGGGAACTTTGTTTATATGTGATTGAGAACTTCTACATTGAT
GATTCTGGCTGCATATGTGAAAAGGAATGCGAAGATGAACTCTCTGTTATTGATCAGGCT
TTGGGTGTAAAGAAGGATGTTAATGGCAGCATAGATTTCCAGTCCAGGTCAACTTCATCT
TGGAGTGCAGTGTTAAAGACATGTGTTGGGGGAAGAGCATGGGCCTATAATGGTGGTGCA
TGGGGCAAAGAGAAAGTGTGTACTAGTGGCAACCTTCCTCATCCTTGGAATATGTGGAAG
CTTAATAGTGTTCATGAAATTTTGAAACGTGATTACCAGCTTCGACCTGTTGCTATTGAG
ATATTTAGCATGGATGGATGTAATGATCTTCTGGTGTTCCACAAAAAAGAGAGAGAAGAA
GTGTTCAAAAATCTGGTTGCTATGAATCTTCCAAGGAATAGCATGTTGGACACTACAATA
TCTGGGTCAACCAAACAAGAAAGTAATGAGGGCAGTCGTTTTTTTAAGTTA
>UniGene20
ATGGCATTAAGATTTCCAAGGTTTAGCCAAGGCTTAGCTCAGGACCCCACTACTCGTCGT
ATTTGGTTTGGTATTGCTACCGCGCATGACTTCGAGAGTCATGATGATATTACGGAGGAG
CGTCTTTATCAGAATATTTTTGCTTCTCACTTCGGGCAATTAGCAATAATTTTTCTGTGG
ACTTCCGGAAATCTCTTTCATGTAGCTTGGCAAGGAAATTTTGAAGCATGGGTACAGGAC
CCCTTACACGTAAGACCTATTGCTCATGCAATTTGGGATCCTCATTTTGGTCAACCGGCC
GTGGAAGCTTTTACTCGAGGGGGTGCCCCGGGCCCAGTGAATATCGCTTATTCTGGTGTT
TATCAATGGTGGTATACAATCGGTTTACGTACTAACGAAGATCTTTATATTGGAGCTCTT
TTTCTATTATTTCTTTCTGCCCTATCCTTATTAGCGGGTTGGTTACACTTACAACCGAAA
TGGAAACCAAGCGTTTCGTGGTTCAAAAACGCTGAATCTCGTCTCAATCATCATTTGTCA
GGACTATTCGGAGTAAGCTCTTTAGCTTGGACAGGGCATTTAGTCCATGTCGCTATTCCG
GGCTCCAGGGGTGAATACGTTCGATGGAATAATTTCTTAGATGTATTACCACATCCCCAA
GGATTAGGCCCCCTTTTTACAGGTCAGTGGAATCTTTATGCTCAAAATCCAGATTCAGGT
AGTCATTTATTTGGTACCTCCCAAGGATCAGGAACTGCCATTCTAACCCTTCTCGGGGGG
TTCCATCCACAAACACAAAGTTTATGGCTGACCGATATCGCACACCATCATTTAGCTATT
GCGTTTATTTTTCTCGTTGCTGGTCATATGTATAGAACTAACTTCGGGATTGGACACAGT
ATAAAAGATCTTTTAGAAGCACATATTCCTCCCGGGGGGCGATTGGGGAGTGGACATAAG
GGTCTTTATGACACAATCAACAATTCGCTTCATTTTCAATTAGGCCTTGCTCTAGCCTCT
TTAGGGGTTATTACTTCTTTAGTAGCTCAACACATGTACTCTTTACCTGCTTATGCATTC
ATAGCACAAGACTTTACTACCCAAGCTGCGTTATATACTCATCACCAATACATCGCAGGA
TTCATCATGACAGGAGCTTTTGCTCATGGAGCTATATTTTTTATTAGAGATTACAATCCG
GAACAGAATGAGAACAATGTATTGGCAAGAATGTTAGACCATAAAGAAGCTATCATATCC
CATTTAAGTTGGGCCAGCCTCTTTCTGGGATTCCACACTTTGGGACTTTATGTTCATAAT
GATGTGATGCTTGCTTTTGGTACTCCGGAGAAACAAATCTTAATCGAACCCATATTTGCC
CAATGGATACAATCTGCTCACGGTAAAACTTCATATGGATTCGATGTACTTTTATCTTCA
ACGAATAGTGCAGCCTTCAATGCAGGTCGAAGCATATGGTTGCCTGGCTGGTTAAATGCT
GTTAATGAAAATAGTAATTCATTATTCTTAACAATAGGACCTGGAGACTTCTTGGTTCAT
CATGCTATTGCTCTAGGTTTACATACAACCACATTAATCTTAGTAAAAGGCGCTTTAGAT
GCACGTGGTTCGAAGTTAATGCCAGATAAAAAGGATTTTGGTTATAGTTTTCCTTGCGAT
GGTCCGGGACGCGGCGGTACTTGTGATATTTCGGCTTGGGACGCATTTTATTTGGCGGTT
TTCTGGATGTTAAATACCATTGGATGGGTTACTTTTTATTGGCATTGGAAGCACATCACA
TTATGGCAGGGTAATGTTTCCCAGTTTAATGAATCTTCCACTTATTTAATGGGATGGTTA
AGAGATTATCTATGGTTAAACTCTTCACAACTTATCAATGGATATAACCCTTTCGGTATG
AATAGCTTATCGGTCTGGGCGTGGATGTTCTTATTTGGACATCTTGTTTGGGCTACTGGA
TTTATGTTTTTAATTTCTTGGCGTGGATATTGGCAGGAATTGATTGAAACTTTAGCGTGG
GCTCATGAACGTACGCCTTTGGCTAATTTGATTCGATGGAGAGATAAACCAGTAGCTCTT
TCCATTGTACAAGCAAGATTGGTTGGGTTAACCCACTTTTCTGTAGGTTATATCTTCACT
TATGCGGCTTTCTTGATTGCCTCTACATCGGGTAAATTTGGTTAA
>UniGene21
AAGGAACTGGATTGGATGGACAAGAATAAGAACCGAACTGATCTGCTCGCTGCTGGTCGG
AAAAGGCTTCAACAATTTCGCCAGAAGAAGGATAGTAAAGGTAGCAGTAGTCAGGAAAAA
TCATCAAAGAAGTCGAGCAGATCTGGGCAGAATGAAGCTGATACCGATTCAGTCCCGGAT
ACTGCCAACCCATCAGCTATGCCACAGGTTCCAGAACAGGGACTTGTATCTCAAATGGAT
TCCAATTTGGGAGTTGCAGATTCTTCAGTATCTCATTCTATTGAGAATTCAATGCCTTCT
GATACTGATATTGCAACTGTTGACCCTCTGTCAACTCCCATAAGGACTGAAACAACTCCA
ACTGATACTGACAATGTGGATAACCGTTCAGTGGAAGTTAACGAAACACATATTGATTCC
ACGCATCCAGACAATGGGAAAAACATTGATTTGTTGGCTCCTTGTGCCCCAGTTGAAATG
GAGAGTGGAAATAGAGAAGTTGAAGAATCGTTGCATACTCCTGATACGTCCCTGATTTTA
GCAAGGGGAGATCAGGTAACAGATGTAGGGGCAATGCAGGAAGCTGATGGTTTGGGTTTG
AAGCAATTTCATGGAAGCGATGTTGCAGAATTTCAGAGTGATGGGACATTGGCTGATAAT
GTTGATGATGCTGAAACTACAGAAAAGGCAGGTTCCGAACAGACTGGAATGGTAGGTACA
GCTTCTCAACTCAAGGAAGAAGGAGCACATAGTGAATCAGCTAGTGCCAGTGCTACAGAT
ATCTCAGATGGGCTTTTGATATCTACCTCGCCTCTTTCAAAGGCAGGTGGAACTTTTGGA
GCTGATCATAAAGTGGAAAATCAAATCGGGGAAAATATTAATGTGGGTTCATCGAATGTT
GAAGACTCTCAGAATATTTCTGAAAGTGATCAAGTTGATACGAGTATGGAGGCATATAAA
CAGCAATACATGCCTGAGGAGTCTTTTGTATTTGTTGGTAAAAGTCATGATGAGCCTATG
CTAACCAAATTGACAAATTTAGATGATGACTTTACTATATCTCCTCCCCGTGATGTTTGC
CCAGGTAGCTTCTCTCAGCTCATTGAAGTGATAAAAGGGCTTAATGAAGATGACTATAAG
TTGCTGCTGATGTCAAGAGGACTTCCTGATAGTTTTGTATCACTGCCTCCTGGTCTTCCT
GCTTTAACAGAGAGACTCAATCAAGAATTATTCCTCACAAGTTGTGCAAAGGATATTCTA
CACTCGCAACTCATCGAACAGGCAGATCTGCAGGCAGAATATGATGACCGTTTTCACCAA
TTACATGATGAAATCTCTGTGCTTCGTGCTTCACTGAAGGAAACTCATGAGAATCATGGC
TCCCTCACCAATGAGCTTCTGGGACGCAGATCTGATCTCCAAGCTACTTTAAGCCAGAGG
GAGGAGATCCAGATTCAATTTGATGCAGCTAGGAGTAAGGTTAAGGAAGTTACTGCCCGA
GCAAATGAGTTGCAGAACAGTCTGGAAGGATCACAGCTGGATTTATTGAGCCTGTCAAAG
GAGTTAGCTGAATCTAAGGATTTGGTGGAGGCATTACATTCAGAAAAGGAGAACTTAATT
CAGAGTATTGGTTTTCTGACTGAGGAGAGAAACAAACTCATGGATGAAAAAAATATTTGT
GTCTGCCAAAATGAGAAATTGTTGGAGGAGTTAGCTGACTGTAAGAATCTAGTTGCAGCC
TTGCAGGTGGAGAGCTCCAATTTAAGTGAAGCTCTTTCTTCAGTAACAGAGAAGAGTAAG
AGCACTGAAGAAGAGAAGAATTTTCTTGCTAATGATCGTGAAAAGCTATCTTTGGAATTG
TCTAATTGTAAGAGTTTGATGGAAGCCTTACAGGTGGAAAATTCTAACTTAAGGGGAGAC
CTTATTGTGATTACAGAGGAAAGAAAGAAACTTGAAGAGGAGAAAGAGTATGCAGTTCAT
GAGATGGAGAGACTTTCATCTGAGCTTCTTGATCTTCATGAGAGGTTATCCAAAGATTAT
GTGGAGCGGGAATTGTTGGAGGTGGAACTAAAAGAAATGACAATGCGTCTGGAACAGCTA
ACAGAGGAAAACATATTTCTTCAAAGCAGTTTAGAACTTCATAAAGCTAAGATGGAAGAA
ATTGATGACAGCCTTGCTCAAAAACTATCTCCAGATGGAGAGGGTCCGAATCAAGTTGGA
AGTTTGAATGTTCTGAGCAGGGGCCGTGACAAGGAAGCTGTTGATGAGCAGTCTCACCAG
ATTCCTGGAAACAAAGAATCAGAACAGAAGCAGTCACATAAGCTATATCAGATGGAAGCC
TTCGATGATTCTTTGGGCTTTGTTGTCTTTAAAGGACACTTGGAGGAGGCTGAAATTTTT
TTGCAAAAACTTGAGAAGGAAATTGAAGAATTGCATTATCGTGAAAGATCCTTGAGCAGA
ACTGGTAGTAAGTTGGCAACTCCAGCTGTATCCAAACTGATTCAGGCTTTTGAGTCAAAG
GTACAACATGATGAGCATGAAGAAGAGGACAGGTCCGCTACAGAGGATCAATCATTAGCA
GCAGATCAATCTCTGTTAACAAGAGATCATGTAGCAGATTTGAAAGCTGTGCTTAGGCAG
TTGGCCTTGGATTCTGAGAATGCTAATTCATTATTCAAGGCAGAGCGAGATGATAGAATT
GCTGCCAATCTCACGACCAATGAGCTCAAGGTTCAGATTGAAACAATGGAGGTAAACAAT
GATAATTTAGAAGCACTCAACATTGAGCTAGGCGTCCTTTATGAAGCTGTAAAGCAACAC
TTATCTACTGTTAAAGAAGAGAACCAAGAGCTGGAGGGTCTTTGCGAAACCTTGAAGCAA
CAAGGTACTAGTCTTCAAGATGAAAACAGTGAGCTTTGTGGAAAATTGTCTGAGCAGGAA
TCAAGAAATATTGAATTGCAGAATCAGTTGATTTATTTACAGCAAAATTCAGATGAGCTG
GCTTCTGTACTTCGTGGTCAGTTGGAAAATTTCCAGAAGGAAACAGCTGATAAGGCATTG
GCAGCTGAGCAGGAAAGAAATTCTTTTGTTGCTCAAATTGTTGAAGCAGTTGAGAAGCTT
GATGGTTCTATTGGATTTCTGATCACCCCTATGACTGACACTGGCAGACATGGTTTGGAA
GATACAAGTAGCCATGTTACTGCTTCTGTTAATGCAGCTATTAAAATCATTGAGGATCTA
AAGGAGAAACTTGAAGCTGCTCACTCAGACCATGAAGTAGCCTGTAACTTATTCAAAGAA
GTGAATGAGAAGCGCAGTGAATTGCTTGAAAAGAATGTATTAACCAATGGCACATTGCAT
AGGTTGTACCTTGAGCTTAGGAAACTTGTGATAGATTCAAGTGGTTCACTGGGAGAAACT
GAACTCGACATACACGAGGAAGAGTTGCCTGATCTTGCAGATTACAGTGGGTTCAAATCC
CTTATGGTACAACTGGGGAAATTTATGGGTGAGAGGCTGCAGCTGCAGTCTGTCAACAAC
AATCTCAATTTTGAGTTGATGAGTAGAACAAAAGATGCTGAGGAACTAAACAGAAGAAGT
GCTGATCCAAGTTCCATTGAAAAGTTAATTGAACTGGTAGAGGGTGTGATTAAACTGGAA
GATGAGATGGTATTAGAGGGAACTGCTTTTTCACATTTGGAGTCGTTGGTGTCCTTCCTT
GTTGAGAAATTCAAGGAGGTCCAAGAGCAGGTTATTTCATCTAAGAAAGAGTTTGCATCT
AAGGTGGAGGAATTAAGCAACTTGCAAGAGAAGGTAGATCAATTGACTGCCTTGAAGCTT
CAGCATGAGACTGAAATTGAAAGTCTTCAGGGATGCTTAAGCCAGGTTGAGGAAGCCCTT
CATAGCATGCGATCTGAGTTGCAGGAGAAAGTAAGTGAACTTGAACAATCCGAGCAGAGG
GTATCTTCTATTAGGGAGAAGCTTAGTATTGCTGTTGCAAAGGGGAAAGGGTTGATCTCG
CAGCGTGACGGTCTCAAGCAATCATTGTCAGAGATATCCAGTGAATTGGAGAGGTGCTCA
CAGGAGTTACAGCTGAAAGATGCCAGGCTGCATGAGCTAGAAACAAAGTTGAAGAATTAT
TCTGAGGCTGGAGAACGTGTAGAGGCTCTGGAATCTGAACTTTCGTACATTCGCAACTCT
GCTACTGCATTAAGAGAATCTTTCCTTCTCAAAGACTCTGTGCTTCAAAGAATAGAAGAG
ATTTTAGAAGATCTTGATCTGCCTGAGCATTTTCACTCGAGAGATATTATTGAGAAGGTT
GATTGGTTAGCCAGGTCTGCAACTGGAAACTCTTTGCCTCCAACTGGTTGGGACCAGAAA
AGTTCTGTGGGTGGTTCATATTCTGATACTGGTTTTGTTGTCATGGATGCATGGAAGGAG
GATGTGCAGCCAGGCTCAAGTTCAGGGGATGATCTGAGAAGGAAATATGAGGAGATTCAA
GGTAAATTTTATGGGTTGGCTGAACAAAATGAAATGCTAGAACAGTCTTTAATGGAAAGA
AACCAGTTAGTGCAGAGATGGGAAGAACTTCTGGACAGGATTGATTTGCCTGCACACTTG
CGCTCTGTTGAACCAGAGGGTAAGATTGAGTGGTTGGGAAATGCACTTTTGGAGGTTAAC
AATGATAAGAACTCTCTGCTGCAGGACATTGAACAACTAGAAACCCATTGTGAATCACTA
ACTGCAGATCTGGAACAGTCTGAGAAGAGGTCATCACGCCTAATTGGTGAGTTAGAAGAT
TCTCAAAAGAGAATATCTGACCTTGAGGCAGATATTAAAGCAGTTACCCATGAGAGAGAA
AATCTCTGTGGAAGGTTGGAGATTCTTAGCTGTGATCATGAGAAGCTTTCACTCGACAAT
GGAAAATTGCAGAATGAAGTCAGTGGCTTGCAGGAGCAATTGGTTCAGAAGCTTGGAAAT
GAGGAGCATATTCAGCGAATTAATGGCGAGATCCACAGAATGCAAGATCTGATTTGTGAG
ACCTTGAAGGATCCTGGTGCAAATGATTTGATTTATGGTGAAGATGTCATTCAGTGCTTG
GAAGCTTTGCTGAGAAAGCTTATAGAGAAATACACGACTCTTTCTTTGGTGGTTGCTATG
CACGGTGATGCAGATGAGAATAAACATGCTGAAGAAGTTTGGGGGAATCTTGATGAAAGA
ACTAGAGACATCATGGAAAATATTGAATCTGAGGGAGCTCTTGTCAAGAGAGATGAAGTG
GATGCTAATTCACTGGATGTGGATATTCTGAAGAAAGAGCTGGAGGAGGCTCTGAGTGAA
CTGGTGTCTGTGAAGGAGGAAAGAGATAGATATATGGAGAAGCAACAATCTTTAGTTTCT
GAAGTTGAAGCACATGAAAGAAAAAGGGTGGAGTTGCAGGAGCTACTTAATTTGGAGGAG
CAGAAGTCTTCTTCCGTAAGGGAGAAATTGAATGTTGCAGTTAGAAAAGGGAAGTCTTTG
GTTCAACAGCGTGATAGTCTGAAACAAACTATTGAAGGGATGAGTACTGAGTTGGAGCAT
TTGAAATCTGAGATCAAGCATCAAGAAATTTCTCTTGCAGATTACGAAGGGAAGATTAGA
AATTTGACTGCTTACACTGGAAGGGTAGAAGAGCTAGAAGCTGAGTGCTCGTTCATGAAG
AATCGTTTGGCTGAAAATGATCGCATTTTGCAGGAGAAAGATCATAATCTAACCATGATT
TTGAATGTTCTTGGGGGCATCGATGTTGGTGAAATTCATAACAGTGACCCGATTAAGAAG
TTGGAACACATTGGAAAACTCTACCATGATTTGCATGCGGCTGTGGTCTCTTTGCAGCAA
GAGTCTGGAAAATCAAGAAGAGCAGCAGAGCTATTACTTGCAGAACTGAATGAGGTTCAG
GACAGGAATGATGGCCTCCAAGAGGAGCTATCCAAGGTAACTGTTGAGCTTACTCAACTC
TCCAAGGATAGGGATGAAGCTGAGGCTGCCAAATCCGAAGCCCTTTCACATCTTGAACAA
TTATCTTTGGTTTGCTCTGAGGAGAAAAGGAAAAGCTATTCTCAACTTCTCTTATTAAAA
TCTGCTGCAAACCAACTTGGGAAGAGCTTATCTGATATCAAGAGTTCACTAGCTCATTTT
TTCGATGATGATTCAGAGTTCCTGCAAAATCTCGAGTCTGGCTTGATATCATTCCTTGAT
AGAGCAGAAGCTGATCTTGTGGTTCACATGCCTCTTTTTACTGCATATGATGACATTACA
TCCAGCAATTCAGGAAACAAGGGGAACTTAATGCCTTTGGATTTTTCGTCACAAATCGAT
TTGCCAGAGCATTTGGATGATGGTGTTGTCGCAGAAGTTTGTAGTTCTTTTGAAGTATGC
ATCAAAGAAACTGATGCTGTTAAAACAGTATTACGTGAACATTCTGCTACTGCTCACAAA
CAAGCTAGCAACATTTCCAAATTAATGGGTTCCATTTGTAGAGACATGAATTCCCAAAGA
GAGTTATTGGAGGCCGTGAAGCAAGAAATTAAGATAATAGAATCAGTTGAAAAGCAAAAA
GAAATGGAAATTGTTGTATTGCGCAGAAACATTGAATTGCTTTATGATGCCTGCTCTAGT
TCCCTCATGGAAATTGAAAGTAGAAAAGCTGAAGTATTTGCAAATAATTTGCCTGTTGGA
GATGTGGGGATGAACCTGAAATCTGTAACGTTTGGTGACAGTGGGCTTCCTTATGGAGAG
AATAATTATTCATCTGAGGAACATGTCAAGCCTATAGCAGAAAAACTGTTATTGGCAGTG
AAGGATTTGGCTGGGTTTAAAGGGGAGATGATAGAGGGTAACAAGAAGGAAATGAAAATT
ACCATATCAAATTTGCAGAAGGAGCTCCAGGAGGTGGACATTCAAAGAGAGAGGATTTGC
AAGGACCTGGTTAGTCAAATTAAGCAAGCCGAAGCAGCAGCAGCAAGCTACTCGCTGGAT
CTTCAGTCTTCAAAATCTCATGTACATGATATAGAGAAAAGGCTGGAAATGATGGAAGAT
GAGCGGAATTTATTAAAGCTGAAGGTTGAGGAACTTCAAGATCAGCAAGCCATCACAATT
GAGTTACGGGAGGAAGTCAGATCTCTGACTGACAGGATCTCTGCCAAAGACCAAGAAATT
GAAGCTCTAATGCAAGCAATCGATGAGGAGGAGGTTCAGATGGAAGATTTAACGAAAAAA
GTTGAGGAATTGGAAAAAGTGGTGCAGCAAAAGAATTTAGACATTGAGAACCTCGAAGCC
TCACGTGGGAAGGCTGTGAAAAAGCTTTCGATCACTCTAAACAAGTTTGATGAGCTTCAC
CATTTTTCGGAAAGTCTGCTTGCTGAAGTTGAAAAGCTCCAGTCACAATTGCATGATCGT
GATGCTGAGGTTTCTTTCTTAAGGCAAGAGGTTACTAGATGCACGAATGAAGCACTTGTT
GCATCTCAAACCAACAAGAAGCGGAATTCAAATGAGCTCTTTGAGTTATTGACGTGGTTA
GCTGCACTGGTTTCTGAAGATGTCAATCTTCTTGATAGTACCCACATTAATGAGAACAAA
GAAATAATTCAGCAAAAGATCACATCTATTTTGTCTGAATTGGCGGATCTGCGTGTAGCC
GCTCAAAACAGTGATACATTATTGCAAATAGAGAGGAGCAAAGTAGAGGGTTTAAATAAG
AGAGAAGAAAATCTTGAGAGGTCTTTACATGAGAAGGAAATGCAATTAAATAGGCTTGCA
GTTGGTAGGGATAATCAGCCAAGCACTGCAACATCTGAAATTTTGGAAGTTGAACCTGTG
ATATCCAAACGGACAGTGCCTGGGCCCTCCACTACATCTCAAGTTCGCAGTTTACGCAAA
GCCAATAATAACGATCAAGTTGCTATTGCTATTGATGTTGATCATAATGACAGTGGTAGA
CTAGATGACGACGATGATGAAAAAGCTCATGGTTTCAGATCACTCACGTCATCAAGAATT
GTTCCTAAATTCACTAGACCTGTAACTGATATGGTCGATGGTTTATGGGTTTCTTGTGAT
CGGACCCTAATGCGGCAGCCTGCTTTAAGGCTAGGGATTATACTCTATTGG
>UniGene22
TTCGCCCTTCAAAATACGAACTTGTATCTCCAAAACGTGGCTAATGCTTTGCTTCAAGGC
TTCGCGCCGCCACAAAACCTCTACAACGACTTCACTCTCTCCCAAAACCCTGATTTCCAG
TTTCGAAATCATCAGTTTTCGCCTCATAATTCTTTTATCAGTCTTCCTCAGCAATTTTCC
AATGGCTTACCTCAACAAGTACAGCCTTGTACAATACCTCTGCAACACTATCAACAAGAT
TCTCTTTCTCAACTCTCTGGTTTCTCAATTCAAAGTTCTGCTTCTCATAACCCTAAAGAG
AAAGAACATACTGAGGGACTTGATGATTCAATGGAGAAGGAACATGAAGATTTAGCTCAA
CGTCAAGAAGTTCAAAACTCGCCTCAAAATACAAAAAAACTTAAACAACCACAACAGTAT
TTTCAAAATACGAGAAAACAGTTTCAAAATAAGCATAAAAACAAAGAGCTTATTGAGAGA
GTTGATCAAGCAGTTGAAATGGCTTGGCAGGATTTTCTTGCTGCTGGTGAGTCTGTTGAC
GCATGGAAAGTGTCTCAGGCAGTGCTTGTAACGTTGCAGGTTAAGTCTTGGGGCTCGTTG
GGGATTCATATGCACGAAGTTCCTTCACTTAATCGGCTTATGCTCGTTGAAGGGAAGATT
AATGCATTTATTCATTGTTTTGTTGCTGTCCGGAGATTGACTTCATTGTATGATTTGGAG
GTGGCAATCTGTGAGCATGAGGGTATTGTGAAGTTTGAAGAACTGGGGTTGGGCCCCTTG
CTGCGACATTCGTTGGTGTCACATTATTTTCTAGTGAATGCTAATGCAAATGAAGTATTT
AAGATAACTGCTGAGGAAATTGTTACGAACCTTCATGAATATACAAGTACTTCTAAACAC
CATGATGTTGATGATTTCCTGGATTTTGTTGCAAAGAAGCGATCTGTAAAGGGAAAGGAA
AATCTTGGTGTGCGTATCCAAAGCTTTGGAATGTATATTTCTTTTATTAAGGAAGCCAGA
AGATATGAAGATACAAGTCTAAAGAAATCTCTAAAGGAAATTAATAGTAAATCTGAAGAT
AAGATGTTGGCAAAGGGATCCCATGTTAAACGCCAGCTGCGCCCTCTTCTTGCTTCACAG
AAAAAGGATATGGATGAACGTTTTTCTTCCATATCTCAGCGTGTTGAATCTTTTACCTTG
ATGCATAAGGATTTCCGTGGAAAGCACATAAGATTTGATTCATCGGGCTCAGAGGATGAT
GAAAGACAAAGTGATGATAGCAAAAATGAAGATGAAACAACCAGTAGTGATGAAGGGAGT
CGCTTATCATCACAGAATGTCAGTAGTACTGATAGGGTGAGTAGCTGTCCTTACCCATCT
GCAACTGAAGAAATGTCACGGCTAGGTTTGAAAGGTGAAACAGGTAGTCGATCTTCTGCT
GTTTGTAGCAGCTCAAGGCTCAAAAGAAAATTTGAACATCTAAATGGTACTGCCTCTGCA
CCCTCCAAATTGCTTAAAGAAGAAACAGGAAAACACTTTATTCATTCAATTGAAAGTGGT
AGTAAGACTAAGGAGATTAATGTCAATGAATCTGATTTCGTATTATCTGATAACTCCATG
AGGATGTTTGTTACAACTTGGAAGGAAGCATGCAAGGAGCATACGGTGGCTGAGGTTCTT
GAGAGAATGCTTAAATTCTACAAGCCTGGGGATACCAAGAAGATTGTTGGATTGAGGAAA
AGATTCAAAAAAATGTTTTATACTTACCCTTTTAGTGCATTACTCAATATTGCAGTGAAG
TCTATGAAATTTGCAATGTTGGATAGTATCTATGATACTTTCCAAGCCTTAACCCAACAT
GAACTTCCCAACAGTCTTACTGAATATGAAAGCATTGAGGTTGAACCGGATGAAAACCAG
TCTCTAGTCGTCCCTGACCATAATGTGCAGCAAAAAAACTGTGTTGCTGTTGAAGAAATT
CTTATAAAAATTAATAAGTATTTTGACCTTGATCACAAGTTTGAGAGCAGTGGAAAACCA
CTTGAGGACAGATTTATTTCCTTGAAGAAATTGTTCAGGTGCGAGTTCTGGTTGGTTGAC
CAATTTGGTATTAAGGAGTTCGAGTCTCTGGGTCATGGGGATTTTTTCAAATTCCTTCAG
CAACATGCTTCTCTATTACCTAGTGAAGTACAGAAGCTTTTAACTGGTGATGTTAATGAG
AAGACTCCTGTGAAGGTTTCTTTGCTCCAGCATCAGTTGATTATATTAGTATCACAGGCT
GCAAATAGTCTGTGGCAGGGTGAGACGATCTCCAAACATATGATTTCCGCATTGCTGGCA
AAGCAATTTCCTATGATTAGTTTGAAAATTATGGAAAATGGCTCAATGGAAGAATTTTTA
CATGATGTGGTTAAATATAAGAGTACTGTGATCTCAAAATGTGTCGTGTTTTCTGCAACA
TTGTTAGGAAACATTGGGGACCCAAAGGAAGAACATATGGTGGATGTCACTTCACCCAGA
GCTGATGGTGTCCAGAGAATGACATCAATCGAGTCTACTTCCTCCAAGAAAGCAGTTGAA
GTTTTGCTTAGGGCACCAATGCTATCTGATTTAAGCTCATGGTCACATTGGGACCTAATA
TTTGCTCCTTCTCTCGGTCCTCTTGTAGAATGGTTGTTGCGTGAAGTGAGTAACCAAGAC
TTGTTTTGCTTGGTGACGAAGGATGGTAGGGTGATTCGACTTAATCAATCAGCTAATGTA
GATTCATTCTTGGAAGCTACACTCCAGAGATCATCTTTCCAAACAGCAGTCGAACTGTTA
TCCCTGTTAGCAATTGCAGGGGGAGAAAAGCATGTGCCTTTGTCCCTTCTAAAATGTAAT
GCACGCCATGCATTTGATGTCATCTTGAAGAATCATTTTGAAAATACGGAACTATGGGAC
AGCAAAAATTGTTTATTCCAAGGAAAAGTAGTCGATACAGTTGCCAATAATTTAAATGAT
GAATCACATAAAAGTCTAGTCAAAATGAATCAGGCAGCGACTGCTGCTTCAAGATTTATA
ATTGATTGTCTTGGTTATCTGCCTTCCGAATTTTGTGGTTTTGCAGCTGGTGTGTTACTT
TCTGGGATGCAATCTGTAATTAGAGATGCCCCTTCAGCCATTTTACAGGAATGCAATGGA
AAAGAACGTGTTATGCTGCATGAAATAGGATTATCTATTGGCATAGTGGAGTGGATTGAT
GATTACGGTGCATTTTGTTCATCTAATACTGCAGAATCTTTCATGTCTTCTGAGCCTTTA
CATTTGGACGCTTCTAGCTCTGTGTTAAGCACAGGCTCAAGGGATGTGCAAAATGCACTT
GGTGTAGATACTCATGATATTGAGTCAACAACTGTTCATAGGCAAGGTGTAAATGATAAA
GGCGGCAATGAGATAAGTCCCAAAATGCAAGATGCAACTGTTTCCAGTGATGGAATTGGC
AATGGGTGCACAGAAGAATCATCTTCTGTTAACCAACAGACAGAAGCAGTACTGGTAATC
GAATCTATCAGGAGAGATGAATTTGGTTTGGATCCAAACCTTTCAGGCACCGAGAGCAAC
ATACTAAGAAAGCAACATGATCGCTTAGGCAGAGCACTTCATTGTCTTTCTCAGGAATTA
TACTCTGAGGATTCTCACTTTCTTCTTGAGCTGGTTCAAAATGCTGATGATAACAAATAT
CCCGAAAGTGTGGAACCAACTCTAACATTCATTCTTCAAGAATCAGGTATTGTCATTTTA
AATAATGAGCAGGGCTTCTCTTCTCAAAATATCAGAGCTCTTTGTGATGTTGGAAATTCA
ACTAAGAAAGGATCTGGCACTGGATACATTGGAAAGAAAGGGATTGGCTTCAAATCAGTC
TTCCGGGTAACTAATGCTCCAGAGATTCATTCCAATGGTTATCATATTAAGTTTGACACA
AGTGAGGGCCAGATTGGTTTTGTTCTGCCCACCGTCATACCTCCTTGTAATATTGACTTG
TTCAGCGGGCTGTTGTCTAAGGAGACTGGTCGAACTGATAATAATTGTTGGAACACTTGT
ATCGTTCTTCCTTTCCGGTCAAAATTATCAGAAAAAACTTCCATGAGAATGTTTTCAGAT
CTTCATCCCTCCTTACTACTCTTCCTTCATCAGCTTCAGTGTATCATGTTTCTGAATGTG
CTCAAGGATTCTCTCCTTGTGATGAGAAAAGAAATTTTGCCGGATGGAATTGTTAGGGTC
TCTTGTGGAAGAGAGAAAATGAGTTGGCTTGTTGCGTCTCAGAAGTTGCAAACACATGCC
AGTCGTCCTAACGTTCGAACAACTGAAATTGCAGTAGCATTTACATTAGAGGAATTGGAT
AATGGGGAATACCGTCCATGTTTGGACCAACAGCCTGTTTTTGCTTTCCTTCCTCTAAGG
ACATATGGACTGAAATTTATTCTTCAAGGCGATTTTGTTCTTCCTTCATCTAGAGAGGAA
GTAGATAAGAATGATCCCTGGAATGAGTGGTTGTTGACAAAATTTCCGGGTTTGTTTGTT
AGTGCAGAGAGATCATTTTGCGCTCTTTCTTGTTTTAGGGACAGTCCAGGGAAAGCTGTG
GCAGCTTATATGAGCTTTGTTCCACTTGTTGGTGAGGTACATGGTTTCTTTTCTGGGCTC
CCCAAAGCAATTGCTTTAGAATTACGGAAAACCAGCTGCCTCCTTCTGGAAGGAGACAGT
TGTAAAATGGTTCCTCCCTGTAATGCTCTGAGAGGTTGGAATGAGCAAGCCCGCAATCTT
CTACCTGATGGTTTGCTTCTAGAACACCTTGGTCTTGGATTTTTGGATAAGGATATTGTT
TTGTCTGATTCACTTGCGAGGGCATTAGGTATTGCAGAGTATGGACCGGAAATTCTTGTA
AAATTTTTAAGTTGTTTATGTCGTACAGACAATGGGCTAAAGTTGATGAGTCTTAGTTGG
CTATCTTCTTTCCTAAACGCTCTTTACACAATGCTTTCCCATTCCCTGGGGCAAGCTGAT
CTTGTTGATGACCTGCAACGTATTCTGTTTATTCCTCTTTCAGATGGTACATACAGCTCA
GTGGATAAGGGTACAATCTGGTTGCATTCTGACATTATTCGTGCTGGTCTTGATGATGCA
CAACACCTTCATGCTTTTCCACAATTATATGCGAAACTTCGGACTGTAAACCCTGCGCTC
TTTTCTGTATCAGCCGATGATGGGACTTCAGCAGACAATAGTGCCCAGATGCTTCAGAAG
ATAGGTGTTCAAAAGCTATCAGCACATGAAATTGTTAGGGTTCACATTTTACCTGCTATA
TCTGTTGACAGAATCACTGATAGAGACAGTGGATTAATGACAGATTACCTCTGCTTTGTG
ATGATCCACCTACAGTCTGTCTGTCCTGATTGTGGTGTAGAAAGGATGCACATTATCTCT
CACTTGCAAAATAAAGCTTATATATTGACAAATCTTGGATATCGAAGGCCTGCTGAGACA
TCCATTCATTTCAGCAAAGAATTCGGAAATCCTATAAATATAAATAGATTGATTAATGGT
TTGGATATGAAATGGCATGAAGTTGATATCACCTATTTAAAGCATCCAATTAATGACGCT
CTCTCCAATGGGTTAATGAAGTGGAGGGGGTTTTTCCGGGAAATTGGTGTCACAGACTTT
GTGCAAGTTGTTCAGAATGAAAGATGCATTTCTGATTTATGTCATACTGGTCTGGCTAAT
ATAACAAGGGATGAAGAGCTGATTCTCCCTGGGTTAGTAGCCGCTGATTGGGTATCCAAT
GAGTTAGCGCAGATGTTATCCTTATTGTCCAAGACAAATGATAGGGAACGCTGCAAGTAT
CTTTTGGAGGTTCTTGACAAAATGTGGGATGATAATTTTATTGACAAGTCTACAGGTTAC
TGCAATTTAAAATCTGGTGTTGGTGGCAGAACCTTCAAGTCTTCCATTTTAAATAGCATC
CATGATGCTCGGTGGGTAGTATCAAGTATGGACAATGAACTCCACTGGCCTAAGGATCTG
TTCCATGATTGTGAAGCAGTACGCTCTATCCTAGGTGCATCTGCACCATATGCTCTTCCC
ACGGTAAGAAGCACAAAGTTGTTGGCTGATATTGGCTTTAGGACTAAAGTTACTCTTGAT
GACGCTCTACAAATATTAAGAGTATGGACAGAATCAAAGATCCCTTTCAAAGCCAGTATA
ACACAAATGTCCAAACTTTACACATTTATTTGGGCTGAAATGGCTGCTTTGAAGAGTAGA
ATTTTGGAAGAGCTCCAATCTGTGCCATTCATTTTCATTCCAAATGAATCAAGTGTAAGG
CATGAGGATATGGTGTCTGGTGTATTCTTGTCTGCAGAGGAAGTTTATTGGCATGATCCA
ACTGGCTTGGTTGAGCACATGAAGAGGACTAAACCTCAATGTGGCTCAACAGGTGTGCCT
CTGCGGCACTTGAGCAAGTCATTGTGCAGTGTTTATGCTGGACTGCATGACTTCTTCGTT
AAAGAGTATGGTGTGCGTGAGATCCCATCTTGCCACAGCTATTTTGATATTTTACTACAG
TTATCAAAAGTTGCTTTGCCTTCACAGGTTGCTAGTGCAGTTTCACAAGTTTTCTTTAAG
TGGGCTGACGAGCTTAAATCTGGATTACTGACTTCTGAAGATATCATCCACATGAAAGAA
TGTCTTCTGAAATTGGAATATACAGTACTTCCCTCTGTACAGGATAAGTGGGTTTCCCTA
CACCCTACATTTGGTTCAGTGTGCTGGTGTGATGATAAGAATTTGAAAGGTATATTTGAG
GATCTAGAGAATATAAACTCCCTGCACTTCCTCAATCTTAATGATGAGGAAAAGAAGCTT
CAGACTGACATCGCAGACCTCATGCATAAATTAGGAATTCCTGCTCTCTCAAAGATCATA
ACTAAAGAAGCTATATACTATGGTCCAGCAGACTCTAGTCTCAAAACTTCATTGATTAAC
TGGGCCCTTCCTTACGCTCAACGCTATATCTATAGCGTACACCCTGATAAATATTTCCAA
CTTAAGCAGTCAGGATTCCATAATATAAAGCAACTAAAGGTGACTGTTGTTGAGAGATTA
TTCTACAGGAATGCAATAAAAAGCATTGGAAGTTCATCTAAGAAGCGATATGAATGTAGC
TGTCTTCTACAGGGTAATATGTTCTACACAACTTCACAATCAGATTTAAATGATGTATTT
TTGGAGCTTTCTCGTATGTTTTTTGATGGTGATTCAGATAGATCCTTGGCAAATTTCCTT
CATCTTATCACAACATTAGTGGAATCCGGTGCCTCTGAGGACCAAACAGAGTTATTCATT
GCAAATAGCCAAAAGGTCCCTAAGCTTCCTGATGATGAATCTACTTGGGCACTCTCATCC
AGTTCTCCTTTGCTGACGGATGATAAGTCATTTGATTTAGGTGTCAGATCAGCAGCATTA
AATGAGACAAAAGGCTTGAAGTTCAAGAGGAAATTGGGAATCAGCTCAACTTTACCATTT
GCTGACTGGAAAACTGCACCAGTCACTGATTATGCTCTTGTAAATGACTTAAATTCTGAA
GCTGTAGTATCACTTCCTAACAGTTCAGGATTGAATGATGCGGATGATGCACAGGACATT
AAGATTGAAACAGATACGTCAGAACCAATTGAGATAGATGCTGATTGGACCTTTGAAGAG
AACATAGCACCACCAATTACACTGGAATCTGAAAATGCTGACAGTCATTTTCTTCATGCT
TCCAGTCAGACACTAAACGTGGATATTGCTTCTCGCTCTGTTGACTTACCACTTGATTCT
GATGGCCCTGAAGTAGATAAATCTAGATTTGCGTATAGGGAGAAACTGAGCACGGTTCAA
CTTGATCCTAGACAAGCACTGCTAACTGGAAGACTAGGAGAGCGTGTAGCTTTCAAATAT
CTGGCCGAAAAATTTGGTCAGAGGATTGTGAAGTGGATTAATGAAGACAATGAAACTGGA
TTACCCTACGATATAGTTATTGAGGAGAAAGGAAATGACATTGAGTACTTTGAGGTAAAA
GCAACAAGATCTGCCAGGAAGGACTGGTTTGAAATAACACTTAGGGAGTGGCAATTTGCA
TCAGAAAAAGGAGATTCTTTTAACATTGTTCATGTTGTTCTTCAAAATAACAATACAGCA
AGGGTCACAATACTCCAAAATCCCATAAAACAATGTCAGGCTGGGAAATTGAAGTTGGCT
GTTTTGATGCAAAAA
>UniGene23
GTTCTTATTCGTGTCCGTCCTCTCAATAGCATGGAAAAGAGCTTGCATGGTTATAACCGA
TGCTTGAAGCAAGAAAGTGCTCAAACTATTACTTGGATCGGGCATCCAGAAACTCGTTTC
ACATTTGATCATGTAGCCTGTGAGACAATAGACCAGGAAACACTTTTTAGGATGGCTGGT
CTCCCAATGGTGGAGAATTGCTTGTCTGGCTACAACAGTTGCATGTTCGCCTACGGTCAG
ACGGGTAGTGGGAAGACATACACAATGCTTGGAGAAATTGATGATTTAGAAGTGAAGCCT
AGCCTACAACGTGGAATGACACCAAGGATATTTGAATTCTTGTTTGCAAGGATTCAGGCT
GAAGAAGAAAGTAGAAGGGATGAAAGGCTACAATATAATTGCAAGTGCTCTTTCTTAGAG
ATTTACAATGAACAGATTACTGATCTCCTTGATCCATCATCTACCAATTTGCTCCTGAGG
GAGGATGTCAAGAAGGGTGTCTACGTAGAAAATTTGTCAGAATTTGAAGTTCGGACTGTG
AGTGACATTTTAAAGCTATTGACTCAGGGTTCCCTAAACAGGAGAGTTGCTGCAACAAAT
ATGAATAGAGAGAGCAGTCGATCACATAGTGTCTTTACATGTGTAATTGAGAGCAGGTGG
GAAAAGGATTCTGCAACCAATTTGCGTTTTGCAAGATTGAACCTGGTTGATCTTGCAGGT
TCAGAAAGACAGAAAAGTTCAGGTGCTGAAGGAGAGCGCTTAAAGGAAGCTGCAAACATC
AACAAATCATTGTCCACATTAGGTCATGTAATTATGATTCTAGTAGATTTGGCAAATGGG
AGGCCAAAACATGTTCCTTATAGGGATTCTAGGTTGACCTTCCTTCTTCAGGACTCCCTC
GGTGGAAATTCAAAAACAATGATCATTGCTAATGTCAGCCCCTCCATATGCTGTGCAGCT
GAAACATTAAACACTTTAAAGTTTGCTCAGCGAGCAAAACTTATCCAGAATAATGCTGTG
GTGAATGAAGATTCCACTGGAGATGTGATACAACTGCAGCATCAAATAAGGCTTCTAAAG
GAGGAGCTCTCTCTCCTAAAACGTCAAAATGTCTCTAGATCTTTGTCATTTGGCTCAACC
ATCAACTATGGAAATCACGCACAAGATATTGCTTGCATTGAGAACACGTGTGAAGCTGAT
CAAAAACAGGTTGATGGCTTGGCTGGATCTGAATCAAAAGGCATTATCAGATTGTCTACT
AAGCAGCTGAAGTCTTTGGAAATGACACTTGCTGGTGCTTTGAGAAGAGAGCAGATGTCA
GAGACATGCATAAGAAAACTTGAAGCTGAAATTGAGCATTTGAACCGTTTGGTTCGTCAA
AGAGAGGAGGAGACCAGAAGCACAAAAATGATGCTTAGATTTCGAGAAGAGAAAATTCAA
AGAATAGAGTCACTTCTTGGTGGTTCATTGCAACAAGATAAGTATTTGCTTGAAGAGAAT
AGAGTCCTCTGCGAAGAGATTCAGTTGCTTCAAGCTAAAGTTGATAAAAATCCAGAAGTA
ACTCGCTTTGCATTGGAGAACATAAGACTTTTGGAGCAAATCAGAAGATTTCAAGAATTC
TATGAAGAAGGGGAGAGAGAAATACTGTTGGATGAAGTATCTGGACTTAGGGAACAGCTG
CTTCATCATCTTGATGGGAAATTGTTACCGCATAACCCTCCAAATATTAGTGGTCAAGCC
CCGGAAACCGGGCATATCATTAATGAAGATAATTCTCTCCAGTTGGAGTTAAAGGACACT
CTCAATGAGTTAGAGGAGTGCAGACGGAACTTAAATTCTTGCTTAGATGAGAACCAGAAA
CTAACTAGAGAAATAAATGGTCTGCGTTTTATGTTAGAGGACCTCAAATCTACCACCCAA
GATGAAGATGGCAACATCAGAACTCTTAAGGATTCCTTACAAACTTCTGAACTTAGCTTT
TGTGAGGAAAATCAGAATGATGTTGAGAGCATTCATGGTACTTCACATGCTGAAGAAATC
TTGAATTTGCAGCTAGAATTGGACATAATGAAGATTATTCTCAAAGAAGAGAAATCATCT
CATGCCAAAGCAGAGGAAAGGGCAGCATGCTTGAGCAGAGAACTTGAGCAAGCAAAACAA
GAACTTATGTTCTCAAGCAATGAGCTCGGAGATGTAACTCATGAACTGAAAGAGGCAAAA
TCAGTTGTTGAAGCCCTTGAGTCCCTAGCAATAAATGAGGCAGAAGACCTGAGGAAAAGC
AACAGCTATTACATGGAGCTTTTACATGAAAAGGAGCTTGAAATAATGGCTTTGAAGGAC
GAACTTTCCAGAAATGAGTTGAGATCTAAGCATTCAGAGGATGAGGACTCCATGTTACAG
AAAAAATTGAAGAGAATGCAATATTCCCTTGAGAAAGCCAAGAGATTGAACTCATGGCAC
CAGAATGATCATGCATTTCAGGTGACTAATGAAGAAGAAAGGGTTGAAATCCGTAGGCAG
GCGGAAGCTGAAACTGCTGAGGTTATTGTCTGTTTGCAAGAAGAACTATCCTCTCTTCAG
CAGCAAGTTCATGATTGCCATCTGAAAGAGATGGAGACTAAAGAGAAGATGATGCTTCTG
GAATCTGAGTTGAAGGAGCTGCAAGGGAAGTTACAATTGTTAACCGAAGATAACAAACTG
TTACATGGAAAGCTAGATTGTAAGCAGGAGGAACTCAGAAAGTCATCGGAAGAATGGCAA
TTGTTGGCTGGTGATATTATGGAAATTCTTGCAGATGGGCAAGAAGCACTTACAGATGCT
TCTGATCAGCTTAACCTTATCTCCAGTTCCTTTCCGCAGAAACGAATCTGGATCTTCGAA
CAAGTTGGTCGTTTAATTAGAATTATCTCTGAAAAGGAGTTGTTGATTGAACAGCTTGGC
AAATGCTTAGAGGACGCAGACAATAAAAGAAGTGATATGGAGTGTATGCTTAAGTCCTTG
AAGGGAGCAGCATTAGCGATCAATGAAGCACAACAGCAAGAATGCAGTGAAAAGGAGAAA
GTAATTGCGTTCCTGAAGTCCTGTTTGAAAGAGAAAACATCGACAATAACCGAGAAGGAA
GAGAAACTCAAATTGGCTGAACTTCAAGCCAGTAAATCATCAGTTTGTGCTACAGCTGCT
TTTGTGATAGTGAACAGGCTTTCAGAAGTGAATCTTAATAATCTTGATGACTTAAAGCAT
AAGGATGCCCAACTTAGTGAATCAACAGAGATTAATCAGAGGAAAGATACCCTTTTAGAA
GATCAGGCTGCTGCGATTGAAGAGGCAGAAGAAAAGATTCAGTCTTTGGGAACAGAATTA
GCATTGTTGAAGGAAACATGTGTTGAACTTCAACAGAGACTCTTGGAAGAGGAGAAACGT
GCTGATGGTATGGAAAAGAAACTTGAAGATTTAGAAGAGAATGGTATTTTAACGGCAAGA
GAAAAACTAACTGAGCTGCAAACTGGTGTGTCCTCGCTCAGGTCATGCATGAGTATCTCA
TTGAAGCATGACAGTATTCCTGAATTGGACGAGACCAAGGGGGATGGGGAGCCTTGTGTA
CGGACAGATGCTAGAGAGGACTTGAGTGCTTGTATCCCTCAGCGTTCTATTGACATAGAA
TCCAGTGAGGATAAAAATGAAGTAGTATCCAAAAGGACTTCCAAGGATGTGCGTGATCGA
GATGTTACCATTATTCTTCTCAGAAAGGAAATTGAATCTGCCCTCAAAAGCTTGCGAGCA
GTTCAAGTGGAAATGTCTAAATTATGTCGTGAGAAAGAAGAAATGTTGATGTCTGAAAAA
CAAAATCAGGAGAGCTTAAAATGCTTCTCAAACAAATTAGTTGCAGTTCAAGCAACTATG
GATGCTTTTGAAAAGCAGTTTGAACTAAAGATAGATTCTGTCAACCACAAACTACAATTG
CTTGAACAAACTGTCCAGGAAGCTGGAATTCATTATTGTCATACAAAAGAGTTACTTGAG
ATGGAAGTTGGTGATGCCAAGATTGTTGCAGCCCAAAGGGCAGCAGAGGCTTCTTGTATT
TTTGCTAAATTTGAAGAGGCCAATGATACCATGAAAGAAGCTGATATTATGATCAATGGG
CTGGTAATAGCTAATGAAACATTGAAACTTGATATGGAAAGGCTGAAACAACTAGAAAGA
AACCTAACTAACGAGAGGGATATGCTGATTGATGAGGTTAGAAGTTTGCAATCCATTAAT
TCTCTGAAGGATGAACAAGTTGAAGACCTTGAAAAGCAGTTTCATTCAAACTTGGTGGAA
ACAACTGATCTGGTTTTGGAACTGGAGGGAATTATTGCACAGGTCCAAACCACTTTCAAG
GAAAATTTCAAGCATCTGGTGTGTGATTTTCATTCTATCAGGGCTCTAGTCTTAGACTCA
AGGAAGTTGGTGCGGACATGGCTTGAAGACATCTGGTCTGAAATAATTTTGAAGGATTGT
GCTGTATCAGTGCTACATCTCTGTCATATGGGCATTTTGTTGGAAACAGCAACAGGACTA
AATGCAGAAAATGGATTGCTGCAACATGGGTTGTGTGAATCAAATGCAATTATAGCTGAT
CTAAGAGAGCACAATTCAAAATCCAGTAAAGAGCTCCAAATGTGTCAAAAACTGAAGGGA
AAATTACTGGGCGATATCAAAAAAAGTTTTGATCGGGTCTTGAGGAAAGAAGAGGAAACT
GGAGATCTTAGCACTAAGTTAACCACTTTTGAGAAAAAGATATTTGACTTACAGTTGCAA
GAGGAATTGATGTTACTGAGGTCCAACAATATGGGATCCCAGCTTTCTAATCTAATGAAG
GACCTAGACGTCAGTAACAACAACATTGCGGAGTCCCTCGTTGATCAAGAGAAAATGCTG
AAAGAGAAAGAGGAACTTCTGAACTCTCAGGCTGGCCTTTTCATGACAGATTTACTCTCG
AAAGACATTGAGCTACTTGTCTTAGCGTCACAGCTAGAAGAGATGTCTATCCGGAATGAT
GAAGCTGAAAGAGAGAACAGCAGTCTTGGTTTTGTGCTCGAGACTTTGAAGGAAGAAATG
ATTCTTTTAATGATAGATGGGGAGTTAAAGGAACAAGTACTAGTGGCCAAGGATGCAGAA
GTTGCGCTTCTAAGTAAAGAATATGAGGAAGCTAAAGTGGAGGTTCAGGATCTATTGTTA
AAGTTGAGCCAAGGCCATTTAAGAATTACTCAAATGAATGAAGTAAACCGGAGCCTTGAC
GGAGAAATTCAATTGCTCAAGGATGTTGCCTGTTCAAATGATGAGTTAAAAGGTCAACTA
GGTGAACTCATGGAAAGCAAAGCAAGACTGTTAATTCAAATTAAAGCACTTGAAGATGAA
CATGAGAAATTACTACATGATTTGAAGACCAAAGAAATAGCTTTGAATAGCTCTTCCAGC
CACATCTCTGTTCTTGATCAACAAAACCAGAAATTGCAGGAGGACATCTGTCTGTTGGAA
AATTTGTCAAGCGTGCATCAAAGTGAGCTGGACAAAAAAGATGTAGAACTTAGCAGAATG
AGTGGCTTCTTGCAGGAGGAAAATGAGACACTTAAAGGTGAGATATGTAAGTTAAAGATG
GAGAATAGCCTGGTTCTCCAAGATTTGGAAAAGAAGAACTCTGAAATTGAATCGTTGTCA
AGCCATAAAAACATCACTGACATGGAACATCACAGGATGCAGGACAGAATCTTGTCCTTG
GAGGATCTTCTTGCTAGTCTAGAGGCTGACTTGGAGATGAAAAATAATGAAGTGAATGAA
CTGCTGCTGTGCAAATCTGTTGTCATGGCAGAATTAAGCTCAAAAGGCCAGGATTTGCAA
AATTTAGTCAATAAAGTGAATGTGTTGAAGGGTGAGAATTTTGTTTTGAAAAATGAACAT
AAATCTCACAAAGAAGTTATACTTGAAGCTATCTCCAAGTCAAGCCTCAACAATATGAAG
AGTGTTGATTTGCTAGGGGGTGTGGATCGTTTATTTAGTTTGTTGGATAGAGAAAGAAAC
ATGGTTGCAGAAAAAATTTTCCCTGAGATATGTGAAGCTATAGAGAGAACATCGCAATTT
TCAAAACAAATTGAAGATTTGGAGTGCCATGTAAAAGAGCTGGTATCTGACAACAATAAT
CTCCAGGCTGAGTTATTAAGGAAAGATGACATTCAGAAAGGCCTGTTATTTGATCTAAGC
TTGTTACAAGAATCTGCATCTAATACTATGGATCAAAAGGATAAAATGGAGGAAATGATG
GCATCCATTGAGGCTTTGGAAGATGAGCTTTTTGTGAAGTCAAGTGATCTTGCTGAGGCT
GTTGCTCACAGTCAGATGCTTGAAGCTCAGTTGCAGGAGAAGATAGGTATCATCTCTTCT
CTTGAGTTGAATCTTGCAAAGGAAAGTGAGTCCCTGAAATTGTATGCTTGTGAAAATATG
GAGCTGAGAGATCAAATTGAAGAAACTTTAGCTGCAAAAAGGTCTCTGCAAGAGGAGTTA
TTAGAGAGAAAGAATATGACTGAGGGATTGGAGGCAGAACTCTCACAAATGGGCAGCACT
CTTGGCCAAATGAATAATACTATTGAATATTTAAGAAACAACTTGGATGAACTTACTAAT
GAGCGAGATCAGCTTCAAATGGAGATGCATGTTATGAAAGAAAAGCTTCAAAAGACACAG
GCTTTGGTTGAAGAAAATGAAGCAATTGCTCTAGAGGCCCAACAGATAGCTGAATCTAGA
CAGATCTATGCTGAAGAAAAGGAAGCAGAGGTGAAGCTGCTAGAACGGTCTGTAGAAGAG
CTAGAGTGCACAGTAAATGTACTGGAAAATAAGGTTGACATTCTTAAAGGAGAAACTGAA
CGTCAAAGATTGCAAAGAGAGGAGCTAGAGGTGGAGCTACATGCTATAAATCATCAAATG
CAGAATGTTAAAAGTTCTGACAGCGACATGAAAAGATATTTGGATGAGAAGGAGAAGAGC
CTTGAAGATGCCTTGAGGCACATACAGATTCTTGAGAGGGATATTGCTGAGAAAGATGCA
GAGATCACCAAATGCAAAGCACATATCTCTGAGTTAAATTTGCATGCAGAAGCCCAGGCT
AGTGAGTATAAGCAGAAGTTTAAGGCCTTGGAAGCCATGGCTGAGCAAGTAAAACCTGAA
GGCCATTTATTCCACAATGCAAATTCTTCATCAAACAAGTTAGAGAAAAATGCATCAAGG
CCTAGAGGTTCTGGTTCCCCTTTCAAATGCATTGGTTTGGGTTTGGCTCAACAAATGAAA
TCTGAAAAGGATGAGGACCTTACAGCTGCTAGGTTGCGTATTGAAGAGCTAGAATCCCTG
GCAGCAAGTCGACAGAAAGAGGTATTTGCATTAAATGCGAGATTGGCTGCTGCAGAGAGC
ATGACCCACGATGTTATTCGAGATTTATTGGGAGTGAAATTGGATATGACAAACTATGTG
TCACTGTTGGATAACAAGCAACTTCAGAAGATAGCTGCGAAAGCTCAACTTAATGGCGAA
GAACCTCAATCTAAGGAGAAGCAAGAGATTGTTAAACTCAAACAGCAGCTCAATGAATTT
ATTGAGGAGAGGCGTGGATGGCTAGAGGAAATTGATCGAAAACAGGCTGAGATGGTCGCT
GCACAAATAGCGTTGGAAAAGCTTCGTCAACGAGATCAGCTACTTAAAGCAGAAAATGAA
ATGTTGAAGATGGATAATGTAAATAACAAGAGGAAGCTGATGGAACTTGAAGGTGAAGTG
AAGAAACTGTCTGGCCAGCAAAACCTCCATCAACGCATTCATCACCATGCAAAAGTCAAG
GAGGAGAACAATCTTCTTAAAATTAAGAATGAAGACCTTAGTGCTAAGCTGCACCGTACA
GAGATTATCCTTTCACGAGTTAAGGAAGAGCTTGCACACTATCGCGCTTCCATTGGTAAA
AGTCCTTGTATTGATTTTGACAAGGAACAACAGTTGTTGAACAAACTGAAGGAAACTGAG
GATGACAGGGTACAAATAGCACAGAGGTTAATTGGCTTGTGCACTAGTGTTCTGAAGACA
GCTGGAATAACAAAACCTGTATCCAATATAAACCAAGACGCGGCTGAAGAAGCACTCGAG
CAGATGAAAACTAAACTTGCTTCTCTGGAAAGCAAATGCCAACATTTGACATTGAAGAAT
AGAATTAACAAAGAAAAAATTCGATTGTCGGAGATAATGCCTCAAACATCACCAGTAAAC
TACTCAAGGGTAGATGAAAACTGTCAAACACCAAAGGGGGGCCAAACTTCTTTTCTTTCT
GCTTTAGACAGA
>UniGene26
ATGGAGTTACCACCGGAATCCGTTCTTCTAGAAGACTTCGGTCAAAAGGTTGACCTCACC
CGTAGGATTCGGGAGGTTCTCCTCAACTACCCGGAGGGCACCACTGTCCTCAAAGAGCTC
ATACAGAACGCCGATGACGCCGGCGCCTCCAAGATTTGCCTCTGCCTCGATCGCCGCCTC
CACGGCTCCAATTCTCTCTTATCCAACTCTTTGTCCCAGTGGCAAGGGCCAGCTCTCTTG
GCCTACAACGACGCCATTTTCACTGAGGAGGATTTCGCTAGCATTTCAAGAATTGGCGGT
AGTGCAAAGCACGGCCAGGCATGGAAGACTGGCCGATTTGGCGTCGGCTTCAATTCGGTT
TACCATTTGACCGATTTGCCCTCGTTCGTGAGCGGCAAGTACGCGGTGCTATTCGATCCT
CAGGGAATTTACCTGCCAAATGTTTCCACTACAAATCCTGGAAAGAGAATCGATTTTGTT
TCCTCCTCAGCGATTTCAATCTATCAGGACCAGTTTTCTCCGTACATTGCTTTCGGTTGC
GACATGAAAGTTCCCTTCTCTGGAACTCTTTTCCGTTTCCCACTCAGGAATACAAATCAG
GCAGCCACCAGCATGCTCTCCAGGCAGTCTTACTTGGACGATGACGTATTGTCCATGTTC
GTTCAGCTTTTCGAAGAAGGGGTTCTTTCTCTACTGTTTCTCAAAAATGTGCTTTCTGTT
GAAATGTATGTGTGGGAGAAGGGAGATTCTGATCCGAAGAAGCTCCATACGAACCGTGTT
TGTACACTGAATGGTGATGTTATTTTGCATCGGCAGGTGCTTTTGAGGATGTCCAAAAGA
AGTTCCAGTAAGTTGGATGAGAATTGTGGAATGGATAGCTATGAGGTTGAGTTCTTGAGT
GAGAATTTTTGTGGAAATGAAGTTAAGTTGAGGACTGATAAGTTTTATGTAGTGCAAACA
ATGGCATCTGCAAATAGTAGAATTGTTTCTTTTGCTGAAAGAGCTTCTAAAGAATATGAT
ATTCACCTCTTACCCTGGGCTTCTGTCGCTGCATGTATATCAGATGATTTGTCCGATAAT
GATGATCTGAAGCGCGGTAGGGCATTTTGTTTTCTTCCATTGCCTGTAAGAACTGGACTT
AATGTGCATGTTAATGGTTACTTTGAGGTTTCATCAAATCGTCGCGGAATCTGGTATGGA
GAAGACATGGACAGAAGTGGAAAAATTCGCTCCGTCTGGAATAGACTTCTTTTAGAAGAA
GTTGTGGCTCCTACCTTTAAACATTTGCTGCTTGGTGTGCAAGGGTTGCTAGAGTCAAAA
GATTCATATTACTCCTTATGGCCTGCTGGTACCTTTGAAGAGCCATGGAACATCTTAGTT
GAGCAAATATACAGAAAAATTGGTGATGTGCGTGTGTTGCATTCAGAATGTGAAGGTGGA
AAATGGGTGACACCAATTGAAGCCTTCCTTCATGATGAGAAGTTCACCAAAAGCAAGGAA
CTTGGTGAATCCCTGCAGCAGTTAGGAATGCCTATTGTCCATCTGCCCATTTTCTTGTTT
GATATGCTTTTGAAATATGCCTCTGGTTTTGAGCAGAAAGTGGTTACTCCTGATACAGTA
CGCCATTTCCTCAGGGAATGCAAAACTCTCCTTGGGATGTTAAGCAAGTCTTACAAGCTT
GTATTATTGGAATATTGTCTTGAGGATTTAGTGGATGAGGATGTTGGTGTTCATGCTAGC
AAACTCCCACTACTTCCTTTAGCAAATGGTGAGTTTGGAGTATTCTCTGAGGCTTCCAAG
GGGACTTCTTATTTCATCTGCAATGAGTTAGAATACATGTTGCTTGAAAAAATTTATGAT
AAAATTATTGATCGCAATATTTCCGAGCACATACTCAGAAGACTTTCTGCTGTTGCAGAG
TTGTCGAAAGCAAATCTCACTGTTTTCAGCATCACATATTTTCTCAGCTTATTTCCCAGA
TTTGTACCTGCTGAATGGAGATATAAAAGTAAGGTCTTATGGAAACCTGAATCTTGTAGT
AATCACCCAACTTCATCATGGTTTAAGCTGTTTTGGCAATATGTTGGAACTCAGTGCAAA
AAATTGTCTGTCTTTGGTGATTGGCCCATCTTGCCATCCACATCTGGGTACCTGTACAGG
CCTTCTAGACAGTCAAGACTGATTGCCTCTGATAATATTCCCATTCCAATTCTTGATATC
CTTCATAAGATTGGTTGCAAGATACTTGATTCAGCTTATGAAGTACAACATCCAGATTTG
CCTCTTTACGTATGCGAAGGTTATTTTTCCGGTGTCTTGGAATCAGTTTTTGATGCTGTC
TCATCAAATGGTTGCATAATAGAAATGTTATTTCATAATTTGGGAGCTGAAGAAATGGAT
GAGCTCCGGAGGTTTCTTCTTGATCCGAAATGGTACTTGGGGAACAGCATTGATGGTTCT
ATCTTGAAAAATTGCAAGATGCTACCTATTTACAGAGTTTATGGTGGAGGGACTGTTCAA
GACATTCATTTCGCTGCTCTAGAAAATCCTCAGAAATACTTACCACCATTAAATGTCCTT
GAGAAGTTTCTGGATTCTAATTTTATTATGACCTCCTCAAATAGTGAGGAAGAGATTTTG
GTGAGATATTATGGGATTGAGAGAATGGGGCAGGCACGCTTCTACAGGCAGCAGGTGTTT
GACAATGTTAGGGAGTTGCATCCAGAGGTTCGTGATAGTATTATGCTTTCTGTTTTGCAA
AACTTGCCACAATTATGTATTGAGGATGTAACTTTCAGGGAACATTTGAGGAACTTAGTA
TTCGTCCCCACACTTGGTGGTGTTATTAAGTGTCCTGGAGTCCTTTATGATCCACGTAAT
GTAGAGTTGTGTGCTTTATTATCCGAGTCTGGTAGCTTTCCATCTGGTGCTTTCCAAGAA
CCTGACGTTCTGGATATGCTACATGGTTTGGGCCTCCAAAAATCTGTTTCCCCTGAGACA
GTCTTAGAAAGTGCTAGACTAGTTGAGCAGTTAATGCATGAGGATCAACAAAAAGCACAT
TCCAGGGCGAAAGTGCTTCTTTCTTACTTAGAAGTAAATGCCATGAAGTGGTTACCCGAC
AATTTAAATGATGAGCGAGGAACTTTCAACAAAGTCTTTTCACAAGCTGCAACTCCTTTT
AGACCTCGCAATTTGAAATCTGACCTTAAAAAGTTCTGGAATGATCTGCGGATGATTTGC
TGGTGTCCTGTGATGGTGTCTGCCCCATTTCAGACGTTGCCATGGCCTGCTGTGTCTTCA
ACAGTTGCTCCACCTAAGCTTGTTAGGTTACAAGTGGACATGTGGCTTGTTTCAGCTAGC
ATGAGAATACTGGATGGGGAATGTTCTTCAACTGCATTATCATATAACCTTGGATGGTTA
TCTCCACCCGGAGGAAGTGCACTTGCTGCTCAATTACTTGAGCTTGGGAAAAACAATGAA
ATTGTGAATGACTGGGTGCTCCGCCAGGAATTAGCGTTGGCAATGCCTAAGCTATACTCA
ATTATGATGGGCTTGATCGGTTCCGATGAAATGGACATTGTGAAGGCTGTTCTTGAAGGT
TCTCGTTGGATTTGGGTGGGAGATGGATTTGCCACTATTGATGAGGTTGTTCTTGATGGT
CCTCTTCATTTGGCTCCTTATATTCGTGTTATACCCATTGACTTAGCTGTTTTCAAAGAC
TTATTTTTGGAGCTTGGCGTTCGAGAGTATTTTAAGCCTATTGATTATGCTAATATTCTG
GTCAGAATGGCTGTGAGGAAAGGTTCCTCTCCCCTAGATATACAAGAAATCAGGGCAGCC
ATACTGATAGCTCAACATCTGGCTGAGGTTCAGTTTCACGAACAAGAAATAAAGTTATAT
TTACCAGATGTTTCAGGAACTCTATTGCCTGCCAGTGATTTAGTTTACAATGATGCTCCA
TGGTTGCTTGACTCAGATGTTAGTGATGGCTCATTTGGTGCATCTTCTGTGGCCTTAAAT
GCAAAAAGAACAGTTCAGAAATTGGTTCATGGCAATATCTCTAATGAAGTTGCAGGGAAG
CTTGGTGTCTGCTCTCTTCGTAGGATCTTACTTGCTGAGAGTGCTGATTCAATGAATTTT
AGTTTGTCAGGGGCTGCTGAGGCCTTTGGGCAGCACGAGGCTTTGACAACAAGACTTAGA
CACATACTTGAGATGTATGCTGATGGTCCTGGCATTCTTTTTGAACTGGTTCAAAATGCT
GAGGATGCTGGGGCTTCAGAAGTGATATTTCTTTTGGACAAAACTCAATATGGGACATCT
TCGGTTCTTTCCCCTGAAATGGCAGATTGGCAGGGTCCTGCATTGTATTGTTTCAATGAC
TCAGTTTTCAGTCCTCAAGATCTTTATGCAATTTCTCGTATTGGTCAAGAGAGCAAACTG
GAAAAACCTTTTGCCATCGGAAGATTTGGGCTTGGATTTAATTGTGTTTATCATTTTACA
GACATACCCACATTTGTTTCTGGGGAAAACATTGTTATGTTTGACCCTCATGCCTGTCAT
TTGCCTGGGATCTCACCCTCCCACCCTGGCTTAAGGATTAAGTTTGTCGGCAGACAGATT
TTGGAACAGTTTCCAGATCAGTTCTCTCCATTCTTACACTTTGACTGTGATTTACAGCAT
CCCTTTCCTGGTACCCTCTTTCGTTTTCCTCTTAGAAGTGCTGCTGTTGCCCTTCGTAGC
CAGATAAAGAAGGAAGGATACGCACCTGATAATGTATCATCTCTCTTTGCATCCTTTTCT
GGGGTTGTTTCTGAAGCTTTGCTTTTTCTTCGCAATGTGAAAACTATCTCTATTTTTGTG
AAGGAAGATAACAATCATGATATGCAACTCCTCCATCGTGTACACAGAAATTGTATTATT
GAGCCAGATATGGAGTCCAATGCATTGGATAATTTGTTCACTCGTATCTGTGGTGGTCAA
AATAATGGATTGGGTAAAGATCAGTTGCTCAAAAAGCTGAGCAAGTCCATTGGTAGGGAT
TTGCCATTTAAATTAAAAAAAATTGTAGTAACTGAGCAAAAACCATGTGGTGTTTTGTCT
CACTGTTGGATAACCAGTGAGTGCTTAGGCAGTGGGCAATCTAATAGCAGCTCTGCAGTT
GATATATCTCATAAATCGATTCCATGGGCATGTGTTGCAGCTTATATAGATTCTGTTGAG
AGGGTTGGGGAATTGGGTGATATCTTGAACAAAGAGAGGTTCAGTAGTTCTGAGTTCTTT
CAATTTTCTATTTCTTCAGTTCAGCAGAGGGATAACTTTGAGGGTCGAGCCTTCAGCTTT
TTACCACTGCCAATCAGTACTGGGCTTCCTGTACATATTAATTCATATTTTGAATTGTCA
TCCAACAGGAGAGACATCTGGTTTGGTAATGACATGGCGGGGGGTGGAAAAAAACGGTCA
GATTGGAACAAGTATATTCTTGAAGCTGTTGTTGCCCCTGCTTATGGTCGTTTGCTTGAA
AAAATTGCGCAGGAGATTGGCCCATGTGATCTGTTCTTTTCATTTTGGCCAACAACCACT
GGTTTGGAGCCTTGGGCATCAATGGTGCGGAAGCTATACATTTTTATTGCTGAAGCTGGT
CTCTGTGTATTACATACAAAAGCTAGAGAGGGCCATTGGATTGCTGCCAAACAAGCGGTT
TTTCCCGACTATAACTTTCACAAGGCAAATGAGCTCACAAAAGCTTTATCAGATGCTGGT
CTACCTCTTGTGGATATTTCCAAATTACTTGTAGAGAGATTTGTGGATGCCTGTTCGTCA
CTGAATTTTCTTACTCCACACTTATTAAGAACACTGCTCATTCGAAGGAAACGCGGATTT
AAGTGTCGTCATTCAATGATCCTTGCTCTTGAATATTGTTTACTTGATTTAGAAGTTCCC
ATCAAACCTGATAGTCTGTGTGGTTTAGCATTGTTACCTCTTGCTAATGGTTCATTTGCA
ACATTTGAGAGAAGTGGCACCGGTGAAAGAATTTATATTGCACGGGAGAACGAGTATTGT
CTTCTCAAGGATTCAGTTCCACATCAGCTTGTGGATGATGGAATTCCAGAAGTTGTTTAT
GGAAAGCTATGCAGCATAGCAGAGAGTAAGGCATCAAATATTTCTTTCCTGTCTTGTGAT
TTACTAGAGAGGCTGCTCATTAAATTACTTCCAGTTGAGTGGCAGCATGCCAAAAAGGTA
ACTTGGGCTCCTGGTAATCTTGGCCACCCAAGTTTAGAGTGGATGAGGTCTCTGTGGAGC
TATCTAAAGTTATGTTGTGATGATCTCTCAGTATTTTCCAACTGGCCCATATTACCTGTT
GTAGACAATTGTCTTTTGCAGTTAGTTCCCAATTCTAATGTGATATCAGATGATGGATGG
AGTGAAAACATGTCTTCTTTGTTGCTGAACGTAGGATGTTTATTTTTGAGGAGTGACCTA
CAAGTAGAACATCCAGATCTCAAAACATTTGTGCAGCCTCCAACAGCTCCAGGCATATTA
AATGCATTTCTGGCAATTTCTGGTAAGCTCGAGAACATTGAGAGACTTTTTGATAATGCA
TCAAAGAGGGAGCTACATGAACTGCGGAGTTTTCTTCTTCAATCCAAGTGGTTCTTTGAG
GAGCAGATGAATGGGACATGTATTGAAGTCATCAAACACCTTCCTGTTTTTGAGTCATAC
AGAAGTCGGAAACTAGTTTGTCTAAGCAAACCTACCAAATGGCTTAAACCAAATAGCGTT
CGGGAGGATCTTGTGGATGATGATTTTGTACGCACTGAATCAGAAGGGGAGAGAATTATT
CTGGGAAGGTACTTGGGAATCGGAGAGCCATCAACAGTTGAATTTTATAAAGGTTATGTA
CTTGACCGCATGCCAGAATATCTATCACAGAGGGAAGCTCTTGTGGTCATTCTAAATGAT
GTGAAGCTTTTGATTGAAAACAATATTTCCATTAAATCTGCACTTTGCACAGTGCCTTTC
GTTTTGGGGGCCAACGGAACTTGGCAACAACCGTCAAGGCTTTATGATCCACGTGTTCCT
GAGCTACAAATGGTGCTCCACAGTAGTTTTTTCCCTTCTAATGAATTTTCAGATCCTGAA
ACTTTGGAGACTTTAGTTACCCTTGGGCTTAAACGAACACTGGATTTAACTGGGTTTCTC
GATTGTGCTAGATCCATATCAATGTTGCATGATTCTGGTGATTCAGAAGTGGCGAATTAT
GGGAACAGGTTTCTTACCTGTTTAAATGCTGTGGCACATAGGCTGTCAGTGGATATTGAA
GAAAGGAATCACAATAGTTTGTCAGGTACCTTGGCTTATCAGAATAATTTTGTTGCAACT
GATGATGCTTTGTTGAGAGAGAGAGAGAAGAGTTGCTTTGAAGATGTTCCGGGTATTTTC
TCTCTCTTGACTAACTTGGTTGATAACCAGCAAGAAGAAGAGTTTTGGTCTGAACTGAAG
GCTATTGAATGGTGTCCTATTATTGTTGATTCACCCATACAAGGACTCCCATGGTTGAAA
TCTAATAGGAAGACATCATCTCCATTGAATGTGAGACCTAAAACACAGATGTGGATGGTA
TCTTATTCAGTTCATATACTAGATGGTGAATGTGACTCAAGTTACCTACAAAAACAGCTT
GGTTGGATGGATTGCCCAAAAATAGATGTTTTGACTATGCAATTGATGGAACTTTCCAAG
TCCTACAATCAACTAAAGCTAAGTCCTTCCATGAAACTTGAGTTTGATGCTGCTTTGCAA
AAAGGAATTCCAGCACTTTATTCTAGATTGCAAGAATATATTGGTGCTGATGATTTTGTG
AGATTGAAGTCTACTTTAAGTGGTGTTTCCTGGGTTTGGATTGGTGATGATTTTGTATCG
CCAGAAAAACTTGCGTTTGATTCGCCTGTGAAATATACCCCGTATTTGTATGTTGTACCA
TCTGAGTTATATGAATTTAGAGAATTGCTCTTGGAATTAGGTGTAAAACCTAATTTTCAA
ACCTGGGATTATTTCCATGTTCTGCAAAGATTACAAACTGATGTTAAAGGGTGCATCTTG
TCAACTGATCAGTTAAGTTTTGTCCATTGTGTCCTTGAAGCTGTTGCAGAATGTTGCATA
GATGACTCAATGTTTAAGGGTTCCTATACATCACTGTTAATGCCAAATTCTTCTGGAATT
CTAAAGCATTCTGGTGATCTTGTCTTCAATGATGCACCATGGATGGAGAACAGTGCTCTA
GATGGGAAAGATTTTGTACACTCAAGTATCAGCAATGATTTGGCAAATAGGTTGGGGGTT
AAATCACTCCGCTGTGTCTCTTCCATTGATGAAAATATGAATAAAGATTTGCCATGCATG
GATTTTGCCAAGATAAGTGACCTTCTGTCATTGTATGGAAACAATGATTTTTTATTGTTC
GACCTTCTTGAGTTAGCAGATTGCTGCAAAGCTAAAAGGTTGCACCTAATTTTTGACAAG
AGG
>UniGene28
ATGGCAGCCTCTCCGGTCAAATTCCTCTTTGGATTCTTGATCATTTCTATCACATTATGG
ATGCTCTTCATATTTGCTTCCAGGTTGGTGGCTTGGATTTTAAGCCGAATCACTGGAGCA
TCTGTTGGATTTCGGGTTGGTGGATGGAAATGTTTAAGGGATGTCACAGTAAAGTTCAGA
AAGGGTGCTGTTGAATCTATATCAGTTGGGGAAATTAGGCTCAGCTTACGCCAGTCCTTG
GTCAAACTTGGAGTTGGCTTCATCTCCAGGGATCCCAAGCTACAAGTGTTAATATGCGAC
TTGGAAGTTGTAATGAGGCCGTCTAGCAAAGGCACACCGAAAAGTAGAACTCGAAGATCA
AAAGCCTGCAATTCAGGCAGGGGAAAGTGGATGGTGTTAGCTAACATAGCAAGATTTTTG
TCAGTTTCTATTACAGATTTAGTTGTAAAGACTCCCAAAGCTATGGTTGAAATTAAGGAG
GTGAAAGTGGATATAACCAAAGATGGTGGATCCAGGCCAAACCTGTTCATTAAGTTACAG
ATATTACCTATTGTTATGCACTTGGGTGAGCCACGTTTTAGCTATGATCAATCATCAAAT
TTTGAGAGTGGAGGATGCATTTCTACAAGCGATGGTTCATTTGGTACAATGGAAACACCT
GCTTCCTTCAGTTGTGAAGAGTTTTCTCTTTCTTGTGAATTTGGTCATGATAGGGAAGTT
GGGGTAATTATCCAGAATGTGGACGTCACCTGTGGGGAGGTTGCTGTGAACCTGAATGAG
AAGATGTTTTTGAAAACAAAGACTTCAGATGCTTCTATTAGCACGGATAAGGCTGTAGTC
GATACCGTTGCTGGTAAAGATCCACACAAAAAACAATCCGCCCTTGTTGCAATTACAAAG
TTCGCTTCTATGTTCCCTCATAAGGTTAGCTTCTGCTTACCAAAATTGGATGTGAGATTT
GTTCATCAAGAATGTAATCTTGTTATTGAGAACAATATCATGGGCATCCAATTAAAGAGT
ATCAAAACTCAGTGTACTGAAGATGTGGGGGAGAGTACTCGTCTTGATATTCAGCTGGAT
TTCAGTGAGATACATCTTCTCAGGGAAGCTGGAATTTCTGTTATGGAGATATTGAAAGTT
GTGGTTATCTCTTTCGTTTACATTCCATTACAGCCTACGTCACCAGTTAGAGCTGAAGTA
GATGTTAAGCTTGGAGGTACCCAATGCAATATTATAATGAGTAGATTAAAGCCATGGTTA
CAACTTCATTACTCAAAAAAGAAAAAAATGGTACTTCGAGAAGAAAATCCTGCTCCTGTA
AAGCCAAAATCAACCGACTCTAAAGCCATTATGTGGACTTGTACTTTCTCAGCTCCTGAG
ATGACTATTGTGCTTTATAGTATTAGTGGATCACCTCTGTATCATTGCTGTTCACAATCA
TCTCATGTTTTTGCGAACAATGTATCAACCATGGGTGCTGCAATACATTTGGAACTTGGT
GAACTAAACTTGCATATGGCGGATGAATATCAGGAATGGTTGAAAGAAAGCCCATTTGTT
GTGGATTCAAATTCAGGTGCTTTACTTCATATAGCAAGGGTTAGTTCAGATTGGGGCAAA
AAAGATATTGAATCATCTGAAGGGAATGGCCCTAGGAGTAAGTTAGTTCTGTCGGTTGAT
GTGACTGGTATGGGCGTTTGTTGTAACTTTAAACGTGTAGAATCACTTGTGATAACTGCT
ATTTCTTTCCAAACTCTCCTGAAAAATCTATCTGCTTCTGGAAAAAGAACAATACAGAGC
CGAAGTGTCCGATCATCTAAACCATCAGGCAAAGGGATTCAAGTACTGAAATTTAATCTG
GAGAAATGTTCAGTAAATTTTTGTGGTGAATCAAGTTTGGAAAATGCTGTTGTTTCTGAT
CCCAAGCGTGTCAATTATGGATCCCAAGGCGGTCGTGTTGTAATTAGTGTCTCAGATGAT
GGCACACCACGTACTGCTAGGGTGATATCCACTGTTTCAGATGATTGCAAAAAGTTGAAA
TATTCTCTTTCTCTTGACATCATCCATTTGACTGTGTGTGTGAACAAGGAGAACCAATCT
ACAGAGATGGAACTTGAAAGAGCAAGGTCTGTTTATCAAGAACATTTGGAGGATCATCAA
TTTGATACAAAAGTAACTTTGTTTGACATGCAGAACTCCAAATTTGTACGGCGTTCTGGT
GGTCTTAAGGGGATTGCTATTTGCTCTCTTTTCAGTGCTACAGACATTGCAGTCAGGTGG
GAGCCTGATGTGCATTTATCTGTAGTTGAACTTGTTCTAAAACTGAAATCATTGGTACAC
AACCAAATGCTCCAAGTAAACAGTAGTGAAAACATTGGAGAAGCCTCTGGCATGAGAGAC
ACTGAGCAGAAAAAAGATGTCTCTTTTGAATCTGGACAGTTTGATAAGCCTAAGAAAAAG
GAAAACATTTTTGCTGTTGATGTGGAAATGCTGAACATATCTGCCGCAGCTGGAGATGGG
GTTGATGTGGTAGTGCAGGTTCAATCAATCTTTTCTGAAAATGCCCGTATAGGAGTACTT
CTTGAAGGACTTATGCTTAGTTTTAATGGGGCCAGAGTGTTCAGAAGTGGAAGAACACAA
ATTTCTCGTATTCCTAGTGCTTCTGGTAATTCATCTGATCCAAAATTGCCTGCGGCTATG
ATTTGGGATTGGGTGGTTCAAGGGCTTGATGTTCATATTAGCATGCCATTCAGGTTAGAG
TTGCGTGCCGTTGATGATTCTATTGAAGATATGTTGAGAGCTTTGAAGCTTGTAATTGCT
GCTAAAACTCAACTTTTTTTCCCGGTAAAAAAAGAGAGCTCAAAGCCTAAAAAGTCTAGT
TCAACAAAGTTTGGGCGTGTAAAATTTTGTATACGCAAGCTAATTGCTGATATTGAAGAA
GAGCCGTTGCAGGGTTGGCTTGATGAGCACTATTGGCCGATGAAGAATGAGGTCAGTGAG
CTAGCTGTCAGATTGAAGTTTCTTGATGAATTTATTTCCAAAGTTAACCAGCCTCTAAAA
GCTACTGAAACTAATGAGCCTACTGTTGAAAGGAAGGCCATTTATGATGGGGTTGAGATT
GATGTACAAGATCCTTCAGCAATTCAGAAAATTCAAGAAGAAATTTACAAACAATCATTT
AGATCATATTACCAGGCATGCCAGAAGCTAGTACCATCTGAAGGCTCAGGTGCCTGTAGG
GAAGGGTTTCAGTCTGGTTTCAAGTTTACTTCCAAAAGAACTTCCCTTATTTCTATTTCT
GCTACAGATTTGGATTTAAGCTTAACACGGATTGATGGTGGAGATGATGGGATGATAGAG
GTTGTAAAAAAGCTTGATCCTGTTTGTCGTGAAAAAGACATACCATTTTCTCGACTCTAT
GGGAGTAATATTTCATTGCGTACTGGTTCCCTGACTGTACAGATAAGAGATTACACATTT
CCTCTATTTGCAGCTACTGCTGGTAAATGTGACGGTCGTGTTGTGCTAGCACAGCAGGCA
ACCTGCTTTCAGCCCCAGGTTTACCAAGATGTCTTCATTGGGAGATGGAGAAAGGTGTGC
TTGCTCCGTTCAGCTACTGGCACAACGCCTCCAATGAAAAATTACTTCGATTTGCCTCTA
AATTTTGAGAAGGCTGATGTATCTTTTGGAGTAGGTTACGAACCATCTTTTGCTGATATA
AGCTATGCTTTTACTGTTGCTCTTCGAAGGGCCAACCTAAGTATCAGAAATCCTGGTCCA
CTAGTTCAACCTCCCAAAAAAGAGCGTAGCTTACCATGGTGGGATGATATGAGAAATTAC
ATTCATGGAAATATCACCTTAGGCTTTAATGAAACTAGGTGGTACATTCTTGCATCACCT
GATCCTTATGAAAAGCTTGACAAGCTCCAAATTACATCTGGTTCCATGGAGATCCAGCAG
TCAGATGGCCGAATTTACATGTCTGCGAAGAATTTTAAGATTTTTGTCAGCAGTATGGAG
AGTTTGGCAAATAGTTGTGGCTCAAAGCTTCCTAGTGGTGTATACGGTCCTTTCCTTGAA
ACCCCAGTTTTTATTCTTGAAGTCTTAATGGATTGGGACTGTGATTCTGGCACTCCACTG
AATCATTATTTATTTGCACTTCCCAATGAAGGGAAGCCTCGGGAAAAAGTTTTTGATCCT
TTCAGATCTACATCTCTTTCACTACGTTGGAGTTTCACTCTGAGACCCTCTATTCCCTCA
TGTGAGAATCTGTCCAATCCACCTCACAGGACTGAAATTGCTTCAATTGTTCCAACAACA
CTGAATATCGGTGCTCATGATTTGGCTTGGTTAAGTAAGTTCTGGGTCTTGAATTATCTT
CCTCCCTACAAATTACGTCTTTTCTCACGGTTCCCTCGCTTTGGAGTTCCCAGAATTCCC
CGGTCAGGCAACTTGTCATTAGACAGGGTGATAACAGAATTTTTTCTCCGTTTGGATGCT
TCACCCACTTGTATAAAAAATATGCCATTAGATGATGATGATCCTGCAAAAGGCCTAACC
TTTGATATGGCAAAGCTGAAATATGAAATCTGTTTTGGTCGGGGTAAACATCAGAAGTAC
ACTTTTGAATCCAAGCGAGACACTCTTGATCTTGTTTACCAAGGTATTGACCTTCACATG
CCTAAGGCTTTCTTAGACAAAGAAAAAGGTACCAGTATTGCAAAAATAGTTCAAATGACC
AGGAAAAATGGTCAACCTTCAACTGTAGAGAGAGTACCTAGTGATAAAAGCAATAAAATT
AGTGGTTGCAATGAGAAGCACCGGGATGATGGATTTCTTTTGACATGCGATTATTTCACA
ATCAGAAGGCAGACACCAAAGGCTGATGCTGCAAGATTATCAGCATGGCAAGAGGCGGGT
AGAAGGAATCTTGAGATGACATATGTGAGATCTGAGTTTGAAAATGGGAGTGAGAGTGAT
GATCACGCACGATCTGATCCAAGTGATGACGATGGATACAATGTGGTAATTGCTGACAAT
TGTCAGAGAGTTTTTGTTTATGGTCTCAAACTCCTTTGGAATATTGAGAATAGAGATGCA
GTTTGGTCTTGGGTTGGTGGATTATCCAAAGCGTTTCAACCTCCTAAGCCTTCCCCTTCT
CGACAGTATGCACAGAGGAAATTGCTTGAAGGAAAACAATCACATGCTGAAACTGAAGCA
AAGCAAGATGATGTCTCCAAGCCTCCTTCTGCCAGCCCTAGTGCTGACTCCACTTCTCAA
CAAACTGAGACTTCAACCTCGCTTTCATCTCCGGCACGTACAGCTAAAATTGAGTATTTA
TCAGCTGCTGCATTTGCATCAAATGCAAGTATAGATGACCCTGAGGAGGAAGGGACTCGT
CATTTCATGGTGAATGTTATTGAGCCACAGTTCAATCTCCACTCAGAAGAAGCTAATGGT
AGGTTCCTGCTTGCTGCTGTTAGTGGTCGTGTTTTAGCCAGATCATTTCATTCTATTCTC
AATGTCGGAAAGGAGGTGATTGAACAGGCTCTTGGCAGTGGAAATGAGCAACTTCCTGAA
TCTGTACCTGAAATGACTTGGAAACGCATGGAGTTCTCTGTGATGCTGGAGCATGTGCAG
GCTCATGTTGCACCAACTGATGTTGATCCCGGGGCTGGACTGCAGTGGCTTCCAAAAATT
CGAAGAAGTTCTCAAAAAGTAAAACGTACAGGTGCTCTACTCGAAAGAGTGTTTATGCCG
TGTGATATGTACTTCCGATACACAAGACACAAAGGCGGAACTCCAGAACTGAAGGTGAAA
CCTCTAAAAGAGCTCACCTTCAATACTGACAATATAACAGCAACAATGACGTCTCGCCAG
TTTCAGGTTATGCTGGATGTCTTGACCAATCTCCTCTTTGCACGGCCTCCCAAGCCTAGA
AAGAGTAATCTGTCATATATAATTGAAGATGATGATGATGTTGAAGAAGAAGCAGACGCG
GTGGTGCCTGACGGTGTAGAAGAGGTTGAACTTGCTAAAGTTAACCTTGAACAGAAAGAA
AGGGAACGGAAGTTGATTCTTGGTGACATCAGGAGGTTGTCTCTATATGACAACACTGGA
GACCTACATCCAATAAAGGAGGGGGAATTGTGGATGCTCACTTGCGGAAGACCCAACTTG
GTCCAAGGACTCAAGAAGGAGCTTGTAAATGCAAAGAAATCTAGGAAGGAAGCATATGCA
TCATTAAGGTTGGCTCTGCAGAAAGCTGCCCAGCTACGACTAATGGAGAAGGAGAAAAAC
AAAAGTCCATCCTACGCAATGCGCATATCTTTGAAAATTAACAAAGTTGTTTGGACCATG
CTTATAGATGGTAAACCTTTTGCTGAGGCTGAGATAAATGACATGATCTTTGATTTTGAC
CGGGATTACAAGGATGTTGGTGTTGCGCTGTTTACCACAAAATATTGTGTTGTGAGGAAC
TGCCTTTCTAATAAAAAGTCTGATATGGTCCTGTCTGCATGGAATCCTCCGCCAGATTGG
GGAAAAAAAGTAATGCTTCGTGTAGATGCAAAGCAAGGACTTCCAAAGGATGGAAATTCC
CAGATTGAACTTTTCCAGGTAGAGATTTATCCCCTCAAGATTTATTTGACAGAAACAATG
TACAGAATGATGTGGGAGTATTTCTTCCCAGAGGAAGAACAAGATTCACAAAGGCGGCAG
GAAGTTTGGAAAGTTTCAACTACTGCTGGTGCAAGACGTGTAAAAAAAGGGGCGGAATTG
AGGAGAACATCTTCTTTTGACAGAACATGGGAGGAGTCTCTTGCAGAATCTGTTGCTGCT
GAACTTGTCATGCAGGCTCATTCTTCCAATGTTCCTTCTAAAATGGACCCTCTTGGATCT
ACTGAACCATCAGATGAATCCTCTAAAAGTAAATCAAAAGATTCCAAGATTGTCAAGTCT
GGCCGTTCATCGCATGAAGAAAAAAAGATTGGGAAGTCGAATGAAGAGAAGAGATCTCGA
CCTCGAAAAGTCATGGAGTTCCACAACATTAAGATAAGTCAGGTTGAGCTACAGATTACT
TATGAAAGCTCTAGATTTAATCTCCATGAACTTAAATTGCTGATGGATACGTTTCACCGT
GTTGAATTCACTGGGACTTGGAGGAGGCTGTTCTCTAGAGTAAAGAAGCATGTTGTTTGG
GGAACCCTGAAGTCTGTAACAGGAATGCAGGGCAAGAAATTCAAAGACAAATCAAATACC
CAAAAGGAGTCCAATGGATCTAGTGTCCCCGACATTGAACTTAATTTTAGTGATAATGAG
GGAAGTCAGGCAGGGAAATCTGATCAGTATCCAAACTTTCTGAAGCGTCCAAGTGATGGG
GCAGGTGATGGATTTGTTACTTCCATAAAGGGTCTCTTCAGTACTCAACGTCGCAAGGCC
AAGGCATTTGTGCTGCGAACTATGAGAGGTGAAGCAGATAATGATTTCCAGGGTGAGTGG
AGTGAAAGTGAAGCAGAGTTCTCTCCGTTTGCTAGGCAGCTCACCATCACAAAAGCCAAG
AAGCTTATCCGGCGGCACACAAAGAAACTCCGGTCAAGAAAAGGTTCATCCTCGCAAAGA
GAATCTTCATTTCCATCGTCTCCAATGGAAACAACTCCATTTGAAGCGTATGAAAGTGAT
TCTTCCAGTGAGTCTTCCCTTTATGAGGATTTTCAGGAGCAGCTTGAGCAACTTAAAAAA
GGAGACTTCTGA
>UniGene29
GTAGATGTCGGTGCTACCAAAGATGATATAATAACGAAAGAGGAGAGTTCACCAACAATT
ACGACAACAGAAGTTGAGATCCAAAACAACAAAATAGATGAGTCAAGTGAGACTTATTCT
TTGGAACAAGAAACAGTAGCAACAGAAGTTGAACTGTTGAAAGTATCTGACGTTGCACCT
CAAGACCAATTAATTGAAGAAGAGAAATCCATTAAAATTATTGTTGCTACAGAAGATGGA
ATTCCAAAAGAGCAGAAGTTCCTATTGACAGAATCGAATGAGAGTCTTGAAAAAGCAGAT
GTTGAGATCCAAAACAAGAATGAAGATAAGTTACCTTTGTTGGAACAAGAAAAGATACCA
GAACAAGGTGAAGAAGATCTAGAAATGGTCTCCGAACCTCACCCTCAAGACCAAGCTAAT
GAAGACAAGAAATCAGTAGATATTGATGTTGTCAGAGATGACGAAATTCCTATAGAGAAT
GTCTCACCAACAGAAGTAAATCAGAAGAGTAAAAATGAAAAAGCTGAGACCAAAAACAAA
GATTTAGATGAATCAGATGTGGCTCATTCAATGGAACATCAAACAGTGTTACTGCAAGAA
GAAAAGTTGGGAGAAGTCTCTAGATATGAAACTCGAGAACAGGTCAATGAAGAAGGAAAA
ACAATTAGCATTCAGTCAATCAAAGATGATGGAATACCCAAAGAAGAGTGTTTCCAACCA
ATGCAAAGGAGCGAGAAAATTCAAATAGAAACTGAGATTCAAAACAGGGATGTAGATGAG
TTCTATCCTACTAATTCTTTGGAACAAGAAAAAGTAGAAGCTCAAGGTGAACAATCCCAA
GAAGTCTCAGAAGTTGAACTCCAAAAACAAGTTTATGAAGAAGAGAAAATAGGCATTAAC
GCTGTCAAAGGAACTGATATTCCAAAAGAGGAGACCATCCCATCACCAAAGCCAATTGAA
GTGATTGAAATTGCAGAATCTGAGCTTCAAAAGGAGAATGTAGATGAATTTAGTACTGTT
CATTCAATGGAAAAAGAAGAGGAAAGCCTAGAAGGTGGGGGTCAAAATACTCCAGCAGAC
ACTTCACCAGAGGAAAAGGAGGATGGGTCTTCAACCCCAATAGATAAAGACAATGACATA
AAAGCCAGAGCACAAGAGGAAAACAAGGATAGTGTCATGGAAACTTCCCAAATAGTTGAT
AGAATTTCCCATGAAATGGATCAAAATGATGAAAGCCTCAGTTCACCTCCTCAAGCTTCA
CCAGAAACAAAACAAGAATGTTTGCTACATGATAACTTAATTCCAACAGAACCTTCACCC
GTGGATGAAAAGGATGAGAATGGTTCTGCTGTCCAAACTGATGAAATGTATAAGAATAAT
ACTAGTTCAAAAGAACTTCAAGAGCAAACTGAGGAGGATGAACTGAAGGGTGAAGAAGAT
TGTGACAAAATATTGCAGACAACTGAACCGGGAGAAAATATTGAACAACAAAGTATTGTG
CTATCTATGGGAACTGAGCCATGCACTTTGAGTGAAGTGGGTGAAGTGGACATTAACTCT
AAAAAAGAGATAGTTGAGATTCCTGAAGGAAACGCAAAAGTGGAAGAAATACCTAACGAA
GCTGATGAAGCCAAGGAACATATCATAGATGAGTACGATGTAAAAGGTCTGTCAAACGAA
TCTGGTGGTCAAGGAATGGTCAAGAAATTCGCTAAGGATGAAATTAATGTTGAAGCATCC
AGCAAAGAGAATCTTTTGGAGTCTTTGTCAAATAAAACAAGTGAATGCACTAATGCAGCT
CCAACTTCAGCATTGCAAGAAGAGGATAGCATGGAGGATAAAGGTAGTAACAAAGATCCA
GCAGAAGTTTCACCAGAGGAGAGAAAAGAAGGCAATGAATATGAGCCAGAGGAGAAAAGA
GAAGACGTTGAATCTACATTCAAAGCTAGTGAAGATAAAGAAAGCAATACTCAGTCGTTA
GATACTCTGAGTGAGATGGAAATATCACAGGGAGAAGAAAACATAGAACCAAGATTGCAG
AAGAATGGACCAGATGAAATTGAATCATTATTAAATGTGGTTACAACACAAAATAGGGAA
GGCATGTTGAGTGAAAAGTCCAATATCACTATCACAAAAGATGCTGGAGCCATCCAAAAT
GGAGGAGAAACTGTAGAGAGCAAGAAGATTGAAGAACAAAGTGAAGATATTGAGAATGAA
GTTGAAAAAACTCCATCCAAAGAGGATCTCAAACTAGATGCAGAAACATGCAATGAAAAC
ATCGGTGTCAGTGGTGAAATTGTTGAGGCAAAGTCAATAAGGGATATGGAAGTAGAGCTT
ATTGAAAACATATATGGTTCAGATTCTATCGAGAAGTTAGAGGGCAAACACACAAGTGAG
ATCAATGAAGAGGAGACAAAGAAGGAAGGCACTGAAGAGGCATATAAAGATACTATGACT
GCTCAACTAAGTGAAGACACTGAAGAACATGTAACAGTGAAAACATTCACCAGTACAGAC
ATCTTACTGCAATCTACCGAAGAAGTAACAGCTTTAGTGCATAAAGATGACAAAGAAGAA
GAGAAATCTAAAAAGATGCGAGAACTTGAACCAGCCATTATAGTTAAGGAAACTGAAAAA
GAAGAGTCAGAGAAAACAAATATTGCGATGGATCAGTCTACAGAGCTTGTTAAAGTAATT
GCAGATGTTACAGCAGTTGTGCCACAAAAAGAGATGCATGAGATTATTCAATCTGCCAAG
ATGGAAGACGATACTGGAAAGCTGATAATAGAAGAAGGCAGCAAAATTGAGGACAACTTT
GAAGTTCCTGTTAGAGGAATAGATGAAGAGCATCTACAAAAGGAAAAAGAAGGTGAAAGT
GATATAATCAAGTTACATAAAGAGATAAGAGGCTTAAACTCAGCATCCACAGAAGGTAAA
GATGAAAAACATGAAATCCAAAATGAAGCTCTGATGGCACAAAGTTACGATCAAAATGAG
ATGAACATTAATGAAGCATCTTTAGGCAAACCGTCAGACGACAACCTGATAGAATGCTCT
AAAATCTCATACAATGATTCTGAGCTCATAACCAGCAAAGAAAACCAGTCAAGAGATGAG
AGTTTAGCCAAATATCCAATTGCATATGAAAACAAAGAAATAAAGCAGATTTCACAAATG
ATAGAACCTGTGATTGATGAGGATAAGGTTTCAATTAAAGAAGGGGATTATGAATCAGGT
TCTATGGACATTGGAAACGAGAATACAAGTGGAGAAGCAGGGCCTTACCAAAGTGAGGAA
CCATGTCAGGATCTTAAGCTACAAAATGAGCAAACTGTCTCCACAAGAAAAGATGCAGAA
ATGACAAAGACAGAGCTTGGAAGAGGTCTCATTGCTCAGGGAGATATTTTCAAATTGAAA
AGCTCACAAGATGGAGAGCTGCCAAATGTACATGATGAGGACTGTAAATGTCCTGGATCA
AATAATGCAGACAAGAAAGAGGCTACACAGGAAGAATTGGATTCTGCTAAGGAACTCGAA
GCATGCTTTGAGAAAGATGATCCAACAGAAAAGGCAGCATCTGATCTTGAAGCAGAAGGG
CTTGAGAATTTCGCAACAGATGAAAAAACAATAAGAGATGAAAGCAATGAAAATATCCAT
GAAATAAACCAAAATATAGGCGAGGAAGACAGTATCTCCGTATCTGTTGGACAAAGATCC
CAAGAATCTCAAGAAACTCAGCAAGATACAAAAGAGAAAACTGAGCCAATACTGGAGGTT
GAAGATCTTAAGGAATCAGAAGATGCATGTGAGGAAGTCAGTATTTCCATATCTGTTGGA
CAAAGATCCCAAGAATGTCAAGAAACTCAGCAAGATACAAAAGAGAAAACTGAGTCAATG
CTGGAGGTTAAAGATCTTGAGAAAACAGAAGATGCATGTGAGACTATAAAGACTGCCATC
TTAAGAGAAGAGGTGCCCAAAGAAGCTGAGGAGCCTGATAGTGATGAAATGGTTAAACAA
TTTGACAAGGAAGAGACTGACATGAAGCCACATTATGACATATCCACTGAAAATGAAAGG
ATCAAGGAGGTGGACGAATCCAGGACCATGTCCACTGCATATCTCCAAGCAACAGCCTTC
AATAAAGAGACAGAAACAGAAAGCTCAGCATCTCAGGTAGCACAAACCTTTGAAAATGAA
GCATCAACTACAAAAGAAAATGAAGAAAAAAAAGAGGGAGATGAAGGGAGGCAAAAGATT
TTAGGTTTCTCAATTGATGCATCAAGTAATGGGTTAGGAGAAATTATCAAGGAGGAGATC
TCAGATGATGCAGATAGTTGTTACAATAAGATAAAAGAAAAAACTGTAATGGAGGAAATA
GCTGAGCCCAGCTTGGAGGAAGTTCCATCAAATCTGAAGCAAGAGAAAGATGTTCCCAAA
GATGAAAGCAGTCCAAATGCAGATGAACAAGCAACTCAACAGGAAAGCAAAGCAATTGAA
GCGAACTCCTTGGCCTGTGAATCCAAAAATGATTGTATGGATGGGCATGCAGATGAGATT
AAAGAAGAAACAAAAGAAGCTTCTGAACTGGTAAAAGTATCTCAGAGTTATGAAACAGTG
ACTGGAACTGAAACTGTTAAGGATAAAAGTCACCCAGAAGAAATAACAAACGAACAAGAG
ACTCCATCTCCAACAATGCCTAGCAAAGAAGATTCACTAAAATCATCTGCTTTAAGAGCA
ACAGAAGACATATGCTTGCAACAAGAAAATACCAGGGAGGTTGAAGTTTCACAACTAGAA
CTTCAAGTTGAGGAAAACATGTCAAAATGTTCAAATCAAGAGCATGACAAGAAAGATGGA
TTCACAGAAGAATTAAAGGAAGTTCCTGAAACAGCAACAAGGTCGAGATCTCACAACCTT
GAAGCAGCTACAGAAGATGAAGTTGCAAATGATCAAACTCTGCAAGAGGAGAAATCAGAA
GAACCACAAAAAAGAGAACTTTTTCCACTAATTTCCAAGGAACATGAACTCGGGGATTCT
ACTACAATTGAGGAACTAAAAGAGAACATAAAGATAGTAGACATGCTTGAAGATGAACCA
AAGACAAATGAAGAAGTTCACTTACAGAATGAAGCATCTCAAGAGGTCAAAGTCTCCCAA
TCAGACCATGAACTGAATGAAGAGATCAAAAAGGGTCCAAAGGAGGAACCCAAAGCAATG
AGTGGTAGTGTAGAAATTGAAGAAAAGAAAGAAGCTTCTGAGTCTAAATCAAATTCTCAT
CTAGAAGACATCCAAGAAGCTAAAGAGGATGTAACTAGTTCAATTCAGACCAATGCTGTG
GAAAAAACAAAAGAGCAAAAGCAGACACTGCCTTCAGCGCTGCTCTTAAAGGAAGAACAG
GTTACAATCTCAAATCAAAATGAGAGCATCAAGGAGGAGGAAAGGAAAGGGCCAGAAAAT
GTGTCAAAACCAATGGAAGAGATCCTACAAACGGAAGATTCTAAGAAGCTTGAAGTCTGC
CTATTGGAATCTAAACTTGATAAAGAGTCAAGGAAAGAGCACATGAATGAAACAAATGGG
AGAGAAGACGGGGCTACAGATAGCACTAAAGACGATATCAAAGAAGTTTCTGAATTAGAA
GTCAACTCCAGTTCTCAATACCATAAAGTAGCAGCAGAAAAAGATGAAATTTCTTCCTGT
CAAACTCAAACAACAGAGAAATCAGAAGAGCAAAATGAGACACCACCAGCTGTATTTCTT
TCAGAAGACAAGAAGCATGGCATCTCAACTCCTGCTGACAACACAGAAGAAAAGATCATT
ACTGTGGAAGTGCCAGAAAATGAAGAAAAAATCATCAAAGAAGAATCAATCCAAAAGGGA
AATCTTGAGGAGTTCAAACCATCTCAATCAGAGCTTCCATTTGACAAGAAAATACTGGAG
AGTCCTGAGGAAGTGCACCAGGCTGCTGAGGGATTCTCAGATGAACATTTAAGATTGCAG
CCTGAACAAGATAGTGATAGTGATAGTCAGATAAGAGAAGAAGAACCGACACCAGAGAGT
GGGAAGATCTTAGAAATAAAAGAACCATTTGAAAAGATCTCCAATCCGAACATTGAAGCA
AGTGAAGAGGCCTATGAATATGTATCAGAAATTAATGATCATGAAGTCATCGTTCATTCT
GAAAAGGTTGAAATAAAGGAAGAGCAATTAGAGGCAGCAGCTGTGGATTTGATGGCTGAA
GAAAATCACAGCAAGAAAATTGATGCAACCAAAATCATGCATTATGAAGTCACAAATGAA
CAGATTACAGATGAAATGGATGATGCAAAGAACTGCAAGGAAATACTCCTTGATGAAGAA
GCTGCCAGAGATAGCAACCAAGAACATGAGATAAACGGTGAACAAAGTCTAGGAGATGAG
ATGTTTGCAAATAATACACAAAATCAAGAGTCAAGCAATGAAATTAAAAAGATTATTGCA
ACTGAGACATTCAAAGAACAGATTCACACAGGGCAAGAAACGTTGGAGAATCTTCACCAA
GTTGTTGTTGACAGTAACTCAAGTGAAACAGCAGAAGCTAGAAAGATCCAATCTCAAAAA
GAGATAAAGGGTGAAGAAAGTCAAGAAGACAAGTCGTTAGCGGTGGAAGTTCAATCTGAG
TCATGCAAGGAAATTGAAAATGTTGATGAAAGTGGGAAGACTGAAAAAGAAATCATCACA
GGAAAAGAAACAGTTGAAAATCCTCGCCAAGCCATTTTTGAGAGTATCTTGAGAAAAGAA
GCAGCTAAAGAGACCCACCAAGAACAAGAGATAAAGGGAGAAGGAGAACAGGATTCAGCA
AATGAAATTCAAAAGAAAATGTCACCAAAGGATATTGAAAGGAGTGATGCAAATGAGACT
ACTGAAAGATATAGCAGCATAGAGAAAGGAACAACTGAAAACCTACACCAAACTGTTGTT
TACAGTGTCTTAAATGAAAAGACAGGTGCAGATATCCACCACAAACATCAGATAAAAGGG
GAAGAAAGTCGAGGAGATATTGTGTTAGAACCTGAAATGCATGATAGAGGGGTAAGAATA
CTAGTAAAGAACATTATTTTATATTTACTCTCTAAATTTCTTTTTAGGCCTTTATCTAAA
ATACAGTTATTCAAAAAAATTGAAAAGACTGACGCAAATGAGAGAATTGAAAAGGACACA
GAAAAAGTAAGAATTGAGAAACTCCAGCAGGCTGTGGTTGAGGACAAGACAATCAAAGAG
CGATTTCCCAAAGAAACAGAGAGTGACAATGCTGAGAAGTTGGAGAGGAAACCAAACATT
GAAAATCAGGCTGACAAGACAATATCTGAAGATGTCAAAACTGCAGCAACAACTGCAACA
GGAAAGGAATTGGCTGTTGAGATAACAGAAATGGAAGGAGCAGCATCCACTGAAACCATC
CACGGCATTCATGAGGAACAGAAAATCTTTGGTAGTACTTTGGAAAGCCAGATATCAAGA
GAAGCAGAACCAGAGGCAATGATTTCAAAGGGAAAGAAAGGCATTCCACATGATCTGCAG
GAAATGGTTGTAGAAACCACGAAAGTTACAGAAGTAGGAGAAGAGTCACAGCCAGCTTAT
GCTACAGCTGTCAATTCAGAAGTGAAAGAAACTGGACACGCAGAAGAAAATACTGAGGAT
GAGAAAGAAGGAAATGCAATGCAGGAGAATGCAGCAAAAGAGTCAGCCACAGCCAGTGTT
TCATTATTCAACATGATGCAGAGATCCCCAAGAGAAAGGCAAGTAACTGGAGAATTAACA
GAAGACAGAGAACCAGCAGAAAGCAAAACAGAAACAGAAGTTGAGAAACAGATGGAGGAA
ACAAAAAAGACAAAATCAGATGAAGAGGAAGAAGAGGAGCCAAAAAAGGACGATTCAGAA
AGTGATTCACTGGTAATTGTAGAAGAAGCATCAGCATCAGCATCACGGGATGTAGATGTT
AAAGTTACACCAAAAAAATCACATAGCATACTATCAGGTGTAGGATCAAAAGTGAAGCAT
TCAATTTCTAAGGTGAAAAAGGCCATTACTGGT
>UniGene33
ATGGAATCGACTTCCAAGGAAAGTGCGCAGAGAAAGAGGAAAAAGGCACTTGAACCTCCT
AAAGAACCTCGGCGCCCTAAAACTCATTGGGATCATGTTTTAGAAGAGATGGTTTGGTTG
TCAAAGGACTTTGAATCCGAGAGGAAATGGAAGTTGGCTCAGGCAAAAAAGGTTGCTTTG
AGAGCCAGCAAGGGCATGATGGATCAGGCCACCAGGGGAGAGAAGAAATTGAAGGAAGAG
GAACAACGTTTGCGAAAAGTTGCGCTCAATATTTCTAAGGATGTCAAGAAGTTCTGGATT
AAAATAGAGAAGCTGGTACTTTACAAGCATCAGATGGAGCTTGATGAGAAAAAGAAAAAG
GCACTTGATAAACAGCTGGAATTCCTTCTAGGACAAACCGAGAGGTACTCTACCATGTTA
GCAGAAAATCTAGGAGACAAGCCATTGCTGCAGCATCATGCACTGAACAATCAAAGTATT
CCAGAGGAAGGAGATAAAAGTGATACGGAGGACGAACCAGCAGAATTAAGAGATGTGGTG
CTGAAGCCGCAGTTGGATAATGGAGACCATGATGATGATTATGATGTGCAATCTGAGGAA
TCGGAAGATGATGAGCATACCCTCGAGGAAGATGAAGCTCTGATAACTGAAGAGGAAAGA
CAAGAAGAATTAACTGCTTTGCACAATGAAATTGATATGCCGATCGAGGAGCTTCTTAAA
CGTTATGCTGCAGAGAAAGTTAGCGGAAAAAATACTCCAGAAAAGGATGAAAATGGAGTC
GATGTAATAGTTGAAGGGGGAGATCGTACAGAAAGCAGCAAAGATGCATGTGCTTCCAGT
GACACTGAACTGAGCAGCTCACCCGTTATTACTGGTCGTCGTTGTGATGAAGATAATGTT
TCCTTGGTCATGGGAGAAAACAATCTACTGGATAAGGAGACAGGTGAAACTAGAAATCAG
TCAAGTATTATTGGTGAGACTGCTAAAGAATACACAGCATATGATTTCAATGACGAACAG
GAAGATGGTGATTTTGTTCTTGCGAATGGAGAAGAAAAGGATGATGAGACAACATTATTG
GAGGAGGAGGAATTGGCAAAAGCTGATCCAGACAATCCCATAGATGAGATCTCACTGCTG
CAAAAGGAGAGTGAAATTCCTTTAGAAGAATTGCTTGCAAGGTATAAAAAGGACTTCAAC
CCTGAAGTTTCAGAGGATGAATCTGAGTATGCCTCTACTTCATCAGACAACTCGCTAGAT
TTTCCAAACCACAAAGATGTTGAACTGAGACGGCAGGATTTATCCGGGGGTAACAATGTT
GAACTGGTTGATTCTGTGCCTCTTTTCAATGGTGTTGAATTGGCTGATTCTCTGCCACTT
TCCAATGATGTTACAAATGAACAAAAATCAGGAATAGAGCAAATTGCTGCAGAAGGAAAT
GAGAGTGAGAATAGGATTGCTGATGCTGCTGCTGCTGCAAGGTCTGCACAGCCTACTGGA
AATACGTTCTCAACAACCCAAGTGCGCACAAAATTCCCTTTTCTTATCAAGTACCCTCTT
CGTGAGTATCAACATATTGGCCTGGATTGGCTTGTCACTATGTATGAGAAAAGGTTAAAT
GGGATTTTAGCTGATGAAATGGGACTTGGAAAGACAATAATGACCATAGCATTGCTGGCA
CATCTGGCATGTGAAAAGGGAATATGGGGCCCCCATCTAATTGTCGTTCCGACAAGTGTT
ATGCTTAACTGGGAAACAGAGTTTCTTAAATGGTGTCCGGCATTTAAGATTCTTACTTAC
TTTGGTAGTGCAAAAGAGCGCAAAATAAAGAGGCAAGGTTGGCTGAAACCAAATTCCTTC
CATGTATGCATTACAACTTACAGGCTGGTTATACAGGATTCAAAAGTGTTCAAGAGAAAG
AAGTGGAAGTATTTGATTTTGGATGAAGCTCATCTGATAAAAAATTGGAAGTCTCAGAGA
TGGCAAACTCTTCTTAATTTCAATTCAAAAAGACGCATTTTGTTAACTGGTACTCCCTTG
CAGAATGATCTCATGGAACTCTGGTCTCTTATGCATTTCTTGATGCCCCACATCTTTCAG
TCTCATCAGGAGTTCAAGGATTGGTTCAGTAATCCCATATCAGGGATGGTGGAGGGACAA
GAAAGGGTGAACAAAGAAGTAGTTGATCGGTTGCATAATGTCCTTCGTCCATTTATACTT
CGCAGACTGAAAAGAGATGTGGAGAAGCAGCTTCCTATGAAACATGAGCATGTAATTTAT
TGTAGACTTTCAAAAAGGCAGCGCAACTTGTATGAGGACTTCATTGCTAGCTCAGAGACA
CAAGCTACCCTTGATAGTGCCAATTTTTTTGGAATGATTAGCATTATCATGCAACTTCGT
AAAGTTTGCAATCATCCCGACTTATTTGAGGGTCGTCCAATCATCAGTTCTTTTGACATG
GCCGGTTTCGACATCCAGTTGAGTTCCTCCGTATGTTCAATGCTTTCTCCTAGCCCATTT
TCAACTGTAGACCTTTGTGGATTAGGTCTCATATTTACTCATCTTGATTTTAACATGACT
TCTTGGGAGTGTGATGAAGTTACTGACATTGCTACACCTTCAAGATTAATTGAAGAGCGT
GCTAATCAAGATAGCATTGAAGAAATTGGCCCTCAATCTAAACATTGGAAGAAGTTGCCT
GGAACAAATATTTTTGAAGAGATTAGAAAGGCAGTGTTGGAGGTGAGGCAAAGTGAACTG
AAGAAACATGCAGAGTCAATTGCATGGTGGAATTCCTTGAGGTGCCGGAAGAAACCTATA
TATTCAACAACCTTACGTGAACTTCTTACTATAAACAATACGGTTGATGATATATGTCAT
CAAAAGGTTGATCGACTCTGTCATTTGTCCTCTTCTAAGCTTGCTGATGTTATTCTTTCA
CCAGTTGAACGCCTCCAAAAGATAATTGATCTTGTTGAGTCATTTATGTTTGCCATACCT
GCAGCACGTGCTCCAGTACCTGTTTGTTGGTGCAGTAAAACAGGAACTTCTGTGTTTCTG
CAACCAAGTTATAAAGAGAAATGCTCTGAAATGCTTTTGCCACTTCTTTCGCCTATTAGA
CCTGCGATTGTCAGGAGGCAAGTGTATTTTCCAGACAGGAGACTTATACAGTTTGACTGT
GGAAAGTTGCAGGAACTTGCGGTTTTGCTCAGAAAGTTGAAATCAGAAGGTCACCGGGCT
TTGATATTTACCCAGATGACCAAGATGCTTGATATCTTGGAGGCTTTCATAAATTTGTAT
GGCTACACTTACATGCGTTTAGATGGATCCACTCAGCCAGAGGAGAGACAAACGTTGATG
CAGCGATACAACACAAATCCTAAGATTTTTCTCTTTATTTTGTCAACCCGTAGTGGGGGA
GTGGGCATCAATCTTTTTGGAGCAGATACAGTTATCTTCTATGATAGTGACTGGAACCCT
GCAATGGATCAGCAAGCTCAGGATCGCTGCCATCGGATAGGGCAGACACGTGAAGTACAC
ATCTATAGGTTAATTAGTGAGAGCACTATTGAAGAAAATATCTTAAAGAAAGCCAACCAG
AAACGCGCTCTTGATAATCTAGTCATACAGAGTGGAGACTACAACACTGAGTTTTTCAAG
AAGCTTGATCCGATGGAATTGTTTTCTGGTCATAAAGCTCTTCCCATTAAAAATGCTCCT
AAAGAGAAGAATCATAATCATGGAAACGAAGTTTCTGTGTCTAATGCAGACGTGGAGGCT
GCGTTGAAACATGCAGAAGATGAGGCAGATTATATGGCATTGAAAAAAGTTGAGCTGGAG
GAAGCTGTTGATAACCAGGAGTTCACAGAAGTCATTGGGAGATTGGAAGATGATGATCTT
GTCCATGACGATGATATGAAGACTGATGAACCAACGGAGATGGAGATGACAGTTCAAAAT
AAGGACAGTGGAGTGAACTTAAATGTGAAAGATTCCACTGAAGAACGGACACTAACTTTT
GCTGCCAATGAAGATGAAGACCTGCTTGCTGATGTCAAACAGATGGCTGCAGCTGCAGCT
GCGTCTGGACAGGCCATCTCAACCTTTGAGAATCGGTTACGCCCCATTGACAGATATGCA
ATTCGTTTTCTCGAATTATGGGACCCAATAATAGACAAAGCTGCAACGGAATCTGAAATT
AGATTTGAGGAGGAAGAATGGGAACTTGATCGTATTGAGAAATACAAAGAGGAAATGGAA
GCGGAGATTGGTGATGATGAGGAACCATTACTATATGAAAGATGGGATGCTGATTTTGCA
ACTGAGGCATACAGACAGCAAGTTGAGGCCCTGGCTCAAAATCAGTTGAAGGAAGAGCTG
GAAGCTGAAGCTCGTGAAAAGGAAGATGCAGATGATGGATATTGCGATGCGAATGACATG
CCAAGGAAGCCGAAATCAAAGTCCAAAAAGAAATCAAAGAAGGCAAAATTTAAATCTCTC
AAGAAAGGTTCTCTCACTTGTGAATCGAAATATGTAAAAGAGGAGCCATCCATGGACACT
ACATCTGTTGATGATGATTTAATGTACAATGATGAGGTTACCTGCTCAGACATGATGTCG
CAATATTCGGGATCACAGAAGAAACGCAAGAAAGTTGAAACAATTGGTGTTGAATCGGGA
AAGAGTTCCAAGAAGAAATTAAAGAAATCAAAGAAGACTTCTGAGATATGCCCTTCAGAC
CTAGAATCAACTCTGTGTGGAAAGCAGCAAGATGACTCCATTGAATTAAATCCATGTGAG
AATGCAGTTACTAATGACCAGAAATCTGCTGGCAGAAGCAAAATGGGTGGAAGAATATCC
ATCACTTCCATGCCAGTAAAGCGGGTCCTAATGATTAAATCAGAAAAGTTAAAGAAGGGG
AACATTTGGTCAAGAGATTGTTTTCCATCACCTGATTCATGGTTACCCCAGGAAGATGCA
ATATTATGTGCCGTGGTGCATGAATATGGCCCACATTGGAGCTTGGTTAGTGAAACTTTG
TATGGCATGACTGCTGGGGGGTTTTATAGGGGAAGATATCGCCATCCAGTTCATTGTTGT
GAGAGGTTCAGGGAACTGATCCAAAGATATGTGTTGTCTGCTCCTGAAAATCCTGTTAAT
GAAAAGACGGGTAATACTGGCTCTGGAAAGGCACTTCTCAAAGTAACTGAGGATAATATT
CAGTTGCTGTTAAATGTTGCTGCGGATCAGCCAGATCATGAGTTGCTTCTCCAGAAGCAC
TTCACTGCCCTTCTTTCTTCAGTGTGGAGGACTTCATTGCATGTCGAATGCCAAGAAAGC
CTTTCATCATCTAGAAATGGCTTATTTTTTGGCAGAAACCTTTTCAATTCATTTAATCAG
ATATCTAGGGAATCTCCAATTAAGGAGCCCTCAAAAAGAATGAAGTTCACTAATTTAGCA
CAGAATGGCAAATTGTTGGCAGCTGCACTCCATGAAGCCCATTGTAGACCCTCAGACGAC
ACTGTCTCCAGTTCTAACCGGATGGAAGATGTACTTCCTGTTTCTGAACAGGTTGAATTA
ACTCTGGAGTTTGGAAAGGAGGAAGGTGATTCCTCGATTCCATTTCCACCCGTCATCAAT
CTGTCAATACCTGTCTCAGACTCACAGCGGCCAGTCAACAAGGATTTGAGGGGAGAACAT
CATCTTAAATCTTCCGCAAATGCGGCCGAGAGTCGATTCAGGGATGCATCAAAAGCTTGT
GTTGAGGGCAGTCTGGGTTGGGCTTCATCTGCTTTCCCGGCAAACGATGTCAAGCAAAGG
GCACTGTCAAAACCACAGTCCTTGGGAAAGCACAAACTCTCTCTATCAGATTCAGTCAAG
CCACCACGGTCAAAAATGAAGAAGACTTCAGAGTATGGTGATGTTCATAATCTATTTGCT
GAGTCGGTATTACAATCACCCCCAATGGTGTTGCCGGGGGACCCTAATTTAAAGTTTGAC
CTTACTCCAGCTGACATTCAGGATAATTGGGTGAATGATTCAGATTGTTATTTGGATACA
CAGCTCACATTGGAAATGGAGAGCTTTGAATCCGTTCCTCATAGTTACACTCCTGATTTA
ATCTCCGGCCTAGATGATTTTTCATTATTGCCGGAATACACTGATATTGGG
>UniGene34
ATGAACAAAGATACCGAACTCTTATCGCGCCTAGCCGCGAATCATCTCCACTTAGCTCAA
TTCGAGCAATTACGAGCTATTCTGTTAACTTTACGATCTAAAAATCCCGAACTTGCTCTT
TCAATTCTTCAAACCATAGTTGCCAACTCCGGCCGCTTTGATAATATACTCTGGTCACCG
TCTTCTCCTTCGCCTTCTCTTCTTACATATCTATCAACCCTAGAGCTTTTAGAATACAGT
AACTCCACCTCGCGTACATGGAGTTTCGATCCTGGTATCTTGCGGCTGCGTGCAGAGTTT
CTTTTACTTATTCAAGTTCTCAGCGATATGGTGACGGAGAGCTTGCGCAAGAACGTGGAC
TTAGAGAGCATCGAGAGGGAGAAGGAACATGATGATTTTAGTGAAAAAGAGGAGTTGTTG
AACAGAAGCGAAGATTTGAAGGATGGAACTGATGAATTGGGGGAATGCTTACGGGTTTTG
GATAAGGTTTTGGAGTTAGGAGTGAAGAGATTGAAGCCAGATATTAGAATTAATGGTGAT
GATATTGCTAATGAAGAGGTCGACAGGAGTAACAGAAGAGTAGATTCTTCCGTTTCTTCT
GTTGATGAAGGAGAAATTATGTGTTTGAGAAGGGTAATTCTGGAACATGCGGATGTTTTC
GAAGCTTTATGTTGGAATATTCAGCAGCAGTTGAAGAGCGATGAGGTTGAGAATTCTGGT
TTAGCTATCACTGTGAGGAGGGAAGAGAGGGCGAGTATGGCTATTTTGAAGGATGAAGAG
GAGGAGGCGGCAGAAGTAAAGGTTCTTACTTTGATTCAAAGAACTGTTCAGTTAGCTCAT
TTAGATGCCATGAAGGATTGTATGGAGGCAGGAAACGAAGAAGGAGCTTTTTCTCACATT
CGTTATCTTCACCTTGATCGTGGAGTGGAGGAAGCTGAATACCGCATGGTTTTGCATGAT
CTCCTTGTGAGGATATTGTCAAGAAAGGAAGGATATGGAGACTTCTGGCAAGTCATGCAA
GAAAAGTTGCTGCGTGTTTATAGAGAGACTCTTTCTTCAAATTGTGGACAAATTGCTGGA
ATAATTCAGGGTATCCAAGATGAGTTGTTCCGTCAGGAGATTGAAACCTCACGAACACAT
GACAGCAGCCAAATTCCTCCTCCCTTAGAGCGCTTTCAATGTTATCTCAAAGAAACGAGT
ACGGATGCAGACTATAATGATCCTTCTTCCTTCAACCTTGCAGTCAGTTTGTGCATGAGA
GATATGTACCATTATGCACGTGTTTCTGGATTACATGTCCTTGAATGTATCATGGATATG
TCACTATCTGCTGTCAAGAGGGAGCAACTTCAAGAGGCTAGCAATGTTCTTATGTTGTTT
CCACGACTTAGGCCCCTGGTAGCTGTTTTGGGATGGGATCTGTTGTCTGGAAAGACAACA
GCTCGAAGAAAATTAATGCAACTTCTTTGGACCTTTCGTAAGTCACAAGTGTTTCGACTG
GAAGAATCTTCAGTATACAGTAACCAAATGGATGAGATATCTTGTGTGGAACATCTGTGC
GATTTATTATGTTATCAGCTTGATCTTGCCTCTTTTGTTGCATGTGTTAATTCTGGTCAA
ACATGGAATTCAAAGTCCTCATTACTGTTGTCCGGGAACCAGCAAATAATTTCTGGAAAT
GAAGATAATCAGTCAGAACCTTTTGTTGAGAACTTTGTTCTGGAAAGGCTTTCTGTTCAG
AGTCCTCTACGTGTGCTTTTTGATGTTGTGCCAGTCATAAATTTCAAGGATGCCATTGAA
TTAATTAGCATGCAGCCAATTGCTTCTACTGTAGCAGCCTGGAAAAGGATGCAAGATATT
GAGCTTATGCACATGCGGTATGCCTTGGAATCTATCATTCTTGCACTAGGAGTAATGGAA
AGGTCAATGACTGACGATAAAGAGAGTCGTCATCAAGCAGCTCTGTGCCATTTGAAAGAC
CTGAGAAATCATATGGAGGCAGTTACAAATATTTCACGCAAGATATTGATGGTCAATGTT
ATAATTTCACTTTTACATATGGATGATATCTCTCTCAATTTGACGCATTGTGCCTCACCA
GGAAGCAATTCTGAATCACTTTCTGCATGTCCTTGGGAGCATGCCAATGTCACTACATGT
GAAGGGGGAAATGAACTGGTTATTTCTTTCACAGGATTGTTGCTTGATATCTTACATCGC
AGCCTTCCACCAGGCACCATTGAAGATCATGCATTAAATGATACAACAAATTCTGGTGGT
AGGCAGGCCTTAGAGTGGAGAGTATCTATTGCTAAACATTTTATTGAAGATTGGCAATGG
AGGTTGTCAATTTTGCAGCGTCTTCTACCATTAGCTGAGCGCCAGTGGAGATGGAGGGAG
GCATTGACTGTTTTACGTGCGGCCCCATCCGAGCTACTTAACCTTTGCATGCAAAGGGCA
AAGTATGACATTGGGGAAGAAGCAGTTCATCGATTCTCGTTGTCAGCAGAAGATAGAGCT
ACTCTTGAATTGGCTGAATGGGTGGATGGCACTTTCAGACGAGCATCTGAATCCAGACTG
GTAGAAGATGCTGTTTCTCGTGCTGCTGATGAAACTTCATCAGGGCAAGACTTGGATTTT
TCATCCCTCCGTTCCCAATTAGGTCCTTTGGCTGCAGTTCTTCTATGTATTGATATTGCT
GCAACTTGTGCAAGGTCGAGAAATACATCACAACAACTTTTGGATCAGGCGCAAGTCATG
TTATCTGAGATATATCCAGGAGGTTCTCCCAGGACAGGCTCCACTTACTGGGATCAGATC
CATGAAGTGGGAGTAATTTCTGTCTCACGACGTGTACTCAAACGTTTGCATGAGTTGTTG
GAACAAGATGATAATCCTGGTCTCCAAGCAATTCTTTCTGGGGAGATTATCATTTCAACA
TCAAAGGAGTTGATTCGTCAGGGGCAAAAGGAGCGTGCTCTTGCTATGCTTCATCAGATG
ATTGAAGATGCTCACAAGGGCAAGAGGCAGTTTCTTAGTGGTAAAATTCATAACCTTGCT
AGAGCTATTGCTGATGAGGAAACAGAGCTAACCTTGATCAAAGATGATCATAACTATATG
GAACGGAAAATTTTAACCGATCTTGATAAGGATGGTGTTCTTGGGCTTGGATTAAAAGTT
GCCAAACAGATTCCTGTAAGTTCAGCGGGTGGAGAAATTAGCACACTGTCTGTTGGTTAT
GATTTAAAAGATTCTGGGAAGAGATATTTTGGTCCGTTAAGTGCCAAGCCTACAACATAT
CTGTCACAATTTATCCTCCACATTGCTGCAATTGGCGACATAGTTGATGGGACAGATACA
ACCCATGATTTCAACTTTTTCTCTATTGTTTATGAGTGGCCTAAAGATCTTCTAACTCGC
CTGGTCTTTGAACGAGGCAGCACTGATGCGGCTGGAAAAGTAGCTGACATTATGTCTGCT
GATTTTGTCCATGAAGTTATATCAGCATGTGTACCTCCTGTTTTCCCACCACGGTCTGGT
CATGGATGGGCATGCATTCCTGTGATTCCTCCTTGCCCTAGAAGTTGCTCAGACAATAAG
TTGCTTTTACCTTCCTCTAAAGAAGTTAAGCCTAATTGCTACAGCCGCTCTGAAGCAACA
CATGGAGTCCCTTTATATCCTCTTCAGTTGGATATTGTTAGACATTTGGTTAAGATATCC
CCAGTGAGGGCTGTGTTAGCATGTGTTTTCGGAAGTGGCATTCTGAATAGTGGGAGTGAC
TCTTCTATATCTAGTCCCTCGGATGATGGTTCGGCATCTGACACAAACCGACAATTTTAT
GAGTTTGCTCTTGACCAATCTGAGAGATTCCCGACTTTGAACAGATGGATACAAATGCAG
ACTAAACATCGAGTCTTGGAATTTGCTGTAACATCCAAGCAAAGGGATGACTATGGTGAG
GTTAAAGCTGATGCAAGATCTTCTGTGAAGAGACTTCGAGGGAATGACTGTGATGTCGAG
TCTGAAGTAGATGACATTGTTGGTAGCAGTAATATTACAACTGCTTTACCAGACGTCAGT
AGTCGAGGAAGTGTAGCTCCTGATTCACAAGAGAATTCCTCAAAATCTGATGCTATTGAG
ACTGATACTGCAGTTTATCTTTCCCTGGATTGGGAGAATGAGGAGCCGTATGAGAAAGCT
GTAGAGCGATTGATCATTGAAGGAAAACTAATGGATGCTCTTGCACTCTCTGATCGATTT
TTGCACGATGGGGCCTCAGACCAGCTACTTCAACTACTCATTGAACGTGGAGAAGAAAAC
CATCCAAGTCCTGTACAGTCTCAAGGTTATGGAGGTCAAAGCATCTGGAGCAATAGTTGG
CAGTATTGTCTGCGTTTGAAGAATAAACAACTGGCAGCTAGACTTACCCTCAAGTATATG
CATCGATGGGAACTTGATGCCGCTCTGGATGTGCTCACAATGTGCAGCTGCCATCTTCCA
GAGAGTGATCCCATTAGGAATGAGGTCCTGCAAATGAGGCAAGCTTTACAGAGGTACAAG
CATATATTGAGTGCTGATGATCATTTCAGCAGCTGGAAAGAGGTTGAAGCAGAGTGTAAG
GTAGATCCTGAAGGTTTAGCACTTAGATTAGCTGGGAAAGGAGCAGTTTCTGCTGCTTTA
GAAGTGGCTGAAAGTGCAGGATTATCAATAGATTTGCGGAGAGAGTTACAGGGTCGGCAA
CTTGTGAAGCTTCTTACTGCAGATCCTATCAATGGTGGAGGTCCTGCAGAAGCTTCGCGC
TTTCTTTCCTCGTTACGTGACTCTGATGATGCTTTGCCTGTTGCAATGGGTGCAATGCAG
TTGTTGCCAAACCTTCGGTCGAAGCAGCTTCTCGTCCACTTCTTCCTCAAAAGAAGAGAT
GGGAATCTGTCAGATGTTGAGGTTGCCCGGTTGAACTCATGGGCTTTAGGACTCCGTGTG
CTTGCTGCATTGCCAGTGACATGGCAGCAAAGGTGCTCTGCGTTGCATGAACACCCGCAC
CTGATTTTGGAGGTTCTGTTAATGAGGAAACAGCTGGAATCTGCGGCTTTGATCCTCAAA
GAATTCCCGTCACTGAGAGATAACAGTGTCATTATTTCATATGCTGCAAAAGCCATTGCT
GTCAGTTTGAGTTTTCCATCTAGAGAACCACGGATTTCTATATCTGGGACAAGGCCAAAA
CCAAAAACTAGAACAGGTGTGCCTGCAAGATCAACTTTCTCTAGCAGTTTAAGTAACCTC
CAAAAAGAGGCTCGTAGAGCCTTTTCATGGGCCCCACGAAATACTGGAGATAAGAATGTT
ACTAAAGATGCATATCGGAAAAGAAAGAGTTCTGGATTGCCAGCACCCGAAAGAGTTGCT
TGGGAGGCAATGGCTGGAATCCAAGAGGATCGGGTTTCATCATATTCTGCTGATGGACAA
GAAAGGCTCCCTTCTGTTTCCATTGCTGATGAATGGATGCTAACTGGAGATGCTAGTAAA
GATGAAGCTGTCCGTGCAGCACACCGATATGAAAGTGCCCCTGATATTATACTTTTTAAG
GCCCTACTTTCACTGTGCTCTGATGAATTTGTGTCTGCCAAAAGTGCACTGGACTTGTGC
ATGAATCAGATGAAGTGTGTACTGAGCTCACAACAGTTACCTGAGAATGTATCAATGGAA
ACAATTGGTCGGGCATATCATGCCACTGAGACATTTGTACAGGGGCTACTTTTTTCTAAA
TCCCTGCTGAGGAAGCTTGTTGGGGGGAGTGAGCTTACTAATTCTGAAAGAAGTAGGGAT
GCAGATGATGCATCTTCGGATGCTGGAAGCTCTAGTGTGGGTAGTCAGTCCACAGACGAG
CTATCTGAAATCTTGTTGCAGGCAGACATTTGGCTAGGGCGTGCTGAGTTGCTTCAAAGC
CTGTTGGGATCAGGAATTGCTGCATCTCTTGATGATATTGCTGATAAAGAGTCATCTGCC
CATCTCCGTGACAGGCTGATTGTTGATGAACAGTACAGTATGGCTGTGTACACCTGCAAG
AAGTGTAAGATTGATGTTTTCCCTGTGTGGAATGCATGGGGACATGCTTTGTTAAGGATG
GAGCATTATACCCAAGCACGTGTAAAGTTCAAGCAAGCTCTTCAATTATATAAGGGGGAC
CCAGCCACCGTCATTTTAGAGATCATTAATACAATGGAAGGAGGCCCTCCAGTCGATGTG
TCAGCTGTCCGTTCTATGTATGAACATTTGGCTAGAAGTGCACCAACGATCTTGGATGAT
TCACTTTCTGCTGATTCATATCTCAATGTTCTGTACATGCCATCTACATTTCCTCGTTCA
GAGAGATCCAGGCATTCTCAAGAATCCACAAGCAACAATTCAGCTCTGAACTCTGACCTT
GATGATGGGCCTCGCAGCAATCTGGACAGCATGCGCTATGTTGAGTGCGTTAATTATTTA
CAAGAATACGCTCGTCAGCATTTGCTTGGGTTTATGTTCAGACATGGTCATTATAGTGAT
GCCTGCATGTTGTTCTTTCCGCTAAATGCTGTCCCCTCACCTCCTCAACCTTCAGCAATG
GGAGTAGTAACATCATCTTCTTCTCCTCAAAGGCCAGATCCTTTAGCAACTGATTATGGG
ACTATTGATGATTTATGTGATCTGTGTATTGGTTATGGTGCAATGTCTGTTCTTGAGGAA
GTGATTTCAACAAGAATGGCATCGACAAAACAGGATGATGTGGCAGTAAACCAGCATACA
GCTACTGCTCTTGCTCGCGTTTGCACTTACTGTGAGACTCACAAGCATTTCAATTATCTG
TACCAGTTTCAGGTAATCAAGAAGGATCATGTTGCTGCTGGACTTTGCTGTATTCAGTTG
TTTATGAATTCCTCTTCACAAGAGGAAGCTGTAATACACTTGGAACATGCTAAGATGCAT
TTTGATGAAGGATTATCAGCTCGACATAAAGGTGGGGAGTCTACTAAACTTGTCACCAAA
GGTGTAAGAGGGAAAAGTGCCTTTGAGAAACTCACTGAAGAAGGACTTCTCAAGTTTTCT
GCTCGTGTATCGATCCAGCTGGAAGTTGTGAAGTCCTCAAATGATCCAGATGGACCACAG
TGGAAATATTCACTTTTTGGAAATCCTAATGATCTGGAAACCTTCAGGAGGAGGTGTGAG
GTTGCGGAGAAACTGGTGGAGAAGAATTTTGATTTGGCTTTTCAAGTGATTTACGAATTT
AATCTTCCAGCTGTTGATATATATGCTGGTGTTGCTGCATCTCTTGCTGAGAGAAAAAGA
GGCAGCCAGTTGACAGAGTTCTTTAGAAACATAAAAGGAACCATTGATGATGAAGATTGG
GACCAGGTCTTGGGAGCTGCAATAAATGTATATGCAAATAAACACAAAGAACGTCCTGAT
CGTCTCATTGACATGCTGACCAGCAGTCACAGGAAGGTGCTGGCCTGTGTGGTTTGTGGT
CGTCTAAAAAGTGCATTTCAGATAGCTTCTCGAAGTGGAAGTGTGGCTGATGTTCAATAT
GTAGCTCATCAGGCACTACATGCAAATGCACTGCCAGTGCTTGATATGTGTAAACAGTGG
TTGGCGCAATATATG
>UniGene35
GTTGATTTAATCGCCTTCCTTATCATTCAGTATGCTGCACCCAAATTAAGTTTCCGTTTC
CGGAGGCGATTTTTGTTATTATGGCCCATTATTTTGTTCTCCCTTCTTGTTATTTTTTCT
CAATTCGTTTATCTTATTTTATGGGCAATTAAGGGAAATGAGTGGAGTGGAGTAAATGCT
TGGTGGGCACATCTAATTGGTTTTACTGTAGTCCAGTCGTCGAAGACCCTATATGTGATC
TATTTCTTGGTGGTTCAACTATTAACAGTTTCTGTTGCTTTAGTTGATATGTATGGTATC
AGATTTGGTCTATTTCCATGGCAAGATTCCTGCTGGGGCCTTTTCTTAACTTTTTTTGAA
CGAATAGGTTCTTATCTCAGGGTTACTTCCTGTTTGCTGCTGCCTGCCATTCAGCTTGGT
GTGGGGATTAGCCATCCCTCGTGGCTTTCCCTCCCCTTTTTTATTGGCAGCTGTGTAGGC
CTTGTGGATTGGTCTCTGACAAGCAATTTTCTGGGACTTTTCAGGTGGTGGAGGCCTCTT
CAGCTATATGCAGGCTTTAACATTATCCTTCTTTATGTCTATCAGCTTCCTGTAGAGGTC
CCTGATCTCTTTCACTGGATAGCTGATTTTGTTGGTCTTCTCAAAATATCGGGGAGAACA
GAGTGGCCAGATATTTTTTCAAGTCTTTCTCTTGTACTTTTTTACATGATGCTATCCTTT
GTCAAGTGTGATTTGGAGGAAATGGATTTCATTATGTCAATGCGAGAAAGTAATTTGACA
GAGCATCTTCTCCCCTTAAGGCACTCTTTTTTCATTCGTCAATCTAGATCTGGTGTCAGG
CATACCAATGTTTTATTGAGGGGAGCAGTTTTTCGGACCTTTAGTATCAACTTTTTTACG
TATGGTTTTCCGGTCTCCTTGTTCGCTCTTTCCTACTGGAGTTTTCATTTTGCCAGTTTA
TGTGCATTTGGATTACTTGCATACGTTGGCTACATTATTTATGCCTTCCCTTCTGTGTTC
CGTATGCATCGGTTAAACGGGCTGCTTCTTGTCTTCATTCTCCTTTGGGCTGTGAGCACA
TATATTTTCAATGTAGCTTTTCCTCTCTTGACTAGAAAACTTGGAAAGGATATGAAAGTC
TGGGAGATGGTTGGATTATGGCATTATTCCATTCCTGGATTGTTTCTGCTTGCTCAATTT
TGTCTTGGTATTTTGGTTGCATTGGGTAACCTTGTCAACAATTCTGTTTTCCTTTACTTG
TCCGATGAGGGTAATCAATCTTCAAATGAGAACTCCACTGTAGAAGTGGAAGAAGATACC
AAGGTGTTGATTGTAGCTACGATTGCATGGGGGCTGCGGAAATGCTCTCGGGCCATTATG
TTGACACTGATTTTCCTCATTGCCATGAAACCTGGTTTCTTCCATGCTGTGTATATGATA
TTTTTCTTGGTCTATCTTCTGAGCCACAACATCAGCATAAAGATGCGTCAGTCCCTGATT
CTTTTGTGTGAAGCTCACTTTGCACTGTTGTACATTCTTCAGATTGATTTGATCTCTCAT
GCATTGGCGCAAGCAGGCTGCTTAAGTAAGGACGTCTTGATGCAGTTAGGTCTTGATAAA
CAAAACAGTTCTTGGGATTTCTTGGAGATAGCATTACTTGCTTGTTTCTGCGCCATCCAT
AACCATGGGTTTGACATGTTGTTTTCACTCTCTGCAATTGTACAAAATACTACTAGCCCT
CCTATTGGATTTGGCATCTTGAAAGCAGGTCTGAACAAATCAGTCCTCTTGTCAGTGTAT
GCATCTCCAACTGTCAGATACAGCCATGAGAGCAAGATAACATCATTCCTTGGTGCAGTT
GGACAGAAGTTTCTATCCATATATAGATCATGTGGAACCTACATTGCATTTCTTACTATT
CTTTTCACAGTATACCTGGTAACACCCAATTATATATCATTTGGGTATATTTTCCTGCTG
CTTTTTTGGATAATTGGAAGACAACTTGTTGAGAAAACAAAAAGGCGCTTATGGTTTCCT
TTAAAAGTATATGCCATCATGGTTTCTATCTCCATCTATAGCTTGAGCAGTTTCCCCAGT
TTTGAGATGTGGCTTTCCAGGTTCATAGATTTGTATTTTTATTTGGGATACAACTCAGAG
GCTTCCCTGTTACAAAATGTTTGGGAATCTCTGGCTGTCTTAATAGTGATGCAACTTTAT
AGCTATGAAAGGAGACAGAGCAAGTACAATAGGTCAGAGGATACTGATCCATTGGACACT
GGGGTATTCAGTTTCATTAAACGGTTTCTGATTTGGCACAGTCAGAAGCTTCTGTTTATT
GCATTATTCTATGCTTCTTTATCACCAATTAGTGCCTTTGGTTTTATATATTTACTTGGC
CTTGTAATATGTTCAACTTTACCCAAAACTTCTCGGATACCATCCAAATCATTCCTGTTT
TATACAGGATATTTGGTAACATCTGAGTATCTGTTTCAGATGTGGGGTAAACAAGCTGGA
ATGTTTCCAGGGCAAAAGCACTCGAAAGTTTCCCTTTTTTTGGGTTTCCGTGTGTATGAG
CCAGGTTTTTGGGGAATAGAGTCTGGATTGAGAGGGAAAGTGCTAGTAATTGCTGGTTGC
ACGCTTCAGTACAATGTCTTCCGTTGGTTGGAGAAGATGCCAAATACTACTCTAGATAGA
GGGAAGTGGGAAGAGCCTTGTCCATTATTTGTATCAGATGAAAATGCCTATACAAATGGT
TCTATATCCAATGATGAAAATACGCCACCATCAGACTATCGTTTGCCATCTGTAAAAATA
GAAGGGGATACAACTACTAGCACTTTTTCTATGACGTCTGGTCTTACTCGAGCACCTAAC
ATTCCGTCCAATAATACAGGAAGTTCTGAAGGCAGTGACAGCAGAAAATTTTCATTTGGG
TATATCTGGGGAAGCACCAAGGAGAGTCATAAGTGGAATAAGAGGAGGATTTTTGCTTTG
AGAAATGAAAGATTTGAAACACAGAAGGCTCTTTTGAAAATATATTTCATGTTCTGGATG
GAAAATATGTTTAATCTCTTTGGCCTTGAAATAAACATGATTGCATTGCTTCTAGCAAGC
TTTGCCTTGTTGAATGCCATCTCTTTGCTATATATAGCATTGCTTGCTGCCTGTATTCTT
TTGAATCGGCGAATAATACGAAAGTTGTGGCCTATATTTGTTTTCTTGTTTGCTTTAATT
CTCATCCTGGAGTATTTTGCCATCTGGAAGAGCACCTTTTTTGTTGATCAATCTACCCCA
ATTGAGCCTGGTGTATATTGTCATGACTGCTGGAAAAATTCAGATCTTTATTTCCAGTAT
TGCAAGAGTTGTTGGCTGGGACTTGTTGTGGATGATTCTCGTATGCTTGCCAGCTATTTT
GTGGTCTTCTTGCTTGCTTGTTTCAAACTTCGCGCTGATCGTTTGTCCAGTCTGTCAGGC
TCATCAACATATCGCCAGATGATATCTCAGCGTAGAAATACATTTGTTTGGAAGGATCTG
TCTTTTGAAACAAAAGGCATGTGGACATTGCTGGACTACCTGAGACTTTATTGCTATTGT
CATTTGTTGGATCTTGTGCTTTGTTTGATTTTGATTACTGGGACCCTGGAATATGACATT
CTGCACCTTGGTTATCTTGCGTTTGCTCTGGTTTTCTTTCGAATGAGACTTGTGATACTG
AAGAAGAAGAACAAAATATTCAGGTTCTTGCGCATATACAATTTTGCTCTTATTGTCCTG
TCTCTTGCCTATCAATCTCCTTTTGTTGGTGTATTTAGTTCTGGGACTTGTGAGACGATA
GATTACATATATGAGATGATTGGGTTTTATAAATATGACTATGGGTTTCGAATTACTGCA
AGATCCGCACTTGTTGAGATCATAATATTTCTACTGGTATCACTTCAGTCATATATGTTC
TCCTCCAGTGAATTTGATTATATCTCACGCTATCTTGAAGCGGAGCAAATTGGTGCAATT
GTACATGAGCAGGAGAAGAAAGCTGCATGGAAAACTGCACAGTTACAGCATATTCGTGAA
TCTGAGGAGAAGAAATGCCAGCGGAATATGCAAGTGGAGAAGATGAAGTCAGAGATGCTC
AACTTGCAAATTGAACTTCACAATGTTAAGTCAACTACTAATTATGGTGGCACTTCCCCT
GAGAGGGAAGGTCTAAGAGAGAGGAGAAACATTTCTCTCAGTTCTAAAAGGGGTTCTATT
AGTCCCCAGAAAGGTGACAAGACTCTTGGTAAACAGGAGCATAGTACTAGAGATGATTCA
GCACTCCCTTTTGAAAGGAATGAATCCCCATTTAGTTTGGATGCTGAAAGTCTAGAAAGA
GAAATGTCTCTGAAGCATTCCTCAGAATCCCCAATTTGTGAGATCACTGAGATCAGACAG
GAATCAGCTGATAGTCTGTTTTTTGATTCTGGAAAAAAAGAGAAGGGTCAATCAAAGGAA
CACCCTTTGAGATCTGCTGTACAGATGATAGGTGATGGTGTTTCACAGGTGCAGTCCATT
GGGAATCAGGCAGTTAATAACCTTGTGAGCTTCTTGAACATTGAATCAGAAGAGTCAGAT
ACAAATGAGCACTCACCTTCTGAGAATGGAATACATGGTGAGATGGAAAGCCAGGAGACT
GGAATACATGACCACAAGAGTCAGCTTCTTAAACATGTCAATTTGGACCGTTCATCGTCT
TTGCAGTCTGATATGAGTTCAGATGCCACAAGTCTGCAGATAGGAAGAATATTCCGATAT
GTGTGGTCCCAAATGCGGTCCAATAATGATATTGTGTGCTACTGCTGTTTCATCCTTGTT
TTTCTCTGGAACTTTAGTTTGCTTTCTATGGTGTACCTTGCAGCTCTTTTCTTATATGCT
TTATGTGTAAACACAGGTCCAAATTATGTTTTCTGGGTTATAATGCTGATTTATACTGAA
GTTTACATTTTGCTTCAGTATCTCTACCAAATTATCATTCAGCACTGTGGCTGGACTATT
GCTTCAGGCATACTTCGTGAGTTAGGATTTCCTGCACATGAGATCAACTCATCCTTTGTC
ATTGCTTCATTACCTCTATTCCTTGTCTACTTATTTACTCTCATACAGAGCTCTATAACT
GCAAAAGATGGTGAATGGTTGCCTTTCGTGGACAGTAAATTCTGTAGAAAAGGCTCTTTG
AATAGAAAGGATGTTCTCACGAGTTACAGTTGGAGTGAGAAGGCACAGGAATTACTGCAT
GTAATGAGAAGTATGGTAAAATTGATAGTCAGAAGCATTTTTAGGTACTGGGAATCATTG
ACAGTAGGAGCAGAGTCTCCTCCATATTTTGTCCAGGTATCTGTGGATGTCCACTCATGG
CCGGAGGACGGAATCCAGCCGGAAAGAATTGAGTCTGGAATGAACAAATTGCTTCAAATT
ATTCACAATGAGAGATGCAAAGAGAAGTTCCCAAATCTTTGCCCTTTTGCTAGTAGGGTT
AATGTTCAGAGTATTGAAAGAAGTGAAGAAAACCCTAACATGGCCCTGGTGGTTTTTGAG
GTGGTATATGCATCCCCTTTGACAAGTTGTGCTTCAGCAGAATGGTACAAGTCTCTAACT
CCTGCATCTGATGTAGCAAAGGAGATTCTTAAAGCAAAGCATGATGGGTTTGTTGAAGAA
GAGGGATTTCCATACCCTATTATCTCTGTCATTGGGGGAGGCAAAAGAGAGGTTGATCTC
TATGCCTATATATTTGGTGCAGATTTGAGTGTGTTCTTCTTGGTTGCAATGTTCTACCAA
TCTGTCATAAAGAACAAAAGTGAATTTCTAGATGTTTATCAGCTTGAAGATCAGTTTCCG
AAAGAGTTCGTATTTGTCTTGATGGCTATCTTTCTTCTGATTGTCCTTGACCGCGTTATT
TATCTATGTTCATTTGCCACTGCAAAGGTTGTCTATTACATTTTCAACCTCATCCTCTTC
ACATATTCAGTCACTGTATATGCATGGAACTCGGAACCTTCCCAAGAGCATGCTGCAGGG
ATAGCGCTTCGTGTTATATTTCTTGCAAAAGCAGTCTCTCTAGCACTGCAGGCCATTCAA
ATTCGTCATGGGATTCCTCATAAAAGCACCTTGTATAGACAGTTTTTGACCAGTGAAGTT
TCACGAATTAATTATTTGGGCTATAGACTTTACCGTGCTCTGCCATTCCTTTATGAATTG
CGATGCGTGCTGGACTGGTCATGTACAACCACGTCTTTGACCATGTATGACTGGCTGAAG
CTGGAAGACATAAATGCAAGTCTGTATCTTGTTAAATGTGATGCTGTCTTGAATAGAGCT
ACCCACAAACAAGGAGAGAAGCAAACAAAATGTACCAAATGTTGCAATGGGATATGCCTT
TTCTTCATATTACTCTGTGTTATTTGGGCTCCTATGCTGATATACAGTAGTGGCAACCCA
ACAAATGTTGCAAATCCCATTAAAGATGCAAGTGTTCAGCTTGATATCAAGACGGTGGGT
GGAAGGTTAACATTGTATCAAACTACTCTTTGTGAAAAAATCCCATGGGATGATGTAAAC
TCTGATGTACATCTCGATCCCCATGGTTATATGGATGCATACAATAAGAATGACATTCAG
CTGATATGCTGCCAAGCAGATGCAAGTACATTATGGCTTGTTCCTGATGTGGTTCAGAAG
AGATATATCCATTCCCTTGATTGGGATTTGGATATGGATATTATTTTCGTTTGGCTACTC
TCTAGAGAGAGACCAAAGGGCAAGGAACTAGTGAAACTTAAGAAACCTGTTGATCCTCTG
TATCTTCCAAGACGATCGGACATCCAGAAAGTTCTTAATGGTTCCACAAACAGCTTTAGG
ATATACAATCTTTATCCAAGATACTTGAGGGTTACCGGTTCTGGTGATGTCCGACCTTTG
GAACCAGAGGAAACAGCAGTTAGTGCAGATCTCATTTTAAATCGTGAAGATGTTAGTTGG
TGGTCGTTTCATGATATCAATTCACCAAATGCAAGTGCCTGTGGAGGTTTGACAGGGCCC
ATGGCCATCATAATGTCTGAAGAAACTCCACCGCAGGGTATTCTTGGTGACACGATCAGC
AAGTTCAGCATCTGGGGTCTCTACATAACTTTTGTGCTTGCTGTGGGTCGTTTTATCAGA
CTTCAGTGCTCAGACTTGAGAATGAGAATACCATATGAAAATCTTCCTTCCTGTGACAGA
CTGATAGCTATCTGCGAAGATATATATGCTGCAAGAGCAGAGGGTGAGCTTGGAGTTGAA
GAAGTCCTTTACTGGACACTTATAAAGATCTACAGATCGCCACACATGCTTCTTGAGTAC
ACCAAACAAGAC
>UniGene37
ATGGTGGGAGAGATTTCAAGCAAGGACAGAGGAATTTCTAATGCTTCGGATTTCATTTCC
ACCATGTTTTCTTGGTCTCTAGAGGACATTCACAATGATCAACTTTTCAAGGTGGATGAA
ATTCCAAAATCGTTTAAGTCTGTTGAACAATATTTTTCGTCATATGTAATTCCCTTATTG
GAGGAAACACGAGCCACGCTGCAACAAAGTATGGAGATTATATCTAGAGCACCAACAGCT
GAAGTTATATCTTTGTCTCGGCGCCTGCGAAACAAGACTTTATTCTATGATATTAAGATT
GATTATTGGAGAAACAGATCCCGTGATCGTCGTGAGGAATACAAAATGTCGCCTGGAGAT
GTTATTGTTCTGGCAGATGCTAAACCTGAAACTGTATCTGATTTGCAAAGGGTGGGAAGA
GCATGGACTTTAGCACTCGTCACCAATATCCCAGATGATGAGATTGAGGATGATGAGATT
GAGGATGCTAGTACATCCTCTACTTCTTTTGCAGTCAGGCCATCAAAGGATATTGATGTT
GTTGATGAAATGCAAAAATCATTGGTTGTGATCTTCTTGACAAATGTGACCACTAATAGA
AGAATATGGAATGCATTGCACATGTTTGGAAATTGTGATATCATTAAGGAAGTTTTGTCT
GGTCCTTCAGAGGTTGAGGAAGATTGCAGCCTCTGTTCCACAAATAGCAGCATAACATGC
AGTAATTTTGCAAGGAATCTATCATCTAAACTGAATGAATCTCAAACTAATGCGGTTTTT
GCTTGTCTTCGTAGAATGCAATGCGTTCGCAGGCCTAATGTGGAACTTATTTGGGGCCCT
CCTGGGACAGGGAAAACTAAAACCATCTCTATGTTTCTCTTTACTCTCTTAAGGTCGAAA
TGTAGGATCCTGATTTGTGCCCCCACCAATGTTGCTATAACAGAATTGGCATCTAGATTA
ATAAAGCTGGTGATGGAATGCTCTGAAACAGATTCAGGACCTGATGCATTGCGTTGCTCT
TTAGAAAATATTCTTATATTTGGGCACAAGGAAAGGCTCAAAGACAATCCAGAGATTGAA
GAGATATATTTGGATTATCGTGTTAAAAGGCATACAGAGTGCTTTGCTCCTGCATCTGGT
TGGTTCTACTGTTTCACTATGACAATAGATTTTTTCCGAGATTGTGTTGGTGAGTACTAT
ATTTTCTTGGAGAATGAATTGATCAAAGAGCAGGAATGTGATCAGGAAAGTAAGGAAAAA
GAAAAATGTTGCAGTAGTGCAGCTGAAATTTGCACTGAAAAGAGTAAATCATTTCTTGAA
TTCATTAGAGAAAGATTCCGCTGTAATGTATTGCCACTGAGAAAATGCCTAATCACTTTG
TGCACTCATATACCTGAAAGCTACATTCTGAAACATAACATTCAAAGCATGAAAACCCTC
ATTGGTTTGCTGGACTTTTTTGAAACACTGCTTTTTCGTGATGATGTAATTTCGGAAAAA
CTTGAGAAGCTTTTTGCACAGGAGGTGTTAGTTGGGAATTCTTTTGAATCTTTTGCTGAT
ATTTCATTATTATTATACTTGAATAGAACCAAATGCCTTTCCACTTTAGAAACTCTCTAT
AACTCTCTTCGTGAACTTGAGCTTCCTAGTTCTTTGAACAAGCATTCTGTAGAGGAATTC
TGCTTTCAAACAGCTTCATTAATTTTCTGTACTGCATCTAGTTCATACAAGCTACATTCA
ATGAAGATCAAACGTTTTGACTTATTGGTTATTGATGAAGCTGCCCAGTTAAAAGAATGC
GAATCGATAATACCTCTACAGCTTCCTGGAATTATGCATGCCATTCTTATTGGTGATGAA
TGCCAGTTACCAGCTACTGTTCAAAGCAATCTTTCTTATGAAGCCGGCTTTGGAAGAAGT
TTATTTGAAAGGTTGAGCAATTTAGGTCATCCAAAGCATCTTTTAAATGTGCAGTACAGA
ATGCACCCATCAATAAGTACCTTTCCAAATTCAAATTTCTACTATAATCAGATCATAAAT
GCACCAAATGTTAGGATGAGAAGTTATGAGAAGAGTTATCTTCCTGGGTCAATGTTTGGT
CCATATTCATTCATAAATGTAACTGGTGGAAGAGAAGAGGTGGATGAAGTTGGACGTAGC
CGGAGGAATATGGTTGAGGTAGCTGTTGTTTTGAAATTGGTGCTTCGTCTATACAAAGGA
TGGAGTCGCCTAAAACAGAACCTCAGCATTGGCATCATATCTCCATATGCTGCTCAGGTC
CTTGCAATTCAAGAAAAACTCAGTTTGAAGTATGAAAAATCTGATGGGTTTTCAGTGAAA
GTCCAGTCAATAGATGGATTCCAAGGTGGTGAGGAAGATATTATAATAATATCAACTGTG
AGATCAAACGATACTGGAGCTATTGGGTTTTTATCTGACCATCGAAGAGTTAATGTTGCT
CTTACAAGGGCCAGGCACTGTCTTTGGGTTTTGGGGAATGAAAGAACGCTAGTTAGACGT
CAATCTGTTTGGGAAAAGCTAGTTTATGATGCAAAACATCGTCAATGTTTCTTTAATGCT
GATGAAAATGAAGAATTGGCCAAAACCATTCTAGAAGTCAAGAAAGAGTTTGATCAACTT
GATGATTTGCTCAGTGGAAATAGTATGCTTTTCAAATGTGCCAGGTGGAAGGTTTTCTTT
AGTGAATACTTCAGAAAGTCTTTTGGAAAACTAAAATCAAAGCAGATGAAGACTTCTGTT
CTGAACCTTCTGCTGAGACTTTCTAATGGATGGCGTCCTAAGAAAAAAAACGTGGATTTA
ATTTGTGAAAGCTCTTCCCAAATCTTGAAACAGTTCAAGGTTGAAGAACTCTATATGATC
TGTTCAATTGATATAATGAAAGAAGTAACATACATTCAAGTTCTGAAGGTCTGGGATATA
TTGCCATTGGAAGAAATCCCGAGATTGGTTAAACGTCTCAGTGGGATCTTTGAAAGACAC
ACGGATGATTTCATCAATCATTGCAATGAGAAATGTTTGGAAGGGGACCTGGAAATTCCC
CAAGTTTGGTCAACGTCATTTGATATTGTACGTTATAAGAGTCTTAGCAACAATGAAACA
GGGAGTGATTCAAATTCTTGTGATTGTGATTCTGACTCTAGATGCTATGTGGAAAACTCG
AAAGTGAGTGATAGTTTGTTGCTCATGAAATTCTACTCCTTGTCATCTGGAGTTGTGAAA
CACTTGCTTTCTGACCGTGATGGTAGACGACTAGATCTCCCTTTTCAAGTGTCAGATGAA
GAGCGGGAAATAATTCTCTTCCAAAGAAGTACATTTATTTTAGGACGATCAGGGACTGGG
AAAACTACTGTTTTAACCATGAAGTTATTTCAAAAAGAGCAACAGTTTCATATGGCAACC
GAAGGCTTTGATGAAGACATTGGCAATATGTCAAAAGATTCTTGGAATGTATCAGAAAAT
GTCAAGAAGGTTAAGGAAAGTGTTAGAGAAGATAAGAAAATTGTCTTACGCCAACTTTTT
GTAACAGTCAGTCCTAAACTTTGTTATGCGGTGAAACAACATGTTTTGCAGTTGAAAAGC
TTTGCATCTGGAGGGGAATATATGGCAGCGAGCAATGCAGTTGATATGGAAGATATCGAT
GGAATATCACAGTTCAAGGATGTCCCGGATACTTTTATTGACATTCCTTCCAAGTCATAC
CCTCTTACCATAACTTTCTTTAAGTTTTTGATGATGCTTGATAGAACAATAGGTAATTCA
TATTTTGAAAGATTTCCTGACGTGAGGGAGATATTGCTTGGGAACATGGGAAGTCTGAAA
TCCATTGCTATGCAAAATTTTATCATAACAAGGGAGGTCAACTATGACAGGTTCTATTCA
ATTTACTGGCCTCGTTTTAATGAACAGACGACAAAGAAGCTCGACTCATCTACAGTCTTT
ACTGAGATAATGTCTCATATAAAAGGAGGCTTGCAATCAGGTGAATATTGTGATGGTAGA
CTTGCGAGGAAAAATTATATTTCTCGTTCTGAGGGTCGTACGTCAGCTTTAAGTACAGAG
CAAAGAGTAATGATATACGACATTTATGAAGATTATGAAAGGATGAAGATAACAAATGGA
GATTTTGATATGGCTGATTTTGTGATTGATCTTCATCTTAGGCTTAAAAATGGAAAATAT
GAGGGTGATGTGATGGATTTTGTCTATATAGATGAAGTGCAAGATCTTACAATGAGACAA
ATTTCTCTTTTCAAGCACATTTGCAGAAATGTGAATGAGGGTTTTGTTTTTTCTGGTGAC
ACAGCCCAAACTATAGCAAGGGGCATTGATTTTAGGTTTGAAGACATAAGATCTCTATTC
TACAATGAATTTGTTTTAGGATCAAAAAGTGAAGGATATAATGGCAGAAAGGAAAAAGGG
CAAATATCTAAAATTTTTCATTTGAGCCAGAATTTCCGTACTCATGCTGGAATTCTGAAG
TTAGCCCATAGTGTTATTGACCTTCTTTACCGTTTTTTCCCTTCATTTGTTGATATTTTA
AGCCACGAGACTAGTCTTATATTCGGTGAAGCCCCAATTTGGCTTGAAGCTGGTGATGAT
GAAAATGCTATTGTCACTATATTTGGAAAAGGTATGAAGGAGGGGACCAACTTTGTTGGA
TTTGGAGCAGAACAAGTCATATTGGTACGTGATGATTCTGCTAGGAAAGAAGTTTATGAC
TATGTCGGGAAACAGGCCCTAGTCTTAACCATAATGGAGTGCAAAGGCTTGGAGTTTCAG
GATGTACTTTTATACAACTTCTTCAGCTCATCACCTCTAAGAAACAAATGGAGAGTTGTC
TATGAGTACATGAAGGAGAAAAATTTACTCGAGGAGTCCTTTCCATTTTTTGATATGACC
AAACACAATGTATTATGCTCCGAGTTGAAGCAGTTATATGTTGCCATCACCCGTACAAGA
CAAAGACTCTGGATTTGTGAGAGTGAGAATATAGAGGTTTCTAAACCGATGTTTGATTAC
TGGAAGAAGAAAGCCCTTATTCAAGTCAGGAGACTAGATAACTCACTTGCACAAGCAATG
CAAGTTGTTAGCAGTCCAGAAGAGTGGAAGTCTAGGGGTTACAAGCTTTTACGTGAGGGT
AACTATGAGATGGCCACAATGTGCTTTGAAAGAGCAGGAGATACATATGGTGAAAAAGTA
GCCAAGGCTGCTGGTCTTAAAGCAACGGCTGATAGAATGCATGCTTCAAATCCAGAAGAG
GCTTCTATTGCCCGTTGGCAGGCAGCTGAAATTTTTGAATCAATTGGCAAACAAGAGCTT
GCTGCAGAATGTTTTTATATGTTAAAGGAGTATGAGCGAGCTGGTCACATTTATTTGCAA
TGTGGGGAATCTGCTAGAGCAAGAGCTGGAGAATGTTTATGTCTTGCTGGATGTTATATG
CTTGCAGCAGAAGTTTATGCTATGGATAATCGTTTCTCAGAGTGCTTGTCTGCATGTTTG
AAAGGAGAACTCTTTGATATGGGCCTGCAGTATGTTCAGCACTGGAAACAGGTGACTGAT
GATACGGTGAGTAGAACAGAAGAATTGAGAAAAATTGAACAAGAGTTTCTGGAGAAGTGT
GCTCTTCATTATCATAAGCTCAGTGATAATAGAGCTATGATGAGATATGTTAGAACCTTT
GATTCTATGGATTCAATTCGAACTTTCTTGTATGGTTTAGGGTGCCTCGATGAACTTCTG
ATACTGGAAGAAGAATCAGGCAACTTTCTAGAGGCAGCAAAGATTGCAAAGTCGAAAGGT
GAACTTCTACTTGAGAGTGATCTACTTGGAAGGGCTGGACATTTTAAGCATGCAGCGATG
CTTATTATCTGTTATGTGCTTGCTAATTCTCTATGGTCGTCTGGGAACAAAGGCTGGCCT
TTAAAGAGGTTCCCACAAAAGGAAGAGCTTTTGGGAAAGGCAAAGTCACTGGCGGAGGCC
AAGTCAAACCAATTTCATGAGCTTGTGTGTTTGGAGTCCAGAGTTTTGTCAGATGAACCA
AGTAACTTATTCACGTTGAAAGAAGATCTGATTGCTTCTCAGAGACTCAAGAGCACCAGA
GGTGAAGTTTTGACTGCTCGAAAGATCCTTGATGCCCATTTTCATGTAAATAGCTCAAAG
TATACGTGGGACAATGACTTGGTTCTTGATCCAGAAGATTTGTTGGAAAAAAGGCTATCA
AAAAATGAGGTTTCCACTGAAACTCTAATGTACTCTTGGGTGTTCTGGAAGGATAGGATC
ATTCGTGTGTTTGAGTACCTTAAAACCCAAGATGCTAGTGAACATGGAATTTATGGAGAA
TTCTGCTTGAATTATTTGGGTGTGCAAAGACACTTGAATAGTTTAAATTTAAATGCCTTG
TATGTTCTTATGAACTCTGGTGCAGATTGGGTGAGAAAAATAGACAATAGATATATACAA
AGGAGTGGGAAGCTCATATCTATAGATCTTCACCAGTTTATCTCTGCTTCTCGTAGTTAT
TGGTCATCTGAGTTATTAGCTGTTGGCATGAAGGTGTTGACCAATCTGGAGTCCCTATAT
AAGTTCTCAGTTACAAATTCATGCTCTCTCTTCTGCCAAAGTCAGTGCGTTTTGCATATG
TATGAGGTTTCAAAGTTTCTTTTGAAGTCGGAGTTTCTGGATAGACATTACAGTGATAAC
AATGTCCTGCAGAAATCCTTTAGCATGTCAACTGAACAATTATTTGCGTGCATTTATCCT
TTAGACTGTAGAGAATCCTTGAAACAGAATATGGTACTTTTCAGAAGAACTGAGAGTTTC
AAGAATGTCTTCAAAGAAATGATTTTTGAAAATGTCAACTTGAAGAGTAAGCTTTCTTAT
GGACAGCTTGGAATGATAGCCCTAACGATTCTTGGTTCTGGTACGCTATACAGTGGATTA
TATGAGGAACTCATGGGTGGATTAAAATGGAATTCTTCTTGGAACAATTTGCTTGAGGTT
TTATGCAATAACATTAAAGAACATGGAAAGAGGCCTCTCGTGTGGGCTCTGAAGGGAGCT
GTACAAGATGCTTACAATGCCAACTGGTATAAAGAAGTTGACTACATCTCACCCACCTGT
TTCTTATACCTTGTTGAGCGTGAACTGATTTTGTTATCTCGCTTCCAAGGATACTTCCTT
GCTACAAAATCCTCTTTTGTTGAATGGCTAATCTATGAAGAAGGCAATGGCAGCCAAACT
TCTGGATTCATGGATCGAGCACCGCAATCTACAGTACTAGAAAGCATGATAAAAGATATA
GTTGACATCATCCATCAGCTTCTTTATGATAAGAAAACTACAATGGAGTGGTTCAGAAAA
TGTTCCGGGAACACAAAGTATAGCTATGCAGTAGTTGTGTTGAGATTGGTTGTGATGATA
TGTTTGCTTATTTTTAATTTTGGTGTGTGCAAAAACGTGCTTTGTGATCTTCTGGGAAGG
ACGGAAATAATTGCAGAACTTCCATCAGAATTTTCTGATGTTCTTGAGAAAATGAGGAGG
AAGAATGACTTAAATGTAGATGTGAGTGTGCTGGCTGAAGCATTTAAGAAGATTGACAAC
AGTCTGGTAATTGTAAGTTTGGGTAAACGTTATCCAAATTCGTCTTGTCCGGATGCTATT
TTTGTGGATATGATGAATCAGAGCAAGGAGGATATTTTCAGAGATTTATTT
>UniGene38
CTGGGGGGATTTAGGGGTTTTTTGCGTTTGTGGTGTTCAGATTGGGTGTTGCGTATTTGC
CGTCTTGGGATGGAGAATATGGACATCGATTCGCCCGCTGAACCTAACCTTCTCAAGCAT
CGTGATCGAGATGATCGAGTCCTGCGGAGGCTTGCGGAGCTTGGAATTCCTGATGAGTAT
CTTCAAAGAATGCACGCTGGTTTAGTTGCTTTTCTCATGGATAATCCATCCTGGTTGTTT
GAGATAGTGTCTGCTATTTTACCTCCTGATGAGGATGTGGCAGAGGTTCTCCAGGAAAGC
AAGTCAGGGCCGAAGAAGTCTCTGATCCCTACAATGAAATATCAGTTCAGGGGTTGCATG
ATTTGGTTAAAGTGGCTAATGTTTTTGGCCGAACCAGGCATTGCTCTGGGTAGATTGGCT
AAGTTAAGTACTGGTCGTGGTGTTTGTGGAGCTGTTTGGGGAAATAATGATATAGCATAT
CGTTGTCGAACTTGTGAACATGATCCAACTTGTGCCATTTGCGTTCCTTGTTTCCAGAAT
GGGAACCACAAGGACCATGATTATTCTATTATTTACACTGGTGGAGGATGTTGTGACTGT
GGGGATATTACAGCATGGAAACGGGAAGGCTTCTGCTCTAAGCACAAAGGTGCTGAACAG
ATACAGCCCCTTCCGGAGGAGTTTGCAAACTCTGTAGGGCCTGTGCTGGATGCTTTATTC
TTTTGTTGGAAAAATAGGTTGGTGTCTGCAGAAACTGTCCGTCAGAACAATCCTAGACCA
ATTGATCGTGTTCAAGTTCGCAAGAAGGTGGCAAATGAGTTAACATTTGTGGTGGTTGAG
ATGCTGCTGGATTTCTGCAATCTCAGTGAGAGTTTGCTCAGCTTTGTTTCAAAGAAGGTG
ATCTCATTGTCTGGTTTGTTGGAGATACTGGTAAGGGCAGAGAGGTTCTTGAGTGAAGGT
GTTTCAAGGAAACTTAATGAGCTGCTTCTTAAGTTGTTGGGGGAACCAGTCTTTAAGTAT
GAGTTTGGTAAAATATTTTTAGGTTATTATCCATTAGTTATACATGACGCCATAGAAAAT
GAAGAAGATACATTCAAGAAGCATGTACTGCTTTCTACATTCTCTGTACAGATCTTTACT
GTCCCAATTTTGACTCCACGACTTGTGAAGGAGATGAATCTACTAGCGATGCTTTTCAGA
TGTTTGGAAGATATATTTGTTCATTCTGCTGGAGAAGATGGACGTCTACAGGTTACTCAG
TGGGCAAGATTGTATGAAACCACGATTCGCGTGGTGGAAGACATTCGGTTTGTTATGAGC
CATAGTATTGTGCCCAAAGTTGTAACCCATGACCAGAGAGATATCTTGAGAACTTGGATG
AGGCTTCTGTCATTTTTGCAAGGGGTGAGTCCCCTAAAGAGAGAGCAAGGCCAACATGTG
GAGGAGGAAAATGATAATATTAATTTACTTTTTGTTTTAGATCATTCTATTGCCAATATT
CATTCTCTTTTGGTGGATGGAGCTTTTTCTACAAGTGAAGAGGCGGATGATACCTCTTCT
TACATGAATGACGAAGATATGGATGAGGAAGATAGCAGGAGACATGCGAAATTTGTACGA
CTATCTCAGAAAAGCTCCGTGTCTGGGGTTTCAGGAAGGAGTTCATCTGCAATGCAAGTT
TCTGAAGTTAAAGCAGATTCGTATTCTCATCCTTCAATTCCCTCCTCTGTTACATGGTTA
ATGTACGAATGTTTGAGGGCCATTGAAAATTGGCTGGGAGCTGACTGTACATGTGGGTCC
ATATTATCTTCAAATACCACCAGCTCTTCCAGCAGCAACTTCATGGCATTGAAAAAAACA
TTATCTAAGATTAGAAAAGGCAAATATATTTTTGGTGGGCTTAGTGGTTCAAATGAGGAT
CAAATGAAACATCGGTATTCTCCAGCATATACTGGTTTCAGCAAGATTATGGACTCTGCA
AATGCTAAAAGTATAGGGAACGAGTGCAAAGTGGATAATGGTGAGGTTGAAATTGCCAAT
TCTGATGAGAGTTTGATGGAAGCAGACAGCTCCAAAGAATTATACCCTTCAAGTATTTTG
GGTTCATCTGATTGGCCAAATATAATTTATGATGTTAGTTCACAGGATATATCTGTTCAC
ATTCCTTTGCATCGATTACTTTCCTTGCTTCTACAAAAATCACTAAGAAAGTGCTACGGT
GATTCTGATGTTAATACGACTATTGTTAGTCCTTCTAGTTCAGAGTCTCTGACACATGAT
GATTTCTTTGATCACATCCTTGGTAACTATCACCCTTATGGATTTGCCGCATTCGTTATG
GAGCATCCTTTGCGTAATAGGGTGTTTTGTGCTGAGGTTCATGCTGGAATGTGGAGGAGG
AATGGTGATGCTGCCATTTTATCTTCTGAGTGGTACCGTTCAGTACGTTGGTCTGAACAG
GGTTTAGAACTTGATCTTTTTCTTCTGCAGTGCTGTGCTGCTTTGGCTCCAGCTGAACTT
TTTGTCAATAGAATTGTAGAACGCTTTGGGCTGTCAGACTACCTTTTGTTGAAAACTGAG
AGATCCAGCGAGTATGAACCAGTTCTGGTGCAGGAAATGCTCACACTAATTATACAAGTT
GTACAAGAAAGGAGATTTTCTGGGCTAACCCCTGCTGAGAATTTGAAAAGAGAGTTAATC
CATAAGTTATCAATTGGAGATGCTACTCGTAGTCAGTTGGTGAAATCTTTGCCTCGTGAT
CTCTCAAAGTATGAACAGCTTCAGGAAATTCTGGATCTAGTTGCTGTATACTCTAATCCA
TCTGGATTTAATCAGGGAATGTATTCTTTGCACTGGATGTTTTGGATGGAGCTGGATCTC
TATCACCCTCGTTGGAACTCACGGGATTTGCAAGCTGCAGAAGAAAGATATTTGCGCTAC
TGTGGTGTTTCAGCATTAACCACTCAGCTACCCAGGTGGACAAAGATTCATCCTCCTCTC
AAGGGTGTAGCTAAAGTAGCCACCTGTAAAGTGGTCCTTAAAATAATTCGTGCTGTGCTA
TTTTATGCTGTTTTCTGTGATAAATTGACGGAAACACGTGCTCCTGATGATGTTCTTGTA
ATGGCATTGCACCTACTCTCATTGGGCTTGGATTTTTGCTTGCAGCAGAGAAAATGTGGG
GACATATCACTTCTTAATGGAGGTTCCATTCCCTTGCTCACTTTTGCCTGTGAAGAAATT
CATGAGGGGTTAAGTTATGGTGCTGGTGAGCAGAGTTTGTTGTCACTTCTTGTGTCATTG
ATGAGGATGCATAAGAGAGATAAAACAGACATGCTTATAGAAGCAGACAGTTGCAATCTT
TCATATTTAATTGAAAGCTTATTGAAGAAATTTGGAGAATTAGATTCAAGGTGCATGACT
AAGCTGCAACAACTTGCACCTGAAGTGGTCATTGATTTATCACAATTAATTCATAATACC
GATGTTCAGTCTCTGGGATCAGCATCTGATGGTGAGAAACGCAAGGCGAAAGCTCGAGAG
AGACAGGCTGCTATTTTGGCAAAGATGAAAGCAGAGCAGTCCAAGTTTTTGTCCAACTTT
AGTTCCAATGATGACGACGACGACCCGAAATCTGGATTAGAAGAAAGCAAAATGAATAAT
GAACGAGAGCTAGAAGAGTTAACACAAGATGTTTGTTCCCTTTGCCATGATCCTAATTCC
AAAACTCCTATGTCCTTTTTGGTTCTTCTTCAGAAATCAAAGCTTTTGAGCTTAGTTGAT
AGAGGTCCCCCAGCTTGGGATCAAGTTCGGCAGTCTGATAAGGAACGAGTCTCTCAAGTT
ACAAAAGAGGTTGTTGATCAAGATCGAATGAACTCTTCTCCAAGTGTGATTTCATCTAAT
CAGCTGGCACAATTGGTTCAGAATGCAGTCAATGAATTTGCTGGTTATGCTCAACCTGGG
GAAATAAGCAATTTTCTAGAATTTGTTAAGGCTCAGTTTCCATCATTGAGAAATACTCGA
GTGCCTAGCCAGTTGAAGAATGGGAATGATAGAACTGTGTACACCTTTGACATGTTAGAA
CAAGATATGTATGTGTCAATCAGGAAAGAAATGAATGATAATGCTGTAATTCCCTGTTCT
GGTGTAAAGAATGAAGAACTTTTGTTGGATGGAGTTGGCAAGAGCGTAGATTCAGTTTTG
CTTGGAAAATATATAGCTGCTTTTTCAAAAGAAACAACTGAGGACCCTTCATCTTCTGAC
AATGCTCTTGATGACATTGCAAGGGCAGAAACTACACAGGTTTCTGCATATGACGGATTT
GGCCCAGCTGATTGTGACGGTGTTAACTTGTCTTCTTGTGGCCATGCAGTGCATAAACTT
TGCCTGGATCGATATTTGTCATCATTGAAGGAAAGATATGCAAGAAGAATTGTTTTTGAA
GGAGGGCATATTGTTGACCTGAATCAGGGTGAATTTCTCTGCCCTGTATGCCGTCGGCTG
GCCAATTCTGTCTTGCCTTCATTGCCTGGAGACAGCCAGAGGGTTTGGAGGGGACCTATT
ATTTCAACCACGGGTTCAACAAATGCTGCAGTGGTAGCTGCATCAAGAGAGGAAACTAAT
TCTCTTTGGCTTAACCAAGCTTTGTTTCTTTTGCAATCTGCTGCAATCTTAGTTGAAAAG
GAGGATATATGGAGAACGTTTCCCCTGCAGAGAAATGAAAGAATGAACCAAAATCTTGAT
TCACTCTCTCAGGTGCTGGTTAAAATGTATTTTCCAAATCAACAGGATAAGTTCTCAAGA
TCCACAAGGGTGAACCATTGCATGATTATGTGGGACACACTTAAGTATTCCCTCACATCT
ATGGAGATTGCTGCACGCTGCAGCAAGACGTGCATGACTCCAAGATATGGGCTTAATGCC
TTGTACGATGAACTTAAATCTTCCAGTGGTTTTATACTATCATTGTTGCTGAAGATTGTG
CATAATTTTAGAAGTAAGAACTCTCTTCATGTGCTGCAAAGGTTTAGGGGTTTTCAGCTC
TTTGCACATTCTATTTGTTCAGGAATTTCAACGGCCCATGCCAATCGTGCTTGCAGACAT
GGAGACAAAATGTCATCCATCTTGAAACACATTGAAAGAGAAGTGCCTTATCCTGACATG
CAATTCTGGAATCGAGCATCTGATCCCATCCTTAGTCATGATGCCTTTTCATCATTGATG
TGGGTATTATTTTGTCTTCCACATCCATTTTTATCATGTGAAGAATCTCTGTTGTCACTC
GTGCATATCTTCTATATAGTTTCTCTATCTCAGGCTGTGCTTACTTATTATGGCCAACAT
CAACATGATACTGGGAAGTCAGGTTTTCATGATTCACTTCTTGCTGACATTTCCAAAGTT
CTGGAAGAATCTGGATGGATTGGACAATATTTTGTTTCGAAATATATTGATCCTAATTCT
GATATTATGTACACAATTCGTAGATTGATCTTTCCTTACTTGAGGAGATGTGCATTACTC
TGGAAATTGTTGAGTTCTTCTGTCTCGGAACCATTCTGCAGTGGGAAACATACACTGAAT
ATAACATCTCATACCATTGATGACTCCATGGATTACATGGATAGTGATATAGTTGAGCTC
AATGAAGTCCAGAAACTTGAAACGGTGTTCAAGATTCCACCAGTAGATGCTATTCTTAAG
GATCAAGCAGTACGATCTTTGGTTATGAAATGGTTACATCACTTCAAAACGAAATACGAA
GCCTTTAGATTTCAACGTGTTCTGCATTCTACACCTGCGGTTCCTTTCAAGTTGCTGCAA
CTTCCTCGTGTATACCAGGAACTGCTCGAGAGGTATATAAAACAACGTTGTACTGACTGC
AACGGTGTTATTGAGGAGCCAGCACTATGCCTTTTGTGTGGTAGATTGTGTTCACCACAT
TGGAAGCCCTGCTGCAGGGAGAGTGGATGCCACACTCATGCAATGGCCTGCGGTGCGGGA
ACAGGGGTATTTCTTATGATTAAGAGAACAACAATTCTGCTTCAAAGATGTGCACGTCAG
GCTCCCTGGCCATCCCCCTACTTGGATGCATTTGGTGAAGAGGATATTGAAATGCATAGG
GGAAAGCCTCTCTACCTGAATGAGGAACGTTATGCTGCTTTAACATACATGGTTGCTTCT
CATGGCCTTGATCGAAGTTCTAAGGTTCTTGGACAAACTACCACTGGATCTTTCGTCTTG
GTC
>UniGene45
ATGTTCGAAGCTCACGTCCTGCACTTGCTTCGAAGATATTTGGGTGAATATGTCCATGGG
CTCTCAGTAGAAGCATTAAGGATCAGTGTTTGGAAAGGTGATGTTGTCCTCAAAGATCTG
AGGTTGAAGGCAGAAGCGTTAAATGCTCTGAAACTTCCAGTCATCGTCAAAGCTGGTTTT
GTTGGTACTATTACATTGAAGGTTCCATGGAAAAGTTTGGGAAAAGAACCTGTGATTGTT
CTCATTGATCGCGTCTTCATTCTTGCTCATCCCGCTTCTGCTGGTCAGACTCTGAAGGAG
GATAGGATAAAGCTTTTTGAAACCAAACTTCAGCAGATTGAGGAACAAGAATTGACAATC
CTTGAAGGAATATCGAGGTCAAAGTCAGGAAATTCTTCTCCTGGAAATTCATGGCTAGGC
TCCTTGATTGCTACTATTATAGGAAATCTTAAGATTTCAATTAGTAATGTCCATGTCAGA
TTTGAGGATGAGGTCAGCAATCCAGCGCATCCATTTTCTTGCGGCGTTACCTTAGCAAAA
CTGGCAGCTGTCACAATGGACGAGCAGGGAAATGAAACGTTTGACACCAGTGGTGCACTG
GACAGATTGCGGAAGTCATTGCAGCTTGAAAGACTTGCTGTTTATCATGATTGCGACAGC
CTTCCTTGGAAGATACAAAAGAGATGGGATGATCTCAATCCCAAGGAATGGGTTGAGATT
TTCGAGGAAGGTATAAATGAATCCAATGCTGTCGGTCAAATGGTGTCTAAATGGGCAGTG
AATCGTAACTATTTGCTGGCACCAATCAATGGTGTTCTCAAATATCATCGTCTTGGAAAA
CAGGAAAGAGTTGATCCGGAAATTCCATTTGAGAAGGCTTCTCTTGTTTTAAGTGATGTC
TCATTAACAGTTACAGAGACACAGTATCATGATTGGATAAAACTTCTGGAAGTTGTTTCA
AGATACAAGAAATATATTGAAATATCTCATTTAAGACCTGAGGTGCCTGTTTTAAAAGGT
CCCAAACTTTGGTGGCGTTATGCTGCTCTAGCTGTCCTGCAGCAGAAGCAGATGGGCTAT
AGACTGTCATGGGATCGAATCCAACATCTCTGTCAGCTTCGTCGTCGCTATGTTCAGTTG
TATACCAGTTCACTTCAACAATCATCTGATGTCAATGCCTCAGAGCTTAGAGAAATTGAG
AAAGACCTAGATGCCAAAGTTATTCTTTTATGGAGGTTACTTGCTCATGCAAAGATTGAA
TCTGTAAAAACAAAAGAAGCAGCTGAACGGAGGCGGCTTAAAAAGAAGAGCTGGTTCTCT
TTTAGATGGAGTACAGACACTGAAAATGCCAATAGTGTGGATAATTCTGAGGGATCACAG
TTAACAGAAGAAAGATTGACTAAAGAAGAATGGCAGGCAATTAATAACTTGCTTAGTTAT
CAGCCAGATGAGGAGTTAATGCCACAGGTAGGAAAGGACATGCAGAATATGATTCAGTAT
TTGGTGACTGTATCCATAGGGAAGGCTGCTGCCAGGATCATTGATGTTAATCAGACAGAG
ATTATTTGTGGTAGATTTGAGCAGTTACATGTGTCAACAAAGTTTAAAGGTCGAAGTACC
CACTGCGATGTGTTACTAAAATTCTATGGTTTATCTGCACCTGGAGGTTCACTTGCTCAG
AGTGTATCTAGTGAGCAGAAGGTGAATGCATTAGCCGTTAGTTTTGTACATTCACCAGTT
GGAGAGAATGTTGATTGGAGGCTTTCAGCTACTATTTCTCCTTGCCATGTTACGGTTATG
ATGGAAAGCTTTGATAATTTTTTTGAGTTTCTGAAGAGAAGTAATGCAGTTAGCCCTAGT
GTTGCTTTGGAAACTGCAAATGCTTTGCAGATGAAGATTGAAAAAGTGACCCGTCAAGCA
CAAGAACAATTTCAGATGGTATTAGAGGAACAGAGCAGATTTGCTCTTGACATAGATTTG
GATGCTCCAAAAGTCAGGGTTCCCATAAGGACAGTTGGTTCTTCCAAATCGGATGTGCAT
TTTCATTTGGATTTCGGTCATTTCACATTGCACACTGCTGAAAATCAGTCTGATGAACAA
AGACAGAGTCTTTATTCCCGTTTCTACATATCCGGGAGAGATATTGCTGCATTCTTTACA
GATTCTGATTCTGACTGGCAGAATCCTACTAAGGTCACACCAGATGATGATTGTCATGCA
ATAGCATCCTGCAGTCCAGAACAGGAAGATAATTACTGTTCTCTTATTGATAGATGTGGT
ATGGCAGTAATTGTTGATCAGATCAAGGTACCTCATCCAAGTTATCCTTCAACACGCGTA
TCTGTCCAAGTGCCGAATCTTGGCATTCACTTTTCACCAGCAAGATACGCTAGACTTGTT
GAGTTGTTGAACATGTTGTATGATACAATGGAAAACTGTGGCCAATCAGCTGTTGATAAT
TTTGAAGCTGATTTAACTCCTTGGAGTTCCGGGGATATTGCTACTGAAGCTCGAATTCTT
GTCTGGAAGGGGATAGGCAATTCTGTTGCTACATGGCAGCCCTGCTTTCTTGTGTTATCT
GGACTATATCTTTACGCTGTGGAATCTCAGAGGTCTTTCACCTACCAGCGATGCTTGAGT
ATGGCTGGTAGACAGGTGAATGAGGTTCCTGTTACAAATGTTGGTGGCTCCCCATTCTGT
GTTGCTGTGTGCAACAGGGGAATGGACATCCAACAGGCATTGGAATCTTCTAGCACCTGG
ATTTTAGAGTTTCGAGATGAAGATGAGAAAGCCATTTGGTTTAAAGGACTTGTACAAGCT
ACATATAAAGCATCTGTTCGTTCGTCAGTTAATGTACTTGGAGAAACAAATGAAATTGCA
GCTGAATTTGGTGAACACAAAACCCCAAATTTGAAAGCAGCTGACCTAGTCATTAATGGC
GCACTAGTGGAGACCAAGTTTTGTGTATATGGAAAGACTGGAGATGAAACTGGTGATAGA
GTTGAGGAGACTCTTATTATTGAGATTCTTTTTGGTGGGGGAAAGGTATACATGATTCGC
TCAGAGGGTAGCCTGACAGCTAAAATGAAGTTGCATTCTTTGAAAATTAAAGATGAGCTT
CAAGGTTGTCTGTCCACAAAACCTCAGTATTTGGCCTGCTCTGTGCTGAAGAATGATAAG
ATAGTCGCATCTCCTAGCCCTGCAGAACTTGAGGACAGAGAGATGTCTTTAGTAGCTCAT
GATGATGATGAAAATTTTACGGATGCTTTACCTGATTTTTTGTCATCTGATTTTGGTGTT
TATTCACCGAGGGTGGATATCAGCCAATCGTCTGAATTTGTGTCTGCTGAAGCCCTAATC
CGTGAACAGGATCTGTTACAAGGAAAGCAAATTTCAAATGAGATATTTTATGAGGCAGAG
GGTGGTGACAGTTTGGATTTTGTATCTGTTACCTTTTCAACAAGGAGTTCCTCTTCATCT
GACTATGATGGTGTAGATACACAGATGAGTGTTCGCATGTCCAAACTAGAGTTCTTTTGC
AACAGACCTACCCTTGTTGCTTTAATTGGTTTTGGCTTTGATCTAACCAATGCATCTCCA
GCTCAAAGTAGCACTGATGTTGCTGAAATATCAGATGATAAATCTTTGGTCAACAAAGAA
AAAACTGAAGCTGGGCGAGTTAAAGGTTTTTTGGGGTATGGTAAAGATCGTGTTGTATTT
GCTTTAAGCATGAATGTTGATAGCGTCACTGTCTCTCTGAACAAAGAGGATGGTTCACAG
TTTGCTTTGCTTGTACAAGAGAGCTTTCTTTTGGATTTTAAGCTCCATCCAAGCTCTCTT
TCTATTGAAGGCACATTAGGGAATTTCAGACTATGTGATATGTCACTTGGATCAGATCAC
TGTTGGAGTTGGCTTTGTGATATCCGTAATCCAGGGCTTGAATCGCTGATAAAGTTCAAG
TTTAGTTCTTACAGTGCTGAGGATGATGATTATAAAGGATATGATTATAGCTTGAGTGGC
CGGCTATCTGCTGTACGCATTGTTTTCCTCTATAGATTTGTCCGAGAGATTACTGTGTAC
TTTATGGAACTTGCCACTCCACACACTGAAGAAGCAATTAAATTCGTCGATAAAGTTGGA
GGTTTTGAATGGTTAATTCAGAAATATGAGATTGATGGAGCCACTGCATTGAAGCTGGAC
CTCTCACTTGACACTCCAATTATCATTGTTCCCAGGAATTCTATGAGCAAAGATTTTATT
CAACTTGATCTGGGTAATTTAGAAGTAACAAATGAATTCAGTTGGCATGGCTTCCCAGAC
AAAGATCCTTCAGCTGTACATATGGATGTTCTTCATGCTAAGATTCTGGGAATCAACATG
TCTGTTGGAGTTGATGGTTGTTTAGGCAAGCCTATGATACGGGAAGGGAAAGGACTAGAT
ATTTTTGTTCGTCGCAGTTTGCGGGATGTCTTCAGGAAAGTGCCCACATTTTCTCTTGAA
GTAAAGGTGGATGTTCTTCATGGAGTCATGTCCGATAAGGAATATAATGTCATTCTTGGT
TGCACATACATGAATTTAAGTGAAGAGCCAAGGCTTCCTCCAACCTTTCGTGGCAGCAAA
GCTGGTTCAGAAGATACCATGTGGATGCTGGTAGATAAGGTCAATTTGAATAGTCAAATC
CTATTCTCACAAACTGTTAACATAATGGCAGTTGATATCGGTTATGCACTGTTGGAGCTG
TGTAATGGCGTTCATGAGTCACCTTTAGCTCATCTTGCTCTGGAAGGTCTATGGGTTTCA
TACCGAACATCTTCATTGTCTGAAACGGATCTCTACATAACTATCCCGAAATTCTCTATC
TTGGACATTCGTCCCGATACAAAACCTGAAATGCGCCTGATGCTTGGATCATCTGCTGAT
GCTTCTAAACAAGTTTCTACTGGGATTTTTTCTCATTCACTGAGCAGGGGCAGCTTTAGG
AGGATGCCCTCTGAATATGGATTTGACATGGATGTACCATATTCAACAATGTTTTTGATG
GACTATAGGTGGCGAGTTTCCTCCCAATCATGTGTGGTTCGGGTCCAACAACCTCGTGTC
CTTGCAGTTCCAGATTTTCTTCTGGCCGTGGGTGAGTTTTTTGTGCCTGCGTTGGGGGCA
ATAACTGGAAGAGAAGAAACGATGGATCCTAAGAAGGATCCCATCTGTAGAAGCAACAGC
ATTGTACTTTCAGAACCTGTTTACAGACAGAGGGAAGATGTTGTGCATTTGTCTCCAAGT
AGGCAGTTAATTGTAGATTACAAAGGAGTTGATGAATATACATATGATGGCTGTGGAAAG
GTTATTTTTTTAAGTGAAGAGACCAGTACCAAGGAATTTCATCCAATAAGACCACGGCCA
ATCATAATAATTGGATGTGGTAAGAAGCTGCGGTTTGTTAATGTGAAGATTGAGAATGGT
TCGCTTCTTAGGAAGTATGTGTACTTGAGCAATGATAGCAGTTATACAATCTCCATAGAA
GATGGTGTTGATATTTTGTTGGTGGACAATTCTTCATCTAATGATGAGAAGAAGATTCTG
GACGACATTCTTATTTCATCTGACACCTCAAATACTACTGACTTGCAAAATGATACAAGT
GGAGTTCAAAGTTTCACCTTTGAAGCCCAGGTTGTTTCTCCTGAGTTTACCTTCTATGAT
GGTGCCAAATCTTCATTGGATGACTCTTCATATGGTGAAAAGCTTCTGCGAGCGAAATTG
GATTTGAGTTTCATGTATGCCTCTAAAGAAAATGATACCTGGATTCGTGCTTTGGTGAAG
GATCTGTCAATTGAGGCTGGTTCTGGTCTCATGATTCTGGATCCAGTGGATATTTCAGGG
GGATACACATCTGTGAAGGAGAAGACCAATATGTCTCTGACATCTACCGATATATGCTTC
CATCTATCCTTGGGTGCCATTTCTCTTTTACTTAACTTGCAGAATCAGGCTGCAGCAGCA
TTACAATTTGGAAATGCTATTCCCTTGGCACCATGTATCAACTATGACCGAATTTGGGTC
TCGCCAAAAGAAAATGGGGCTCGTAGTAATCTTACCTTCTGGAGGCCTCACGCTCCATCA
AATTATGTTATATTAGGAGATTGTGTGACGTCACGGCCAAATCCTCCTTCGCAAGCCGTC
ATGGCAGTAAGTAACACCTATGGACGTGTGAGAAAGCCCGTTGGATTCAATCTTGTTGCT
GCCTTCTCGAAAATTGAAGGATTTGGAGCTACAGGCTATTCTGGTTATGAAAATGATTGT
TCCATATGGATGCCTATTGCACCAGCAGGATACATGGCATTGGGTTGTGTCGTGCAAGTT
GGAAACCAACCACCAGCAAATCATATTGTCTATTGCATGCGGTCTGACCTTGTGACATCC
ACATTATATTCAGAATGCATATACAGTGTGCCACCAAATCCTTCGTCTGCATCTGGGTTT
AGTATTTGGCGTATGGACAATGTTCTTGCATCCTTTTATGCCCATTCTTCAACCGAATCA
CCTCCCAGAGCCAGTAGTTGTGACCTCAGTCATCTGCTCCTCTGGAACTGTATTCGCCAC
CAATCTCCTCCTAAAGGAGTTGCATCAGATTTCACTGGTGACCGTAGGCTTAAAAGTCAG
GGAACAGTTAGCGAGAATGCAAGTTCATCTGGATGGGACATTATCAGATCAATTTCAAGA
GCATCTAACTGTTATGTGTCGACTCCTAATTTTGAGAGGATATGGTGGGACAAGGGTAGT
GATGTAAGGCGTCCTGTCTCCATATGGCGGCCTATAGCACGTCCTGGCTATGGTATACTA
GGAGATTGCATTACAGAAGGCTTTGAACCACCAGCTTTGGGCCTAATTTTTAAGGCTGAT
ATTCCGGAAATATCTTCAAGGCCTGTACAGTTCACTAAAGTTGCACATATTGGGGGGAAA
GGCGTTGATGAAGTATTTTTCTGGTATCCAATTGCTCCTCCTGGATATGCTTCGTTAGGA
TGTGTTGTAACTAGAGCAGATGAAGCTCCTGCATTAGCTTCAGTGTGCTGCCCTAGAATG
CATCTTGTTAACCAAGTTAATGTAATCGAGGCACCTATATCAAGATCTTCAGGCTCAAAA
GCATCTCAGTGCTGGAGCATATGGAAAGTTGAAAATCAGGCTAGCACTTTTCTTGCCCGC
CCTGATCTTAAGAAGCCATCAAATCGGTTGGCATTTGCAATTGGTGATTCTGTGAAGCCA
AAGTCAAAGGAAAACATAACTGCTGAGCTAAAGATAAGATGCTTCTCTGTGACAATTTTA
GACAGCTTATGTGGAATGATGACACCTCTATTTGATACCACAATAACCAATATCAAGCTA
GCAACACATGGTCGACTAGAGGCAATGAATGCCGTACTTATTTCCTCTATTGCCGCGTCG
ACCTTCAATACACAATTAGAAGCATGGGAGCCACTTGTGGAACCATTCGATGGAATATTC
AAGTTTGAAACCTATGATACCAATGAACATCCACCATCTAGACTGGCAAAGAAAGTACGT
ATTGCTGCTACCAGCATCTTGAATGTAAATATCAGTGCATCTAGC
>UniGene46
TTGGAATTCATGGAATCCAAATTTGTTGCCCAGAAAATGCATATTCCATCTTCGCCATCT
TTTGGATTCTTCTTTTTGACCAATCGCTCAAAGGCTGTTTCTTCAATGAAATTACTAAAA
AATTCCCCTACAAAAAATTCAGCTGCAAAGCTTCTTTCTCTTCCAGTAAACTTTGTATGT
TCTGCTGCTCCAATTGCTATTAGTGATATCCAAACCTCACTGTTTCTTCTTCGGGAGGGT
AATAGAAAGACACCCAATAAGCTTTCAAAGCTTAATTTTTCATTGAATGATCAAACTGAG
ACAAATCATGAAATGAGAAGGCCCCCAAAGAAGGTATTAAAGCGATATTCTGGGATGCTA
CATGAATGTGCTACAAAGAGGATGTTAATTGAGGGGAAGGCAATTCATGGGTATATAATC
AGAAGTGGGGTTGAGCCAGATTCTCATTTATCAGTATCTTTGATTAATTTTTATGTTAAA
TGTAGGAGTTTCCTATCTGCTTGTAAAGTGTTTGATGAAATTTCTGAACGAGATGTCGTG
TCATGGACTGCACTAATTGCTGGGTGTGTGAGTGAAGGATGTGGAAGTGATGGCATTAGT
CTTTATTGTGCTATGAGAAAGGAAAATATAATGACAAATGAGTTTGCCTTGGCTACTGTG
TTAAAAGCATGTTCTCTGTGCTTGAACGTAGAGTTTGGGAGGCAGGTTCATGTAGAAGCA
ATAAAAGCGGGTTTATCATTTGATTTGTTTGTTGGTTCTACACTTGTTGACCTTTATGCA
AAGTGTGGCCAGGTAGATCTTGCTCATAGAGTGTTTTTTGAGATGCCAGAGAGGAATGAC
GTGTCATGGAATGCTTTACTTAATGCCTATGCTCAAAAGGGTGATGGAAAAGAGGTTCTG
AAGTTGTTCATTCAGATGACGGAACGTGAAATGAACTTTAGTAAATTCACTCTATCTACT
GTGTTAAAGGGTTGTGCAAACTCGGGAAATTTGCAAGCAGGGAAGATTTTGCATTCTTTG
GCTATCAGGAGTGGTTGTGAACTTGATGAATTTCTTGGTTGTGGTCTTGTTGATATGTAC
TCCAAGTGTGGATTGACATATGATGCATTAAAAGTATTTGCCAGGATACAAGACCCTGAT
ATCGTGACCTGGAGTGCAATGATCACTGGCCTTGATCAAGAGGGCCATAGCCATGAAGCA
GCTAATTTATTTCATCTGATGCTTTCTGCTGGAATTAAACCTAATCAATTTAGCCTTGCT
AGTGTTGTTAGTGCTGCTACAAGTATGGGTGACCTGCGGTTTGGTTGGAGTATTCAATCT
TGTATTTATAAGTATGGGTTTCAAAATGAAAATTCAGTTGGCAATGCACTAATCATGATG
TACATGAAAATTGGGTGTGTGCAAGATGGTATCAAAGTGTTCGAGGGAATGATCAATCAG
GATTTAGTTTCATGGAATGCCCTACTATCTGGTTTCTATGACCTTGAAAATTGTCATGAG
GGACCTAGACTCTTCTACAAGATGCTTATGAAAGGTTTCAAGCCTAATATATACACATTT
ATAGGTGTTTTAAGGTCTTGCACGAGCCTTCTGGATGTGCGCTTTGGAAGGCAAGTACAT
GCTCACATCATAAAGAACAGCCTTGATAGTAATGATTTTGTTGGAACAGGTCTGGTCGAC
ATGTATGCAAAAAGCAAATTCTTGGAAGATGCAGATGTAGTTTTCAATAGATTAGCTAGC
AGCGACATCTTCACTTGGACAGTCATCATCTCTGGTTATGCACAAACTGATCATGCAGAA
AATGCTGTTTGGTACTTAGCAGAGATGCTACGAAAGGGTATGAAACCCAATGAGTTCACT
TTTGCCAGCTGTTTAGGTGGATGCTCCCATATGGCAACTTTGGGAAATGGGCAACAGCTC
CATTCCTTGGCAATTAAGTCTGGGCATTTTGGTGATTTATATGTTGCTAGTGCACTTGTT
GACATGTATGCGAAATGTGGGTGCCTAAAAGATGCTGAGACCATTTTTGGGGGCTTGTTT
TCACACGACACAATCTCATGGAATACAATTATATGCGGATACTCACAACATGGGCAAGGT
AAGAAGGCTCTTGAAGCCTTTAGGATGATGTTAGATGAAGGCATTATGCCTGATGAGATC
ACTTTCTTCAGTGTTCTTGCTGCTTGTAGCTACATGGGTTTGGTAGAAGAAGCAAAAAAA
CTTTTTAACTTAATGCGGAAAGCTTATGGGATTACTCCTTCAATTGAGCATCATGCTTGT
ATGGTTGATGTTCTTGGTCGAGCTGGAAAATTCAATGAGGTTGAGGTCTTCATCGAGGAA
ATGAATTTAACACCATATTCCTTGATCTGGGAGACTGTTCTGGGAGCATGTAAATTGCAT
GGGAATGTTGAATTGGGTGAACGAGCTGCTGATAAACTATTTGAACTTGAACCGAAGATT
GATTCCAACTATATATTGCTATCAAACATTTTTGCATCCAAAGGCATGTGGGATGAGGTA
AAAAGAATAAGGACTTCGATGTCTGCTATGGGTGTTAAGAAAGAGCCCGGTTGTAGCTGG
ATAGAAGTTGATGGTCTAATCCATGTCTTCACATCTCATGATGGTTCACACCCCAAAACA
AGGGAAATCTATGCAGAATTGGAGGAGTTGGGG
>UniGene47
AATGTTATTGCTCCTTTATCTCGCCGGAAGACTAGAGCTGCGCGATGCTCTGCTACCAAG
AAATCGGCTTTTGTGGAGAAAAAGTTTTTTGGAACCAAACTACGGCCCTCTGGATCGGAA
AAGCTTCATTTTTGGCAATCGGATGGGCCAGGACGGTCCCCGAAACTCCGGGTGGTTCTT
CGTTCTTCATTGTCTGGTGTGCCGGAGAAGCCTCTTGGTCTTTATGACCCGTCATTTGAT
AAGGATTCTTGTGGTGTTGGGTTTGTGGCTGAGTTGTCCGGCGAAAGTAGCCGTAAAACG
GTAACTGATGCGATAGAGATGTTGGTACGCATGACCCATAGGGGTGCTTGCGGGTGTGAA
GCGAATACTGGTGATGGAGCTGGTATTCTTGTGGCTCTCCCACACGACTTCTACAAGGAG
GTTACTAAAGAGGTTGGGTTTGAACTACCACCAGCTGGGGAATATGCAGTTGGGATGTTC
TTTTTGCCCACATCAGACAACCGAAGGGAAGAAAGCAAAAATGTGTTCACTAAGGTTGCG
GAGTCTCTTGGTCATACCGTTCTTGGCTGGCGACGTGTGCCAACAGACAACTCAGGATTG
GGCAATTCTGCTTTACAGACTGAACCAGTGATTGAGCAAGTTTTCCTCACACCTACTCCT
CGGTCAAAAGCTGATCTTGAGCAACAGATGTACATATTACGAAGGGTGTCAATGGTGGCA
ATCCGAGCTGCATTGAACCTTCAGCATGGTGCTGTTAAGGACTTCTATATATGTTCCCTT
TCTTCAAGAACTGTTGTCTACAAGGGTCAACTGAAGCCTGTACAGCTGAAGGATTACTAT
TTTGCAGATCTTGGCAATGAAAGGTTTACGAGCTACATGGCCCTGATACACTCGCGATTT
TCTACAAATACATTTCCAAGCTGGGATCGTGCTCAACCAATGCGTGTCTTAGGCCATAAT
GGTGAAATCAATACTCTCAGAGGCAATGTGAACTGGATGAGGGCACGTGAGGGTCTACTA
AAGTGCAAGGAGCTGGGTCTATCCAAGAATGAGATGAAGAAGCTTCTACCTATTGTCGAT
GCTAGTTCTTCGGACTCAGGCGCTTTTGATGGTGTCCTTGAGCTTCTTGTTAGAGCTGGG
AGAAGTCTCCCTGAAGCTATCATGATGATGATTCCCGAGGCTTGGCAAAATGATAAGAAT
ATGGATCCTGATCGTAAGGCTTTGTATGAATACTTCTCAGCTCTTGTGGAGCCATGGGAT
GGGCCAGCTCTTATTTCATTTACTGATGGCCGGTACCTTGGAGCTACACTGGACCGCAAT
GGATTGCGTCCAGGTAGATTTTATGTCACCCGAAGCGGAAGAGTTATCATGGCTAGTGAA
GTTGGTGTTGTTGACATTCCACCAGAAGATGTCCTTCGGAAAGGAAGGCTTAATCCTGGA
ATGATGCTTCTGGTGGATTTTGAGAAGCATATTGTAGTAGATGATGATGCGTTGAAGCAG
CAATACTCCCTGGCAAGGCCCTATGGTGAGTGGCTGAAGAGGCAAAAGATTGAACTCAAA
GAAATTGTCGGCTCAGTTCCAGAAACTGAGAAAACTATTCCTTCTATTGCTGGAGTTGTT
CCTGTCTCTAACAATGATGATAGCATGGAGAATATGGGCATTCATGGTTTAATAGCACCA
CTGAAAGCTTTTGGTTATACTGTTGAAGCCCTAGAGATGTTGTTGCTTCCCATGGCTAAA
GATGGAACTGAGGCTCTTGGTTCAATGGGAAATGATGCTCCTTTGGCTGTCATGTCCAAT
AGAGAGAAATTGACTTTTGAGTATTTCAAGCAAATGTTTGCTCAAGTAACAAATCCTCCA
ATTGATCCTATTAGAGAGAAGATAGTCACTTCAATGGAGTGCATGATTGGACCAGAAGGT
GATCTGACAGAAACAACTGAGGAGCAATGCCACCGTCTATCATTAAAAGGTCCTTTATTG
TCCATTGAGGAAATGGAAGCAATTAAAAAGATGAATTATAGAGGTTGGCGCAGCAAAGTT
CTTGACATAACTTATTTGAAGGAACGTGGTAGGAAGGGATTAGAGGAGACCTTAGATAGG
ATTTGTGCTGAAGCACGAGATGCAATTAAAGAAGGATATACTTTGTTGGTTCTTTCAGAC
AGAGCTTTCTCATCAAAGCGTGTTGCTGTAAGCTCTCTGTTGGCTGTTGGTGCTGTCCAT
CACCATCTGGTTAAAAAGCTTGAACGCACACGCGTAGGTTTAATTGTTGAAAGTGCTGAA
CCACGAGAAGTTCACCATTTCTGCACATTGGTTGGATTTGGTGCTGATGCCATATGTCCA
TACTTAGCCATTGAAGCCATTTGGAGACTACAGGTTGATGGAAAGGTCCCTCCCAAGTCA
ACTGGCGAGTTCCATTCAAAGGAAGAGCTGGTCAAAAAGTATTTTAAAGCAAGCAACTAT
GGAATGATGAAGGTTCTTGCCAAAATGGGCATTTCAACTTTGGCCTCATACAAGGGTGCT
CAGATATTTGAAGCTTTGGGCCTTTCATCTGAAGTGATTGAGAAGTGCTTTGCAGGAACT
CCCAGTAGAGTAGAGGGAGCAACCTTTGAGATGCTTGCTTGTGATTCCCTTCATTTGCAT
GAGTTGGCATTTCCGACTAGGGTTTTTCCTCCTGGAAGTGCTGAATCTGTTGCCCTTCCT
AATCCTGGAGACTACCATTGGAGGAAGGGTGGTGAAGTCCACTTGAATGATCCTCTTGCT
ATTGCAAAGCTTCAAGAAGCTGCCAGAGGTAACAGCGTCGCTGCCTATAAGGAATATTCT
AAGCGCATTCAGGAGTTGAACAAGGCCTGCAATTTAAGGGGGCTTTTGAAGTTCAAAGAG
GCAGAAGTAAAAGTTCCAATGGATGAAGTGGAACCAGCTAGTGAGATTGTTAAACGGTTC
TGTACTGGGGCTATGAGTTATGGATCAATTTCATTGGAGGCACACACCACACTTGCTATG
GCTATGAACAAAATTGGGGGCAAATCAAATACAGGTGAGGGAGGTGAGCAGCCTTCTCGC
ATGGAACCTCTTCCAAATGGTTCAATGAATCCAAAGAGAAGTGCAATCAAGCAGGTTGCA
AGTGGGAGATTTGGAGTTTCAAGTTATTATCTCACAAATGCTGACGAACTACAGATCAAG
ATGGCTCAGGGTGCGAAGCCTGGGGAAGGAGGTGAGCTTCCTGGCCATAAGGTCATAGGT
GATATTGCTGTTACCAGAAATTCTACAGCTGGTGTGGGACTTATCAGCCCTCCTCCTCAT
CATGATATCTATTCAATTGAGGACCTGGCTCAATTGATTCATGACCTTAAGAATGCCAAC
CCAGAAGCTCGGATTAGTGTTAAACTAGTATCTGAAGCTGGTGTGGGTGTAATTGCTAGT
GGGGTGGTGAAGGGGCATGCTGACCATGTTTTGATATCGGGTCATGATGGAGGTACTGGA
GCTTCTAGGTGGACTGGAATTAAGAATGCTGGACTTCCTTGGGAGCTAGGTTTGGCTGAA
ACCCACCAAACGCTTGTTGCAAATGACCTTCGTGGTCGTACAGTTCTTCAAACTGATGGC
CAACTAAAAACTGGAAGAGATGTGGCGATTGCTGCACTTCTTGGCGCTGAAGAATTTGGC
TTCAGTACTGCGCCCCTCATAACTCTTGGCTGCATCATGATGCGAAAGTGCCACAAGAAC
ACTTGCCCTGTTGGCATTGCCACGCAAGATCCAGTTTTGAGAGAGAAGTTTGCTGGAGAG
CCTGAACATGTCATTAATTTCTTCTTTATGCTAGCAGAGGAGCTAAGAGAGATAATGTCC
CAGCTTGGTTTCCGTTCAATTAATGAGATGGTGGGTCGATCAGACATGCTTGAAGTTGAT
GAAGAAATAATTAAGAACAATGAGAAGCTGGAAAATATTGATCTCTCACTGTTACTTCGC
CCTGCTGCTGACATTAGGCCAGAAGCTGTCCAGTATTGTGTTCAGAAGCAGGATCATGGT
TTGGACATGGCTTTGGATCAAAAATTGATCCCACTGTCCAATGCTGCTTTGGAAAAAGGT
CTTCCTGTGTATATCGAGACACCAATCTGCAATGTGAATCGTGCTGTTGGAACAATGCTT
AGCCATGAAGTTACAAAGCGTTACCACTTGACAGGACTTCCTGCAGACACAATACATGTC
AAGCTTACTGGAAGTGCTGGACAAAGTTTGGGGGCTTTTCTTTGCCCTGGAATCACCCTT
GAGCTTGAGGGTGATGGCAACGACTATGTTGGCAAAGGATTATCTGGTGGCAAAATTGTA
GCGTATCCTCCAAAAGGTAGCCTATTTGATCCCAAAGAAAACATTGTAATTGGCAATGTA
GCTTTGTATGGGGCAACAAATGGCGAGGCATATTTTAATGGGATGGCAGCAGAAAGATTC
TGTGTCCGGAATTCAGGGGCCAAAGCTGTTGTTGAAGGAGTAGGTGATCATGGATGCGAG
TACATGACAGGAGGGACTGTTGTAGTGCTTGGAAAAACTGGCAGGAATTTTGCAGCTGGT
ATGAGTGGTGGAATTGCTTATGTTCTTGATGCGGATGAGAAATTTCATTCTCGGTGCAAT
CTTGAGCTGGTAGACCTTGATAAAGTTGAGGAGGAAGATGATATAGTGACTCTTAGAATG
ATGATACAACAACATCAGCGCCACACAAACAGCCAGCTAGCTAGAGAAGTGCTTGCTGAT
TTTGACAGTCTCATCCTGAAATTTATAAAGGTCTTCCCTAGGGATTACAAACGTGTTCTT
GCAAACATGAAAAAAGAAGCTACCTTGAAAGACGTTGAAGAGGCTGCTGTTAAAGAAGAT
GAGGAGAAGGATGAAGAAGAGCTCAAGGAGAAAGATGCTTTTGAGGAGCTTAAGAAGATG
GCAGCTGCATCTTTAAATGAGAAATCTAGCCAGAATGCTGGCGATGCTGAACCATCAAAA
AGGCCTTCTCGAGTTAATGATGCTGTTAAACACCGGGGGTTCATTGCTTATGAGCGTGAA
GGTGTGCAATACAGGGATCCTAATGTTCGAATGAATGACTGGAATGAGGTTATGCAGGAA
TCAAAACCTGGCCCTCTTTTAAAGACTCAATCTGCTCGTTGTATGGACTGTGGAACTCCA
TTCTGCCATCAGGAGAACTCTGGATGCCCACTGGGAAACAAGATACCTGAATTCAATGAA
TTGGTATACCAAAATAGGTGGCGTGAAGCATTAGACCGGCTTCTTGAGACTAATAACTTC
CCAGAGTTCACTGGCAGAGTGTGCCCTGCGCCTTGCGAAGGTTCTTGTGTTCTTGGTATT
ATAGAGAATCCAGTGTCTATCAAAAACATTGAATGTACCATTATTGACAAGGCCTTTGAG
GAAGGGTGGATGGTGCCACGACCACCAGTTAAGAGAACTGGGAAAAGGGTTGCTATTGTT
GGAAGTGGACCAGCTGGTTTGGCTGCTGCTGATCAACTAAACCGGATGGGTCACTTGGTG
ACCGTATATGAGCGTGCTGATCGAATTGGAGGTCTTATGATGTATGGAGTTCCCAACATG
AAGACTGACAAAGTGGATGTGGTCCAACGCCGTGTTAACCTCATGGCTGAGGAAGGTGTT
AATTTCGTGGTCAATGCTAATATTGGAAGTGATCCTACATACTCTCTTGATCGACTTCGA
GAGGAGAATGATGCCATTGTTTTGGCAGTGGGTTCCACAAAGCCAAGGGACCTTCCTGTG
CCTGGAAGGGATTTATCTGGGGTACATTTTGCCATGGAGTTTCTCCATGCAAATACAAAG
AGTTTGCTTGACAGTAATTTACAGGATGGTAACTACATTTCTGCTAAGGGCAAGAAAGTG
GTAGTTATTGGTGGAGGTGACACTGGTACTGATTGCATAGGGACATCTATTCGCCATGGT
GGTAGCAGTATTGTAAATCTGGAGCTTATGCCTCAACCACCACAAACTAGAGCTCCTGGG
AACCCTTGGCCACAGTGGCCTCGTGTATTCCGTGTAGATTATGGGCACCAGGAAGCTGCT
ACAAAATTTGGCAAAGACCCAAGGACCTATGAGGTGCTGACTAAACGTTTTATTGGAGAT
GAAAATGGAAATGTTAAAGGACTCGAGATTGTGCGTGTCCAGTGGGAGAAAGATGCTAGT
GGAAGATTCCAGTTTAAGGAAGTTGAAGGCAGTGAGGAAGTAATTGAAGCAGACCTCGTC
CTACTTGCTATGGGCTTCCTTGGTCCTGAATTGAATGTGGCAGAGAAATTGGGGTTGGAG
ACAGACAATCGATCAAACTTCAAGGCAGAATATGGACACTTCTCTACAAGCGTAGAAGGT
GTATTTGCAGCTGGGGATTGCAGGCGTGGCCAGTCGTTGGTCGTCTGGGCTATATCAGAA
GGCCGTCAAGCTGCTTCCCAGGTTGACAAATATCTGATGAAAGAAGAGGAGGATGTCTCC
ATAAGCACTGAGGAGGATGACCTTGTCAAGAGACACCAAGGTCTTCCCAATAGGCAAAAG
GACAGCAAACACACAGTCATGACA
>UniGene49
ATGCAAAGGTTTCATACTGCCAGCGGCACTGCTGCAATAAATAATAACGTTATTAGTGGA
GCATCAGTTAGGGATACTGGCCGGGCTGATTCATCTTCGTTGCAAGCTAACTATTCCTTT
AATTCTAGACGGCAACCTCCATTGACTGCATACAAGTTGAAGTGTGATAAAGAACCCCTG
AATTCTCGCCTTGGACCCCCAGACTTTCATCCTCAGACACCAAATTGCCCAGAGGAGACT
CTTACTAAAGAATATGTTCAGTCTGGATACAGGGAGACAGTTGAAGGCCTTGAGGAAAAT
AGAGAAATCTCACTGAGCCAGGTTCAACACTTTTCTAAGCCCGTTATCATAAAATGCAGA
GAGGCAATCAGAAAGTGTCTGAGGGCCATCAATGAGTCTCGTGCTCAAAAGCGGAAGGCT
GGTCAGGTCTATGGTGTACCACTTTCTGGGTCATTATTAACCAAGCCTGGGGTATTTCCT
GAGCAAAGGCCTTGCGGAGAAGATTTCAGGAGGAAATGGATTGAGGGTTTATCACAACCG
CACAAGCGTTTGCGTTCTTTGGCTGACCATGTGCCTCATGGGTACAGGAGGAAATCCCTT
CTTGAAGTTCTTGTTAGGAATAATGTTCCATTACTGAGAGCAACTTGGTTTATAAAAGTT
ACTTATCTTAATCAGGTTCGTCCTGGTTCTGCTAGTATTGCGTCTGGCACACTTGATAAA
ACTCAGTTGTCTCGGACAGAACTTTGGACAAAAGATGTCATTGAGTACTTGCAGTTTCTC
CTTGATGAATTTTTCACCCATTCTGCTCCGCATACTAGAGATAGATCACCTCAAATTCTT
TATGCGGGTTCATTACAGCACAGAAATGAAGCAGCTCCGGCATTTGTTGATGGTGAGGAG
CCTTCTCTGCATTTTAAGTGGTGGTATGTAGTACGATTATTACATTGGCACCATGCTGAA
GGGCTACTGCTTCCTTCTCTAATCATTGATTGGGTTCTTAGTCAACTGCAGGAGAAAGAC
ATGCTGGAGATTTTGCAGCTACTGTTACCAATCGTATATGGTGTTTTAGATACTGTGATT
CTATCCCAATCTTATGTCCGTGCTCTTGCTGTAATAGCGGTTCGTTATATTCGAGAAGCT
TCTTCAGGTGGGTCAGATCTGGCAGATAATTCTCGAAGGGCCTACACTACCTCTGCTCTA
ATAGAGATGCTTCGATATTTGATATTGGCTGTGCCGGATACATTTGTTGCTTTGGATTGC
TTTCCTTTGCCACCAAGTGTACTGTCTTATGCAGTAAATGATGGGGCTTTTGTGTTGAAG
TCATCTGAAGAGGCAAGAAAAGATAATTCCGCCGGAGCTGTTGGTGTGTTAAGAAATAAA
GGGCTTGATTCCCTTTATCAATCTTTCTCCTTTGATCAGGTTGTTTCATCCATTCAAAAG
CGGGTAGATAATCTTGCAAAGGCTGCTTGTCCTGGATATATGGTTCACAGTGTGGCGAAA
GCTATCCAAGCATTGGATAAATCTCTTTCACAGGGAGATATTAGAGAGGCTTATAATTTG
CTTTTTGACAATTTCAGCGGTGGAGCTGTTGATGAAGGTTGGATTGAAGAGGTCAGTCCT
TGTTTGAGGTCATCATTGAAGTGGATAGGGACAGTGAGCTTGTCATTTATTTGTTCTGTG
TTTTTCCTTTGTGAGTGGGCAACCTGTGATTATAGGGATTTTCGGGCTGCCGCACCTAAT
GATGTTAAGTTCACTGGCAAAAAGGATTTTTCTCAGGTTTATATTGCAAGTCGGCTTCTA
AGGCTGAAGATAAGAGATTTGCAAAGTAAATCTCGGCGTAAGAATGAGAGGCCCCTTGGA
ATTAAAGGTTTCAACCAGCATAATTTTGTTGGCAGGGTTGCTGTTGGAAATGGATGTGAA
AACAAAGGCAATTCGAAAAATGGGATAAGAAAAAATACTAACTCATCAGATATATTTGAG
AGTCCAGGTCCTTTACATGACATTATAGTGTGTTGGATTGATCAACATGAGGTTCAGAAG
GGAGAAGGTTTGAAGCGTCTTCAGCTGCTCATAGTGGAACTTATACGATCTGGGATCTTC
TATCCCCATTCTTATGTCAGGCAGCTGATAGTTAGCGGGATTATGGATGCAACTGGACCT
GGAGGTGATCTTGAGAGACGGAAGAGACACTATCAAATTCTGAAACAATTGCCCGGGCTC
TTTCTCCATGATATTTTGGAAGAGGCAAGGGTTACAGAAGGCTCTGATCTTTTGGACGCC
ATGAATGTTTACTCCAATGAACGCCGCCTCCTGCTACGCGGTGTCCTTTGTGAACAATAT
CGAAATTCATGCAAATCAAATATGTTGGTGCAGAAACAAAGGCATCATCCAACCTCTGTG
CAGGATGGCACTTCCTCAAATTCTATTGATCAATGGAAAACTATTCATTCCTGGCCCAAC
AATGGTATGGCTTCAAAAAAAGTTAAGTCGAATGCTGACATTGATGAACTGAAGGCGTCT
ATCTCATCACTATTACAGATTCCTATCTCATCTTCGTCTTCAGACACAGGACTGGATGAA
TCTCAGGGGAGTGCTAAGAGGGCCACTGAATCAATATGCAACAAAATTGATTTAGTGGAA
GTTACACCAGGGTGTGAAGATTGTAGAAAGGCAAAGAGACAAAAATTAAGTGAAGAAAAG
AGCTCATGCCTTCAAGGTCACTCGCCAGTATCTGATGATGAAGATACTTGGTGGGTGCGG
AAGGGCACCAAATCGTTAGATTTATCCAAGGTTGATCCACCACTGAAGACTTCGAAACAG
GTAACAAAGGGTAGGCAAAAGGTTGTGCGGAAAACTCAAAGTCTAGCTCAGTTAGCAGCT
GCTAGGATTGACGGAAGCCAGGGAGCTTCCACAAGTCACGTATGTGATAATAAGGTTAGT
TGCCCTCACCACAGAAATGGGACAGAAGCAGAAGCTGTTAAGTCAGCAGATGGAATCAAA
ACATTGCATGGTGGAGATATCGTTTCAATTGCAAAAGCTTTAAAGCAACTGCGATTTGTG
GAGAAAAGGTCCATTACTGTTTGGTTGGTAACCATTGTGAAGCAAATTGTTGAAGAGACT
GAAAGGAATATTGGCAAGTCCAGCCAGTTCAATAGGCCTTTTGTGCCTGCTGATGATAGA
AGCTCTACACGGTGGAAGCTTGGTGAGGACGAGCTCTCTGCAATACTATATTTGATGGAT
GTTTGTAATGATTTAGTTTCTGCAGCCAAATTGTTGCTGTGGCTTTTACCAAAGGTTGTC
AGCAATCATAATTCTACAATACATGGTGGGAGAAACATTGCAGTGCTGCAAAGGAATGTG
GAACACCATGCAAGTGATGTGGGTGAGGCATTTCTGATGTCATGCTTACGAAGGTATGAG
AACATACTTGTCACAACTGATCTTATTCCTGAAGTCTTAACAGCTGCAGTACAACGTGTA
GCAGCATTGCTGGCTTCTAATGGAAGACTTTCAGGTTCAGCGGTCTCAACTTATTCCCGG
TATTTGTTGAGGAAATATGGCCATGTGCCAAGTGTGTTTGAATGGGAGAAGAATCTTAAA
GCAACTTGTGACAAAAGACTTATTTCTGAACTTGATCCTAGTCGGTCCTTGGATGGAGAG
TTTGGATTCCAACTGGGAGTTCCAGCTGGAGTGGAAGATCTTGATGATTTTTTCCGGCAA
AAGATAACTGGTAATCGAATAAGCAGAGCTGGCATCAACATGAAAGAAATAGTGCAAAGA
CAAATTGATGAAGCTTTCCACTATTTCTTTGGTAAGGAGAGAAAATTATTTGGGTCTGGT
ACACAAAAAAGCCCTGCATATGAAAAATCTGACGATGGTCACCAGATAGCTCAACAAATA
ATTCGAAGTTTATTGGATTGCTTTCGGCAGACTGGTGGTGCTGCTCAAGAAGGTGACCCC
TCTTTGGTATCTTCAGCTGTTTCTGCTATAGTGAATAATGTTGGACCAACTATAGCAAAA
ATTCCTGATTTTTCAGTGGTCACAAACCACTCTAATTCTTCATCCACTATGACTTCATTA
AGTTTTGCTAGGAGCATTTTGCGCATTCATATCAGTTGCCTATATCTTCTTAAGGAAGCC
CTTGGAGAGCGTCAAAGCCGGGTTTTTGAGATAGCTCTTGCAACAGAAGCCTCATCAGCT
CTTGCTACTGCTCTTGCTCCAGGAAAGGCTTCTCGAAATCAATTTCAACCATCTCCTGAA
GATTCTAATGTGAACAGTGCTAATGAGATGAACAGTTCTGCCAGACATGGAAGGGGGACA
AAAATTGCTGCTGCAATCTCTGCTCTTATCATTGGGGCTCTTATCCAAGGTGTTACGAGC
TTGGAGAGAATGGTAACGGTCTTAAGATTAAAAGAAGGCTTGGATGTTATTCAGTTTATA
AGGAGCACAAAATCTAATTCCAATGGTAATGCCCGTTCAATTCCAGCTTTTAAAATGGAC
AACTCAATTGAAGTTTATGTGCATTGGTTTAGGCTGCTCATTGGGAATTGCAGAACTGTA
TGCGATGGTTTAATTGTGGAACTGATGGGCGAATCATCTATTGTTGCTCTTTCAAGGATG
CAGCGAATGCTTCCTCTTGGTTTGGTCTTTCCACCAGCCTATTCTATATTTGCTTTTGTA
ATCTGGAGACAAGTTATTCTAAGCAAAGACGTTGTAAACCGTGAAGACTTAAGTCAGTTA
TACCTTTCTTTGACAATGGCCATAGTTGATGCCATAAAACACCTTCCTTTTCGGGATGTA
TGCCTGAGAGATAGTCAAGGCTTTTATGATCTTGTAGCTGCTGATGGTACTGATGCTGAC
TTTGCTGCCATGTTAAATGGTTTGGACAAATCTGCAGCATTTGTTCCTCTCCGCGGAAGA
CTGTTTTTGAATGCGATCATTGATTGTAAAATGCCACGCTTTGTGTCCGCACTCGATGAC
AGCAACCGAGTTTCAGTACTCGGTGGATCCAAAGTTCAACATGTGGAGAATGAAACAAAG
CTTTTGGATAAGCTTGTGAATGTGTTGGATACTGTGCAGCCTGCAAAATTCCATTGGCAG
TGGGTTGAACTCAGGTTACTTTTGAATGAACAAGCCCTTGTTGAAAAGCTTGAGAACCAT
GATATGTCCCTAGCAGATGCCATTCGTTCTTCCTCACCTGGTCTTGAAAAAGCTGCTGCT
TCTGATAACGAGAACAATTTCATTGTGATCATCTTAACAAGATTGTTGGTCCGACCTGAT
GCTGCACCTCTTTTCTCTGAGCTGGTTCATCTGTTTGGAAAGTCACTAGAAGATTCAATG
TTATTGCAGGCAAAATGGTTCTTGGGAGGCCTTGATGTCCTTTTTGGACGGAAAACCATC
AGACAACGACTTATTAATATTGCAGAGAGTAAAAATCTTTCAACTAAAGCTCAGTTTTGG
AAGCCATGGGGCTGGTGTAGGTCAGGTTCTAGTCCTGTAACCAACAGAGGAGACAAGAAG
AAGTTTGAGGTCACCTCAATTGAAGAAGGGGAGGTTGTTGAAGATAGCGGAGATACAAAA
AGGACTGGGAAAGGGCCTGCTCAAATATTTGAGTCCGAGAGTTTCAGTATTAACCAGATA
CACATGACTGAAAGAGCTCTCATTGAACTGGTTCTCCCATGCATAGATCAAGGCTCTGAT
GAGTCGCGTAATACTTTTGCTAGTGATTTGATCAAGCAGTTAATTAATATTGAACAACAG
ATAAATGCATTCGGTCGGGGTGCAAGCAAGCAGGCAGGATCTACTTCTTCTGGAATGGAA
GGTCCTGTAAGTAAAGGTAGTAATCGCAAGGCTATAAGGAGCAACAGCCCTGGAATGAAC
AGACGGACTGCAGGAGGTGCTGCAGATACCGCTCCTCCATCTCCTGCTGCCCTTCGAGCT
TCTATGTCAGTTCGGTTGCAACTATTATTGAGATTGCTTCCTATTATATGCGCAGACGGG
GAGCCATCTGGCCGGAACATGAGGTACATGCTTGCGTCTGTCATACTTCGTCTACTAGGT
CATCGGGTTGTGCATGAGGATGCAGACCTATCTTTCTCTCCTACTCAGAGTTCTCAATCC
AAGGTGGAAGTGGAGTCAACAATGGAAGCTGCTTCTTCAGATCTATCTGGTGAATGTCTG
TTTGATAGGTTATTATTAGTCTTGCATGGCCTATTAAGTTATAGCCCGCCAAGTTGGTTG
AAATCAAAATCAGCTTCCAAGTTGACGAATGAGTTTCTGAAGGATTCTGCTGGACTTGAT
CGTGAGGTAGTGGAGAGTTTACAGAATGACTTGGATCACATGCAGCTGCCTGGTTCAATC
CGGTGCCGCATCCAAGCTGCGATGCCAGTCCTCCTTCCTTCTGTATGCTGGTCTATATCT
TGCCAATTACCATCAGTTCCTATCGCTGCAATTGCTTCGCTTCAACCCAGTATCACAATA
TCTGGGTTTCCCACTGGGAATCCATCCCAGAAAAATCCTCTTCCTTTGGCACGAACAGCA
AACATGCAAGGGAAGTCCAAGTCATTACAGATGCAACATGATAATAATGATATGGAAATT
GACCCATGGACGCTCCTGGAAGATGGCACTGGATCAGGCTCATCTTCAAGTAGCGGAGCT
GCGATTAGCAGCGGCGACCATGCTAATCTTCGAGCCTCCAGCTGGCTTAAAGGCGCGGTG
AGGGTCAGACGGACAGATCTCACATATATTGGCGCTGTGGATGATGACAGC
>UniGene50
ATGTGGAACAACAACGGAGAGCCGCATCTTGCACCGCCGGGGACGGGCCCGTCCATACCT
CCGCCTCCTGTGCCTGCTCAGCCATCGTATACTGTGCTTGCACCTCAAACTCCATCAACT
CCGGCTGAGGCTGAGGCGAAGTTGGAAGAGAAGGCTCGTAAATGGCAGCAACTTAATACT
AAGAGATACAGCGATAAGAGGAAGTTCGGGTTTGTTGAGACGCAGAAAGAAGATATGCCG
CCTGAGCATGTCAGGAAAATTATAAGAGACCATGGGGACATGTCCTCCAAGAAATATCGT
CATGATAAACGTGTGTATCTTGGAGCTCTTAAATTCATTCCACACGCAGTTTACAAGCTT
CTTGAGAATATGCCAATGCCGTGGGAGCAGGTTCGTGATGTGAAGGTTCTTTACCATATC
ACAGGGGCAATCACTTTTGTGAATGAAATTCCTTGGGTTGTCGAACCTATTTACCTGGCG
CAGTGGGGTACAATGTGGATTATGATGCGGAGAGAAAAGAGGGATCGCCGGCATTTCAAG
AGAATGAGGTTTCCACCATTTGATGATGAGGAACCCCCACTGGACTATGCTGATAATTTG
CTAGATGTTGATCCTTTGGAGCCTATACAATTGGAGTTGGACGAAGAAGAAGATTCTGCT
GTATACACGTGGTTTTATGACCATAAGCCCCTTGTCAAAACAAAGCTTATTAATGGTCCA
AGTTACAGGAAGTGGCATCTCTCTCTTCCTATCATGGCAACTCTTCATCGTCTGGCAGGA
CAGCTACTGTCTGATCTAATTGATCGCAACTATTTCTACCTGTTTGACATGGAGTCCTTC
TTTACAGCTAAAGCATTGAATATGTGCATCCCTGGTGGGCCTAAGTTTGAGCCTTTGTAT
CGAGACATGGAGAAGGGGGATGAAGATTGGAATGAGTTCAATGACATTAACAAACTCATT
ATTCGGTCACCTCTCCGGACAGAGTACAGGATTGCATTCCCTCATCTCTATAACAATAGG
CCTAGGAAAGTAAAACTTGGCATATATCATACTCCCATGGTCATGTACATTAAAGCTGAG
GATCCTGATTTACCTGCTTTCTATTATGATCCATTAATACACCCAATAACCTCCACTAAC
AAGGAACGGCGTGAAAAGAAAGTTCATGATGATGACGAGGATGATGATTTCCTTCTGCCT
GAAGGAGTGGAACCTCTGCTGCTAGACACTCAGCTTTATACAGACACAACTGCTGCTGGC
ATTTCCCTGCTATTTGCACCACGACCTTTTAACATGAGATCGGGCCGGATGCGACGAGCA
GAAGACATCCCCCTTGTGTCCGAGTGGTACAAGGAGCATTGTCCTCCAGCGTACCCGGTA
AAAGTTAGGGTTAGCTATCAGAAATTGCTTAAATGTTTTGTGTTGAATGAGCTGCATCAC
AGACCCCCCAAAGCTCAGAAGAAGAAGCACCTGTTTCGATCTCTAGCAGCAACAAAGTTC
TTCCAAACAACAGAACTCGACTGGGCTGAAGCAGGCTTGCAAGTTTGTAAGCAGGGTTAT
AACATGCTGAATCTGTTGATACACAGGAAAAATTTGAATTACCTCCATCTTGATTATAAT
TTTAACTTGAAGCCTGTGAAAACTCTTACCACAAAGGAAAGAAAAAAATCTCGGTTTGGC
AATGCTTTTCATCTCTGCCGTGAGATCTTGCGTTTGACAAAGCTTGTGGTTGATGCTAAC
ATCCAGTTCCGGCTGGGTAACGTTGATGCTTTCCAGTTGGCTGATGGTCTGCAATATACA
TTTTCTCATGTTGGCCAGTTGACTGGTATGTATCGGTACAAGTACAGGCTGATGCGCCAG
ATTAGAATGTGCAAGGACTTGAAGCATTTGATATATTACCGCTTCAATACTGGTCCTGTG
GGGAAAGGACCTGGTTGTGGATTCTGGGCACCAATGTGGAGAGTATGGTTGTTTTTCTTG
CGTGGTATTGTGCCTCTTCTAGAACGATGGTTAGGGAATCTCCTTGCGCGACAGTTTGAA
GGGCGTCATTCAAAAGGAACAGCTAAGACTGTTACAAAGCAACGTGTTGAGAGTCACTTT
GACTTGGAGCTTCGTGCTGCTGTCATGCATGATGTTCTTGATGCCATGCCAGAGGGCATT
AAGCAAAATAAAGCTAGAACCATACTGCAGCACCTCAGTGAGGCTTGGCGATGTTGGAAA
GCCAATATTCCCTGGAAGGTCCCTGGCTTGCCAGTTCCTATTGAGAACATGATTCTTCGT
TATGTCAAGTCAAAAGCAGACTGGTGGACAAATGTTGCTCACTATAACCGTGAGCGTATT
AGAAGAGGTGCAACTGTTGATAAGACAGTTTGTCGAAAAAATCTTGGAAGATTGACTCGC
CTTTGGTTGAAGGCAGAACAGGAGCGCCAACACAACTATTTGAAAGATGGTCCATATGTC
ACTCCAGAAGAGGCAGTTGCAATTTACACAACCACTGTGCATTGGCTGGAGTCCAGAAAG
TTCTCCCCCATCCCTTTCCCTCCACTTTCATACAAACATGACACCAAGCTACTTATTCTT
GCTCTGGAAAGGTTGAAGGAATCATACAGTGTGGCTGTGAGGTTGAATCAACTACAGAGG
GAAGAATTGGGACTCATTGAACAAGCTTATGATAATCCACATGAGGCTCTGTCACGTATT
AAACGTCACCTTCTTACTCAGCGTGCCTTCAAAGAAGTTGGCATAGAATTCATGGATTTG
TATAGTGCCCTGATTCCGGTTTATGAAATTGAACCTCTTGAAAAGATAACTGATGCTTAT
CTTGATCAGTACCTGTGGTATGAAGGTGACAAGCGCCATCTCTTTCCAAACTGGATTAAG
CCTGCAGATTCTGAGCCACCACCACTGCTTGTTTATAAGTGGTGTCAGGGCATAAACAAT
TTGCAGGGTATCTGGGACACAGGTGATGGACAGTGTGTAGTGATGCTTCAAACGAAGTTT
GAGAAGTTCTTTGAGAAGATTGACTTGACCATGTTGAATAGGCTTCTTCGTTTGGTTCTT
GACCACAACATTGCTGATTATGTCACTGCAAAGAACAATGTTGTGCTGTCCTACAAAGAT
ATGAGCCATACAAACTCATATGGTTTGATACGCGGTCTGCAATTTGCTTCTTTTGTTGTA
CAATATTATGGGCTTGTGCTTGATCTCTTGCTTCTTGGTCTGACTCGAGCCAGTGAAATT
GCTGGTCCACCTCAAATGCCTAACGAATTCATCACTTACTGGGATACAAAAGTTGAGACA
CGGCACCCGATTCGGTTATATTCTAGATATATTGACCGGGTGCATATATTGTTCCGCTTC
ACTCATGAAGAGGCTCGGGACCTCATCCAACGCTATCTTACTGAGCATCCTGATCCCAAC
AATGAAAATATGGTTGGATACCAAAACAAGAAATGCTGGCCGAGAGATGCAAGAATGAGG
CTCATGAAGCATGATGTAAATCTTGGGAGAAGTGTGTTTTGGGATATGAAAAATCGACTC
CCTCGAAGCATTACAACTTTGGAGTGGGAGAATAGTTTTGTGTCTGTTTACAGCAAGGAC
AACCCAAACTTGCTTTTCAGCATGTGTGGGTTTGAAGTTCGAATACTTCCAAAAATAAGG
ATGACCCAGGAAGCTTTCAGCAATACGAGAGACGGTGTTTGGAACTTACAGAATGAACAG
ACTAAAGAGCGGACTGCTGTTGCTTTCTTACGGGTTGATGATGAGCATATGAAGGTGTTT
GAGAATCGCGTGAGACAGATTCTCATGTCTTCAGGCTCAACTACCTTCACTAAAATTGTC
AACAAGTGGAATACAGCTCTGATAGGTTTGATGACTTATTTCCGTGAAGCGACTGTACAT
ACTCAAGAGCTGTTGGATTTGCTGGTTAAATGTGAAAACAAAATCCAAACTCGTATTAAA
ATTGGTTTGAACTCAAAGATGCCCAGTCGATTCCCACCTGTAATCTTCTATACACCAAAA
GAAATTGGAGGACTTGGCATGTTGTCAATGGGTCACATTTTGATCCCACAAAGTGACCTT
CGATATAGTCAACAGACAGATGTTGGTGTAACCCACTTCAGGAGTGGAATGAGTCATGAG
GAGGATCAGCTGATTCCAAATCTCTATCGCTACATTCAGCCTTGGGAGAGTGAGTTCATA
GATTCACAGCGTGTCTGGGCAGAATATGCCCTTAAAAGGCAGGAGGCCCAAGCACAAAAC
AGACGTTTAACACTTGAAGATTTGGAAGATTCGTGGGACAGAGGCATTCCTCGTATTAAT
ACTTTATTCCAGAAAGATCGTCACACACTGGCGTATGACAAAGGATGGAGAGTGCGCACA
GATTTTAAGCAATACCAAGTTTTAAAACAAAATCCTTTCTGGTGGACACATCAGAGGCAT
GATGGGAAGCTGTGGAACTTGAACAATTACCGAACAGATGTTATCCAAGCTCTTGGTGGT
GTTGAGGGGATTCTTGAGCATACCTTGTTCAAAGGAACATATTTCCCAACTTGGGAAGGT
CTCTTTTGGGAGAAAGCTTCTGGTTTCGAAGAGTCGATGAAGTACAAGAAGCTCACCAAT
GCGCAAAGATCTGGTCTCAATCAGATCCCCAACAGAAGGTTTACCCTTTGGTGGTCCCCC
ACAATAAATAGGGCAAATGTATATGTGGGTTTCCAGGTGCAGTTAGATCTTACTGGAATC
TTCATGCATGGGAAGATCCCAACCTTGAAGATTTCACTGATTCAGATATTCCGAGCCCAT
TTGTGGCAGAAGATTCATGAAAGTGTTGTCATGGATCTCTGCCAAGTCTTGGATCAGGAG
CTGGATGCTCTTGAAATTGAAACTGTACAGAAGGAAACAATCCATCCAAGGAAGAGTTAC
AAGATGAACAGCTCCTGTGCAGATATCCTCCTCTTTGCTGCTCATAGGTGGCCTATGTCA
AAGCCTAGTCTTGTTGCGGAGTCGAAAGATGTGTTTGATCAGAAGGCCAGCAATAAATAC
TGGATAGATGTACAGCTCCGATGGGGTGACTACGACTCTCATGATATTGAGCGTTATACA
CGGGCCAAATTTATGGATTACACGACAGATAACATGTCTATATATCCATCTCCAACTGGG
GTGATGATTGGACTTGATTTGGCTTACAATTTGCATTCTGCATTTGGTAACTGGTTTCCT
GGATCAAAACCACTGCTGGCTCAGGCAATGAATAAGATAATGAAGTCAAACCCAGCTTTG
TATGTCTTGAGGGAGCGTATAAGGAAAGGTTTGCAGTTGTATTCATCTGAGCCTACAGAA
CCTTATTTGTCATCCCAGAACTATGGTGAGATCTTTAGCAATCAGATAATATGGTTTGTT
GATGATACCAATGTGTATCGTGTCACAATTCACAAGACATTTGAGGGAAATCTTACGACA
AAGCCCATCAACGGTGCAATATTTATATTCAATCCAAGAACTGGCCAGCTATTTCTGAAG
GTTATCCACACTAGTGTGTGGGCAGGACAGAAGCGTCTTGGACAGCTTGCTAAGTGGAAA
ACAGCTGAAGAAGTTGCTGCTCTTGTGCGGTCTTTGCCTGTTGAAGAACAACCAAAACAA
ATTATTGTTACTCGTAAAGGAATGCTTGATCCATTGGAGGTTCACTTACTTGATTTCCCA
AATATTGTTATTAAAGGAAGCGAGCTACAGTTGCCATTCCAGGCTTGCTTGAAGATAGAG
AAATTTGGGGATTTGATTTTGAAGGCAACAGAGCCCCAGATGGTTCTGTTCAATATTTAT
GATGACTGGCTGAAGAGCATCTCATCATACACTGCATTTTCCCGATTAATTCTGATCCTT
CGAGCTCTCCACGTGAACAATGAAAAAGCAAAGATGCTACTCAAGCCTGATAAAACCATC
GTCACTGAGCCACACCACATTTGGCCTTCTTTGACTGATGACCAGTGGATGAAAGTTGAG
GTTGCGTTAAGAGATCTCATCCTTTCTGACTATGCCAAGAAAAACAATGTGAACACATCA
GCGTTGACACAGTCTGAGATCCGTGATATTATTCTCGGAGCTGAGATTACTCCTCCATCT
CAACAAAGACAACAGATAGCGGAGATTGAGAAACAGGCAAAAGAAGCTAGTCAGTTAACA
GCAGTCACAACAAGGACAACCAATGTGCACGGTGATGAACTCATTGTCACCACCACAAGT
CCTTACGAGCAGGCTGCATTTGGTTCCAAAACAGATTGGCGTGTCAGAGCAATATCAGCT
ACAAATCTCTACCTTCGTGTCAATCATATATATGTGAATTCAGAGGATATTAAGGAAACT
GGATATACCTATATCATGCCCAAGAATATTTTGAAGAAGTTCATCTGCATAGCAGATTTG
CGTACTCAAATTTCTGGATACCTGTATGGTATAAGTCCACCAGATAACCCTCAAGTCAAG
GAGATCCGTTGTATTGCCATGCCACCACAGTGGGGTACACATCAACAAGTTCATCTACCA
TCTGCTCTTCCTGAGCATGATTTCCTTGAGGATCTGGAGCCCTTGGGATGGATGCACACC
CAACCAAATGAGCTTCCCCAGTTGTCACCACAGGATCTTACTTCTCATGCTAGAATTTTA
GAGAACAATAAGCAATGGGATGGGGAGAAATGCATTATCTTGACTTGCAGTTTTACTCCA
GGATCATGCTCGTTAACTGCTTATAAGCTTACCCCAAGTGGTTATGAGTGGGGACGTGTT
AACAAGGACACAGGAAGCAATCCTCACGGTTACTTACCAACCCATTATGAGAAGGTCCAG
ATGCTACTGAGTGATCGTTTCCTTGGTTTCTATATGATTCCTGATAATGGTCCATGGAAC
TACAACTTCATGGGGGTGAAACATACTGTGAGCATGAAATATGGTATCAAGCTAGGGACG
CCCCGGGAATATTACCATGAAGACCACAGACCAACGCATTACCTTGAGTTCAGCAACTTA
GAGGAGGGTGATACTGCTGAGGGTGATCGTGAGGATAAGTTCACA
>UniGene51
ATGGGAGCCCCCCCTATCAAGCAAGAAAGAAGCGGCTCTTTCCACGGCGGAGTAACCATT
GACTCTATTTATTATTATGGTAAATTATTGTATCAAGATGTCAATCTGAGATCTTATTTT
GGTTCGATACGTCCACCTACGAGACTCACCTTTGGCTTTCGTCTCGGTAGGTGTATTATT
CTACATTTTCCCAAAATAACATTCATTAATTTCTTTCTTCCCCGTCGACCACGACGACTG
AAACGAAGCGAAAAAACTAGACCCGGAAAGGAGAAGGGCCGGTGGTGGACATTCGGGAAA
GTCGGGCCGATCAGGTGTCTTCATTCAAGCGACAATACAGAAGAAGAACGAAACGAAGTG
AGAGGCCGGGGAGCAGGGAAAAGAGTCGAGTCGATCAGGCTCGACGACCGGGAGAAGGAA
AACGAAATCAGGATTTGGCCGAAAAAGAAGCAACGCTATGGATACCATGACCGATCACCA
TCGATAAAGAAGAATCTTTCTAAATCACTTCGGGTCAGCGGGGCCTTCAAGCATCCGAAA
TACGCTGGGGTTGTAAATGACATAGCGTTCCTGATAGAAAATGACGACTCCTTCAGAAAA
ACGAAGTTATTCAAGTTCTTTTTCCCAAAGAAGTCCCGCTCCGACGGCCCGACGAGTCAT
CTACTAAAAAGGACCCTCCCTACAGTGTGCCTCTCCTTGAATTATTTGGTCATGCAATAT
TTATTGAATACAAAGAACCAAATTCATTTCGACCCCGTCGTAGTTCTCAATCATTTCGTG
GCACCGGGCGTGGCTGAACCATCTACGATGGGGGGAGCGAATGCACAGGGAAGAAGCTTA
GATAAGAGAATACGTTCTCGCATCGCTTTTTTTGTAGAAAGCTTGACCAGCGAAAAAAAG
TGTTTGTCCGAAGCCAAAAAGAGGTTGACTCACTTCATTCGCCAAACGAATGATCTTCGC
TTCGCGGGAACAACAAAAACCACCATCTCGCTTTTTCCTTTCTTCGGTGCTACCTTTTTC
TTTCTAAGGGATGGGGTTGGGGTGTATAATAACCTTTTTTTTGAGGATGCCCGGGAACAA
CTCCTAGGTCAATTAAGGATCAAATGTTGGAACCTCATGGGTAAGGATAAGGTAATGGAA
TTGATAGAGAAATTCATAAACCTAGGTGGGATAGGAGAATTGATAAAGGGAATAGAGATG
ATGATAGAGATCATACTGAGAAACAGAAGAATTCCGTACGGGTACAACTCTTATTTGAAC
GAAATGAAAAAAATGCGATCTTTGTTGTCTAATAGAACAAACACTAATACCTTAATTGAG
TCGGTCAAGATTAAATCTGTTTATCAAAGTGCTTCTCTGATTGCTCAAGACATCTCTTTT
CAACTGAGGAACAAAACAAGATCATTTCGTTCCATTTATAGTCAAATAGTGAAGGATATT
CCATTAGTAATGAAAAAAGGGGTGGAGGGGATCCGTATATGTTGTTCAGGTCGATTAGAA
GGCGCAGAAATAGCTAGAACTGAATGCGGAAAGTATGGAAAAACATCTTGTAATGTATTT
AACCAGAAAATAGATTATGCTTCTGCGGAAGTATCTACTCGTTACGGAATCTTAGGT
>UniGene52
ATGAAAGCTGGAAGCGCTGCGAAGCTGATTGTTGATGCGCTGCTGCAGCGTTTCCTTCCC
CTGGCCAGGCGCCGCATCGAAACAGCTCAAGCTCAGGATGGACAGTACCTTCGACCATCA
GATCCTGCCTATGAGCAGGTTTTGGATTCCTTGGCAATGGTTGCTAGACATACTCCTGTA
CCTCTTTTAGAAGCTCTTCTTAGATGGAGAGAGAGTGAATCTCCTAAAGGTGCAAATGAT
GCTTCTACTTTCCAAAGAAAGCTTGCAGTTGAGTGTATTTTTTGCTCAGCATGTATTCGT
TTTGTGGAGTGCTGTCCTCAGGAAGGACTTACTGAGAAGCTTTGGTCTGGCCTTGAAAAT
TTTGTATTTGATTGGCTCATCAATGCTGACAGGGTTGTTAGCCAGATTGAATACCCCTCG
TTGGTTGATTTGCGAGGTCTCCTTCTGGACTTAGTTGCTCAACTTTTAGGTGCTCTTTCT
CGTATCAGGTTTAGCTTTGTAACTGAGCGCTTTTTCATGGAATTAAACACTCGCCGGATT
GACACTAGTGTGGCCCGCAGTGAAACACTCAGTATCATTAATGGAATGCGATACCTAAAA
CTTGGGGTTAAGTCTGAGGGAGGACTGAACGCATCTGCTTCCTTTGTGGCAAAAGCAAAT
CCCCTTAACCGTGCTCCACATAAGCGCAAGAGTGAGCTTTACCATGCACTATGTAATATG
CTTTCAAATATCCTAGCTCCACTTGCAGATGGAGGAAAAAGCCACTGGCCTCCTTCTGGT
GTAGACAATGCACTTACATTATGGTATGAAGCTGTTGGGCGAATAAGGGTGCAACTTATC
CATTGGATGGACAAACAGAGCAAACATATAGCTGTTGGCTATCCTCTGGTGACGCTTCTT
CTCTGTCTTGGTGATCCTCAAATATTCCACAACAACTTGAGTTCACACATGGAGCAACTC
TACAAGCTTCTAAGAGACAAGAACCATCGTTTTATGGCCTTGGACTGTCTTCATCGAGTT
TTGAGGTTTTACTTAAATGTTCATGCTGCTAGCCAGGCCCCAAATCGTATATGGGATTAT
TTAGATAGCGTGACTTCTCAACTCTTAACATTTTTGAGAAAAGGAATGCTTACTCAAGAT
GTGCAACATGATAAACTGGTTGAGTTCTGTGTCACAATTGCTGAGCATAATCTCGATTTT
GCCATGAACCATATGATATTAGAATTGCTGAAGCAAGATAGTCCAAGTGAAGGGAAAGTT
ATTGGTCTTCGTGCTTTGCTTGCCATTGTTATGTCCCCTTCAAGTCAACATGCTGGCTTG
GAAATATTCAGAGGACATGATATTGGACACTACATACCAAAAGTTAAGGCTGCAATTGAG
TCAATTTTGAGGTCTTGTCATAGAACATATAGTCAGGCTCTTTTGACATCTTCAAAGACG
ACGATAGATGCAGTAACCAAGGAAAAGTCCCAAGGATATCTCTTTCGGTCGGTCCTGAAG
TGCATACCGTACCTCATAGAAGAAGTTGGCCGAACTGATAAGATAACTGAAATAATACCA
CAACATGGGATAAGTATTGATCCTGGTGTTCGTGAGGAAGCTGTACAAGTATTGAATCGA
ATTGTCAGATGCCTTCCTCATCGTCGATTTGCAGTTATGAGGGGAATGGCCAACTTCATA
CTTCGGCTTCCTGATGAGTTCCCTCTTCTCATTCAAACATCATTGGGACGCTTGTTGGAA
CTCATGCGTTTTTGGAGAGCTTGTTTGCTTGATGATAAACTCGAATCTGGTTCTGATGAT
ACAAAGCGTGGGGGACAGGGAAATGAAGGATTCAGAAAGCCTTCATTCCATCAAACAGAA
GTGATTGAGTTTCGTGCATCTGAGATTGATGCAGTTGGTCTTATCTTCCTCAGTTCTGTG
GATAGCCAGATTCGACATACTGCATTGGAGTTATTACGCTGTGTACGTGCCTTAAGGAAT
GATATTCAAGACCTCACATCACGTGAACAAGTGGACTATAATTTGAGACTTGAACCTGAA
CCAATATTTGTAATTGATGTCCTAGAAGAACATGGGGATGACATTGTTCAGAGTTGCTAT
TGGGATTCTGGGCGTCCATTTGATCTAAGACGAGAATCTGATGCAATCCCTCCTGAGGTG
ACACTTCAATCTGTAATATTTGAAAGTCCTGACAAGAACAGGTGGGCTCGGTGTCTTAGT
GAGCTCGTCAAATATGCTGCTGAGCTTTGCCCAAGCGCTGTTCAGGAAGCAAAGTTAGAG
GTTGTGCAACGTCTTGCCCACATCACACCTATTGAGTTAGGTGGAAAGGCTCATCAGTCG
CAGGATGCTGACAACAAGCTGGATCAATGGCTCATGTATGCAATGTTTGCGTGTTCATGC
CCACCAGATAGTAGAGAAGCTGGTGGCTTGGCAGCAACCAAGGATCTTTACCATCTTATT
TTTCCTTCGCTAAAATCTGGATCTGAAGCAAACATACATGCAGCTACCATGGCTCTTGGT
CATTCGCATTTGGAATCATGTGAAGTAATGTTTAGTGAGCTTTCATCTTTTATTGATGAT
GTTTCTTCTGAAACTGAAGGAAAACCAAAGTGGAAGTCTCAGAAATCTCGACGTGAAGAA
CTCCGCATCCACATTGCAAACATATACCGAACTGTTGCTGAAAAAATATGGCCTGGCATG
CTGAGCCGTAAACCAGTTTTCCGTCTCCATTATCTCAGATTCATTGATGAAACAACCAAG
CAGATGTTATTAGCGTCAGCGGAGAACTTTCAAGAAATGCAACCTCTCCGTTATGCACTT
GCTTCTGTTCTAAGGTCTCTAGCGCCGGAATTTGTTGAGTCAAAATCAGAGAAATTTGAC
CTTAGAACTCGAAAACGTCTATTTGAGCTTCTTCTGACATGGAGTGATGAAACTGGTAGT
ACATGGGGGCCTGATGGTGTTAGTGAGTATCGCCGTGACGTTGAACGTTACAAGGCTTCA
CAACACAACCGGTCGAAAGATTCGATAGACAAAATTTCATTTGATAAAGAACTGAGTGAA
CAAATTGAGGCAATTCAATGGGCATCCATGAATGCTATGGCTTCACTTTTATATGGGCCA
TGCTTTGATGACAATGCTCGAAAAATGAGTGGTCGGGTGATATCTTGGATCAACAGTTTG
TTCAATGACCCGGCACCTAGGGCTCCGTTTGGTTATTCTCCGTCAACTCCATCTTATTCC
AAGTACACAGGAGAAGCTGCACGTGGAGCTGTTGGTCGTGACAGACATAGAGGTGGCCAA
CATCGTGTTTCCTTAGCAAAATTGGCCTTAAAGAATCTGCTTCTTACAAATTTGGAGCTT
TTTCCAGCTTGCATTGACCAGTGCTACTATTCTGATGCTGCTATAGCTGATGGCTACTTC
AGTGTGTTGGCTGAGGTCTACATGCGTCAAGAAATACCTAAATGTGAAATACAAAGGCTT
TTGAGCCTGATCCTCTACAAAGTTGTGGATCCGAACAGACAAATCCGTGATGATGCCCTT
CAGATGCTTGAAACACTTTCTGTTCGTGAATGGGCTGAGGATGGTATAGAGGGCTCAGGA
AGCTATGGAGCTGCTGTTGTTGGCAACCTACCTGATTCCTATCAGCAATTCCAGTACAAG
CTTTCATGTAAACTTGCCAAAGACCATCCTGAATTAAGCCAGCTTCTTTGTGAGGAGATC
ATGCAGAGGCAACTTGATGCTGTGGATATTATTGCACAACATCAGGTGTTAACATGCATG
GCTCCCTGGATTGAAAACCTGAATTTCTGGAAACTTAAAGATTCAGGTTGGAGTGAAAGA
CTACTGAAGAGCCTTTACTATGTAACATGGCGACATGGGGATCAGTTCCCTGATGAAATT
GAAAAACTATGGAGTACAATTGCTAGCAAGCAGAAGAATATTAGTCCAGTACTAGATTTC
TTGATCACAAAAGGAATTGAAGATTGTGATTCAAATGCATCTGCTGAAATTAGTGGTGCT
TTTGCCACATATTTTTCAGTTGCAAAGCGTGTTTGCTTATATTTAGCACGCATTTGTCCA
CAACGCACTATTGATCACTTGGTTTACCAATTGGCTCAACGGATGTTAGAAGACAGCATT
GAACCAGTTGTGCCTAGTGCAACTAAAGGTGATGCCAATGGTAATTTTGTTTTGGAGTTT
TCTCAGGGGCCTGCAGCAGCCCAAATCGCTTCTGTTGTGGACACCCAGCCTCATATGTCA
CCGTTACTTGTCCGTGGTTCCCTAGATGGTCCTCTTAGAAATACTAGTGGAAGCTTGAGT
TGGAGAACAGCGGGTGTGACGGGGAGAAGTGTCTCAGGCCCATTAAGTCCAATGCCTCCA
GAGTTGAATGTTGTTCCAGTGACCACAGGACGTTCTGGCCAGCTCCTTCCAGCATTGGTG
AACATGTCAGGCCCTTTAATGGGAGTTAGAAGTTCAACAGGAAGTTTGCGGAGCCGCCAT
GTTTCTCGTGATAGTGGAGATTATCTCATTGACACTCCAAACTCTGGCGAGGATGGTTTA
CATCCTGGAGTTGGTATGCATGGTGTTAGTGCTAAAGAACTTCAGTCAGCCTTACAGGGG
CATCAACAGCATTCACTAACTCATGCAGATATAGCATTGATTCTACTGGCAGAAATTGCA
TATGAGAACGATGAAGATTTTCGTGAACATTTGCCTCTGCTTTTTCATGTCACATTTGTT
TCAATGGATAGTTCAGAAGACATTGTACTGGAGCACTGTCAACATTTGCTTGTCAACCTA
TTATACTCACTTGCAGGCCGGCACTTGGAACTCTATGAGGTTGAAAACAGTGATGGAGAG
AACAAGCAGCAGGTTGTCAGTTTGATAAAGTATGTTCAGTCCAAGCGAGGGAGTATGATG
TGGGAGAACGAGGACCCCTCAGTTACAAGAACGGAGCTTCCTAGTGCGGCACTCTTATCA
GCACTTGTTCAGAGTATGGTTGATGCTATCTTCTTCCAGGGAGATCTCCGTGAGACTTGG
GGTGCTGAGGCACTCAAATGGGCTATGGAGTGCACGTCAAGACATCTTGCATGCCGTTCA
CATCAGATCTACCGTGCACTGCGACCTAGTGTAACAAGTGACACATGTGTATCTCTCCTT
AGATGCCTTCACAGGTGTCTGGGAAATCCAATTCCTCCAGTGTTGGGATTTATCATGGAA
ATATTGTTGACATTACAGGTGATGGTGGAGAATATGGAGCCAGAAAAGGTTATCCTCTAC
CCCCAACTTTTCTGGGGCTGTGTTGCCATGATGCACACAGATTTTGTTCATGTTTACTGT
CAGGTGCTTGAACTCTTCTCTCGTGTAATTGACCGTTTATCATTCCGTGAGACAACAACT
GAAAATGTACTCCTTTCAAGCATGCCTCGTGATGAGCTTGATAATGGTGGTGACATTGGA
GAATTTCAACGAATAGATTCTCTAGCATCATCCAGTGGGAGTCTGCCTACATTTGAGGGG
GTTCAGCCTCTTGTGCTCAAGGGACTTATGTCGACTGTGAGTCACGGTGTTGCAATTGAG
GTTCTCTCGCGGATCACAGTGCATTCATGCGATTCTATATTTGGGGATGCGGAGACGAGG
CTTCTGATGCACATCACAGGTTTACTTCCCTGGCTCTGCTTGCAGCTTAGCAAGGACACA
ACGGTAGCACCTGCTTCACCACTCCACCAGCAATGGCAAAAGGCTTGCTCTGTTTCAAAC
AACATTGCACTTTGGTGTCGAGCGAAGTCGCTCGATGAATTAGCCACTGTTTTTGTGGCT
TATGCCCGTGGAGAGATCAAAAGTGTTGAGAACCTCCTTGCTTGTGTTTCGCCGCTTTTA
TGCAACGAATGGTTTCCAAAGCACTCAGCGTTAGCGTTTGGGCACTTGCTACGACTATTG
GAGAAAGGGCCAGTTGAGTATCAGCGTGTGATACTTCTCATGCTCAAAGCATTGCTTCAA
CACACCCCCATGGATGCTTCTCAAAGCCCGCACATGTATGCAATTGTGTCACAGCTGGTG
GAGAGTACGTTGTGCTGGGAGGCGCTCAGTGTGTTGGAAGCCCTCTTGCAGAGCTGTAGT
TCTTTGCCAGGTAGCCACCCACACGAGCCAGGTTCATATGAGAATGGTGCTGAAGATAAG
ATGCTTGCTCCTCAGACCTCATTCAAAGCTCGGAGTGGGCCCTTGCAGTTTGCAATGGGA
TCAGGGTTTGGGGTAGCTCTAACACCAGGGGCACAAAGTGGAGTTGAATCAGGCATTCCA
CCCAGAGAGGTGGCTTTGCAGAACACGCGATTGATCCTTGGGCGTGTACTTGACAACTGT
GCATTAGGGAGAAGAAGAGACTATAGAAGGCTTGTGCCTTTTGTAACTAGTATTGGAAAC

>UniGene53
ATGAAGGATAGTGCTTCTACAACTAATAAAATGATAAACAGAAACTGGGTATTGAAGCGC
AAACGAAAAAAGCTTTTATATGGACGAGTTATCAGTACCAACGGTAAAGAAGAGAAGTTA
GCATCCTTGGAATCTCCCAGGAGTACTTCTTCTGCTAAACGGCGGCCAAAGGGTGAATTC
ACTACTGATATAGCTTCATCAAAGAAGAAAGGAAATGATGGGTATTACTATGAATGTGTG
ATCTGTGACCTTGGTGGCAACTTGTTGTGTTGTGATAGCTGTCCCAGAGTCTACCATCTT
CAGTGCCTTGATCCACCTCTTAGGCGCATTCCAAATGGGAAGTGGCAATGCCCTAAATGC
TATCATAAAATTGATCCACTTAAGTCAATTACTCAGCTGGATTCCATTTCCAAGCGGGTG
AGAACAAAAAATATGACAGCAAATTCAAAACCTGGGGTTAGGTCATCTGACACCAACAAG
GTGTCCCAACTCTTTGGAAGCTCTATTCTTTCTAAACGAAGGTCCTCTAGTAAAGGGAAA
TCTGTGTTAGCCTTTGGAGTTAAATCTAGTGAGAAGGAACCAGATTCTTCTCTGAATGTA
TATAGTAGCACCAATCCAAGTGATCCTCCTATCGATTCTGTAGAGGGTACCTCATCATGT
GTAAATGTTTATAATGAAAAGAAACGTTGTGTCTCTCCACCTGTGTCACCTGAAGACAAG
AAATCAATTTCTCTTGCTCAGGAAACTCTATCTCGGTCTAAATTTATGAAATCAGGGCCA
AATGATGAAGCAGCTGGCAGGAAGCATGACTCGGCTGGTAAAAAGAGATTGAAAATAAAA
AAAATTGTTCTTGCAATTGGCGCTGCTGCTGAGAAGGACAAAAAACGAAAATACGAAGAA
AGTGATGGTGAAAGCGTAAAGAAGAGTAAGACTGACGAGGGGAAATCTGTTTCTAGGAAA
CAGGGATCAAAAGTTAATGATGCTGCTGCTGGAAGTAGTAAATCGCACAAGAAACGGAAA
AAAATTTGTAATGGGGTTTCTGCAACTTTATCAAAGAATGATGTTGGAACAAAGAGTGTA
GATGCACAAGGAAAGAGTCAGAAGCTTCCCGAAGAACTTTTGAATCTGCCAAATGATTCA
GGTAAGCCTGGAGGTGATACAGACGGGACTAGGATATTTGAAGATGTCATTATCTCTGAA
CTTCAACAGGTTGATCGCGTTTTGGGATGTCGAATTCAAGATGTAGCAGCTGCTGAAAAT
CATGCAGAGGGCTGTCTTGGCATCAATCAAAATTTTGACAGATGTGAAAGCATGAAGAAT
GACATCAAGATGGACAAAATAAATGTTTATAAAAGATCTGCTAGTAAAGATTGTAAAGGA
GGAAATTCAAAGGATTTAGAGTGTAAAATTTACAAGGATTCGGATTCTAAAGGCATAGAA
GGTAAAGACCAAGATGAGTCTGCAGAGACTATTGAAGATTCTTTAAAGCAACCTGAAAAG
GCGATGATAAAGGATAAATTAGATGTTTGCTTTAAAAGTCAGGATGAGATTGCGGTGTCA
AAGGATCATGAATTGCATTTATCTCCTAAAACCAATGTCACAAAAGAAGCAGTTGTGGAA
ATGAAAATGAATAGTGAAGTTGAAAGTAAAGTTCCAGAGCCTGCCTCAATAGCTTGCTCA
TGTGCTAATGGGGACACAATATCATATGAATTCTTAGTTAAGTGGGTCAGGAAGTCCCAT
ATACACAATAGTTGGATTTCTGAATCTCGGCTAAAAGTTCTTGCAAAGAGAAAACTGGAG
AATTACAAGGCAAAGTATGGAACAGCAGTGCTAAATATATGCGAGGACAAGTGGAAGCAG
CCTCAGCGGGTAATTGCTGTTCGAACTTCCGGAGATGGTACACAGGAAGCTTTTGTAAAA
TGGAATGGCCTTCCTTATGATGAATGCACTTGGGAAAGGCTGGATGAGCCTGGTCTCTTC
AAGTCATCACATCTAATTGATCTGTTTAATCAGCTAGAACAGCAAACATTGGAAAAAGAA
TCTGAGAAGAGTGATCTGAAAAAGAACGAAGGTCATCAAAATGATATTTCTGCTCTCACG
GAGCAACCCAAGGAACTAAAAGGAGGTTCCTTGTTTCCCCATCAGCTTGAAGCTTTGAAT
TGGCTGCGTAAATGCTGGTATAAATCAAAAAATGTGATCCTTGCTGATGAGATGGGTCTT
GGGAAAACAGTATCTGCTTGTGCTTTTCTTTCATCACTGTATTTTGAGTTCAAAGTTTCG
TTGCCGTGTTTGGTCTTAGTTCCACTTTCCACAATGCCTAACTGGCTTGCAGAATTTGCA
TTGTGGGCTCCTAACTTAAATGTTGTGGAATATCATGGATGTGCAAAGGCAAGGGCCATG
ATTCGCCAATATGAGTGGCATGCTAGTGATCCAAATGAGACTAACAAGAAAACTTCAGCT
TATAAATTTAATGTTCTTTTAACTACTTATGAAATGGTTCTTGCCGACTCTTCGCATTTG
CGTGGAGTTCCCTGGGAAGTTCTTGTGGTTGATGAGGGCCACCGTTTGAAGAATTCAGGG
AGCAAGCTGTTCAGCCTGCTCAATACATTTTCTTTCCAGCACCGTGTTCTTTTGACTGGT
ACCCCACTTCAAAATAACATTGGTGAGATGTATAATTTGCTTAATTTTTTGCAGCCAGCT
TCATTTCCCTCTCTATCTTCATTTGAGGAAAAATTTAATGATCTTACAACTGCGGAAAAA
GTTGACGAATTGAAAAAGCTTGTGGCACCACATATGCTTCGGAGGCTTAAAAAGGATGCC
ATGCAAAACATCCCTCCCAAGACTGAACGAATGGTTCCTGTTGAGTTGACTTCTATCCAA
GCTGAATACTATCGTGCAATGTTGACCAAGAACTATCAGGTATTACGGAATATTGGTAAA
GGGGTTGCTCAACAATCAATGCTAAACATTGTAATGCAGTTGAGAAAGATTTGCAATCAT
CCTTACCTCATACCAGGTACTGAGCCTGATTCGGGGTCAATAGAATTCCTTCATGAAATG
AGAATAAAAGCTTCAGCCAAGCTGACTCTTTTGCATTCAATGCTAAAAGCATTGTATAAG
GAAGGTCATAGAGTTCTTATTTTCTCACAGATGACCAAACTTCTGGATATACTTGAGGAT
TATTTGAATATAGAATTTGGGCCTAAAACATTTGAGAGAGTGGATGGATCTGTATCAGTC
TCTGATCGTCAAACAGCAATTGCTCGTTTCAACCAAGATAAAAGCAGATTTGTGTTTTTG
TTATCCACCCGATCTTGTGGCCTTGGAATTAATTTGGCAACAGCTGACACTGTCATTATT
TATGATTCTGATTTCAATCCACATGCTGATATACAAGCAATGAACCGTGCTCATCGAATT
GGACAATCAAATAGGCTTTTGGTGTACCGGCTTGTTGTTCGTGCCAGTGTTGAAGAGCGC
ATCTTGCAACTTGCAAAGAAGAAATTGATGCTGGACCAGCTTTTTGTGAACAAGTCTGGG
TCTCAGAAGGAAGTGGAAGATATTCTACGATGGGGGACGGAGGAACTTTTTAGTGATTCT
TCTAGCTGCAATGGAAAGGAGGCTGGTGAGCTTAATAGCAATAAAGATGATGTGGTTACA
GATATAGAGCAAAAGCATAGGAAAAGGGGTGGTGGTCTTGGGGATGTGTACAAGGATAAA
TGTACAGATGGTGGCAGCAAGATTGTCTGGGATGAAAATGCGATTGCCAAATTGCTGGAC
CGTTCAAGCCTTCAATCAGGGATGACTGATGTTGCTGAAGTGGAGTTCGAGAATGACATG
CTTGGCTCTGTAAAGTCAGTGGAATGGAATGATGAAACAACAGAAGAGCAAGGTGGAGCT
GAATCACCTTCTATCATTGTTGATGATGTTTCTGGACAAAATGCAGATAGGAAGGAGGAT
CCAGTTGCTGTTGCTGAAGAAAATGAATGGGACAGGCTTCTGCGTTTGAGGTGGGAGAAA
TATCAAAGTGAGGAGGAAGCTGCTCTTGGTCGAGGGAAGCGCTTGAGGAAAGCCGTTTCT
TATAGGGAAGCTTATGCTCTACACCTGAGCGGAACATTGAGTGAGAGTGGTGGTGAAGAG
GAACATGAGCCAGAGCCAGAGCGGGAATATACTCCTGCTGGACGGGCTTTGAAGATGAAG
TATGCTAAACTTCGTGCTAGACAGAAAGAACGGCTTGCACTACGTAATGCTATTGAAGAA
TTCCGTCCTGACCATGGACTTCCGGTATCTGAGTCACTTCCTCATTCACTTTGTCCAACC
AACAATGAGAGGGACAAGGACCAAGCAATTGATTTAGTTCAACGAGCCAGAGATAAGTCT
TCAGTAGTTGACCTGGATGATAAATTCCCACAGCCATTGGATACATCAAAGATCAAGGCT
GATTCAACCTTAAGGCTTGGTCGGTTTTCTAAGCATAAAATGAGCAATCATCTGGATCTC
TCTGTTAATTCTGTTGGCCACCCTTCTCCTGACATTATTCTTTCTAGTCACAAAAATCTG
GGTGCAAACCACACAAACTTTAACTTGTTACCAGTTCTGGGTCTATGTGCACCAAATGCT
AATCAGTTAGAGGCATCACACAGAAACTCTTCAAGATCTAATAATAGACAAAGCAAGCAA
GCAATAAGACCTGAGTTTCCATTTAGCCTGCCCCCTTCCTCTGGAGCTTCACTTGAGACA
GATGCCATGCATCAGGAGATTAATCCAGACAAGCCAAAATTTCAAGATGAACCTGCAGAA
GTCTTGCAACAACACCGCAAAAGTAGTTTGTCGGACGGTTGGCTTCCTTTTAGATCGTGT
CCACTGCCTGTCCCACTAGGGAAGAATTCTGATCGTTTTGAAAGTTCCAGTTCAAGTTTT
GCTGATTTCCAGGAAAAAATGTCACTTCCAAATTTGCCTTTTGATGAGAAATTACACCTC
AGATACTCAGTTCCTACTAAAAGCATGCCAAGTCCACATGACTTATTGCCTAGCTTATCA
CTCGGGGGCAGACTTGAATCTGTAAACGACTCTTTGCAAGACCTTCCTGCAATGCCTTTG
TTGCCTAATTTGAAATTTCCCTATCAAGATGCACCAGCATATAATCAGGCAGACAAGGAG
ATGCCTCCCATCCTGGGTTTAGGTCAGATGCCGTCGACCTACCCACAGTTTCCTGAAAAC
CATAGAAAGGTTCTTGAGAACATAATGATGAGGACTGGGTCTGGATTAAATAACTTGTAC
AGGAAGAAATCAAGGGTAGATAGCTGGTCTGATGAAGAACTTGATTTTCTTTGGATTGGA
GTTCGTAGACATGGGCGGGGTAATTGGGATGCTATGCTTAAAGACCCGAGGTTAAAATTC
TCCAAGTATAAAGCTGCAGAAGATTTGGCGGCTAGGTGGGAAGAGGAACAGATGAAGATC
TTGGATGCACCTACATTCCCAGGGCCAAAAACAATTAAACAGGCAAAAACCTCCAAAGCA
TCTACATTCCCAATTATCCCCGAGGGAATGATGGCACGGGCATTGCATGGCAGTAGACTT
GTTGCACCACCAAAATTCCAGGCCCATCTGACAGACATGAAACTGGGCTTTGGTGATCTG
TCTGCATGCCTGCCACATTTTGAGCAATCAGATCAAATTGGTTTGCAGAATGAGCATTTT
GGCCCTATTCCGGCTTGGAATCCTGACAAATTTCGTATGAATTTGGTCGGAGATTCTTGT
GCTGGACCCTCCTCTTCAAGTGTTTCTAGTGAAATGCCGTTTCTCCTCAATTCTTTTGGA
GCAAGCAACTTAGGCTCTCTTGGTGTAAATTGCTCTAGCAGTTTTGATTTACAGCAAAGA
GAGGAGGAGCACGGCACTATGAAGCTTGGGAAGTTGCCAACTTTTCTTGATAGATCATTA
AATGTATTGCGGGAGTCCCGAAATAATGTTGGCAATGGTGAATCCAGCAGTTCTGCTTTG
TTTCCAGAACAGAATAAAGAGCTAAACATTTCCCATTCAAAGGGGAAAGAAGTAGTTGGC
AGTAGTTCATCAAAGAACAAGCTACCTCATTGGCTTAGGGAAGCTGTAAGTGCTCCTGCC
AAACCGCCAGAGCCTGACCTGCCACCAACTGTCTCAGCAATAGCTCAATCAGTTCGTGTA
CTTTATGGAGAAAATAACCTGAAAATCCCTCCTTTTGTTATTCCGGGACCACCGCCATCC
CAACCGAAGGATCCAAGGCGGACTCTGAAGAAGAAAAAGAAGCGGAAATCACACACTTTC
AGGCCATTCCCACCAGATATTGTGGGAAGCGTTCAGTATCATAAAAGCAGCATTCATGGT
AGCAATGCAGCTTCATCCTCTGTTTCGTTGGGCTCAATGATTCAACCACTAGCACCTGTA
ATTCCTGGAACTTCAGGGATTACCGACTCAAGCTCTTGGATTCCTAGTTTAAACATGATG
CAGACACTGGCAACATCTTATTTAAACCTGCCAAAGAAAACACCCATGGGGTTGTCCCCA
TCTCCAGAAGTTCTTCAATTGGTAGCTTCCTGTGTGGCACCAGGCCCACATTTGCCCTGT
AACTTGGGCATGACAAGCTCCAGCTTACATGAGAGCAAACCTGTTGACCAAGTAAAAGCT
TCTGATTCACAAGGACGTATGGAGGAAAGCAAGGATCCACAGGGCTTGCCTCCTGAAGCT
GAGGTCAGAATTCCAGAGGAGAAATCAAACCGAAATGATAGTGGTGATTCTAGCAAGACA
CAGTCGGATCCTTGTGAGACTGAACAGCCTGATGTAGAGGAGGTATCTTCAGAGGGGACT
CTATCAGATCATCCTGTAAGTGAGCACGAG
>UniGene55
GTGGAGGAAGTGAAAGCTAGTCAAGTGCTTTATGAGACTCGTAATCATATAACTAGGTCA
TACAAGTCTAATTACCCTCCTCAATTGTCTAAGAGAAATGAGGACGGCAGTGGAGTTTTA
TCTTCACTCTTCTCAGTTTCAGGCATAAGTCATCTCAAGAAAAAATGGAGAGACTACAGG
AACCCTTCTAAAATCTGGAAACCAATATCCTTGATTATCTCTCCAAGAGGTGAACGACTG
GCTGTTGCTGCTGGGAATCAAGTTACTATCTTGACGAAGGATGATGACTACCAAGAGCCG
TACGGCATTTTTGCCAGCAGCAACCTTGGAATATTTACTCATGGAGTGTGGTCAGAATCT
CATGATATTCTGGGAATAGTTGACGACAGTGATGAACTCTATTTCGTCAAAGCAAATGGT
GAAGAAATTACAATAATTATGAAGAGAAAATTAAAAACGACTTTTCCAATAATCGGACTG
ATTCCATATGACAATAATGATGTCTGTGGGTCTTGTTCCTTCATTATTCTCACAGCAGAT
GGAGTATTTCATTATATTGAGATTGGCCAACAGCCAGCTGTCTCTATTCCCTTCTTGCGC
ACATTGAACATTGGACAGACTGTGAAAGAACAGTTCCCCAAGGATGTGTACTGCTTTCAC
TATGACCCAGAGCATTCGTTCATTCTTGTCATTGGTAGTGCAGTTAATACTTCACTGAAC
TCTGGTGTGAATTCTGGATCCTGTTCTCTTTTCCTTTGGCATTTACGTCCAAATATAGAT
CTAGAAACAGTGTTATCTTTTCAATTTGAAGGTTTATATCATAAACCAAAAAATTTTGTT
GGTCAGATAGCATATCCAAAGGTGTTAATATCACCAGACGGACAGTTTGTTGCTACTTTA
GATATAAGAGGATGCTTGCACTTATTTAAGTTGGATAGAGAACGAAGCTTACTTTCTAAC
TTTGCTGTTGGAGAGGGATTGGGATTACAGGTGACTCATAACTTATCAAACAGAGATGAT
GAACTTTTAAATGATAATGTGGATTTTACATGGTGGTCTGATCATATTGTGACTCTTGCG
AAGAGGGGTGGCACTGTGACTTTTCTTGATATCCTTACTGGCTTAAAACTTCAAGATCAT
TATCCTTCATATATGATGCCTGTTTTAGATAGGGTACAACAGCTTAAAGGACACATTTTT
CTTGTAGAGAGTAAATCAACTGAAGAAAGAAACTTTTCTTCTAATGATAACAAACAATCA
AAAGGCTCAGGCCATGCTGATCAGCTCACTAGAGACAGAAGTGATCAATTTGATTTTTCC
CGATTGTGGTGGAGATTGGTATCAATTTCAGAAAGATCTGTTTCTGAAATGTATAGCATC
TTAATTGGCAACCAGAAGTATCAGGAAGCCATGGAATTTGCCAATCATCATGGTTTGGAC
AGAGATGAAGTTTTGAAATCACAGTGGTTGCACTCTTGCCATGGAATAGATGAAATAAAC
ATGTTTCTATCAAAAATTAAGGATCATGGTTTCGTAATTTATGAATGCATAAACCAAGTT
GGCCAAACAGAAGATGCTGTGAAAGCCTTACTGGCACATGGGCTGAATACATCTCAACAG
TATCGATTTTCAGAATCGGAAGATTATCAAAGAAGCCAAATTTGGGATTTCCGTTTGGCT
AGGCTTCAGTTATTGCAATTCAGAGATAGACTAGAAACATTTATGGGAATAAACATGGGC
AGGTTCTCTGTCCAGGAGTATGTGAAATTTCGGGTTATGCCACTAAGTGAAGTTGCTGTA
ATGCTTGCTGAAAGTGGGAAAATTGGTGCTTTGAATCTGCTCTTTAAACGTCATCCTTAT
TCACTTTCTCCTTCTATTTTGCAAATACTAGCTGCTGTTCCCGAAACCATTCCTGTTCAA
ACATATAGGCAGCTTCTTCCTGGAAGATCCTCTCCTATGGGAGTTTCTCTTAGGGATGAA
GATTGGGTTGAATGTGAAGAGATGTTAACCTTTATCAACAGTTTGTCTGAGAACCACCGT
GAGATTGATGTCCAGATTAGAACCGAGCTCATTGTGAAACGGTGCCAAGGTTACATTTGG
CCATCTATTGATGAACTCTCTACTTGGTACATGAAGAGAGCTAGAGATATTGATCGTTGT
AGTGGCCAGCTGGAGAACTGTCTCAGCCTGGTTGACTTGGCTTGTTCAAAAGGTATATTT
GAATTACAGCAGTTTCACAAGGATATATTTTACTTGTACCAGCTTATTTATTCTGATGAC
AGTGGCGGTGAAATATGCTTTGATGTTGGTCTTATGGACTGGGAGCAATTATCTGACTAT
CAAAAGTTCAGAATGATGCTGAAGGCAGTTAAGGAGGAAAATGTGGTTCAGAAGTTGCAT
GATAATGCAATTCCTTTTATGAAAAATAGGTTTCACGATTTTCCCTCTGTTACTCAAGGT
CAGATAAAAGATGTCCATTTCCCTTCACACGATAAGGATGAGTCATTTCTGGTTAGATGG
CTTAAGGAGATTGCTATGGAGAATAAATTGGACATATGCTTGATGGTTATTGAGGAAGGA
TGCAAGGATCGGCAAGGAAAAGGATTCTTCAAGGATGACAATGAAGCTGTAAATTGTGCT
TTGCAATGTGTGTACTTGTGCACAGTTACAGATAGATGGAGCACCTTAGCTACCATATTG
TCAAAGCTTCCACAGAAGCAAGACATTGAAATGTATAATGATGGCCTAGGAAAAAGACTT
AAACTTGCAGAAGGCCATATTGAAGCAGGGAGGCTTTTGGCATTCTACCAGGTTCCAAAA
CCAATGAACTTCTTCCTCGAGGCCAACGTAGATGAAAAAGGAGTAAAGCAGATTCTTCGT
CTCATGCTTTCAAAATTTGTACGACGACAACCAGGTCGATCTGATAATGACTGGGCAAGC
ATGTGGCGTGATATGCAGTGCTTGCGAGAGAAGGCTTTTCCTTTTCTTGATCTAGAGTAT
ATGTTAACAGAGTTCTGCAGAGGACTTCTGAAAGCTGGGAGATTTTCTTTGGCAAGCAAT
TATTTAAAAGGTACAGGTTCAGTGGCCTTGGCATCAGAAAAAGCAGAAAATCTCGTTATC
CAAGCTGCACGGGAATTTTTTTTCTCAGCCTCTAGTCTGTGTTGCTCAGAAGTCTGGAAG
GCTAAGGAGTGTCTTCGTTTATTTCCAAGTAGCAGACTGGTTAAATTAGAGGCTGACACA
ATCGAGGCTCTAACTGTTAAGCTTCCAAACCTTGGAGTTACTCTTCTACCTATGCAATTC
AGGCAGATCAGGGATCCTATGGAGATTGTCAAAATGGCAATCACTAGTCAACCCGGAGCT
TATCTCCATGTTGATGAACTCATTGAGGTTGCTCAGCTTCTTGGGTTGAACTCTTCAGAT
GATATATCAGCTGTTGAAGAAGCTGTTGCTAGAGAAGCTGCTGTAGCTGGTGATCTGCAA
TTGGCTTTTGATCTCTGCCTTGTTTTGGCTAAAAAAGGACATGGTCTCGTTTGGGATTTA
TGTGCTGCAATAGCAAGAGGTCCCTCCCTTGAAAATATGGATATCACTTCTCGAAAGCAG
CTACTAGGTTTTGCTTTGTGTCACTGTGACGAGGAATCTATTTGCGAGCTTCTTCATGCA
TGGAAGGATCTGGACATGCAAGCCCAGTGTGACACTCTGTTGATGTCGATAGGTGGTTCT
AACTTCAAAAATCAAGATTCCTCGACTATTCCAATTCCAGTGCCTTGTATTCAATCTATT
ATTGACCTCAAAGATTCTGCTAAACTCGTTGATAAAGCAAATAGTGATGGCTACGAATCT
TGTATTAGTGAAGTAACAAGTATGCTTTCATCAGTTGCTAAAAACTTGCCAGTTCAGGGT
GGAACTGACTTAGAATCTTTTTTGAGAGAAAATGGAAAAATCTTATCTTTTGCAGCTGTC
CAACTTCCATGGTTGCTTGACTTGAGTAGACAAGAAGTGAATGATAAGAAACAATCTGAG
CTGATTCCTAGAAAAAAATTTGTGGGTATACAAATGCAAGCCTTGATAACTACTCTCTCC
TGGTTAGTGAAAAATGGTTTTGCTCCCAAAGATAATATTATTGCCTCCCTAGCAAAATCA
ATTATGGAACCGCCTGTTACAGAAGAAGACGACATCATGGGGTGTTCTTTCTTGTTGAAT
CTTTTGGATGCCTTTAGTGGGGTAGAAGTAATAGAAGAGCAGCTGAAGATAAGAAAGAAC
TACCAAGAGATATGTAGCATCAGGAATGCAGGGATGACTTACAGTTTATTACATAACTTT
GAAGTTGATTGCAGTGGCCCTTCTCAAAGGAGGGAGCTTTTATTGAGAATGTTCAGGGAG
AAGCACACACCACTTAATTCTGATGAAGTCAACAAAATTGATGCAGCACAGTCAACATTC
TGGAGGCAATGGAAGCTCAAATTAGAAGAGAATCAGCGTGTAGCAGAACATTCTAGAGTT
TTGGAGCACATAATTCCTGGTGTTGAAACTGCACGTTTTCTTTCAGGTGACTTTAACTAT
ATTGAGACGGTTGTTTTCTCAGTTGTGGAATCAGTGAAGTTTGAAAAGAAGCACATTTTG
AAGGATCTGTTGATATTAGCTGACAGTTATGGCTTAAATCATACTGAGGTCCTAGTCCGC
TTCCTAAGTTCTGTTCTTGTATCAGAGGTTTGGACTGATGGCGAAATTATGGGTGAAATC
TCAGAAGTCAAAGAACAGATAATTGGTTGTGCCTCTGAAACCATCAAAGCAATTAGGACA
GTTGTGTTCCCTGCAATTAATGGTTGCAACAAGCAGCGTCTTGCCAGTATTTATGGTCTC
CTCTCTGACTGCTACTTGCAGCTTGAGGAAACAAAACAATCCTTGCAAGCAGCATGCCAA
TTTTCATCACATTTACCCCCTTTTGAGTTGGCTCATTTATACAAAGTCATTGAGCAAGAG
TGCCGAAGGGTTTCCAGCATTAAGAATCTAAATTTCAAGAATATAGCTGGTTTAGATGGT
CTGAATCTCCAATCCTTTTGCAATGAAGTATGTGCGCACATCACTGAAGTTACCTTGGAA
CCCTTGGCAAAAATGGTACAAACACTGACCAGTATTTATTCCAATTTAGTGCCTGAAGGT
TTTATGACGTGGCAGGATGTATATAAGCTTTATGTTGTAAGTTTATTGACAAATTTGGAA
AATAGGACTAGAACGAACTTCAATAATAGAAACCCAGAGGATTTTCAGAAGTTTCTCAGT
CAACTTGAGTACACCTATGATTCTTCCCAAATGTATATCAGGCTCTTGACACCTTCAGAT
GCCTTGGATATTATGAAGCAATACTTAACTGTGATTATACCTCTGCATGATTGTTATAAG
AGTATTCCTGATAACTCAACATGGCAGGATTGCATTATCACCCTTTTGAACTTCTGGCTC
AGATTGACTGAAGAAATGCAGGAAATTGCATCTAATCAAAGCTCAGTAGAACACAGTTTC
CGCCCAGAAAGCGTATCAAGTTTCTTGAAGGTTTTTATGAGGTTGGTGATGGAGGACATT
ATATCTCCATGTCAGAGCTGGGGAACCATTTGTTGCTATGTCAGAAATGGAGTAATTGGT
GATTTTGCTATTGAGATTCTGATCTTCTGCAAAGCCATGATTTTTTCTGGCTGTGGATAT
GGAGCCATTTCAGAAGTGTTCTCGGAAGTAATATCACAATATGATCTCAGCTCAACTTCA
TCTGCTATGTATGAATCAGAGGACATTCATCATCTCTACACAAATATTTTAGAGCCCATT
TTAAAAGACCTGGAGAGTGGATCCCTTGAAAACCGGAATTTGTATCATTTGTTATCATCT
TTGAGTAAGTTGGAAGGTCAACTTGAGAATTTGCAGAGGGTCAGGCAGGAAATTTGGGAA
AGAATGGCTCAGTTCTCTGATAATTCACTTCTACCTAGTCAAGCTCGGGTTTATGTTCTT
GAGGTTATGCAGTTGATCAGGGGTAAAAATGTTAAAGGTTTCTCTCCAGAGCTAAGCTCC
AAAGTTCTTCCATGGGAAGGATGGGATGAGTTTCTCTCTACGAGTAAAAAGAATGAGTCG
ACTGCTAATCATCTTGGGTTGGTGGATAATACGTATGTTTCTACTCAGCTCACAAGTACC
TTAGTAGCTCTAAAATCATCTCAGCTCGCGGCAGCCATCTCTCGTAGTTTGGAAATCACT
CCTGATGATCTCTTGAATGTGGAGACAGCTGTCTCTTGCTTTTTGAAGCTGTGTGAAGTG
TCAAATTCAAATGCTGATATCGAAGTGTTACAAGCTCTTTTGGAAGAATGGGAAGGATTC
TTTGCATTTGGAAGAGACGTAACACATCCTGCAGAAACATCTGAAGCAGTTAATAATGAC
TGGAACACTGATGATTGGGATGAAGGATGGGAAAGCTTTCAGGAAGTAGAATCTCTTGAG
AAAGACAAAGCTGAGAACTCCCTTATTGTCCATCCTTTACATGTCTGTTGGAGGGAGATT
TTCAAAAAATTGATTATGTTGCGCTTCAATGACATTTTAAGACTGATTGATCAATCATTA
TCAAAGCCGAATGGAATATTGCTGGATGAAGAAGATGCTGGGTATCTGAGTCAGTTATTA
TGCGAGAGGGACTCTTTTGTAGCTTTGAAAGTTGCACTTCTTCTGCCCTATGAATCAATC
CGGATTCAATGTTTGGAAGTAGTTGAAAGAAGACTGAAACAGGAGGGCATCTCGGACATG
GTTGGCAGGGATCACGAGTTCTTCATTCTTGTCATATCATCTGGGATTATATCAACTATA
ATAACTAAACCGTTATACGGCAATACTTGCTCTTATCTGTGCTATTTGGCAGGCAATTTT
TGTCGCCGGTGTCAGGAGAAGCAGTTATCAAGTATCACAACCAAGAGGAAGCAAGAACAT
GCAGATCCTGAGAAGGAAATCAATCTTGTTTTCGGAAGAATGCTTTTCCCTTCCTTGATA
GCTGAGCTTGTGAAGGCTGATCAACAAATCCTAGCAGGATTTCTGGTAACGAAATACATG
CACACAAATGCTGCTCTTAATCTCATAAATGTAGCAGAAGCTAGTGTTTGTAAGTACCTG
GAGAGGCAGCTCCATTCCCTGCAACATGATGAGCTTAATCTTGAGGACATGAATTCATGC
AAAATACTTGGGAATACGCTTGTGTTATTGAAAGGTGAAATAGGAAATCTGATCCAATCT
GCATTACCATTGTTN
>UniGene59
CATACTAGCCTCGACGTGGCGGAGTACTATGGAGCCAAAGGGGTAGATGAGTGGACTCTG
GAGTTTTGGGAAAAGGAGATTGATGATCATGATGTATTTGTCATGACACCTCAGACCCTT
TTGGATGTCTTAAGAAAGGCATTCTTGAATCCAGAAATGCTATGTTTAATGATAATTGAT
GAGTGTCATCGTGCTACGGGTAATCACCCATATACAAGAATAATGAAGGAATTCTATCAC
AAATTGACTAACAAGCCAAAGATTTTTGGAATGACGGCGTCACCTGTCGTTAGCAAAGGC
GTCTCTTCTGCTATGGATTGTGAGAATCAAATATCAAAGCTTGAAAACATATTGGATTCT
CAGATTTATACTATCGAGGACCATACAGAAATGGACATCCACATTCCTTCTGCTAGAGAA
ACTTGCAGATTTTATGACAAAGGACAACTTTATAGTTCAGAGGTGAAATCTAAGATTGAA
GCTCTGTGGTCAAAGTTTGATGCTTCACTGCTAAGTTCACAAAAGTCAGCACAAGGCTGT
TATAAAGATCTGGATGATAAAATTAAAACACTCAGGCAACAGCTCTCCAATGACCACTCA
AAGATTTTGAATTGCCTTGAAGATTTGGGACTCATATGTGCATATGAGGCTGTCAAAGTT
TGTTTACAAAATTATCCCACCTCCATCGAGGAATGTGAGATCTATAGAGAAATTTCTTCG
AAGTGCAAATCTTTTCTTGAGGAAGTATTGAGTGTACTTAGCGAGTATTTGCCTCATGTT
GATGATTCTATCTTTCCTCTGGGATTTGACTACTCAGAGGCTGTAGGTTTGGGCTACATA
TCACCAAAGTTACATGAACTTCTTCAAGTTTTTCTATCCTTTGGAGGAGCTATGGAAATA
TTATGCCTCATTTTTGTTGATAGAATTCTTACAGCTAAAGTGATCGAAAGATTTGTAAAG
AAAGTTGCAGCTTTATCACACTTTACAGTTTCATATGTTACTGGTACTAACTCCTCTGTT
GATGCGCTGAAGCCTAAAACACAAAAGGAAACTCTGGAATCATTTCGCTCAGGAAAGGTC
AATCTTTTGTTTTCCACTGATGTGTTGAGGGAGGGAATTCATGTGCCAAATTGCTCCTTT
GTAATATGTTTTGATTTGCCAAAGACAGTCAGTTGTTATGTTCAATCGCGAGGACGAGCT
CGACAAAATGATTCTCATTATATCATCATGCTAGAGAGGGGAAATATGAAACAAAGGGAT
CAGCTATTTGATTGCATCCGAAGCGAATGGTTATTGAATAATACAGCTATAGATAGAGAT
CCTGATTTATGGATTCCAAAAGCATGTGTTGCTGAAGAAACCAAGGCATATATTGTGGAC
AAGACTGGAGCATCAGTTACTGCAGACTGTAGTGTTAGCCTCATACATCAATATTGTGGA
AAGCTCCCTAGAGACAAGTACTTCACTCCAATGCCGAAGTTTGAGTTCGAATTTTCTGAA
AAGTTATGCCAATGTAAACTAAAGTTACCTGCCAGCGCAGCTTTTCAAACAATAGTTGGT
CCAGAATGTAGGAGTCAACAATTAGCTAAGAAGCTTGTTTGCTTGGAAGCTTGTAAGATG
CTGCATCAAAAGGGTGCTCTAGACGATCATCTCCTACCATTAGTCACTGAGCCTGCTGAA
GATGATCATATTATGCAAAGCAAAGAAACATCAGCTGGTGCTGGGACTACAAAAAGAAAA
GAATTGCATGGAACAACCAATATTCATGCATTATCTGGAAGCTTGGGCGAGAAGCTTGAT
GCAATCACATTTTATGCATATAGGTTTGACTTCTCTTGTAGTATTCCCTCTCAGATTTAT
TCTGGATTTATCATTCTCCTCGAGTCAAAGCTTGATGATGATGTTGGGAACTTCGAGTTG
GAACTGTATTTGCTCAGGAAGACGGTGAAAACATTTGTTGTCTCTTGTGGACAAGTAAAC
TTAGATGGTGAACAGGTGATGAAAGCAAAACGCTTTCATGAATTATTTTTCAATGCCTTG
TTTGGAAAATTATTCACCGGTTCCAAATCTTCAAATAAACCCAGAGAGTTTCTACTTCAG
AAGGAAAAAAGTGATCTTTGGGTGCCATCAAACATGTATTTGCTGCTACCACTTGAGACG
TTTAATGGTTTGAGTGATGGATCTTGGAAAATAAATTGGACTGGGGTTAATGCTTGCACT
TGTGCAGTAGAATTTTTGAAGAACTCACTTATGAGTGCTGAGGATTATAACAATGCCATG
GGAAGTTCCACACCTTTGAGGGTTGGGTCATCTGCAACAGAGTGCGGTGACACAACTGCA
ATCCAATTTGCTAATATTTTAGTTGATGCAAACAAAGTGGAAGACATGGTGGTGTTGGCA
ATTCACACGGGAAAAATATACTCTGTTGTTAAAGTGGCAAATGACACTTCTGCTGAGAGT
CCTTTTGAGCAAAGTTTCAATGGTCGTCCGACAAAGTTTTCTTCTTTTGCCAATTACTTC
AACAAAAAGTATGGAATTGTGCTGAAGTATCCAGGGCAACCATTATTGCTGTTAAAGCAA
AGTCATAGGCCACACAACCTGCTTCTAACTCCTGACAAAGAAGGTGCTCCAAAAGATGGT
TCGGATGTTGAAAAACAGCGACAATATGCCCAGATGCCCCCCGAGCTTTTAGTCAGTATT
GATATTCCAGTCCAGACTCTCAAATCATTTTATTTACTTCCATCTTTGATGAACCGTCTG
GAGTCCCTGATGTTAGCCAGTCAACTCAGGCAAGAGATTGGTTGCTGTTTTCCCAACTTC
CATATCCCAAGCTCACTGATGCTGGACGCAATAACATCTCTTAGATGTAATGAAGCTTTT
TCCATGGAGCGTTTGGAATTGCTTGGGGATTCTGTTTTAAAGTATGCTATAGGTTTGAAC
CTCTTCCTAAAGCATCCCACAAAACATGAGGGCCAATTGAGCGCTCGGCGCATGCAGATT
ATTTGTAACTCAGCTCTACACAAATTTGGAACAAGTCGTAAATTACAGGGATATATTCGA
GACAGCGCATTTGAACCTCGTTGTTGGGTTGCTCCAGGTCAAAGACCTGTGTATCATGTT
CCTTGTGAATGTGGCGTTGATACTTCAGAAGTGCCTTTGGATTGCAAATTTCAGACCAAA
AATCAAGTTGTTATTGGAAAGTGTTGTTCAAAAGGCCATCGATGGATGTGCTCTAAAACA
ATTTCTGATTCTGTTGAAGCCATCATAGGAGCGTACTATGTTTGTGGAGGACTCGCATCA
GCAATCCATGTGATGAAGTGGTTCGGTGTGGATGTTGAGTTTGATGTTTCATGGGTGAAT
GAAGCCATTAAAAATGCTTCTCAACGATCCTATATTCTAAAAGAAGATGATGTGAACACC
CTGGAGACAAAACTTGGTTATGCATTTTCCTCCAAGTTTCTGTTACAAGAGGCCATCACA
CATGCATCCATGCAAGAACAAGGACTTACCTACTCTTATGAGAGGCTTGAATTTCTTGGT
GACTCTGCGCTGGACTTGCTCATTACTTGGCATCTGTATCAAAGTCACCCAAATATTGAT
CCTGGTGAGTTGACAGACTTGCGCTCAGCTTGTGTTAACAATGACAATTTTGCTCAAGTT
GTGGTGAGAAAAGACCTGTACAAGCATCTTCGACATAGTTCTACATTACTTCAAAGCCAC
AGAGAAGAATATCTGCAGTCTTTTCATGAATCTGATGGAGCCCCCAAATTGACCCCAGGC
CTTAAGGCCCCAAAGGTTCTTGGAGACCTACTTGAAAGTATTTGCGGGGCAATTTTAATT
GATACAAAGCTTAACCTTCACGAAGTTTGGAGAATATTTGAGCCTCTGCTATCCCCACTT
GCAACCCCTGAAAGTCTTGAACTATGTCCGCGACGTGAACTAATTGAATTATGCGACTTC
CACGGGTATTTTGTTAAAGAAATATGTGTAACTACGGACGATAATGTGCATGCTAAGCTG
AGGCTACAGCTGAAAGATGAACTTTTGGTTGGAGATGGACATGATCGGAATATAAGATCT
GCCAAAGCAAAAGCAGCTGCTTTTTTGTTGAAGGAACTTGAGAAAAGGGGAATCACACAC
CTCCGAGGTGATGCAAAGAGAAGAAAACAAGCTGAGGAAACTAGAAATAACACATCATTT
GTTGATACAACAAATGAATGCTCGACTGAGCCTCCCAATAAGCAGAGGAAACTAGAAATT
CAACTGCCTGCGGGGTCAAGCAGAGATCCCTCCATTGATGGCAGTGCCCCCCTAGTTGTC
AAATTGATCGACACTAAGAAAGGACAACCTCGAATGAGTCTTTTTGAACTCTGTAAAAAG
GCACAGTGGATAATGCCTACATTTAATATAACAGAATACAAGTTCAGCACTCGTAAATTA
TCTGATGACAGCAACAAAAAACCTCGGACAAACATCAATTTTGTAGCAAAAGTCACTTTG
AACATACCCTCTTATGGCATCATTGAATGCGAAGGCGAACCCAAACCAGACAAGAAGAGT
TCATGCGATTCAGCTTCAATCGCGTTACTCCATCAACTTCAAGAGCTGGGGCATGTCATC
ATCAGCTCGGAGTAGGAA
>UniGene62
ATGCAAGGCGACTACCAGAGGCGGGATCGCAGAGATTTTGGGCGGAGCTCAAAGAAGCAG
AAGCTGATTCGCAACGCCGAAGAAGAACTTGACTCAAAATTTGGTTTCGGTCTATTCACT
GAAGGAGATAAACGACTTGGTTGGCTTCTCAATTTCGCACCCTCATCTTGGGAGGATCAA
GAAACACGCAAAACGCATAGTTGTGTTGATCTATACTTTGTTTCTCAGGATGGTTCTACT
TTCAAGTCCAAATTCAAATTCCGTCCTTATTTCTATGCTGCTACGAAGGATAAAATGGAA
ATGGATGTTGAGGCCTATCTTCGGAGACGCTATGAAACTCAAATTGCTGATATTGAGATT
TTGGAAAAGGAGGACCTAGATCTTAAAAACCATTTGTCTGGTTTACACAAACGATATTTG
AAAATATCATTTTCTACCGTTCAACAATTAATGGATGTGAAGAGAGATCTATCACATGTG
GTTGAAAGAAACCAAGCTAAGTTTGATACTGAAGAAGCATACGAGTACATATTAACAGGG
AAAAGAGAACACAGACCTCAAGATTTTCTTGATTGTATAGTTGATCTCCGGGAGTACGAT
GTCCCATACCACATTCGTTTTGCCATTGATAATGATGTCCGATGTGGGCAGTGGTATGAT
GTTAGTGTATCCAGCAGGGGTGTTATGCTTGAAAAAAGGACAGATATTCTACAACGTGCT
GAAGTTCGCATATGTGCATTTGATATTGAAACTACAAAGCTTCCGTTGAAGTTTCCTGAT
GCTGAATACGATTTGATAATGATGATATCATACATGGTCGATGGACAGGGGTATTTAATT
ATTAACAGAGAGTGTGTAGGAGAAGATATAGAGGATATAGAGTACACACCAAAACCGGAA
TTTGAAGGATGCTTCAAAGTGACAAATGTGCAAAATGAGGTGGACCTTCTGAGACAGTGG
TTTAACCACATGCAAGAGGTGAAACCTGGTATTTTTGTCACATACAACGGTGATTATTTT
GACTGGCCATTCCTGGAAAGTAGAGCAGCTTATCATGGGTTGAAAATGAGTGATGAGGTT
GGATTTTCATGTGACAAGAATCAAGGGGAGTGCCTTGCTAAATTTGCTTGCCATTTGGAT
TGTTTTGCTTGGGTCAAACGGGATAGTTATTTGCCTCAGGGGAGTCAGGGCCTTAAGGCT
GTTACAAAGGCAAAATTGGGTTATGATCCTTTGGAGGTGAACCCAGAAGATATGGTACGC
TTTGCAAAAGAAAAACCTCAGATGATGGCCTCTTATTCAGTTTCTGATGCTGTTGCAACT
TATTATTTGTATATGACCTATGTTCATCCATTTATCTTCTCTCTTGCAACAATAATTCCT
ATGTCACCAGATGAAGTTTTACGAAAAGGCAGTGGTACACTTTGTGAAATGCTTCTTATG
GTGCAGGCTTACAAAGCAAATGTTATTTGCCCTAACAAACATCAATCTGACACTGAGAAG
TTTTATAAGAGCCACCTTCTTGAAAGTGAGACATACATTGGTGGCCATGTAGAGTGCCTT
GAAAGTGGTGTTTTCAGGTCTGATCTACCAACTAGTTTCAAGCTTGATCCATCAGCATAT
GATCAACTGATAAAAAACTTGGACCGAGATCTTCAATATGCCATAAGAGTTGAGGGTAAG
ATGGATTTGGATACAGTCTCCAATTATGATGAAGTGAAGAATTCTATCATGGAAAAGCTT
GTGAGGTTAAGAGATGAACCTGTGCGTGTAGAATGCCCGCTCATTTATCATCTGGATGTG
GCAGCAATGTATCCAAACATTATTTTGACAAACAGGCTTCAGCCATCCTCTATAGTTACA
GATGAGATTTGTACTGCATGTGACTTCAACCGTCCAGACAAAACTTGTCTTAGAAAGCTT
GAATGGGTTTGGCGTGGAGAGATCTTTATGGCAAAGAAAAGCGACTATTATCATTTGAAG
AAGCAAATTGAGTCTGAGTTTGTTGATGGCACTGATGGTCAATTACAAAAGTCATTTCTT
GACCTTCCTAAGACGGAGCAACAATCAAAGCTCAAAGAGCGTCTAAAGAAATACTGCCAG
AAGGCATATAAACGGGTGCTCGACAAACCTGTCACTGAACTTCGAGAAGCAGGGATCTGC
ATGCGTGAAAATTCATTTTACATCGATACCGTTCGTAGCTTTCGAGATAGAAGATATGAG
TATAAAGGACTTAATAAGGTTTGGAAAGGGAAGTTATCAGAAGCCAAGGCTAGTGGAAAT
TCCATTAAGATCCAGGAAGCACAGGATATGGTTGTGCTTTATGATTCCTTGCAGCTTGCA
CACAAGTGTATACTTAATTCTTTCTATGGATATGTCATGCGAAAGGGTGCAAGATGGTAC
TCGATGGAAATGGCTGGTGTAGTTACATATACAGGAGCAAAAATAATTCAGAGTGCTCGC
TTGCTTGTTGAAAAAATTGGAAAACCACTTGAACTGGACACAGATGGTATTTGGTGTGTG
CTTCCTGGATCTTTTCCAGAGAATTTTACCTTTAAAACAATGGATTTGAAGAAAAAATTT
ACAATATCGTATCCCTGTGTTATGCTTAATGTTGATGTTGCAAGAAACAATACCAATGAT
CAATACCAGACACTTGTAGATCCTGTGAAGAAAACATATGAAACTCATAGCGAATGCTCA
ATTGAATTTGAAGTTGATGGTCCATACAAGGCAATGATTCTTCCTGCTTCTAAGGAAGAA
GGGATTTTGATTAAGAAGAGATACGCCGTTTTCAATGATGATGGAACCCTTGCCGAGCTT
AAAGGTTTTGAAATCAAACGTAGGGGTGAGCTCAAGCTCATTAAAGTTTTTCAGGCGGAG
CTTTTTGACAAATTCCTGCATGGATCAACCTTGGAGGACTGTTATTCTGCTGTAGCTGCG
GTGGCCAACCTTTGGCTTGATCTTCTTGATAATCAAGGGAAGGATATTGCAGACAGTGAA
TTGCTTGATTACATATCTGAATCAAGCACAATGAGCAAGTCCTTGGTAGACTATGGTCAA
CAAAAATCATGTGCAGTTACCACTGCAAGGCGTCTTGCAGATTTTCTTGGTGATACAATG
GTTAAAGATAAGGGATTGCGTTGTCAATATATAGTTGCATGTGAACCAAGGGGAACACCT
GTGAGTGAGCGTGCAGTTCCTGTTGCAATATTTGAAACTGATAATGAAATAATGAAGTTC
TATTTACGAAAATGGTGCAAGACTTCATCGGATGTAGGCATTCGATCTATCATTGACTGG
TCCTACTATAAGCAACGACTAAGTTCAGCTATTCAAAAAATCATTACAATTCCTGCTGCA
ATGCAGAAGATTGCAAACCCTGTACCTAGGGTAGTTCATCCTGATTGGCTTCATAAAAAG
GTTCGTGAGAAGGAGGATAAATTTCGTCAAAGGAAGTTGATTGATATCTTCAGCTTATCC
AATAAGGATGATTTATTAAAGGATACCAGTGATTTTACAACCAATAATATGATTGATAAG
GAGAATGTTGAGGATTTGGAAGACTTTAGAAACAAAAGCATTTCTAAAAATGGTCCTAGA
CCAATTGTTCGTTGTTATGCAGTTGACAATGAAAAATGCTCACTCAAGGCAACTGGTCGA
ATGGATTCCTCAAAACAGAACAATGCTGAAAGTGTCACTGAAGCGTCTATAGTAAATATT
GATAGAAATGTAGACTATCAAGGGTGGCTTGAACAGAAGAAAAGAAAGTGGAAAAATACT
CTGCAGCAGAGGAAAAGGCAAAGATTGGGAAATTTGAGGAATTCAGATCGTCCCAATGGT
GTTTATGAACCATTTGGCAGTATTATGAATTACAAGAAAAATCAACTCCAAAATGGTGTG
AGTTCATATTTTACAACACATGGAACTGCCCTAACACGATGCCACTGGCAGATAATTCAG
CTACTTCCAAGTTCACAAGTTGGCCAATTTTTCGCTTGGGTGGTTGTTGAAGGAATCATG
CTTAAGATTCCTATAACAATACCTAGAGTATTTTATCTTAACTCTAAAGCCCCTTTGACA
GAAAGATTTCTTGGAAGGCATGTGAACAAGATTCTTCCTCATGGAAGGCATAGCTATAAC
TTAGTTGAGGTTGTCATAGATGAAGATAAGTTTAGAAAGGAAAGCAAGAAACTTGCAGCT
CTTCTTGCAGATCCTGAAGTTGAGGGGATATATGAAACAAAGGTTCCACTTGAGTTTAAT
GCCATACTCCAGATTGGTTGTGTCTGTAAGGTGGATAAAACAGCTGTCAAACGAAATGCC
CAAGATGGCTGGAGTCTGAATGAACTACACATGAAGACAACAACTGAATGTTCTTATTTG
GAGCAATCAGTCTCCTACTTTTACCTGTATCACAGCATCTCTGAAGGACGCGCTATTTTT
GTTGTCTACGTCCCTATATTGAGAAATGTATCTGTTGTGGTGGTCAATCCTTATCAAAAT
AAGGATATATCCCCATCTTTTCTTGAAAGACAATTTCGTGAAGCTTGCCATGCTTTATCT
ATTCAACCACCCCCTCCCAGGAATGGCCTTGTTTTCAAGGTTGATTATGTTGGACATGTG
AAGGATGCTCAGAGGATGTTACAGGGAATGCTGAATGAACTAAGAGATAAATACCATGGA
CCTACACTTGCAGTCATAGAATGCCCAAATGCACAGCTGCTGAAATCAGGTGTACCGGTT
CTTGATAATTTCCCTTGTGTGAAGATACCTTCTAATGCTCGTGACAGTCAGTATCAGGTC
CTTGGGTGGCAACAAGCGGCTGCAAAAATTGGAATGCAACGTTCTGTGGCATCATCTCAG
TGGTTGAATGAAAGGATATCTCTTTCAAGATATGCCCATGTACCATTAGGGAACTTTGAA
CTTGACTGGCTCATATTTACAGCAGATATCTTCTTGTCGAGAGCATTGCATGATCAGCAG
CAGCTACTTTGGATATCAGATGATGGTGTTCCTGATCTAGGAGGCTTTAGTGAAGAATCT
ACGTGTTTTGCAGATGAGGTCCATCAACCTGTTCTTACATACCCTGGCGCATATAGAAAA
GTTTCTGTGGAGTTGAAGATTCATCACCTTGCTGTAAATGCACTGCTGAAAAGCATCCAA
GTGAATGAAATGGAAGGAGGTGCTTTGTTAGGATTTGACCAGGACATGTATTCTGGTTCA
CACATTTCAGATGATCAATATGGTTTTGATGAGGCTAGTTCATGTGCTTCTGCGTTACGT
GTCCTCAAACAGTTGATCCAGAGGTGCCTTGCAGATGCAGTCACATCGGGCAATGTTTTT
GCTGATGCAATGTTGCAACATCTTTATCGATGGCTTTGCAGCCCCCAATCAAAGCTTCAT
GACCCAGCTCTCCATCGCATGCTCCATAAGGTCATGCAAAAGGTGTTTGCTTTTATGTTG
GCTGAACTTCGCAAATTAGGTGGTACAATCATCTTTGCGAATTTTACAAAGGTTATTATA
GACACTGGAAAGTGCAGTCTACCTGCAGCAAAAGCTTACTGTGACAGCTTGCTCAAAACT
TTGCGCACTAGAGAGCTGTTTGAATGGATTGAACTTGAGCCACTGCAGTTTTGGCATTCC
TTGCTTTTCATGGATCAGTATAACTATGGTGGGATTCCAGCCAAAGCTGATGACAGTTTG
CAGAGTCAATCACAGGGTGATAATTCCCAAAGAGATCAATCACAAGTTGATATAATATCG
AGCTGGAATATCGCAGAGTATTTGCCCAAAAAAATTCAGGATCATTTTGTCTTAATTGTT
TCAGAATTTATGTTTATTCCCTGGGACTATGCTCATAACCAAACTGGAAAGGGATCATTG
CAGAATGTCAACACTTGTACCCCATCAATCACTATTGCAACTGCTGAGTCATTGGAATCC
CACTTGGTGGAACATATTAAAGGGCAGATAAGCACGTACTTCACAGACAAACTTCTTGGA
ATTGTTCGTGATACTCTTCTTCATATGAAGGGGATAAACAAGTCAGAGAATGAACAACAG
ATTTCTTCTGGTGTTCTACTGCATGGGGGTAACATTCATAAAGGGGATCCTGCTCTGGAA
TTCATTAAGCATGTCTGTGCTGTTCTGGCCCTTGACAGCAATGTGCAGCATGAAGTTCTG
GTGATGAGAAAGAATCTATTAAAATATGTACGAGTGCGGGAATTTGCTCCTGAAGCTGAA
TTTCATGACCCATGGCCATCCTTTGTCTTGCCAAATGTAATCTGCAGCTACTGCAATGAT
TGCCGAGATCTGGACTTGTGTCGGGACTCAGCTTTACTGGGTCAAGAGTGGCGATGTGCT
GTCCCACAATGTGGCCAGCCTTATAATCGAGAGGAGATGGAGAATGCTCTTCTTCAAATT
GTACGGCAAAGAGAACGTCTCTATCATTTACAGGATCTGGTGTGCACAAGGTGCAACCAA
GTTAAAGCTGCACATTTAGCAGAACAATGTGCATGCGCTGGCTCATATAGATGCAAGGAA
GATTTGTCTGAATTCCGCTTCAAAATGCAGATTTTCTTAAATGTTGCAATGCACCAGAAG
TTTAAACTCTTGGAAGAATGTACTTCGTGGATTTTAGAAATTCAA
>UniGene63
TTTCAGCTTTTTTCCAGCATGTTGGAAGCACAAAGGAGACCACTGGTACCGGTGGATGTT
TCGCGTGGAAATATTTATTTAAATGGGGTAGTTTCAATGAGAAGTCCTGCTGCAATATCG
GAAGTGGATGAATTTTGCCATTCTCTTGGAGGGAATAGGCCGATTCATAGTATTTTAATT
GCAAACAATGGAATGGCAGCTGTCAAGTTTATGCGTAGCATTAGAACTTGGGCCTATGAA
ACATTTGGCACTGAGAAGGCAATCTCGTTGGTGGCCATGGCAACTCCAGAAGACATGAAA
ATCAATGCAGAGCATATTAGAATTGCTGATCAGTTTGTAGAAGTTCCCGGTGGGACAAAC
AATAATAACTATGCCAATGTGCAGCTGATTGTAGAGATGGCAGAGATAACTCATGTTGAT
GCTGTTTGGCCTGGTTGGGGTCATGCATCTGAGAACCCTGAACTTCCAGATGCACTGATT
GCAAAGGGTATTATATTTCTTGGGCCACCAGCTACGTCTATGGCAGCACTAGGTGATAAA
ATTGGCTCATCTTTAATTGCCCAAGCAGCAGATGTACCTACACTTCCATGGAGTGGCTCT
CATGTGAAAATTCCTCCAGAAAGTAGTTTGATTACCATCTCGGAGGAGGTATACAGAGAA
GCATGTGTATATACGACTGAGGAAGCAATTGCAAGTTGTCAAGTTGTTGGTTACCCTGCA
ATGATCAAGGCATCATGGGGTGGTGGTGGAAAAGGCATTAGGAAGGTTCACAATGACGAC
GAAGTCAGAGCATTGTTCAAGCAAGTTCAAGGTGAAGTTCCAGGATCACCCATATTTATA
ATGAAGGTTGCTTCCCAGAGTCGACATTTAGAAGTCCAGTTACTCTGTGATCAGCATGGG
AATGTAGCTGCTTTGCACAGCCGTGATTGCAGTGTTCAGAGGCGGCACCAAAAGATAATT
GAGGAGGGTCCAATTACTGTTGCACCTCTGGACACAGTCAAAAAGCTAGAGCAAGCAGCT
CGGAGGTTAGCAAAAAGTGTGAATTATGTTGGAGCAGCTACTGTTGAGTATTTGTACAGC
ATGGAAACTGGAGAATATTACTTTTTAGAACTCAATCCCCGGTTACAGGTGGAGCACCCA
GTGACAGAGTGGATTGCCGAAGTTAATTTGCCGGCTGCCCAGGTAGCTGTTGGCATGGGA
ATTCCTCTCTGGAAAATTCCAGAAATAAGACGATTTTATGGAGTGAAACATGGTGGAGGA
TATGATGCTTGGAGGAAAACCTCAGTGGTTGCTACCCCTTTTGATTTTGACAAAGCTGAG
TCTACAAGGCCAAAAGGCCATTGTGTGGCTGTGCGTGTAACTAGTGAGGATCCGGATGAT
GGTTTTAAGCCTACAAGTGGAAAAGTACAGGAGCTAAATTTTAAAAGCAAGCCAAATGTG
TGGGCTTACTTCTCTGTAAAGTCTGGTGGAGGCATTCATGAATTCTCAGATTCTCAATTT
GGTCACATTTTTGCTTTTGGAGAGTCCAGAGCTTTGGCTATAGCAAATATGGTCCTTGGG
CTGAAAGAAATTCAAATTCGAGGAGAAATTCGCACTAATGTTGATTACTCAATTGATCTG
TTACATGCTTCAGACTATAGGGAGAACAAAATCCACACAGGTTGGTTGGATAGTAGAATT
GCAATGCGGGTTAGAGCAGAAAGGCCCCCTTGGTACCTCTCTGTTGTTGGAGGGGCTTTA
TTTAAAGCATCTGCTAGCAGTGCGGCTATGGTTTCAGATTATATTGGTTACCTTGAAAAG
GGGCAAATCCCTCCTAAGCACATATCACTTGTTAACTCTCAAGTTTCATTGAACATTGAA
GGAAGCAAATACATGATCGACATGGTTAGAGGGGGGCCAGGAAGCTATAGATTGAAAATG
AATGAATCAGAGGTAGAAGCGGAGATACATACTTTACGTGATGGAGGTTTATTAATGCAG
TTGGATGGAAACAGTCATGTGATATATGCGGAAGAAGAAGCAGCTGGGACTCGCCTTCTT
ATTGATGGGAGGACTTGTTTGCTGCAGAATGATCATGATCCTTCAAAGTTAGTGGCAGAA
ACACCATGCAAGCTGTTAAGGTATTTGGTTTCAGATGGTAGTCATATTGAAGCTGATACT
CCATTTGCGGAGGTTGAAGTTATGAAGATGTGTATGCCTCTTCTTTCACCTGCTTCTGGA
GTTCTTCAGTTCAAAATGTCTGAAGGTCAAGCAATGCAGGCTGGTGAGCTCATAGCACGG
CTTGATCTTGATGATCCTTCAGCCGTGCGGAAGGCTGAACCTTTTCACGGGAGCTTACCA
GTACTGGGACCACCAACTGCTATTTCTGGTAAAGTTCATCAGAGATGTGCTGCAAGTCTA
AATGCAGCTCGCATGATTCTTGCGGGCTATGATCACAATATTGATGAAGTGGTACAAAAC
TTGCTCAATTGTCTAGACAGTCCTGAACTGCCTTTCCTTCAATGGCAAGAATGCTTGTCT
GTTCTGGCAACTCGCCTTCCCAAAGATCTTAGAAACGAGTTGGAATCAAAATACAAGGAG
TTTGAAGGGATTCCAAGCTCCCAGAACGTGGACTTTCCTGCCAAGTTGTTAAGGGGTATT
CTAGAGACCCATCTATCTTCCTGTCCTGAAAAAGAAAAAGGAGCCCAAGAAAGGCTCATT
GAACCTTTGATGAGTCTTGTAAAGTCTTATGAGGGAGGGCGGGAGAGTCATGCCCGTGTC
ATTGTTCAATCACTTTTTGAGGAGTACTTGTCAGTTGAAGAATTGTTCAATGACAACATC
CAGGCTGATGTGATTGAACGTCTTAGGCTTCAACACAAGAAAGATCTGTTGAAGGTTGTG
GACATTGTTCTTTCTCATCAGGGTGTCAAGAGTAAAAATAAGCTGATACTGCGGCTTATG
GAACAATTGGTTTATCCTAACCCTGCTGCATATAGGGATAAACTGATCCGCTTCTCCCAA
CTTAACCATACAAGTTATTCTGAGTTGGCTCTGAAGGCAAGTCAACTTCTGGAACAAACA
AAACTGAGTGAACTTCGTTCCATCATTGCTCGAAGCCTTTCTGAGTTGGAAATGTTTACC
GAAGATGGTGAAAATATGGATACTCCCAAGAGGAAAAGTGCCATTAATGAACGAATGGAA
GATCTAGTGAGTGCTCCTTTGGCTGTTGAAGATGCTCTCGTGGGCTTGTTTGATCACAGT
GATCACACTCTTCAACGGCGGGTTGTCGAAACCTATGTTCGAAGGCTGTATCAGCCATAT
CTTGTAAAGGAGAGTGTCAGAATGCAGTGGCATAGATCTGGTCTGATTGCTTCATGGGAA
TTCTTGGAAGAAAACATTGGAAGAAAAAATGGCTATGAAGATCCAATGTCTGATGAATCA
GTAATTGAGAAACACTCTGACAGGAAATGGGGAGCAATGGTCATTATCAAATCTCTACAA
ATTTTGCCTGCAATTATTAGTGCTGCGCTAAGAGAAACAACTCACAATCTTCAAGAAGCC
ATTACTAATGGATCTGCAGTACCAGCTAACTTTGGTAACATGGTGCATATTGCTCTGGTG
GGCATCAACAACCAGATGAGCCAACTTCAGGATAGTGGTGACGAGGATCAGGCTCAAGAG
AGAATTAAGAAATTGGCAAAAATTCTTAAAGAGCAAGAAGTAGGCTCTAGTTTACGTGCT
GCAGGTGTTGGGGTTATTAGCTGCATCATACAAAGGGATGAAGGTAGAGCCCCTATGAGG
CATTCCTTTCACTGGTCAGCAGAGAAGCTATATTATGAGGAAGAACCTCTGTTGCGACAT
CTAGAACCTCCGTTGTCCATCTTCCTAGAATTGGATAAACTTAAAGGTTATGGGAACATA
CAATATACTCCATCACGGGACAGACAGTGGCACTTGTATACTGTTGTAGACAAGCCAATG
CCAATCCAGAGGATGTTTCTGAGAACCCTTTTGAGGCAGCCCACAGCAAATGAAGGGCTT
ACTGCATATCAAGGGCTGGGCATGGAAGCACCCCAAGCACAATGGACTATGTCCTTTACT
TCAAGAAGTATTTTGAGGTCCTTAGTGGCTGCAATGGAGGAGTTGGAGCTTAATGTGCAC
AATGCTACTATCAAACCTGACCATGCTCATATGTACCTCTGTATTTTGCGGGAGCAAAAA
ATAGATGATCTTGTGCCATATCCCAAGAGAGTTGATATTGATGCCAGCCAGGAAGAAGTT
GCAGTTGGCCAAATCTTGGAAGAACTGGCTAGGGAAATTCATGCATCAGTTGGTGTGAAA
ATGCATAGGTTAAATGTTTGTGAATGGGAAGTAAAGCTTTGGATGGCGTCATGTGGACAA
GCAAATGGTGCTTGGAGAGTTGTCGTTACCAATGTTACTGGTCACACTTGTGCAGTGCAT
ATTTACCGGGAAGTAGAGGATGCCAGCAAACATGGAGTGGTATACCACTCAACCTTTGTA
CAGGGTCCTCTGCATGGTGTATTGATAAATGCAGTCTATGAGCCCTTGCAAGTTCTTGAT
CGGAAACGTCTGCTGGCAAGGAAAAGCAACACCACTTACTGCTATGATTTCCCTCTGGCA
TTTGAGACAGCCTTGGAACAAATATGGATATCCCAGTTTAAAGGAACTAGAAAACCTAAG
GGTAATGTCCTTGTCAAAGCCACAGAGCTCATATTTGCTGATCAGAAAGGCAGTTGGGGT
ACTCCTCTCATTCCTGCTGATCGACCCGCTGGCCTTAATGATGTTGGCATGGTAGCATGG
ATTGTGGAAATGTCTACCCCTGAGTTTCCTTCTGGAAGGAAAATTTTGATAGTTGCAAAT
GATGTGACCTTCAAAGCTGGGTCTTTTGGCCCAAGAGAAGACGCATTCTTTTCTGCAGTT
ACTGATCTTGCTTGCACAAAAAAGCTTCCATTAATTTATTTGGCAGCGAATTCTGGTGCT
CGAATTGGGGTTGCTGAGGAAGTGAAATCCTGCTTTAAAGTTGGTTGGTCAGATGAAGCA
TCCCCTGAGCGTGGTTTTCAATATGTATATTTGAGTCCTGAGGATTACGCTCGCATTGCG
TCATCTGTGATAGCACATGAGTTGAAGATGCCTAATGGAGAAACCAGATGGGTGATAGAT
GCCATTGTTGGAAAGGAAGATGGCTTGGGGGTAGAGAACTTATCTGGAAGTGGAGCCATT
GCTAGTGCATATTCTAGGGCATACAAGGAAACTTTTACCTTAACATATGTGACAGGTAGA
ACAGTAGGAATTGGAGCTTACCTAGCTCGGCTTGGGATGCGTTGCATACAAAGGGTTGAT
CAGCCCATTATTTTGACTGGTTTCTCTGCATTGAACAAACTCCTTGGTCGTGAGGTGTAC
AGTTCTCACATGCAGCTTGGTGGGCCCAAAATTATGGCAACCAACGGAGTAGTTCATCTT
ACTGTCTCAGATGACCTGGAAGGTGTATCTGCTATTTTGAACTGGCTAAGTTGTATTCCT
TCTTGTGTTGGCAGCACACTTCCTATTTTAGCTCCTTCAGACCCTACTGAAAGGCCAGTG
GAGTATTTCCCTGAAAACTCATGCGACCCACGTGCTGCTATCTCTGGTTCTTTGGATGGT
AGTGGGAAGTGGCTTGGGGGCATTTTTGACAGGGATAGTTTTGTGGAGACGCTGGAAGGC
TGGGCCAGGACAGTTGTGACGGGAAGGGCAAAGCTTGGGGGAATCCCTGTTGGGATAATA
GCTGTTGAAACACAAACTGTAATGCAGGTGATCCCTGCTGACCCTGGGCAGCTAGATTCA
CATGAGAGGGTTGTTCCTCAGGCTGGACAAGTATGGTTTCCAGATTCAGCAACTAAAACA
GCTCAAGCAATCTTGGATTTCAACAGAGAAGAGCTTCCACTTTTCATCCTTGCTAATTGG
AGAGGCTTTTCAGGTGGACAGAGAGATCTTTTTGAAGGCATCCTTCAAGCAGGTTCAACA
ATAGTTGAGAATCTTCGGACATACAACCAACCTGTTTTTGTCTACATCCCAATGATGGGT
GAACTTCGTGGTGGGGCATGGGTTGTTGTGGATAGTCAGATCAATTCTGACCATATAGAA
ATGTATGCTGATCGGACCGCCAAAGGTAATGTCCTTGAGCCAGAAGGTATGATTGAGATC
AAATTTAGGACAAAAGAGCTGCTCGAGTGCATGAGTAGGCTTGATAAACATTTGATCACC
TTGAAGGCTAAACTTCAAGAAGCTAGAAATAGCGGAACTTATGGGATCATTGAGGCCTTA
CAGCAGCAAATAAAATCTCGTGAAAAGCAACTTTTGCCCATGTACACTCAAATAGCCACC
AGATTCGCAGAGCTTCATGATTCTTCGCTAAGGATGGCTGCCAAAGGTGTGATCAGAGAA
GTTGTGGATTGGCATAAATCCCGTTCTTACTTCTTTAAAAGGTTACGCAGGAGAGTTGCT
GAGGGTTCACTGATAAAGATTGTGAAAGATGCAGCCGGCGACCAATTGTCGCATAAATCT
GCAATGGACTCCATCAAAAGATGGTTTTCGGATTCTAAGATTGCAAGAGGCAGAGGAGAT
GCTTGGGGCGATGATGAGGCTTTCTTTGCTTGGAAGGATGATCAAAGGAATTATGAAGAG
AAACTGCAAGAGTTAAGGGTCCAGAAAGTGTTGCTACAGTTAACAAGCATTGGTGAATCC
ACATCTGATTTGAAAGCACTACCTCAAGGTCTTGCTGCACTTCTAAGAAAGGTGGATCCA
TCGAGCCGAGGGCAATTAATGGATGAGCTTCGAAAGGTGATAAGT
>UniGene67
ATGGAAAGTGACGATTTGTCGAGCTGTAAAACGTCTGAGGCTAAGTTAGGGTTGGAGAAG
GATTTGTTTCAGAATTCATTGAAACCTAGGGCAAAGAGAATGGAAGGGGAAGAGAAGTCT
GGGGCTAAGGATAGATCTAAACCGATTGAGATCAGTCTTAATTCTGATGATGATGAGCCA
ATTGGTTCTCTATTCAAGTTGAAGAGAACTAGAAACCCTAAAAAGGTTAAGGTGGTTGTG
GAGAAGAGTGAAGTCAGGGAAGAGAAATTGGTGGCTCAGGATGAGGATTTTGGGGGCATG
GATGACACACTGGCGAGTCTTAGGAAGAGGTTAAAGGGCCCTAAGAAAGATACTGGATCT
GTTAATCCGAAGCTGCCGAAGAAATACGCCGATAAAGGTGGTGGTGTAGCGGACTTGGTT
GTGGATAAAGGAGTGGTAGAAAATAAACGTAAAGAAAAGGTGAAGAAAACAAAAATGGAT
GCTAAGAGGGAGAGAATTAGGGTTGATTATTTCAAAGATCAAAATGAGGAAGATTATTTA
TGTGGTGAGAGTTTGAGTCAATCAAAGGATGAGAAGATGGAAGACAAGTTATCTTGTATG
TTTCAGAAGGTGCAATCCGGTTCGAGGAAGTCCCGATTGAATTCATTTATGAAACATAAT
AGTAGCTTTCAAATTTTGGGGAATAGTTTGAACCCTGTGTCTGAAGCTGTTTTAGAGTGT
TCCAAACCTGCTTCTGAAATGGTACTTAGAACTGCTTCTGCCTCCAATGGGGCCTGTAAA
GATCTCAAAGCTGAAGATGGTTGTGTTTCAGTTACTGGTTTGAGTTCATCAGTTGCTGTG
TCTGAACACAGTAAGGTGGTGAAACATCAAAGGCTTGGTAATTGTTTTGGCCAAGATTCT
AACATGGAAGGGGATTCTGATGAAAACATGAAATCCAGTTGTAAGAGACATGCTAGATCT
TCGGAAATGATTTCCTCACCTTCAATATTTCTACATAGTGGTTCAGATGAAAGAATGCCA
GATGTCAATGTGTCCTCTTTTAAAGAGGGATTCTTGTTGGATCCTTGCAGCTCAATTAGA
CATTGTGATAATGATTGCTATATTTCTCATCAAGGGGATAACTTGGAAACTCGGTCTTTA
AAGAATGGCTTAAAGATTTTTTCTATGGACCACGGCACTGGGAAAGAGCCTACTTCCTTT
GGAGACGTTGATGGGTTGAGTAAGTGCAAGTCCAACAAAGATTTAAATGAGGTATGTGAT
CAACAGTCTAAGAGGGTTTCAGCTATATGCATTTCAGATCCAGGAAATGAAATTTCATCA
CCACCTTCAGGTGAGTTGGCATTGACCAAGTCATACAGAAGTTCCTCTAAAAGGATTGGT
GAACAAGCTTATGAGATAATTTTGGATGATTCACGGAAAACTTCATCTTTTAATGCATCC
CAACATTTGAAGATGGATAAAACTGACACTGACAGTGATTTCAACAAATGCCTGAAATCT
GCCATGCATGCTGAATCTCACTTGCGTGACTCTGGTATTGCCTCATCAAAGTTTGAAGAA
ACTTGTGGTGATTGTGATGCTACAACGAGTTGTCCTGCTTCAGTTCCTCTGAGAAAGGAA
ACTGCTACAAAAGGTGTTAGTTTCCTGATGAATCACCGAGGGAACTCCTTAGAAACATTT
TCTTACCCAAATAAGATTTCCAACTCCATTCAAAACTGCAACCCTGTTTTGCGTCAAAGT
ATACCTTCTGTTGATGTAATGAAAGGGACTAGTGCTACAAGTAATGATTGTCTTTCAATC
AATGAAGAGACTGATGCAGCCTCTCCTCCTTCTGAGGAAAATGAAAGCTATGCAGAAGAT
GCAGTATCAATTCCTGATTCAGAGCTCAAAGATGATAAATCATCATCTGCACAACGTGGT
GCACGGAAGCCCAAAAAACGCAGGCTTGGGGATATGGCTTATGAAGGTGATCCTGATTGG
GAGATATTGGCATATGACAGTCATTACCTGGAAAGTGATCAGGTTGTTGATAGTGATAGA
TCTTTCAGAACAAGAGAGAAATCTGATTCCTCTTCGATTAGTGTTACTGAGGCTGAAAAT
GGTGGGGCTGCTGCTGTATCAGTTGGACTAAAAGTCCATGCTGCAGGTCCAGTTGAGAAG
ATAAAATTTAAGGAGGTCTTAAAACGCAGAGGAGGACTTCAAGAATATTTGGAATGCAGG
AATCAGATCTTGGCTCTTTGGAGCAAAGATGTCAGCCGAATATTGCCTCTTGCTGATTGC
GGTGTCACAGATACTCCTACCGAGGATGAATCAACACGTGCCTCTTTAATTCGGGACATC
TATGCATTTCTTGATCAGGGTGGGTATATAAATGTTGGAATTGCCTTGGAGAAGGAGAAA
TCGGATCCTGGCCTGAAGCATAATTATAAACTTCTGGAGGAAAAAACTTTTGAGGTAAAT
CCAGGAGTGTCAGTTGCTGATTTGGAGGATGGAGTCTCATTTATCCTTGGTCAAGTTAAA
AGTTCTGAAACGTGCTTGGAGGCAAATAATGCAACTACAGTTGATGAAAATCCACCACCA
TCAAAGGCTACAAAAAACGGGGAGATTAATATCCATGTTAAACATGAAGGTTCAAATGTA
ACAGAGTGTATAGCTAGTGATATAGACCGAACTGGTAGCATAACTGCAAAATTACCCAAT
GGGCTTGTCAACTTGAATGGTCTGAATGCTGATCCATTTAGTGTTACAATGGATAGCAGG
GCAGATGTTACAAATTCAGAGTTACGGAATGACTTGCAGAGTGTTCAATCTTCCTCTTGT
GATGATACTGGTGGAAGTCATACTTTTCAATGTGATTCTTACGGCAGGAAGAAAATCATT
GTGATAGGAGCTGGTCCTGCTGGCTTAACTGCTGCACGCCACCTGCAACGTCAGGGTTTT
TCTGTCAGTGTGCTTGAGGCTAGGAGTAGGATAGGGGGTCGTGTTTTTACGGATCGCTCA
TGTCTCTCAGTTCCTGTAGATCTTGGGGCTAGCATTATTACAGGTGTTGAGGCTGATGTA
GCCACTGAAAGGAGGTCTGACCCATCCTCATTGATATGTGCCCAGTTAGGCCTGGAGTTG
ACAGTGCTGAACAGTGATTGCCCTCTTTATGACATTGTAACCAGAGAAAAAGTTCCAGCT
AATCTGGATGAAGCATTGGAAGCTGAGTATAATAGCATTCTTGATGACATGGTATTGGTT
GTCGCACAGAAGGGGGAACATGCAATGAGAATGTCTTTGGAGGAGGGTTTGGAATATGCC
CTTAAGACACGGCGTATGACACAATCAAGAACAGATATTGATGAATCTGAAATGCAAGAT
GTAGTGGATAATTTATATGTTTCAGAATCTTGTAGTGTTGAAGGCATTCCTGAGAAAAGT
TTGGAGAAAGAGGAGATTTTGAGTCCACTTGAGAGGAGGGTCATGGATTGGCACTTTGCT
CATTTGGAGTATGGTTGTGCTGCATTGTTGAAAGATGTATCTCTTCCCTACTGGAATCAA
GATGATGTTTATGGAGGATTTGGAGGAGCACACTGCATGATTAAAGGGGGTTATAGTAAT
GTTGTTGAGTCTCTCAGCAAAGGGCTTCGCTTACACTTGAATCATGTAGTTACTGATATT
TCATATGGTACCAAGGAATCTGGAATAAGTGATAGTTTGTGTAACAAAGTTAAAGTTTCC
ACTTCAAATGGTAATGTTTTTTTTGGAGATGCTGTGTTAGTCACGTTGCCACTTGGGTGT
CTGAAAGCAGAAACCATAAAGTTCAATCCTCCGTTACCCCAATGGAAACGTTCTTCCATT
CAGCGGCTCGGGTTTGGAGTTCTTAATAAAGTAATCTTGGAATTTCCAGAAGTATTCTGG
GATGATTCTGTGGATTACTTTGGAGCTACTGCTGAGGAAACTGATCGGAGGGGCCATTGC
TTTATGTTTTGGAATGTCAGAAAAACTGTTGGGGCACCTATTCTTATATCATTAGTTGTT
GGTAAGGCAGCTATAGATGGTCAACATATGAGCTCATCAGACCATGTGAGCCATGCATTA
ATGGTTCTTCGTAAGCTTTTTGGAGAGGCTGTTGTCCCTGATCCAGTTGCATCAGTAGTG
ACTGATTGGGGTAGGGACCCCTTCAGCTATGGTGCTTACTCTTATGTTGCCATTGGATCA
TCTGGCGAAGACTATGATATATTGGGCAGGCCTGTTGAGAATTGTTTATTCTTTGCTGGT
GAAGCTACATGCAAGGAGCATCCTGATACAGTTGGTGGTGCTATGATGAGTGGGCTCCGA
GAGGCAGTGCGCATAATTGACATATTCAATACTGGAAATGACTACACAGCTGAAGTAGAG
GCCATGGAAGCTGCACAGAGACAATCAGAGTGTGAAAGGGATGAAGTTAGGGACATAACC
AAGAGACTTGAGGCAGTTGAACTTTCCAATGTCCTGTACAAGAATTCATTGGATGGTGCC
CAGATTTTATCTAGGGAAGCTATACTAAAAGAAGTGTTCTTTAGTGCAAAAACTACTGCC
GGAAGATTACGCCTGGCTAAAAAGTTGTTGAATCTTCCTGTTGAAACCTTGAAGTCTTTT
GCTGGAACCAGAAAAGGGCTTACCACACTTAATTCATGGATTCTGGATTCAATGGGGAAG
GATGGAACTCAACTCTTGCGGCATTGTGTCCGTCTTCTTGTTCGTGTTTCTACTGATCTA
CTTGCAGTGCGGCTGTCAGGCATTGGAAAAACTGTGAAAGAAAAAGTTTGTGTGCATACC
AGCCGTGATATACGTGCCATTGCAAGTCAGCTGGTTAGTGTGTGGCTTGAAGTCTTCCGG
AGAGAAAAAGCTTCAAACGGTGGGCTTAAGCTATTGCGGCAAGCAACAGCAGTGGATTCT
TCAAAGAGAAAATCTGTTAGCAATCCAGCAGCAGGGAAGCCGCCACTGCACACTTGTCAC
GGTGGTTTGGAGACTAAAGGGAGTTTAGAGGGCGCCCCATCCAGTGGAAGCCACTTGCCT
TCTAATGCGAGCATAAAGAAAGTGAATGGGAAGCTGATCAAGCTAGAAACTTCAAAGGAT
TTGAAATTGGAATCCCATGCTTCTTTAGGGAGACAGCATATTGAGGTAGAGGAGGAAAGC
AAGTATGCCATGACTGAAGAAGAGTTGGCTGCCTTAGCAGCAGCTGAGTCTGCCCATGCT
GCTGCTCGTGCAGCTGCTGAGGCGTATGCATCGACAGAAGCGAAGAGCAATGCAATGTTG
CAGCTTCCAAAGATACCATCATTTCACAAATTTGCTAGAAGAGAACAATATGCACAAATG
GATGAATATGATGTTAGAAGAAAGTGGTCTGGAGGTATCTTGGGAAGACAGGATTGTATT
TCTGAAATAGACTCAAGAAATTGTAGAGTCAGGGACTGGTCTGTTGATTTCTCTGCTACT
TGTAACCTCGATAATTCGAGGATATCAGCTGATAACTTATCTCAACGGAGCCATTCAAAT
GTGATTGCATGCCATATGAACTATAGTGAGCAGTCTGGAGAAACCACAGCTGTGGACAGC
AGTCTTTTTACTAGAGCATGGGTTGATACTGCTGGTAGTGAGGGGATAAAAGACTATCAT
GCAATTGAGAGATGGCAATCTCAAGCAGCTGCTGCTGATTCAGATTTTTTCCATCCGGAT
ATGCACATAAAGGATGAGGAGGATTCAAACACAAGTTCAAAACCACTCACCTGGAAGAAT
GATGGACGAGCAAATGAAGGCTCAATCTCACAGGTTACATTAAACAAGGAGGCTCAAAGA
GGTCATTCTCGAGGGGCTGACCGGATTAAGCAAGCTGTGGTGGATTTTGTTGCATCACTG
TTGATGCCTGTTTATAAGGCTAGGAAAATTGATAGGGAAGGATACAAATCAATAATGAAG
AAAACTGCAACTAAGGTCATGGAGCTGGCTACTGATGCAGAAAAAGCAATGTCTGTTCCC
CAGTTTCTTGATTTCAAACGCAAGAATAAGATCCGGGCATTTGTGGACAAGTTGATTGAG
AGGCATATGACAATGAAG
>UniGene68
GGTGGAGAGCACGTGGATGTGATAATAGGCGCTGTTGTGGCTGATGAAAAAGTGACCCCA
AAAGTGCAGTCATTTATAAAAATTCTTCTCAGGTATCAGTACACATNNGATTTTCGTGCA
ATCATCTTTGTAGAGCGAGTAGTGACTGCTTTGGTTCTTCCCAAGGTTCTTGCTGAGCTT
CCTTCTCTGAATTTTGTTAAGTCTGCAAGTTTGATCGGTCACAACAACAGTCAAGAAATG
CGGACATCACAAATGCAGGATGCGATTGCCAGATTTCGGGATGGTCGTGTGACCTTGTTA
GTTGCCACCAGTGTTGCTGAGGAAGGACTAGACATTAGGCAATGCAATGTTGTTATTCGT
TTTGATCTCGCAAAAACAGTTCTGGCATATATTCAGTCTAGAGGTCGTGCAAGAAAGCCT
GGTTCAGATTATATCTTGATGGTGGAGAGGGGTAATCTGTCTCATGGAGCATTCCTTAGG
AATGCTAGGAATAGTGAGGAGACTTTGCGGAGAGAAGCCATTGAGAGAACTGACCTTAGT
CACCTTAAGGATACATCAAGGTTAATTTCTGTTGATGCAGTACCAGGAACTGTATATCGG
GTGGAGTCTACTGGTGCTATTGTGAGTCTGAATTCTGCTGTTGGGCTCATCCATTTTTAT
TGTTCTCAGCTCCCAAGTGACAGGTATTCAATACTTCGTCCTGAGTTCATTATGGAGAAG
CATGAGAAGCCAGGAGGTCCAATTGAATATTCCTGCAAGCTTCAACTTCCTTGCAATGCA
CCATTTGAGAAACTGGAGGGTCCTGTGTGCAGTTCAATGCGCCTTGCACAACAGGCGGTT
TGCTTGGCTGCTTGCAAGAAGCTCCATGAGATGGGAGCATTTACTGACATGCTCTTGCCA
GACAAGGGAAGTGGGGAAGATAGAGAAAAGGTTGATCAGAATGATGAAGGTGAACCACTT
CCTGGGACTGCTAGGCATAGAGAGTTCTATCCTGAAGGTGTAGCTAATATACTCCAGGGA
GAATGGATCTTATGTGGAAGAGATGGTTGCAACAGCTCCAAATCATTTCGTCTTCATATG
TATGCTGTAAAATGCATAAACAATGGCACTTTGAAGGATCCATTCTTAACTCAAGTTTCA
GAGTTTGCAGTACTCTTTGGCAATGAGCTGGATGCAGAGGTCTTATCGATGTCGATGGAT
CTATTTATCGCACGAACCATTATAACAAAGGCATCTCTTGTCTTCAGGGGTTCAATAGAT
ATTACTGAAAGTCAGCTGGCATCCCTGAAAAGTTTTCATGTGAGATTGATGAGCATTGTT
TTGGATGTGGATGTTGAACCTTCCACCACTCCATGGGATCCTGCAAAAGCATATTTGTTT
GTCCCTATGGTTAGCGATAACTTTGTAGATCCTGTAAAAGAAATTGACTGGGATCTGATT
GAAAAAATAATTAGAACAGAAGCATGGAGGAATCCCCTTCAGAGGGCTCGGCCAGATGTT
TACCTTGGTACAAACGAGAGGACACTTGGTGGAGATAGAAGGGAGTATGGATTTGGGAAA
TTGCGTCATGGCATGGCTTTTGGTCAGAAATCTCATCCCACGTATGGTATAAGAGGAGCT
GTAGCACAATTTGATGTTGTGAAAGCTTCTGGATTGGTTCCTAAAAGGGACGGTGTTAGC
ATGGAAAAAGTGGAGTTACTCAAAGGCAAACTGATAATGGCTGATAGTTGTGTCAATTCG
GATGATTTGGTAGGGAGAATTGTAACAGCTGCACACTCTGGGAAAAGATTCTATGTAGAT
TCAATACGCTATGACATGACTGCCGAAAACTCATTCCCAAGAAAAGAAGGTTATCTCGGT
CCCTTAGAGTATAGCTCATACGCGGATTACTACAAGCAGAAGTATGGAGTTGAGTTGGTT
TTCAAGCAGCAGCCTTTAATAAGAGGACGTGGTGTTTCGTACTGCAAGAATCTTTTATCT
CCTAGATTTGAACACTCAGAATCTGATGAAGGTGAATCTGAAGAGATTCTTGACAAGACA
TACTATGTGTTTCTTCCTCCTGAGCTATGTTTGGTACACCCTCTTCCTGGATCACTTGTT
CGAGGGGCCCAAAGATTGCCATCAATAATGAGGAGGGTCGAAAGCATGCTGCTAGCTATT
CAACTTAAGGACATAATAAATTATCCAGTCCCTGCTTCAAAGATCTTGGAAGCCTTGACT
GCAGCTTCATGCCAAGAAACGTTCTGCTATGAGAGAGCAGAACTTCTAGGAGATGCTTAC
CTCAAATGGGTTGTCAGTCGATTTCTTTTTCTTAAATATCCCCAGAAACATGAGGGTCAA
CTCACTAGGATGAGACAACAGATGGTGAGTAACATGGTTTTGTATCAATATGCATTGGCT
AAGGGACTCCAATCATACATCCAGGCGGATCGTTTTGCTCCATCTAGATGGGCAGCTCCT
GGGGTGTTGCCTGTCTTTGATGAAGATGCGAAAGATGGAGACAACTCTTTATTTGATCAG
GAAAAATCTCTTCCTGAGGATAAATCAAGATCGGACCTTGCTGATGATGGTTTTGACGAT
GATGAAATTGAGGAGGGTGAACTTGAGAGTGACTCTAGCTCTTACAGAGTTCTCTCTAGC
AAGACTCTGGCAGATGTTGTTGAAGCATTGATTGGTGTTTATTATGTTGAAGATGGTAAG
AATGCAGCAAACCACCTCATGAAATGGATTGGGATTCAGGTAGATTTTGATCACGAAGAG
ATAGATTCTGCTATAAAGCCTTCTAATGTTCCAGAAGGGGTCCTTAGAAGCATTGATTTT
GATGCCCTAGAAGGTGCCTTGAATATCAAGTTCAAAGATCGGGGCCTTTTGGTAGAAGCC
ATCACTCATGCATCACGACCATCTTCTGGAGTATCCTGTTACCAGAGATTAGAATTTGTT
GGGGATGCTGTCTTAGATCATCTCATTACACGGCACTTGTTTTTCACATACACAAATCTT
CCCCCGGGCCGCCTAACTGATCTGCGAGCTGCTGCTGTAAACAATGAAAATTTTGCACGT
GTAGCAGTTAAACATAAGCTCCATGTGCATCTTCGGCATGGCTCAAGTGCCCTTGAAAAA
CAGATTAGAGAATTTGTGAAGGAAGTTCAAGATGAGTTATCAAAGCCTGGTTTCAACTCT
TTTGGTTTGGGAGATTGCAAGGCTCCAAAGGTTCTTGGTGACATTGTTGAATCTTTCGCA
GGTGCAATATTCCTGGACAGCGGACGAGATACCTTAGTTGTTTGGAAGGTTTTTCAACCT
CTGTTGCATCCAATGGTCACTCCAGAAACACTTCCAATGCATCCTGTCAGGGAGTTGCAA
GAGCGTTGCCAGCAACAGGCTGAAGGCTTGGAATACAAAGCCACAAGAAGTGGAAACCTG
GCTACTGTTGAAGTTTTCATCGATGGCGTACAGATAGGGGTTGCACATAATCCACAAAAG
AAGATGGCACAGAAACTTGCTGCGAGGAACGCACTGGCTGTTTTGAAAGAGAAAGAAACA
GCTGAAGCCAAGGAAAAGGCTGATGAGAATGGGAAGAAGAAGAAATCTGGCAATTCAACA
TTTACCAGGCAAACCTTGAATGATATTTGCTTGCGAAGAAATTGGCCTATGCCCTCTTAC
AGGTGTGTGAACGAGGGGGGCCCTGCACATGCAAAGAGGTTTACGTTTGCGGTTCGGGTG
AATACAACTGATAAGGGATGGACTGATGAATGTGTGGGAGAGCCAATGCCGAGCGTTAAG
AAGGCTAAGGACTCTGCTGCAGTTCTTCTCTTGGAACTTTTGAACAAATGGTACTCC
>UniGene70
ATGGCTTGCACTGGAATGCTAACTTTTGTATCATCGCCACCTACTAAGGTATGCAGAACC
ACCTCTCTTAATTGTACTATGCACAACTCACCTTCTACTAATGCCATTAGTGCTTCTTCA
ACACCTGTTAATGAACAAGAAGTAAATGAGACTGCAAATACTAGTAATGTATCTCAACAG
TTTAGTTATAGCAGAGCTTCACCATCAATTCGATGGCCTCACCTTAAACTTTCTGAAATT
TACCCTTCTGCCAATACCCGTTTCGATGTTGCTTCTCCTCCACCTACCCATTTCATTGAC
GAATCGCCTGGATCGGATTCTGAAAATAAGGCCCAAAAGTTGCCTTCTTTAGAGGGGGAT
GATGAGACCCAGGAGAAATTAGGGAGGTTAAGTAGAACTAGGGTTAAAAAAATGAACAAA
TTGGCTCTTAAAAGGGCTAAGGATTGGAGGGAAAGAGTGAAATATTTGACTGATAGGATA
TTGGAATTGAAACCAGATCAGTTCGTGGCTGATGTTTTGGATGATAGGAAAGTGCAAATG
ACACCTACTGATTTTTGCTTTGTGGTGAAGTGGGTTGGTCAGGAGAACTGGCACCGTGCT
TTGGAGGTGTATGAGTGGTTGAATTTGCGCCACTGGTATTCTCCTAATGCGCGCATGCTA
GCCACAATTTTGGGTGTATTGGGAAAGGCTAATCAGGAGGCCCTGGCTGTGGAAATATTT
ACTAGAGGAGAGTCATCAGTTGGTAATACTGTGCAAGTGTATAATGCTATGATGGGTGTG
TACGCGCGGGCTGGTAGATTCAATAAGGTTCAAGAAATGCTTGATTTAATGCGTGAGCGA
GGATGTGAACCAGACCTTGTTAGTTTCAATACTTTGATAAATGCTCGCTTGAAGGCAGGT
GCCATGATGCCAAATGTGGCCATTGAGCTTTTAAATGAGGTGAGGAGATCAGGGCTCAGG
CCGGATACAATCACTTACAATACTCTTATTAGTGCTTGTTCGCGAGCATCAAATTTGGAA
GAGGCCATGAAGGTTTTTGATGATATGGATGCACATCGTTGCCAACCCGATCTGTGGACT
TACAATGCCATGATTTCTGTTTATGGAAGATGTGGATTGTCTAGCAAAGCAGAGCAGCTT
TTTAAGGAATTGGAGTCTAAAGGGTTTTTACCAGATGCAGTGACATTTAACTCTTTGTTG
TATGCTTTTGCAAGAGAAGGGAATGTGGATAAAGTAAAAGTGGTTTGCAAGGAAATGGTG
CGAATGGGGTTTAGCAGAGATGAGATGACTTATAATACTATAATCCACATGTATGGAAAG
CAAGGTCAGCATGACCTAGCATTACAGCTTTACCAGGACATGAAGTTATCAGGTCGAACT
CCTGATGCAGTTACATATACTGTTTTAATTGATTCACTTGGGAAGTCAAATAAAATGGTT
GAGGCTGCTAGTGTGATGTCAGAGATGTTGGACAGAGGAGTTAAACCTACTTTGAGAACA
TATAGTGCTTTGATATGTGGGTATGCCAAAGCTGGGAAGAGAGTGGAGGCTGAAGAGACT
TTTGATTGCATGCTAAGGTCTGGAATTAAGCCTGATCAACTTGCATACTCAGTTATGTTG
GATATATTCCTGAGATTTAATGAGGTAAAGAAGGCAATGATTTTGTACAGGGATATGGTT
CGTGATGGTATCACTCCAGATTCTACAGTTTATGGAGTAATGCTCCAAAATCTTGGAAGA
GAAAATAAGGTGGAGGATATTGGAAGAGTAATCAGAGATATGGAAGAACTATGCGGCATG
GATCCGCAAACTATTGCTTCTACTCTCATCAATGGTGAATGTTATGATGATGCTGCAAAA
ATGCTGAGGCTGGCAATCAGTAGCGGCTATGAAATTGACTCTGAGAATCTGTTTTCGATT
TTGGGATCATATTGTTTATCTGGGAGACACTCTGAAGCGCTTGAATTACTTGAATTCTTA
AAAGAACATGCTCCCGGGTCCAACCACATACTAGCTGAGGCTTCCATCATTACCCTTTGT
AAAGCTAAGCAGGTAGATGCTGCTTTAAAGGAATATGGCAATGCATGCCAGTTTGTTTGT
TTTACTGGGAGTTCTACCATGTATGAATCCTTGATTGACTGCTGTGAAGAAAAACAACTC
ACTGCTGAAGCTTCTCAGGTTTTTTCTGACATGAGGTTCAATGGTGTAAACCCTTCTGAA
TCTCTCTACCGAAGCATGGTGCTCATGTACTGCAAAATGGGGTTCCCTGAAACAGCTCAC
TATCTGATTGAATTGGCAGAAACTGAAGGTGTACCGTTTGATGATATTCCCATTAATGTT
GCTGTCATTGAGACGTACGGGAAGCTGAAGATGTGGCAGAAAGCAGAAAGCTTGGTGGGT
AATCTGAGACAAAGGTGTGCTACTGTGGATCGGAAGGTGTGGAATGCTTTAATACAAGCT
TATGCAGAAAGTGGTAGTTATGAACGAGCCAAAGCTGTTTTTAATACAATGATGAGAGAT
GGTCCTTCCCCAACTGTAGATTCTGTTAATGGTCTTTTGCAAGCTTTGATTACTGATGGA
AGATTGGAAGAGCTTTATGTGGCAATCCAGGAATTGCAAGATATGGGATTTAGAATCAGC
AAAAGCTCTATTCTTCTGATGCTTGGTGCATTTGCACGAGCAGGCAACATATTTGAAGCA
AAGAAAATATACAATGGAATGAAGGCTGCAGGTTATTTTCCTACAATGCATCTTTACAGG
ATAATGATTGGATTGTTGTGCAAAGGAAAGCGGGTAAGAGATGTTGAAGCCATGATTTCT
GAGATGGAAGAAGCTGGATTTAGGCCAGATCTTTCAATATGGAATCATATGCTTAGGTTA
TACTCTGGAATCGAAGATTTTAGAAAGACAACTCAAATTTACCAACGAATTAAAGAAGAA
GGTCTTGAACCAGATGAGGACACCTACAACACTTTGATTATAATGTACTGCAAAGACCAT
AGACCAGAGGAAGGTCTTTCACTTATGCATGAGATGAGAAGGGTAGGCTTGGAACCTAAA
TTGGATACTTACAAAAGTTTGATTGCAGCATTTGGTAAGCAGCAATTGGTGGCACAAGCG
GAGGACCTTTTTGAAGAGTTGTTGTCAAAAGGTTCTAAATTGGATCGCTCTGTTTATCAT
ATTATGATGAAAATATTTAGAAATTCAGAAAATCATAGCAAAGCTGAAAAGCTGTTTGGC
AGGATGAAGGGTGCAGGAGTAGAACCCACTATTGCTACAATGCATTTACTTATGGTATCC
TATGGCAGCTCAGGGCAACCTCAAGAAGCTGAAAAAGTTCTTACTAACTTGAAAGAAGCA
GATTTAAATCTCAGCACATTACCTTATAGCTCGGTTATTGATGCTTATCTTCGAAATAGA
GATTATGATGTTGGGATTCAAAAACTCAATGAAATGAAGAGAGAAGGTCTGGAGCCAGAT
CACAGAATATGGACATGCTTTATTAGAGCTGCTAGTTTTTCTCAGCACGCACATCAAGCC
ATTAACCTTTTAAAAGCTCTGCAAGATTCTGGTTTTGACCTTCCAATCAGGCTTTTGACA
GAAAGATCTGAAGTACTAGTTTCGGAGGTGGACCATTATCTTGAGATGCTTGAACCTGTG
GAAGATAATGCAGCCTTTAACTTTGTCAATGCCTTGGAAGATTTGTTATGGGCATTTGAA
CTTCGAGCAACTGCTTCGTGGGTTTTCCATCTAGCTGTGAAGAGAAGCATCTATCGCCAT
GATGTGTTCAGGGTGGCAGAGCAAGATTGGGGAGCTGACTTTAGAAAGTTGTCCGGTGGT
GCAGCTCTTGTTGGTCTTACCTTATGGCTGGACCACATGCAGGACGCTTCTTTACAAGGT
TATCCAGCATCTCCTAAGTCAGTTGTGCTGATAACTGGGACAGCTGAATACAACATGGTT
TCACTGGAAAAAACATTGAAGGCATGCCTTTGGGAGATGGGGTCCCCATTTCTTCCTTGT
AAAACACGGAGTGGGCTTCTCATAGCCAAGGCACACTCCCTCAGAATGTGGTTAAAGGAT
TCCCCCTTCTGCTTGGACCTTGAGTTGAAAGATGCACCGTCTCTCCCTGAATCAAACTCG
ATGCAACTTATTGAGGGATGTTTCATAAGGCGGGGTCTTGTTCCTGCATTTAAGGAGATA
ACCGAAAAAATGGGATTTGTGAGGCCAAAGAAATTTGCAAAGTTGGCTTTACTATCTGAT
GAAAAAAGAGCAAAGGCAATTAGAGCTGATATAGACGGTCGG
>UniGene71
TTTGATGCTCTTAATCGTATACTAGCAGCCCTCTGTACTCGTGGCAACCCCAAGGAAGGC
ACAATATTGGCCTTGAGAAAACATTTGGAGGAACAAGCACATGATCTTAGTGGAGAAGCA
TTTTCCCGTTTCATGGATCAGTTATATGAACGAATTTCTAGTCTTTTAGAAAGTAATGAA
GTTGCTGAAAATTTGGGGGCCTTGAGAGCCATTGATGAGTTGATAGATGTGGCTCTTGGA
GAGAATGCATCCAAAGTTTCTAAGTTTTCTATTTATATGCGGAATGTGTTTGAGGTAAAG
CGAGATCGTGATGTATTGACCCTTGCTAGTAGAGTGCTTGGCCATTTGGCTAGGGCTGGA
GGGGCAATGACTGCAGATGAAGTGGAATTTCAGGTGAAAATGGCACTGGACTGGCTTCGC
AATGATAGAGCAGAATATCGTCTTTTTGCTGCCGTCTCAATCTTGAAAGAAATGGCAGAA
AATGCTTCCACAGTATTTAATGTTCATGTACCTGAATTCGTCGACGCTATCTGGGTGGCA
CTGAGGCATCCGACTTTAGAAGTTAGAGAGCGGGCTGTAGAGGCATTGCGTGCTTGCCTT
CGAGTTATTGAAAAACGTGAGACACGTTGGCGAGTGCAATGGTACTATCGCATGTTTGAG
GCCACACAGGATGGGTTGGGTAAAAATGCTCCTGTGCACAGTATACATGGTTCTTTACTT
GCTGTTGGAGAGCTTTTAAGGAATACAGGTGAGTTCATGATGTCCCGGTATAGAGAAGTT
GCCGAGATTGTTCTTAGGTACTTAGAGCACCGGGATCGGCTGGTGCGGCTTAGTATAACT
TCGCTGCTGCCTCGTATTGCTCATTTTTTGCGGGATCGTTTTGTTACAAATTATTTAACG
ATATGCATGAATCATATTCTTGCTGTGCTGAGGCTACCAGCTGAACGTGGCAGTGGATTC
ATTGCCCTAGGGGAAATGGCTGGTGCTTTGGACGGGGAACTTATCAACTATTTGCCAACA
ATTATGTCTCACATTCGCGATGCGATTGCTCCACGTAGGGACAGACCCTCGCTTGAAGCT
TTGGCTTGTGTTGGAAACATTGCGAAAGCTATGGGTCCTGTCATGGAACCTTATGTACGC
AATCTTTTGGAAGTTATGTTCTCTGCTGGTCTATCCTCCACTCTAGTGGAGGCCCTTGAG
CAAATAACCATAAGCATCCCATCATTGTTGCAGACCATCCAAGATCGGTTGCTCGACTTC
ATATCTCTAGTCCTTTCAAAGTCGCATTATCCTCAGGCTAGGCCAGCTGCTCCATTGGCT
CGAGTGAGTTCAATGAATATACCACAGAAAGTTTCAGACCTTAGTGGTTCAGCTCTTGTG
CAACTTGCTTTGCAAACTCTAGCTCGTTTTAACTTTAAGGGTCATGAACTTCTTGAGTTT
GCCAAAGAATCAGTTGTCGTATATTTGGATGATGAGGATGGAGGCACTCGCAAAGATGCT
GCACTTTGTTGTTGCAAATTAATTGTAAATTCTTTTTCTGGCGTTACATCTACACAATTT
GGTTCTAGTAGGTCCAATCGATCTGGGGGGAAGCAACGTCGTCTTATTGAGGAGCTTGTG
GAAAAGCTTCTCATTGCTGCTGTTGCTGATGCTGATGTCACAGTTCGCCATTCTATTTTT
TCCTCTCTTCATGGAAATCGAAGTTTCGATGATTTTCTGGCACAGGCTGATAGCCTCAGT
GCAGTTTTTGCTGCTTTAAATGATGAGGACTTTGATGTTAGAGAATATGCAATCTCTTTG
GCTGGAAGATTATCGGAGAAAAATCCCGCGTATGTTCTTCCAGCCCTTCGTCGTCATTTG
ATACAGTTGCTGACCTATCTTGATCAAAGTGCGGATAACAAATGCAGAGAAGAAAGTGCA
AAGTTATTGGGTTGTTTAATACGCTATTGTGAACGATTAATACTTCCGTATATTGCACCA
ATTCACAAGGCTCTTGTAGCAAGACTAGTTGAAGGCACTGGAGTGAATGCAAATAATGGC
ATCATTAGTGGAGTACTTGTAACTGTTGGAGATCTTGCAAGAGTGGGTGGTTTTGCTATG
AGGCGATATATTCCAGAACTTATGCCTTTGATTGTTGAAGCTTTATTGGATGGAGCAGCA
GTTACAAAACGCGAAGTGGCTGTTGCAACTCTTGGTCAAGTTGTTCAAAGCACTGGGTAT
GTCATTACACCTTATAATGAGTATCCACTGTTGCTTGGATTACTTCTGAAATTACTGAAT
GGCGAGCTCATGTGGTCCACTAGACGTGAAGTCCTGAAGGTTCTTGGCATCATGGGAGCT
TTGGACCCCCATTCCCATAAGCGAAACCAGCAAAGCTTGCCTGGATCACATGGAGAGGTT
ACCCATGGGGCCAGTGATCCTGGGCAGCACATTCCATCAGTAGATGATCTACCTTTGGAT
CTCTGGCCATCTTTTGCAACATCTGAGGATTACTATTCCACGGTTGCCATCAATTCTCTC
ATGCGAATTCTTAGGGATCCTTCACTTGCTAGTTACCACCAAAAGGTTGTAGGATCTCTT
ATGTTCATATTCAAGTCAATGGGCCTTGGCTGTGTTCCATACTTACCTAAGGTTTTGCCC
GATCTCTTTCACACTGTCCGTTCCTGTGATGATTATCTCAAGGATTTCATAACATGGAAG
CTTGGAACTCTGGTGTCTATAGTGCGCCAGCATATTCGTAAATATCTTCCAGAGTTGTTG
TCTTTAATATCTGAATTATGGTCATCCTTTAGTTTGCCTTCTACTAATCGACCTGCCCGT
GGTTTTCCTGTTCTGCATCTAGTGGAACGGCTTTGCTTGGCTCTCAATGATGAGTTCAGA
ACACATCTTCCTGTCATTCTTCCGTGTTGTATTCAGGTTCTCAGTGATGCAGAGAGGTGT
AATGACTATACGTATGTTCTTGATATACTACATACATTGGAAGTTTTTGGTGGGACGCTG
GATGAGCACATGCATCTACTTCTTCCTGCACTTATTCGGCTGTTTAAAGTGGATGCTTCA
GTTGAAATAAGACGTGCTGCTATCAAAACATTGACAAGATTGATCCCTCGTGTGCAGGTT
ACTGGTCATATTTCTTCTCTCGTGCATCACTTGAAGCTGGTGTTGGATGGGAAGAATGAT
GAGACCAGGAAAGATGCAGTTGATGCGCTATGTTGTTTGGCACATGCCCTTGGAGAGGAT
TTCACCATTTTCATCCCATCAATTCACAAACTTCTGTTGAAGCATCGATTGCGGCACAAA
GAATTTGAAGAAATTGAAGGACGTCTGAGGAGACATGAACCTCTAATCTTGGGAAGCACA
GCTTCTCAAAGATTAACTCTGCGACTTCCAGTGGATGTTATTAGTGACCCTTTGAATGAT
ATGGACAATGACCCTTATGAAGAAGGGACTGATGCACAAAGACAACTTAAAGGACATCAG
GTCAATGATGGTCGTTTACGGACTGCTGGAGAGGCTTCTCAGCGCAGCACTAAAGAAGAT
TGGGCAGAGTGGATGAGGCATTTTAGTATAGAGCTACTAAAGGAGTCTCCTTCTCCTGCA
TTACGAACCTGTGCTAGGCTTGCACAGTTACAGCCTTTTGTCGGGCGGGAGTTATTTGCT
GCTGGTTTTGTTAGCTGTTGGGCACAACTGAATGAAGGTAGTCAGAAACAGTTGGTCCGG
AGTTTGGAGATGGCATTCTCTTCGCCAAATATTCCTCCTGAAATCCTAGCGACACTGCTT
AACTTGGCTGAGTTCATGGAGCATGACGAGAAGCCCCTCCCAATAGACATACGCCTACTT
GGTGCTCTTGCAGATAAGTGTCGTGCATTTGCAAAGGCTCTGCATTACAAAGAAATGGAG
TTTGAAGGTGCATGTTCAAAGAAGATGGATGCTAATCCTGTTGCTGTTGTCGAAGCGCTC
ATACATATCAATAATCAACTGCACCAGCATGAGGCTGCTGTTGGAATATTGACCCATGCT
CAACAACATCTTGATGTTCAACTCAAGGAATCCTGGTATGAGAAACTGCAGCGGTGGGAC
GATGCTCTCAAAGCGTACACAGCAAAAGCTGTCCAAGCACCAAGTCCACATCTTGTACTG
GAAGCTACACTAGGAAGAATGCGATGCCTTGCTGCATTAGCTCGGTGGGAGGAACTTAAC
AACCTTTGCAAGGAGTATTGGACTCCAGCAGAGCCATCTGCTCGATTGGAAATGGCACCA
ATGGCAGCTAAAGCTGCTTGGAACATGGGAGAGTGGGATCAAATGGCTGATTATGTCTCT
AGATTAGATGATGGGGATGAAACTAAACTACGAGGTTTGGGGAATACTGCTGCTAGCGGT
GATGGAAGTAGTAATGGCACATTTTTCAGGGCTGTCTTATTAGTTCGCAGAGGAAAGTAT
GATGAAGCTCGCGAGTACGTTGAGAGAGCTAGGAAGTGCTTGGCTACAGAGCTTGCTGCT
TTGGTATTGGAGAGTTATGAACGTGCTTACAGTAACATGGTGCGGGTTCAACAACTTTCA
GAATTAGAAGAGGTAATTGACTATTGTACTCTTCCTGTGGGAAATACTGTTGCTGAAGGT
CGACGAGCTCTCATTCGCAACATGTGGACTGAGAGGATACGAGGAGCAAAGCGTAATGTT
GAGGTCTGGCAAGTTCTTCTGGCTGTTAGAGCACTTGTTCTTCCTCCAACGGACGATGTT
GACACTTGGCTCAAATTCGCCTCGCTTTGCCGAAAAAGTAACAGGATCAGTCAAGCTAGA
TCGACTTTGGTTAAACTCTTGCAGTATGACCCTGATACTTCTCCCGAAAACGTGCGATAC
CATGGGCCGCCCCAAGTAATGCTGGCATACTTGAAATATCAATGGTCTCTCGGGGAAGAT
CACAAGAGAAAAGAAGCATTTTCTAAGCTGAGGAATTTGGCAATAGAGATCTCAAGTTCA
TCAAACATTCATTCACTTGCTCCTACAACTAGTTTCATGAGTGGTACAAGTTCAAATGTT
CCACTTCTTGCTCGTGTTTATCTTGAACTAGGAAATTGGCAGTGGACACTTTCTCCTGGA
TTGGATGATGATTCCATACAAGAAATCCTTTCTGCATTCAGAAATGCAACTCAGTATGCA
ACAAAATGGGTAAAAGCATGGCATGCGTGGGCTTTGTTCAATACAGCAGTGATGTCTCAT
TATACACTCAGGGGGTTTCCAGAGGTTGCCTCACAGTTTGTTGTTGCAGCTGTCACTGGA
TATTTTCATTCAATAGCTTGTGCAGCAAATGACAAAGGGGTGGATGAGAGTTTACAGGAC
ATACTTCGTCTGCTTACATTATGGTTCAACCATGGAGCTACAGCAGACGTTCAAATGGCG
CTGCAGAAAGGATTTGCACATGTTAATATTAATACATGGCTAGTTGTTTTGCCGCAAATA
ATTGCCAGGATACATTCAAATAATCATGCCGTGAGAGAGTTAATACAATCGCTTTTGGTG
CGAATTGGGCAGAGGCATCCCCAGGCTCTTATGTATCCTCTTCTTGTGGCATGTAAATCC
ATAAGCAATTTGCGTAGAGCAGCAGCACAGGAGGTGGTAGACAAAGTTCGGCAGCACAGT
GGTGCTCTGGTGGATCAGGCACAACTTGTCTCTAAAGAACTAATCAGGGTTGCAATACTT
TGGCATGAAATGTGGCATGAGGGATTGGAAGAAGCCAGTCGTTTGTATTTCGGTGAACAT
AACATTGAGGGCATGTTGAAGGTGTTGGAGCCTTTGCATGAAATGCTTGAAGAAGGTGCC
ACGAGGGAGAATACCACCACAAAGGAGAGGGCTTTTATCGAGGCATATCGACATGAATTG
TTAGAGGCTTGGGAATGTTGCATGAAGTACAGAAGAACTGTGAAAGAGGCTGAGCTTACC
CAGGCATGGGATCTGTATTACCATGTTTTCAGACGAATAGACAAGCAGCTACAAAGCCTT
ACTACTCTTGACCTGCAGTCAGTTTCTCCGGAGCTGTTGAACTGCCGTAATTTGGAGCTT
GCTGTTCCTGGGACATATCGTGCTGATTCGCCAGTAGTGACCATTGCATCATTTGCACGC
CAGCTTGTTGTCATCACATCTAAACAGAGACCCCGGAAATTGACAATCCATGGGAGTAAT
GGTGAAGATTATGCCTTCTTGCTGAAGGGGCACGAAGATCTGCGCCAAGATGAACGTGTT
ATGCAGCTTTTTGGTTTGGTAAATACACTTCTGGAGAATTCAAGAAAAACTTCAGAGAAG
GATCTGGCCATCCAACGATATTCCGTCATTCCATTATCCCCAAATAGTGGGTTAATTGGA
TGGGTGCCATATTGTGACACTCTTCACCAACTTATTCGAGAATACAGGGATGCCAGAAAG
ATCACTTTGAATCAAGAGCACAAGTATATGCTCAGCTTTGCTCCAGATTATGATCATTTA
CCACTAATAGCTAAGGTGGAAGTGTTTGAATATGCTTTGCAAAATACTGAAGGAAATGAC
TTGGCAAGGGTCCTTTGGTTAAAAAGTCGTACTTCTGAGGTATGGCTGGAGAGGAGAACA
AATTACACAAGAAGTTTAGCAGTCATGAGCATGGTTGGTTACATCCTTGGTTTAGGTGAT
AGACACCCAAGCAACCTTATGCTGCACCGATTTAGTGGAAAGATCTTGCACATTGACTTT
GGGGATTGCTTTGAAGCTTCAATGAACCGGGAAAAGTTTCCTGAGAAGGTTCCCTTCCGC
CTGACTAGAATGCTTGTGAAAGCTATGGAGGTCAGTGGTATAGAGGGAAATTTCCGCTCC
ACGTGTGAAAATGTGATGCAAGTTCTTAGGACAAATAAGGATAGCGTTATGGCCATGATG
GAGGCATTTGTTCATGATCCTCTGATCAATTGGCGTCTTTTTAACTTCAATGAAGTACCT
CAAATGTCAATGTTTGCAAATACCCATGCTCCAGCTGTTGTAAATGCTGAGGAATCTGCT
CCAAGAGAGCTTCTACAACCTCAACGAGGTGCTCGTGAGAGAGAACTGCTTCAGGCTGTT
AATCAACTAGGTGATGCAAATGAAGTCCTGAATGAGCGTGCTGTGGTTGTCATGGCTCGG
ATGAGCAATAAACTGACTGGACGTGATTTTTCACCATCAGCTTCGATATCCCCCAGCTCT
ATCCAGCATGCAGTTGACCATAGCTCCTTAATTTCAGGAGATTCCCGGGAAGTGGACCAT
GGCTTGTCTGTTAAATTGCAAGTTCAGAAGCTGATTATCCAAGCAAGATCGCATGAAAAC
TTGTGCCAAAATTATGTTGGGTGGTGCCCTTTCTGG
>UniGene72
ATCAGTTACACAGCTACTTTTTCTCCGGTGGCAAAACTTGTCACTGTTAGAGTTCTCTTG
TGTATAGCAGCATCTAGAAAATGGCATTTATTACAGCTGGACATCAACAATGATTTTCTT
TATGGGGATCTTGAAGAAGATATATACATGGCACCACCTGAGGGATATAATAAAGCTGCA
CCAGGATTATTTTGCAAATTACAGAAGTCCTTGTATGGCTTGAAGAAAGCTGGAAGGCAA
TGGAACAAGGAGTTTTGTAGCAAACTTTTGAAGTTTGGCTTTAAGCAATATCCAAATGAT
AATTGTCTTTTTTTAAAAGGACATGGCCCTGATTTTGTTGCACTTCTTGTGTATGTTAAT
GATGTTTTGTTGACAGGGTCAAATCTTTTGTTGTTACAACAAGTGAAGGATTATCTTCAC
AAGATATTTAAAATCAAAGAATTAGGTCCAGCCAGGTTTTTCTTAGGCTTGGAGATTGCC
AGGACTGACAGTGGTATAGTACTTACTCAGACCAAGTATATTGCAGATATGGTTCTTGAG
ACTGGTTTGAGTGATGCCATGCCAGCCACCACACCTATTATTTATGGACAGAAGTTTACA
GTAGAAGCAGGAGCTCTTCATCATGATCTTGCTCAGTATAGAAGACTTGTAGGAAAGCTT
CTTTATTTAAGCTTAACTAGACCTGATATAATTTATGTTGTGCAGCAGTTATCTCAGTTC
ATGCAAGACCCTACTGATCTTCATTTTAAGGCAGCCCTTCATGTGATTAGATATTTAAAA
GGTTGTCCAACTTTTGGCCTGCATTTTCCAGTTAACAATAATTTGTCCTTGATAGCCTAT
TGTGATTCTGATTGGGCTTCTTGTCCCATGTCAAGAAAGTCTCTCATAGGGTACTGTGTC
TATCTTGGTACTTCTTTGGTGTCTTGGAAGACAAAGAAGCAATCTACTGTAAGTAGATCA
TCAGCAGAGGCAGAATATATGAGTATGGCTAGCACTGTTTGTGAGTTGCAGTGGTTGACC
TACATACTTAAAGACTTTGAAGTACCTATTCAATTGCCTATTTCTCTTTATAGTGACAGT
CAATCTACTTTACAAATAGCTTCCAATCATGTTTTTTATGAGAGAATAAAACACATTGAA
ATTGATTATCATTTGATTCGAGACAAGGTCAAGTCAGGGTTTATTCATCCCCTTTACATT
TCTACCAGGATACAACATGCTGATCTTCTTACTAAGGCATTAAACTATGCTCAATTCAGT
TTCTTATTGTCCAAGATGGGACTG
>UniGene74
ATGGAAGGTGATGAGCATGGGATTATACTGGCCTGCGCAATTTCAGGGTCCCTTTTCACT
GTATTGGGTTTAGCTTCATTTTGGATTCTATGGGCAGTGAATTGGAGACCTTGGAGGACA
TACAGCTGGATCTTTGCCAGAAAATGGCCCTATATTTTACAAGGACCTCAACTAGGTATA
CTGTGTCGGTTTCTGTCTCTATCGGCATGGGTTATTGTATTATCTCCAATTTTGGTTCTT
ATCATGTGGGGCTCCTGGTTGATTGTAATATTGGGTCGAGACATAATTGGTTTGGCTGTA
ATAATGGCTGGTACCGCTCTTCTATTAGCATTCTATTCAATCATGCTTTGGTGGAGAACG
CAATGGCAAAGTTCAAGAGTGGTTGCTGTTCTTCTCTTTGTGGCTGTTGCTCTACTTTGT
GCATATGAACTATGTGCTGTTTATGTTACGGCTGGTAAAACGGCATCAGAGCGTTATTCA
CCCTCTGGTTTCTTTTTCGGTGTTTCGGCTATTGCTTTGGCAATCAATATGCTATTTATC
TGCAGGATGGTCTTTAATGGGAATGGCTTAGATGTGGATGAGTATGTGCGCAGGGCATAT
AAATTTGCTTATAGTGATTGTATAGAAATGGGTCCCATGGCTTCTTTACCTGAACCACCT
GATCCCAATGAGTTGTATCCTCGGCAATCCAGCAGGGCTTCACATCTTGGCCTCCTCTAC
CTTGGCTCACTTGTGGTTCTTCTTGTCTACTCTGTTTTATATGGTCTAACAGCCAAAGAA
TCTCGTTGGCTTGGAGCCATCACATCAGCTGCTGTTATTATTCTTGATTGGAACATGGGT
GCATGCTTGTATGGGTTTCAGCTTCTTCAAAGTCGTGTTGTGGCACTTTTTGTTGCCGGC
ACATCGAGGGTGTTTCTCATTTGCTTTGGTGTGCATTACTGGTACTTGGGGCACTGTATT
AGTTATGCAGTTGTAGCATCTGTGCTTTTAGGTGCTGCTGTTTCTCGCCATTTATCAGTT
ACAAACCCATTGGCTGCTAGGAGAGATGCCTTACAGAGCACAGTTATTCGCCTTAGAGAG
GGGTTTCGCAGAAAGGAACCAAACACATCATCTAGCTCTTCTGAAGGTTGTGGCTCTAGT
TTAAAACGTAGTAGTAGTGTTGAAGCAGCAGGTAACCTTGGTAATATTGTTGACTCTGGT
AGCCAGGGTGCAGCACAATGCACAGTTGATAGTAACAAATGGAATAATGCTGTCCTATGT
CGAACCGTGAGTTCTCATGAAGGGATAAATAGTGATAAAAGCATAGACAGTGGAAGGCCG
AGCTTTGTGCTGCATAGCAGTTCTTGTCGGTCTGTGGTCCAAGAACCAGAAGCTGGGACA
TCTGGGGATAAACATTTTGATCACAATAATTCCCTTGTGGTTTGCTCTAGTAGTGGTCTT
GACAGCGCAGGATGCGACTCCAGTGTATCTACATCTGCTAATCAACAACTTTTAGATTTA
AATCTAGCTCTTGCATTTCAGGAAAGGCTGAATGATCCCAGGATTACATCTATACTTAAA
AAGAGGGGCAGGCAAGGGGATAAAGAACTGACAAATTTATTACAGAACAAAGGTTTGGAT
CCAAATTTTGCTATGATGTTGAAGGAGAAAAATTTAGATCCAACTATTCTAGCATTGCTC
CAGAGGAGTAGCTTGGATGCAGATAGAGATCACCGTGACAACACTGACTTCACAATCGTT
GATTCAAATAGTGTTGACAATAATTTGCCAAACCAAATTTCTCTGTCAGAAGAACTAAGA
CTTCATGGGCTTGAAAGGTGGCTTCAGGTGTCCAGATTTGTGTTGCATCATATAGCAGGT
ACTCCGGAGCGAGCATGGGTTCTATTTAGTTTCATCTTCATCCTTGAAACGATTATTGTG
GCAATATTTCGTCCCAAGACAATTAAAATTATAAATGCTACACACCAGCAGTTCGAGTTT
GGCTTTGCCGTGTTGCTGTTATCTCCTGTTGTCTGCTCAATTATGGCATTTCTTCGATCG
CTTCAAGCAGAAGAAATGGCTATGACATCCAAACCTCGCAAGTATGGATTTATTGCCTGG
TTACTCAGCACTTGTGTAGGGTTGCTGCTTTCCTTCTTGGGCAAATCGTCAGTTCTCTTG
GGATTGTCACTGACTGTCCCACTCATGGTGGTTTGTCTTTCTGTTGCAATTCCTATTTGG
ATTCGTAGTGGTTACCAGTTTTGGGTTCCTCGTGTACAATCTACAGGTCCTGCTGGAAAT
CAACGCCCTTCTGGGACAAAGGAGGCCATTGTTCTGATAATTTCTGTGATAGTGTTCACT
GGATCAGTATTAGCTCTGGGTGCAATAGTGTCTGCGAAACCTTTAGATGACTTAGAATAC
AAGGGATGGTCTAGCGAACCAAGAAGTTTTAGTTCTCCTTATGAATCATCAGTGTACCTT
GGTTGGGCAATGGCATCTGCTATAGCTTTGGTGGTTACTGGTGTGCTGCCAATTGTCTCA
TGGTTTGCCACATATCGTTTTTCGCTATCTTCTGCTGTGTGCGCTGGGATATTTGCTGTT
GTTCTTGTGGCATTTTGTAGTGCATCCTATTTGGAAGTTGTCAAATCAAGGGATGACCAA
GTTCCAACAAAGGGTGATTTTCTTGCTGCCTTTCTTCCTCTCGTGTGCATTCCGGCATTG
CTATCACTTTGCTCGGGATTGCTTAAGTGGAAAGATGATGGTTGGAAACTTTCTCGGGGA
GTATATGTATTTGTTTCAATTGGTCTTCTTCTTCTGCTTGCTGCAATCTCTGCTGTTATA
GTTGTAATTGACCCATGGACTATTGGAGTGGCGTTCCTTTTAGTTCTTTTCCTGATTGTG
CTGGCTATTGGTGTTATCCACCACTGGGCTTCAAACAATTTCTATTTGACCAGGACGCAA
ATGCTCTTTGTTTGTTTCCTTGCATTTCTTTTGGGCTTGGCAGCATTTGTTGTTGGATGG
TTACAAGGTAAAGCTTTTGTGGGAGCGTCAGTTGGTTACTTTTCATTTTTGTTCCTTCTT
GCTGGACGAGCTTTGACAGTCCTTCTCTCACCACCAATAGTAGTTTATTCACCTCGAGTA
CTGCCTGTATATGTATATGATGCTCATGCAGATTGTGGCAAGAATGTCAGTGTCGCATTT
CTTGTGCTTTATGGGATTGCATTGGCAACTGAGGGCTGGGGGGTGGTTGCTAGTTTGAAA
ATTTATCCACCATTTGCTGGTGCTGCTGTATCTGCAATTACACTTGTTGTAGCCTTTGGA
TTTGCTGTTTCTCGTCCATGCCTGACTCTTGAGATGATGGAAGATGCAGTTCATTTTCTC
AGCAAGGATACCATTGTTCAAGCAATTGCACGATCTGCAACAAAGACAAGAAATGCTTTA
TCTGGAACTTATTCAGCACCACAGAGATCTGCTAGCTCAACTGCTCTTTTGGTTGGAGAT
CCTACTGCTACACGGGATAAAGCAGGAAACCTTGTGCTTCCTAGAGACGATGTGATGAAA
TTGAGAGATCGTCTAAGAAATGAGGAACTAGTTGTGGGATCTTTCTTCTATAGAATGAGA
TACAGGACATTTTGCTGTGAACCAGCCAGTGATTTTGACCAAAGAAGGGAAATGTGTGCA
CATGCTCGAATTTTGGCTTTAGAAGAGGCAATTGACACCGAATGGGTTTACATGTGGGAT
CGATTTGGTGGTTACTTGCTACTACTGCTTGGGTTGACTGCTAAAGCAGAACGAGTGCAG
GACGAGGTACGTTTGAGGCTGTTCCTTGATAGCATAGGGTTTTCAGACTTAAGTGCCAAG
AAAATTAAGAAATGGATGCCAGAGGATCGCAGGCAATTTGAAATTATCCAAGAGAGCTAT
TTGAGAGAAAAAGAAATGGAAGAGGAAATCTTAATGCAGAGACGCGAAGAGGAGGGCAGA
GGTAAAGAGAGGAGGAAGGCTCTTCTGGAGAAGGAAGAGCGAAAATGGAAGGAGATTGAA
GCTTCTCTGATTTCCTCTATTCCTAATGCTGGCAGCAGGGAGGCAGCAGCTATGGCAGCT
GCAGTGCGTGCTGTAGGAGGCGATTCTGTTCTCAGTGATTCCTTTGCACGGGAAAGGGTT
TCAAGCATTGCACGTCGGATACGCTTGGCTCAATTAGCTCGTCGAGCTCTTCAGACGGGA
ATTCCTAGTGCCATATGCATCCTTGATGATGAACCAACAACAAGTGGGAGACACTGTGGT
GAGATGGATCCGAGTGTTTGTCAAACCCGCAAGGTCAGCTTTTCAATGGCGGTGATGATC
CAACCTGAGTCTGGTCCAGTATGCCTATTGGGGACTGAATTCCAGAAAAAGGTTTGCTGG
GAAATTCTAGTGGCTGGTGCTGAGCAAGGTATTGAGGCTGGGCAAGTTGGGCTTCGCTTA
ATTACAAAAGGTGATAGGCAGACAACTGTTGCAAAGGAGTGGAGTATCAGCGCAACGAGC
ATTGCAGACGGAAGGTGGCACATTGTTACTATGACGATTGATGCAGATTTGGGTGAGGCA
ACTTGTTATCTGGATGGTGGCTTTGACGGCTTTCAAACTGGGTTGCCCTTGTCTGTCAGC
GATAGCATTTGGGAGCAAGGGACAGAAGTGTGGGTTGGTTTTAGACCACCTACAGATGTA
GATGCATTTGGAAGGTCAGACAGTGAAGGAGCTGAGTCTAAAATGCATATAATGGATGTG
TTTTTATGGGGAAGGTGCTTAACTGAAGATGAGATTGCTTCTATGTACACCGCCTTAGGT
TCAACAGAGCTTGGTATGGTTGACTTTCTTGAAGACAATTGGCAATGGGCAGATTCACCC
CCCAGAGTTGATGAGTGGGATAGTGATCCTGCAGATGTAGATCTATATGACAGAGATGAT
GTGGATTGGGATGGTCAATATTCAAGTGGGAGGAAAAGAAGGTCGGATCGTGAAGTTGTG
GTAGAAATGGATTCTTTTACCAGGAGGTTCAGGAAGCCTAGGGTAGAAACACAAGAAGAA
ATCAATCAGCGAATGCTTTCGGTCGAATTGGCTGTCAAAGAAGCTCTTTCTGCTAGGGGA
GAAATGCATTTTACTGACCAGGAGTTCCCTCCAAATGATCAATCGTTATATGTAGATCCG
GAAAATCCTCCTCCGAAATTGCAGGTTGTCTCTGAGTGGATGAGACCTGCTGAAATAGTC
AACGAAAACCATCTGGATTCTTGCCCATGCTTATTTTCTGGATCTGCAAATCCCTCTGAT
GTTTGTCAGGGTCGCCTAGGTGATTGCTGGTTCTTAAGTGCTGTTGCTGTTTTGACGGAG
GTGTCACGGATATCCGAAGTGATTATCACTCCAGAATATAACGAGGAGGGAATCTATACA
GTTCGCTTCTGCATTCAGGGCGAATGGGTTCCAGTTGTTGTAGATGATTGGATTCCATGC
GAAACACCAGGTAAACCTGCATTTGCTACCAGTAGAAAAGGCAATGAACTCTGGGTGTCT
ATATTGGAGAAAGCATATGCAAAATTGCATGGCTCTTACGAGGCATTGGAAGGCGGGCTT
GTCCAAGATGCTCTTGTTGACCTTACTGGAGGTGCTGGCGAGGAGATTGACATGAGAAGT
GCACAAGCACAGATTGATCTTGCCAGTGGTAGGCTATGGTCCCAGCTGCTTCGCTTTAAA
CAGGAGGGCTTTCTACTCGGTGCTGGTAGTCCATCTGGCTCTGATGTGCATATTTATTCA
AGTGGCATTGTGCAAGGCCATGCTTACTCCATACTACAGGTTAGGGAGGTCGATGGACAT
AAACTCGTTCAAATTCGAAATCCATGGGCAAATGAAGTTGAGTGGAATGGTCCCTGGTCC
GACTCATCACCTGAATGGACCGACAGAATGAAGCACAAGTTGAAGCATGTTTCCCAGTCC
AAAGATGGTATCTTCTGGATGTCTTGGCAAGACTTTCAAATCCATTTCCGATCAATATAT
GTATGTCGTGTCTACCCTCCGGAGATGCGATATTCTGTCCACAGCCAGTGGCAAGGTTAT
AGTGCTGGTGGATGCCAAGATTATTCTTCTTGGAATCAAAATCCACAGTTTCGACTGAGG
GGCACCGGTCCAGATGCTTCATTACCTATTCATGTCTTTATTACCTTAACTCAGGGGGTG
AGTTTCTCTAGAACGGCAGCTGGCTTCAGAAATTATCAGTCTAGCCATGATTCCATGATG
TTCTACATTGGGATGAGAATACTTAAGACTCGTGGTCGCCGTGCTTCTTACAATATTTAC
CTGCATGAATCAGTGGGTGGTACAGATTATGTCAATTCTCGAGAGATATCATGTGAAATG
GTTTTGGATCCTGATCCAAAAGGTTACACAATTGTGCCAACGACTATACACCCTGGAGAA
GAAGCACCGTTTGTTCTCTCTGTTTTCACCAAAGCATCAATTACCTTGGAAGCTCTA
>UniGene78
ATGGCGGGTCTAGACTCAGGCCAACATGCGCTGACGCGTCGGCCGTCGCGCAGTGCGGCG
ACGACCACCTTCTCCACCGAGGTCTTCGACAACGAGGTCGTTCCCTCCTCCCTCGGCTCC
ATTGCTCCTATTCTCCGCATTGCCAATGAGATCGAGAATGAACGTCCTCGCGTGGCCTAT
CTCTGTCGGTTTTATGCGTTTGAGAAAGCGCATAGGTTGGATGCAAACTCCAGTGGACGA
GGTGTGAGGCAGTTCAAAACATCTTTACTGCAAAGATTAGAGAGGGATAATGCATCCAGT
CTTGCCTCTCGGGTTAAGAAGACTGATGCGCGGGAAATTGAGAGCTTTTATCAGCAGTAC
TATGAACACTATGTTAGAGCTCTTGACAAGGGGGATCAGGCAGACAGGGCTCAACTTGGC
AAGGCCTATCAGACTGCAGGAGTTCTTTTTGAAGTCCTCTGCGCTGTCAACAAGTCAGAG
AAAGTTGAAGAAGTTGCTCCTGAGATTATTGCCGCGGCTAGAGATGTCCAGGAAAAGAAG
GAAATCTATGCCCCATACAACATTCTTCCTCTCGATTCTGCTGGGGCTTCGCAGTCTATT
ATGCAGCTGGAAGAGGTCAAGGCTGCTGTTGCTGCCCTGTGGAACACTCGTGGCTTGAGC
TGGCCTACAGCATTTGAGCAGCACAGGCAAAAAGCTGGGGATCTAGACCTTCTTGATTGG
CTAAGAGCTATGTTTGGCTTCCAGAGAGACAATGTCAGGAACCAGAGGGAGAATTTGATT
TTGCTACTTGCCAATGCCCATATAAGGCTCAATCCCAAGCCAGAACCTCTTAATCAGCTT
GATGAACGAGCTGTTGATGCAGTTATGAGCAAGCTTTTCAAGAATTACAAAAAATGGTGC
AAGTTTTTAGGGCGAAAACACAGTTTACGTCTCCCTCAAGGCCAGCAAGAAATACAACAG
AGAAAGATTCTATACATGGGGCTATATCTTCTTATTTGGGGTGAAGCAGCCAATGTTCGC
TTCATGCCGGAATGTCTATGCTATATTTTTCACAATATGGCATATGAACTTCACGGCCTG
CTAGCTGGAAATGTCAGCATTGTCACTGGAGAAAATATCAAGCCTTCTTATGGTGGGGAT
GATGAAGCATTCCTGAGGAAGGTCATAACACCAATATACCGTGTAATCGAAAAAGAAGCC
AAGAAGAGCCAGAATGGAAAAGCTTCACATGTGAAGTGGTGCAATTATGATGATCTGAAT
GAGTATTTCTGGTCAACAGATTGCTTCTCCCTAGGCTGGCCTATGCGTGATGATGGTGCT
TTTTTTAAATCAACACAAGAGCTGGCACAGGGAAGAAAGGTGACTCCAGTAAGATCTAAA
AGTGCAGGGAAATCATATTTTGTTGAGACCCGAACGTTTTGGCACATCTTTCGAAGTTTT
GACCGATTATGGACTTTTTACATACTAGCACTTCAGGCAATGCTCATCTTTGCTTGGAGT
GGGATCTCAGTTGCAGAAATTTTACGGAAGGAAGTGTTATATCACCTATCCAGTATCTTT
ATTACAGCAGCCTTTCTTCGGTTTGTTCAAAGTATTCTGGATCTTGTTCTAAACTTTCCA
GGGTTCCTTAGATGGAAATTCACAGACGTACTTCGGAACATTCTGAAGATAATTGTCAGC
TTTGCATGGATGGTTATTCTTCCACTATGTTATGTACAGGCCTTCAATATGTCCCGTAAA
ACACTAAAAGATTCATTATCATTCCTTCCTTCAGTAAAGGCCATTCCACCTCTATACATT
GTAGCTGTGGTGGTATATTTGATTCCAAATATTCTGGCTGCTGTTTTGTTTATCTTTCCC
ATGTTCCGAAGATGGATAGAAAACTCGGACTGGCTTGTTATTAGATTCCTCTTGTGGTGG
TCCCAGCCAAGAATTTATGTAGGGAGGGGAATGCATGAAAGCCAATTTGCACTTATAAAG
TATACCTTTTTCTGGGTGCTTCTCCTGTGTTCTAAATTGGCATTCAGCTACTTTGTGCAG
ATAAAGCCTCTTGTGAAGCCAACTAAAGATATAATGAACATTAAGCATGTAGACTACAAG
TGGCATGAATTTTTCCCAAACGCTAAAAACAATTATGGAGCAGTTTTGTCACTTTGGGCA
CCTGTAATCTTGGTCTATTTTATGGATACTCAAATTTGGTATGCTGTTTTCTCAACTATA
TATGGTGGCATTGTTGGAGCTTTTGATCGCCTTGGAGAGATACGAACTCTAGGCATGCTA
AGGTCACGATTCCAGTCCTTACCGGGGGCATTTAACACATGTTTAGTGCCTTCTGACAAG
ACAAAGAAGAAGGGTTTCTCTTTTTCAAGGAGACATACTGAGCTTTCAGCAAGCAGGAGA
AGCGAAGCTGCTAAATTTGCTCAGCTATGGAATGAAGTTATATGTAGTTTCCGTGAAGAA
GATATTATCAGCGACAGGGAGATGGACCTGTTGCTAGTTCCTTATTCATCAGATCCTAGC
CTCAAATTAATTCAATGGCCACCGTTTCTGCTAGCAAGCAAGATCCCAATAGCTTTGGAT
ATGGGAGCTCAGTTCCGGGCAAAAGATGCTGACCTATGGAAACGTATTTGTGCTGATGAG
TACATGAAATGTGCTGTGATAGAATGCTATGAATCATTTAAACAGGTTCTGAATATTCTG
GTGATTGGAGAAAATGAGAAAAGGATAATTGGCATCATCTTCAAGGAAATTGAAAGTAAT
ATTTCAAAGCACACATTTCTTGCAAATTTCAGAATGGGTTCCTTACCACTTCTTTGCAAA
AAAATTGTGGAGCTTGTGGGGATTCTGAAAGACGGTGAACCATCAAAGCGTGATAATGTG
GTCTTGTTGCTACAAGACATGTTAGAAGTGGTTACCCGTGACATGATGGTGAACGAAAAT
CGTGAATTGGTAGACATTGGACACGGTGGAAAGGACTCAGGAAGGCAACTTTTTGCTGGT
ACTGATACAAAGCCTGCTATAATGTTCCCTCCTGCAGTTACAGCACAGTGGGAAGAACAG
ATAAGGCGTCTCCATCTCCTTTTGACTGTAAAGGAATCTGCTATGGATGTACCGACAAAC
CTTGAAGCACGTAGAAGGATTTCATTCTTTACAAATTCCTTGTTTATGGATATGCCGCGT
GCTCCTCGAGTTCGTAAAATGCTTTCGTTCAGTGTCATGACGCCATACTACAGCGAAGAG
ACTGTTTATTCTAAATCTGACCTTGAAATGGAGAATGAAGATGGTGTATCAATCCTATAC
TACTTGCAAAAGATCTATCCAGATGAATGGAATAATTTCATGGAACGACTCAATTGTAAA
GCGGAGAGTGAAATTATGGAGAAGGAAGAAAACATTTTGCTTCTACGTCATTGGGCCTCC
TTAAGAGGTCAAACTCTCTGCCGTACAGTTAGAGGGATGATGTACTACAGACGGGCTTTG
AGACTTCAGGCATTCCTTGATATGGCTTCAGAAAGTGAGATACTGGAAGGCTATAAAGCA
ATAACAGTTCCATCTGAGGAAGATAAGAAAAGTCAAAGATCCTTATATGCTCAACTAGAG
GCAGTAGCAGACATGAAATTCACATATGTTGCTACTTGTCAAAATTATGGGAATCAGAAA
CGGAGTGGAGATCGCCATGCAACTGATATCCTAAATTTGATGGTTAACAACCCCTCTCTG
CGTGTGGCATATATTGATGAAGTTGAAGAAAGAGAAGGTGGAAAAGCACAGAAGGTTTAC
TACTCTGTGTTGATCAAGGCTGTTGAGACACTTGATCAGGAAATCTATCGCATCAAATTG
CCGGGTGCAGCAAAACTAGGAGAAGGAAAGCCTGAAAATCAGAATCATGCTATAGTTTTC
ACGCGAGGGGAAGCTCTTCAGGCCATTGACATGAATCAGGATAATTACTTAGAAGAAGCA
TTCAAAATGCGTAACCTGTTAGAGGAATTTCATGAGGATCATGGGGTGCGCCCACCGACC
ATTTTAGGTGTTCGAGAACATATTTTCACTGGCAGTGTCTCTTCTTTGGCTTGGTTTATG
TCAAATCAAGAAACGAGTTTCGTCACCATTGGCCAAAGAGTTCTTGCAAGACCACTGAAG
ATCCGTTTCCATTATGGGCATCCGGATGTGTTTGATAGAATTTTTCACATCACCCGTGGT
GGCATGAGCAAGGCATCTCGTGGCATCAATTTGAGCGAGGATATCTTTGCTGGTTTCAAC
TCAACTTTAAGACAAGGGAATGTTACTCATCATGAATATATTCAGGTTGGGAAAGGTCGG
GATGTTGGACTCAACCAAATCTCACTTTTTGAAGCAAAAGTAGCATGTGGTAATGGAGAG
CAAACCCTTAGCAGAGATATCTATAGACTCGGCCATCGATTTGATTTCTTCCGTATGCTT
TCATTCTATTTCACAACCGTTGGATTTTATGTCAGTGCAATGATGGTGGTCCTTACAGTG
TATGCATACTTGTATGGCAGACTTTACCTGTCATTAAGTGGGTTGGAAGCTTCCATAATA
AAGTATGCAACTCGTAGGGGAGATGATCCGCTAAAGGCAGCCATGGCCTCACAATCCCTT
GTTCAGATTGGTCTTTTGATGGCCTTGCCCATGGTCATGGAGATGGGACTGGAGAGAGGG
TTCAGAACAGCAATAGGTGACATAATCATCATGCAACTTCAGCTTGCTGCAGTTTTTTTC
ACATTCTCTCTTGGTACAAAAGCCCATTATTATGGACGAACTGTCCTGCATGGTGGAGCA
AAATACAGAGCTACTGGGCGTGGTTTTGTGGTACGGCATGAGAAGTTTGCTGAGAACTAC
AGGATGTACTCAAGGAGCCACTTTGTTAAAGGACTGGAACTTATGGTTTTGCTTATATGT
TATATGATATATGGAAAAGCAGTTACTGATGGAACAGCTTATCTGTTGCTCACAATGTCA
ATGTGGTTTTTAGTGGTTTCTTGGTTGTTTGGTCCTTTCCTTTTTAATCCATCAGGCTTT
GAGTGGCAGAAGATTGTGGAAGATTGGGAAGATTGGACAAAGTGGATTAGCAGTCAGGGT
GGCATTGGTGTACCTGCAAACAAGAGCTGGGAGTCATGGTGGGATGAGGAACAGGAGCAC
CTTCAGCACACTGGCTTTATCGGACGGTTTTGGGAAATTATTCTTGCCTTACGCTTCCTC
ATCTATCAGTATGGCATTGTCTATCACCTACAAGTGACCGAGGAGAGTCCAGCTGGTAGA
ACCCGAAGCATAGTGGTTTATGGTCTTTCCTGGCTGGTAATTGTTGCCCTGATGATCATC
TTAAAGATTGTTTCCAAGGGTAGAAAAAAGTTTAGCGCAGATTTTCAGCTGATGTTCAGA
CTTCTGAAGTTGTTCCTGTTTATTGGGTTTGTGGTGGTTCTTGTTATTCTGTTCACAACC
CTTCATCTCACAGTTGGAGACGTTTTTCAGAGCCTGCTAGCCTTTCTGCCTACAGGATGG
GCACTTCTACAGATATCGCAAGCAACCAGGCCATTCTTGAAGGGCCTTAAAATGTGGGGG
TCTGTGAAGGCTCTTGGGAGGGGGTACGAATACATGATGGGGTTAGTAATCTTCACACCA
GTGGCTGTCTTAGCCTGGTTTCCATTTGTGTCAGAGTTCCAGACCAGGCTGCTGTACAAC
CAAGCATTCAGCCGAGGGCTTCAGATCCAACGTATTCTTGCTGGTGGGAAGAAGAACAAA

>UniGene87
CTGGCGGCTACACTGGCTTGGAGGTTAGCTGCCAGCAATGGCAGCGGCCTTGCTTCTAAT
GACATGGAGAAAAATGTTGATGGAAAACTTCAAGATTCAGAGCCCCCAACTCCACATTCG
GTTATGAAGATGGGTTTGAGAGATCGTAGCAGTAGCATGGAAGATCCAGATGGGACATTA
GCAAGTGTTGCACAATGCATTGAACAGTTGCGGCAGAGTTCCTCATCTGCGCAAGAAAGA
GAGTATTCCTTGAGGCAGTTGTTAGAACTTATTGAAACACGTGAAAATGCTTTCAGTGCT
GTTGGAGCTCACTCTCAAGCAGTTCCGGTGCTTGTTTCTCTTCTCCGATCAGGATCACTT
GGAGTAAAGATACAGGCTGCTACTGTTTTGGGTTCCCTATGCAAGGAGAATGAGCTAAGG
GTAAAAGTCTTGCTTGGAGGATGCATTCCACCGTTACTTGGTCTCCTCAAGTCTAGCTCT
ACAGAGGGTCAAATTGCTGCAGCAAAGACAATATATGCTGTTTCTCAGGGTGGGGCCAGA
GATCATGTTGGATCAAAGATTTTTTCCACTGAAGGTGTTGTGCCAGTGCTATGGGAGCTG
CTTAAGAATGGGCTCAAGAGTGGCAACTTGGTTGATAACCTGTTGACTGGAGCACTGAAA
AACCTATCTAGCAGCACTGAGGGATTCTGGTCTGCAACAATACAAGCTGGAGGAGTGGAT
ATACTGGTGAAGTTGCTCACAACAGGACAACCAGGCACTCAAGCTAATGTCTGTTTTCTT
CTTGCCTGTATGATGATGGAGGATGAATCTATTTGTTCTAAAGTATTGGCAGCAGAGGCT
ACTAAACAACTGCTTAAGCTATTAGGACCTGGTAATGAAGCCCCTGTTAGAGCAGAAGCT
GCTGGTGCTCTTAAGTCTTTATCTGCACAATGTAAAGAAGCAAGACGAGAGATAGCTAAT
TCTAATGGTATTCCTGCCTTGATAAATGCTACAATTGCTCCTTCAAAAGAATTTATGCAG
GGTGAGTATGCACAAGCATTACAGGAGAATGCAATGTGTGCTCTTGCAAACATTTCTGGT
GGCTTATCATATGTAATCTCAAGCCTTGGTCAAAGCCTTGAATCATGCTCTTCACCCGCC
CAGACTGCTGACACATTAGGGGCTTTAGCTTCAGCTCTGATGATATATGACATCGAAGCT
GAATCAACAAGGGAATCAGATCCTGTGGTTATTGAGCAGACTTTGGTTAACCAGTTCAAG
CCTAAGTTACCATTTCTTGTGCAGGAACGTATAATTGAAGCGTTAGCCAGTTTGTATGGA
AATGCCATACTTTCCATTAAACTCCCAAATTCTGAAGCTAAACGGTTGCTTGTTGGCTTG
ATCACAATGGCAACAAATGAAGTTCAGGATGAGCTTATCAGAGCTCTTCTTGCACTCTGC
AACAATGAGGGAAGCCTATGGCGTGCTCTCCAAGGGCGTGAAGGGGTTCAGCTATTGATA
TCTCTTCTTGGGCTTTCATCAGAACAACAACAAGAATGTGCAGTTGCATTGCTTTGCCTC
CTATCTAATGAAAATGATGAAAGCAAGTGGGCCATCACTGCTGCTGGTGGTATTCCTCCA
CTTGTTCAAATTCTAGAGACAGGATCTGCTAAAGCCAAGGAAGATTCTGCAACAATCCTT
CGGAACCTATGCAATCACAGTGAGGATATACGTGCATGTGTTGAAAGTGCTGATGCTGTT
CCTGCTTTATTGTGGTTGCTTAAGAATGGTAGCCCCAACGGGAAAGAAATTGCAGCGAAG
ACTTTAAATCATTTAATCCATAAATCTGATACGGCAACCATCAGCCAGCTTACTGCACTG
TTAACTAGTGATCTACCTGAATCAAAAGTGTATGTTCTAGATGCTTTGAGAAGTATGCTT
TCTGTTGTTCCCTTAAGTGATATACTACGGGATGGCAGTGCTGCAAATGATGCAATTGAG
ACAATGATTAAGATATTGAGCTCAACTAAAGATGAAACACAAGCCAAGTCTGCATCTGCT
TTGGCTGGAATTTTTGAAGTGCGGAAGGACCTGCGTGAAAGTAGTATTGCTGTCAAAACT
CTTTGGTCGGTGGTGAAATTGCTAAATGTTGAATCTGAAAATATCTTAGTAGAGTCGTCT
CATTGCCTTGCTGCCATATTTATTTCAATTAAAGAGAACAGAGATGTGGCTGCTGTTGCT
CGAGATGCATTGTCTCCCTTAGTTACACTTGCTAACTCTTCCTCAGCTTTGGAAGTTGCA
GAGCAGGCAACATGTGCTCTGGCAAATCTTATTTTGGATGGTGAAGCTTCAGAGAAAGCA
ATTCCTGAAGAAATTATTCTGCCAGCCACCAGGGTTTTGCGAGAGGGCACAGTTCCTGGG
AAGACCCATGCAGCAGCAGCAATTTCTCGTCTGCTGCATTCTCGCAGAATTGATTATGCG
ATAACTGATTGTGTTAATCGTGCTGGAACAGTCCTTGCATTAGTTTCATTTTTAGAATCT
GCTAATGGTGGATCTCTTGCCATAGCAGAAGCACTAGATGCACTTGCTGTTCTATCAAGG
TCAGAGGGGGGCAGTGGGAATGTTAAGCCTGCATGGGCAGTTTTAGCTGAATTCCCAAGA
AGCATAACCCCAATAGTTTCATCAATTGCAGATGCTTCACCCTTGTTGCAGGATAAAGCT
ATTGAGATCTTGTCACGACTTTGCCGAGATCAGCCTGTTGTTCTAGGAGAGACAGTTGCT
GATGCATTAGGATGTATATCATCAGTTGCCAGAAGGATTATTAACTCCACAAACCCTAAG
GTTAAGATTGGGGGAGCTGCACTTCTTGTTTGTGCTGCAAAAGTTAGTCACCAGAGGGTG
GTGGAAGATCTTAATCAATCAAATTCGTGTATCTATCTTATCCAATCACTTGTCACAATG
CTTAATTCTTCAGAAATCTCTTCTTTGGGAACTCAAGGTCCTGACAACAAAGAAACCATT
AGTATTTGCAGGATTACTAAAGAAGAGGCTGGGAATGGTGAAACAACTACTGCGACGGCA
CTAATTTATGGTAATAACTTGGCTATCTGGCTACTCTCTGTTCTTGCTTCTCATGATGGG
AAAAGTAAAACTGCGATCATGGAGGCTGGAGCAGTTGAAGTCCTCACTGATAGAATTGCA
AATTGTTTTCAGTATAGTCAGAGTGATTTTATTGAAGATAGCAGCATATGGATTTGTGCT
TTGTTGCTAGCAATTTTGTTTCAAGATAGAGATATCATCAGAGCACATGCAACAATGAAA
TCTGTTCCAGTGCTTGCAAACTTGTTGAAGTCAGAGGAGGCTGCAAACAGATATTTTGCT
GCTCAGGCAATTGCAAGTCTAGTTTGTAATGGTAGCAGGGGGACTCTTCTCTCTGTTGCC
AATTCTGGGGCAGCTGGTGGTCTTATCTCTTTGCTCGGCTGTGCTGATGTTGATATTGCT
GACCTTCTTGAATTATCAGAAGAGTTTGCTTTAGTGCGTTATCCAGATCAAGTTGCTCTT
GAGAGATTGTTCAGAGTTGAGGACATAAGGGTTGGAGCTACTTCTCGAAAAGCTATACCT
GCTCTTGTTGATCTACTCAAACCAATTCCAGATCGCCCCGGGGCACCTTTTCTAGCTTTA
GGTCTTCTTACCCAGCTTGCAAAAGACTCTCCACCAAATAAGATTGTAATGGTAGAATCA
GGGGCTTTGGAAGCCCTGACCAAGTATCTTTCACTTGGCCCCCAAGATGCAACTGAAGAA
GCTGCAACTGATCTGTTAGGCATCCTATTTGGCAGCGCTGAAATTCGGAGACATGAATCT
GCATTTGGTGCTGTAAGTCAACTTGTAGCAGTTTTACGTTTGGGTGGAAGAGGTGCGAGG
TACAGTGCTGCTAAAGCATTGGAAAGTCTATTTTCTGCTGATCATATCCGGAATGCAGAC
TCAGCAAGACAAGCTGTCCAACCCCTGGTGGAGATCCTTAATACTGGTGTAGAGAAAGAA
CAGCATGCTGCTATTGCTGCATTGGTTAGGTTATTAAGTGAAAACCCATCACGAGCCCTT
GCTGTTGCAGATGTTGAGATGAATGCTGTTGACGTCCTTTGCAGGATCCTATCCTCAAAT
TGTTCAATGGAGCTAAAAGGGGATGCTGCAGAGTTATGTGGTGTTCTTTTTGGAAATACA
CGTATCCGGTCCACAATGGCTGCAGCACGCTGTGTTGAGCCCCTGGTTTCTCTTCTTGTT
ACTGAGTTCAGTCCTGCTCAGCATTCTGTTGTTCGTGCACTGGACAAACTTCTTGATGAT
GAACAACTGGCAGAACTAGTCGCTGCGCATGGAGCTGTCATCCCTCTTGTTGGCCTTCTC
TATGGTAGGAACTATGTGCTTCATGAGGAAATTTCCAGGGCACTAGTGAAGTTGGGAAAG
GACAGGCCTGCTTGTAAAATGGAAATGGTAAAAGCTGGAGTAATTGAAAGCATACTTGAT
ATTCTTCATGAAGCACCAGATTTTCTTTGTGCTTCATTTGCAGAGTTGCTTAGAATTTTG
ACCAACAATGCTAGCATTGCCAAGGGACCATCTGCTGCAAAAGTTGTTGAACCCCTTTTC
CTGCTGCTAGCAAGGCTAGAATTTGGTCCTGATGGACAGCATAGTGCATTACAGGTTCTG
GTTAATATTCTAGAGCATCCACAATGTCGGTCTGACTATACTCTCACCTCTCACCAAGCT
ATTGAACCTCTCATTCCATTGCTAGATTCTCCGGCCCCTGCAGTTCAGCAGTTGGCTGCT
GAGCTTCTATCTCATCTACTCCTGGAAGAACATCTTCAGAAGGACCCATTGACGCAGCAA
GTAATTGGTCCCCTGATACGAGTTCTTGGTTCTGGCATACATATCTTACAGCAGAGAGCT
GTTAAGGCTCTTGTTAGCATTGCACTAACATGGCCAAATGAAATTGCAAAAGAAGGGGGT
GTGAATGAGCTATCAAAAGTGATATTGCAGTCTGATCCTTCGATTCCTCATGTCTTGTGG
GAATCAGCTGCCTCAGCGTTAGCTAGCATTCTGCAATTTAGTTCGGAATTTTATTTGGAA
GTCCCTGTTGCCGTGTTGGTAAGGTTGCTCCGTTCTGGCTCAGAAGGCACAGTGGTTGGT
GCACTAAATGCTCTTTTGGTGTTAGAAAGTGATGATGGGACTAGCGCTGAAGCAATGGCT
GAAAGTGGTGCCATAGAAGCTCTTTTGGAACTTCTCAGAGGTCATCAGTGTGAAGAAACA
GCTGCAAGGCTATTGGAAGTACTACTCAACAATGTGAAAATCAGAGAATCAAAAGCTACT
AAATCTGCAATTTTGCCATTATCCCAGTACCTCTTGGATCCACAAACCCAAACACAGCAG
GCGAGGCTACTAGCAACATTGGCTCTTGGTGATCTATTCCAAAATGAGGCCTTGGCTCGA
AGTACCGATGCAGTTTCAGCTTGTCGTGCTCTAGTTAATGTGCTTGAAGAACAGCCTACA
GAAGAAATGAAAGTTGTGGCTATATGTGCTTTGCAAAACCTTGTTATGTACAGCCGTTCT
AACAAAAGAGCAGTTGCGGAGGCTGGTGGTGTTCAGGTTGTATTAGATCTGATTGGTTCA
AGTGATCCAGATACATCTGTCCAGGCTGCAATGTTTGTTAAACTACTCTTCTCCAATCAC
ACCATTCAAGAGTATGCTTCCAGCGAAACAGTTAGAGCTATAACTGCTGCAATTGAAAAA
GACCTATGGGCCACTGGAACTGTTAATGAAGAGTATCTAAAAGCTTTAAATGCTCTCTTC
AGCAACTTCCCACGCCTGAGGGCTACTGAGCCTGCAACACTCAGTATTCCTCATTTGGTT
ACATCCCTCAAGACAGGCACAGAAGCAACTCAAGAAGCTGCCTTAGATGCACTTGTCCTT
CTCAGGCAAGCGTGGTCTGCATGTCCAGCTGAAGTTTCTAGAGCTCAATCTATTGCTGCT
GCAGATGCTATCCCCTTGTTGCAATACTTGATTCAGTCTGGCCCGCCTCGGTTTCAGGAG
AAAGCAGAATTTCTGCTTCAGTGTTTGCCTGGGACATTGGTCGTAATTATCAAGCGAGGA
AACAACATGAAGCAATCGGTAGGCAACCCAAGTGTATTTTGCAAAATTACTCTAGGCAAT
ACACCACCAAGACAAACAAAGGTGGTATCAACTGGACCCAATCCAGAGTGGGACGAGAGC
TTTGTATGGTCCTTTGAATCTCCTCCAAAAGGCCAGAAGCTTCACATTTCTTGCAAAAAT
AAGAGCAAAATGGGGAAGAGTTCTTTTGGAAAAGTAACGATCCAGATTGATCGGGTGGTA
ATGCTAGGAGCAGTTGCTGGAGAGTATACTCTGTTGCCAGAAAGCAAAAGTGGACCTTCA
AGGAATTTGGAAATAGAATTCCAGTGGTCGAACAAG
>UniGene88
ATGGCTTCTTCACAACCTTCACAAAATGTTGAATTTGAGGCAGCAAAGTTTTTGCAGAAA
CTTATTCAAGACTCTAAAGATGAACCAGCAAAATTGGCTACAAAACTCTACGTGATATTG
CAACATATGAAAGCAAGTGGGAAGGAACACTCAATGCCATATCAAGTAATATCGAGGGCG
ATGGAGACTGTCATCAATCAACATGGTCTTGATATTGAGGCTCTGATGTCATCCCGCCCC
CCCTTGACAAGCGGAACTCAAATGGGTGACTCGGCAGGATCTTCTCAGGCAGTTGGACTT
ACGAAAGATATTAAAGTGGGTTTGACTGAAAATGAAGTATCCAAAGTTGACCCATATGCT
TCTAGCAGGCCACCTGTTGGTCCAGGTGGGCCTGCACATGAATATTATCAATCATCTGGA
ACTCATAGGAGCAGTCAGTCTTTTGATCATGAGAGTCCTTCTAGTTTGGACACTAGATCA
GCCAACTCCCAATCCCAAGAAAGAGGGGTGAATCAAAAGGATGGAAAAAAAGCTGCTGCT
AAGAGGAAGAGAGGTGATCCATCTTTTCCCCCAGAACCACATGCTGACAACTCACAGCAA
CACGATGCTCGCAATGCTGTAGTTAACCAGAGAAAGTCTAAAACAAATAAGATCGACTCA
CCTGGAGGTTTTCCAGCTCGTGGTAGTGACAATGCCTTTAATATGATTCCTAGTAGTGGC
CAGCTAGAAGTTTCCTCTGCTCATGTATCTACAGGGCCACAAGGCAGTTCCTTGGCATCT
GCTCATGTATGGAATCACAATAAAACAGGGTTGCCCCTTGAAAGATCTCAAGTTCCTAGG
TTTTCTTCTAATTCTGTATCTGGTAATATTACAGCAGAGATTCCATTGCAGCAGTCGACA
GCTTCATCGTTTGGAGCAGGTCCTATGAGTAAGGTGCAAGGAGTTATGCCTGTCACTTCT
AGTCCATATCCGATGGGGGATCTAGGATTCCCAGTTCAAGTGCAGTTCAGTGGATCTGAA
CTTCAGAAGCATGGATTAGTTAAAGGTTCCATGACAAGTCCTTCTGATAAAGCTGTAGAA
AGCCAATTGCCTTCTTCTAATCGGATGGATGACTTTCCTGTTTCTCTTGCTACTGGAAGG
GTTTTAGAAGGTGATGGTGGAAGTTCAAATATGTTTGGAGATGCAAACAAGGTTTTTCAG
GTTGGGCGGCAAGATAATAATTCTGAAATTATGATTAGAGCAACAGCTCCTAGAGATGTT
GGAAAATCTCCTGTTTCTCAGTCTGGCAATCCTTTCAAGGATCAACAATTGAAGCAGCTC
AGGGCGCAGTGCCTTGTTTTTTTAGCTTTCAGAAATAATATGGCGCCAAAGAAAATGCAT
CTTGATTTAGCATTTGGAATTTTCTCTCCTAAAGATGGTGGTAATTCAGATGGTCCTCGT
AAGGAGCTGATGGATCATAAAGGAAAGGCACTATCTTCTCATGATCCAACTAACACTCTT
GACGTTCCAATGCCATTTGGGAGGCTGAATAATGTTAAGGACAATGATGGAGTTCCCCCA
GGTGCTGCATCTACTGGTAGACTATTGGATGGCAACTCCTTTGCGAAAGAAGCTGACAAA
TTGAAAGTGGAGGACAAAAATGGGCCACCTTCAGACCTCACAGCTCTTGCAGAAGAAAGG
AAAAATCTTTTTGCTGCTAGGAAACTGGAGCCTGAAGTGCAGAGCCAGGAAAAAGTGGAA
TCACAGGCATTGTTCACCACTGCGATGCAGCATTTGGACTCTACAAGGGGTGGTTTGACC
TCTATTAACCCTGTGAACAGCATGGAGAATGGCAATCTGCAAGCTGGAAGGACTGACTTA
AGGTCAACTATAATTAACATAAATAAACAAGTGAACCCTGAGACAGTTAACTGGACTGGA
ATAGGTAGTTATAATGAAGTTTCCCGTGGATCCCTACCGTCCACTGCTTTTCAGCATGAA
TTGGTGCTTGACAGAAGAGATAATGGTCGTAGTCATTTTCAAAGTCTTGGTAACAGTGGT
GTTTCAGAACAAGATGATGAGGACAAGTCAGCTTCTACTGATTCTCTACCATCTCCAAAG
TATACAATGTCAGAGAAATGGATTATGGATCAGCAAAAGAAGCAGCTTTCATTAGAGCAA
AGTTGGGCTTTAAAACAGCTAAAAACAAAACAAAGAATTTTTTCTTGTTTTAATAAGTTA
AAGGAAAGAGTGAATTCATCTGATGACATATCTGCAAAAACAAGAAGTGTCATAGAGTTA
AAAAAGCTTCAGTTGCTGGAGCTTCAACGTCGTCTGAGGAGTGATTTTCTGAATGATTTT
TTTAAGCCAATCACTAGTGACATGGATCGGTTGAAATCGTACAAGAAACATAAACATGGC
AGAAGGGTGAAGCAGCTTGAAAAATTTGAGCTGAAAATGAAGGAAGAGCGACAAAAGCGG
ATTCGTGAGAGGCAGAAGGAATTCTTTGCTGAGATAGAAGTTCACAAGGAAAGGCTGGAT
GATGTTTTTAAGACTAAGAGAGAGCGCTGGAAAGGCTTCAATAAATATGTTAAGGAGTTC
CATAAACGGAAGGAACGCATCCATCGTGAGAAGATCGACAGGATTCAACGTGAGAAGATT
AATTTACTGAAGATTAATGACGTAGAGGGGTATCTGAGGATGGTGCAGGATGCAAAATCA
GATCGAGTGAAGCAACTGCTGAAAGAGACAGAGAAGTATCTTCAAAAGTTAGGTTCCAAG
TTACAAGAAGCAAAGTCTATGGCAAGCCATTTTGAAAATGACATGGATGAAAGACGAATT
ACATCTGATTTTCAGAATAATGAAACTGCTGTTGAGAATGAAGATGAAAGTGACCAAGCA
AAGCATTATCTTGAAAGCAATGAAAAATACTACTTGATGGCTCATAGCATAAAAGAGAAC
ATCGCAGAGCAACCAACTTGTCTTCAGGGAGGAAAATTAAGGGAGTATCAGATGAATGGG
CTGAGGTGGTTGGTTTCACTTTACAACAATCATTTGAATGGCATTCTTGCTGATGAAATG
GGCCTGGGGAAAACTGTTCAGGTTATATCTCTTATTTGTTACTTGATGGAGACCAAGAAC
GATAGAGGTCCATTCTTAGTAGTTGTACCTTCCTCAGTTCTACCAGGATGGGAATCTGAA
ATCAGTTTCTGGGCTCCTAGTGTACTTAAAATTGTTTATTCTGGTCCTCCAGAGGAGAGG
CGTAGACTATTCAAGGAAAAAATTATGCATCGGAAATTTAACGTGCTTTTGACAACATAT
GAGTATCTGATGAACAAGCATGACAGACCAAAACTGAGCAAAATACATTGGCATTATATT
ATTATTGATGAAGGTCACCGCATTAAGAATGCTTCTTGCAAGTTGAATGCTGAATTGAAA
CACTACCAGAGTGCACACAGATTGCTATTAACTGGAACACCACTACAGAACAATCTTGAG
GAATTGTGGGCACTACTTAACTTTCTGTTGCCTAACATTTTTAATTCATCTGAGGATTTT
TCTCAGTGGTTCAATAAACCGTTTGAGTCTAATGGTGATAATTCAGCTGATGAAGCTTTA
CTATCTGAAGAGGAAAATTTGTTGATCATAAACCGCCTTCATCAAGTTCTTCGACCATTT
GTTCTTCGGAGATTGAAACACAAGGTTGAGAATGAACTGCCTGAAAAGATTGAGCGACTT
GTAAGGTGTGATGCTTCTGCATATCAGAAGCTTTTGATGAAAAGGGTTGAAGAAAATCTT
GGCGCGATTGGAAATTCAAAGGCTCGATCAGTGCACAACTCAGTTATGGAACTCCGTAAT
ATCTGCAACCATCCCTACCTTAGCCAGCTTCACGTAGATGAGGTTGATAATTTGATACCT
AAGCATTTTCTACCGCCAATTGTTAGACTTTGTGGAAAGCTTGAGATGCTGGATCGATTA
CTACCTAAACTGAAAGCTACAGATCATAGGGTTCTTTTCTTTTCGACAATGACTAGGTTG
CTTGATGTGATGGAGGAGTATCTCGGTACGAAAAAGTATCGGTATCTCCGGTTGGATGGT
CACACATCAGGGAATGATCGTGGTGCCCTCATTGATCAATTTAACCAACAAGACTCTCCC
TATTTTATATTTCTGCTCAGCATTCGAGCTGGTGGTGTTGGAGTGAATCTGCAAGCTGCT
GATACTGTGATCATATTCGACACTGATTGGAATCCTCAGGTGGATCTTCAAGCCCAAGCT
AGGGCTCATAGGATTGGTCAGAAGAGGGATGTGCTTGTTCTTCGATTTGAAACGGTCCAA
ACTGTTGAAGAACAAGTCAGGGCTTCAGCTGAGCATAAATTAGGAGTTGCTAATCAGAGC
ATTACTGCTGGTTTCTTTGACAATAACACAAGTGCAGAAGACCGTAGGGAATACTTAGAG
TCCCTTTTGCGGGAATGCAAAAAAGAGGAAGCTGCCCCTGTATTAGATGATGACGGTCTA
AATGATATCTTAGCTCGCAGTGAGTCAGAGATCGATGTCTTTGAATCTGTTGACAAACAG
AGGCGGGAAGAAGAGACGGCAACATGGAAGAGTTTGTTATCGGCACAAGGCTTAGATGTT
AATCAGCCTCTTCCTCCCATGCCCTCTCGCCTTGTAACAGATGATGACTTGAGAGCATTC
TATGAAATGATCAGGTTGTATGAGGTACCAAAGACTGAGGTAGTATCAAATGTTGGGGTG
AAGCGGAAGGGCCAATCTCTTGGAGGCCTTGATATGCAGCATTATGGAAGGGGAAAACGA
GCAAGAGAGGTGCGCTCCTATGAAGAGCAATGGACAGAAGAAGAATTTGAAAAGATGTGT
CAGGTTGACTCTCCTGACTCGCCTAAAGGGAAGGAAGAAATTGCTGAAAGGGACTTGCCA
AAAGTTGCTAGTTCAGCTGTGGCGGTTGTTGGTAGCACAGAAGCTCAGGTCCCACTCCCA
TCATTTCCACCGCCAAAATCTGAGCCGCCTCCACCACTCCAACAAAGCAAAGAGGTAACT
CCCCCATCAAAGCGGGGACGTGGAAGGCCAAGAAGAACAACTTCTGATAAATCTCCAAAT
GCAATGGGAGTTCCACTCCCTTCTGGGAGCAAAGTGGGTATGGGAGTGCACAAAAGTATT
GAGTCTATGTCATCAAGTCCCTATGCTCCTGATTCTTCTGGCTCTTCTACTTTAGGTCGG
GGTACTAGTGGAGCTGCACCTCAGTCTATTTCAGGGGTTGTCCCCAGTCAGCCTTCAACC
CCTTTAGTTTCTGTGACACCAAGCTCACGGACCACTTCTTCCAACGTCACACCTGGCTCA
CATACTTCCACATTTATTGCTACAACTGGCTCACATACTTCCACATTTATTGCTACAACT
GGCTCACAGCAAAGCTCTGCTTCTGTTATTACTCCTGGTTCACAACCTGCTTCCGGTTCT
GTTGTTACACCTGGCTCACAGCCCACTTCTGCTTCTGTTGGTACACCTGGCTCACAGCCT
CCTTCAACTTCTGCTGTTACACCTGGCTCACAGCCCGCTACTGCTGGCGCTGTTACACCT
GGCTCACAGCCTGCTATTGCTTCCGTTGTTACTCCTGGTTCAAAGCCCCCATTTTCTTCT
GCTGTTGCTCCTGGCTCACAGCAACCTGCTACTGCTTCTGTAGTTACACCTGGCTCACAG
CAACCTGCTACTGCTTCTGTAGTTACACCTGTCTTACAACCTGCTACTGCTTCTATTGTT
GTACCTGCCTTGCAACCTATTTCTGCTTCTGTTGTTACGCCTGGTTCTCTCTCTACTCCA
GCTGGACCTCCCATTCAATCAAGAGGGCGAGGTCGGAAGGCTCAGAGTGGAGTACAAGCA
CCACGACGCAGGGGGAAAAGACAGGAGCCAGTGCTGTCTGGTCCTGAGAATTTAGTTATG
GCTGATCCAGTTATAAATAAACAGTCACAGAATGTTTCTGTTAATCCATTGGTAAGCACC
ACAAGTGGAACAGTTTCTAGTGTTCCAGTGGCTGTCGGTCAGACTAACTTACCTGGATCT
AATGCTGTACAAGTTGTTGGTGCACCAACTCATTCTGTGGAACAGTCAACCCCTCCCGTC
ACTTCTGTCACTGCTGCTGCTGAAGCACCCTCTGTTTATCCGTCTGCTCCTATGCAAGTA
AAAGCACAAGGCCGGAAAACACAAACTGGAACTGGAGCACCTCGGCGTAGAGGAAGGAAG
GCATCAATTTTGCCTGCTGTTCCACATGCTTTAGTTTGTCAGGTTTCTACATCAGATCCA
CTTTCACAGAATAAATCTGAGGACTTGGTAGGAAGTAAAATTGTTTCCATTACCAGTAAC
CAGCAGAATTATGATCGTCAACCAAGTAACCAGGAACAATCATCCACAATTACTGGTCAT
GGTCAAACATCAACTGAGCATTTGGATGTAAACCAGAATGAACAACTAGTCTGCTCATTA
ACAAAAAGTGACGGTACTCAACCTGGACAAACTCCAAGGGCTGATATGCATGATGGGGTT
ACTGCTGCAAAGGATTTAGCCGCTGCTAATAGCTCATCAAAAACTAAAGTTGGTGGACAA
GGTAACGAAGGTGGCAGTGGTCAGAATGTATCTTTATCCAGTAACACCTCTGCAGAGGTG
GTTCAGAGCCAAGATCCAAAGGAGAAAACATCCCAAGTTGTTAGTCATCCAACTGTGTCA
GCACCTAGTATTGCTGCTGCGGAAGGAGTTGGGAAACAACCCATTCAGGGTGCGGCTGTG
AAGATTGCTGACAATTCTCAGTCAACTGCTGTTGCATCTTACCCATCTGTCTCTCTATCT
TCACAATCTATCCCTACC
>UniGene89
ATGGAGATAGAGTTAGAGCCAAGAGTGAAACCACTAAGCTACAAAGTGAAGGGAATTTCA
AGAGAATCTCCATCTCAAAAAGCTTCTCATATCCTCGAAAACGACCTTCGCTCTCACTGG
TCCACTGCCACCAACACTAAGGAGTGGATCCTCCTTGAGCTCGACGAACCTTGCTTGCTG
TCTCATATACGGATATATAACAAGTCAGTACTTGAGTGGGAGATATCAGTTGGTTTGCGT
TATAAGCCAGAGACATTTGTGAAAGTTCGTCCCCGCTGTGAAGCACCTCGTCGGGATATG
ACATATCCTATGAACTACACCCCATGCCGCTATGTGCGAATATCATGTTTACGTGGAAAT
CCCATAGCCATTTTTTTCATTCAGCTGATTGGAGTTTCTGTGACTGGTCTTGAACCAGAG
TTTCAACCAGTTGTGAATTACTTGTTGCCTCACATCATATCACACAAGCAAGATGCTCAT
GATATGCATCTTCAGGTACTTCAAGACATGACTCGTCGACTGCTAGGCTTCCTTCCTCAA
CTTGAGACAGATCTAAACAGCTTTTCAGATGGTGCTGAACAGAACTTCTGTTTTCTTGCT
ATGCTTGTGGGTCCTTTTTACCCAATACTTAACCTTGTGAATGAAAGAGAAACTGCTAGA
TCTTCAAGCTGTATTCCTGACTCTGAAGTTCCTAAAAACAATCAGCCTGTGTCTTCCTTG
ACTGTTTCTTCTAACTTTGAGCCAAGAAGATCAAGAAGCACATCACCATTTATCTCGTCA
ACTTCCAGTTCCATGGCATTTCGCCCAGATGCAATTTTTATCTTATTGAGGAAGGCATAT
AAAGAATCTGATCTGGGAGCTGTCTGCAGAATGGCTTCTAGAATCCTGTACAAGCTTGTA
GAACCTGTTGCAGTGCACGAACCATCAACAACCGATGAAGTTACATCTGCTTTAGATGAG
ACATCAAAATCTGAATTATCAAACCCTGTTCCTCTAGTTGATTACTCAAGTTTTCTTGGA
GAAGAATTTCAAATACCTGATGATCATTGGGACACTAGCATTTTAAATGTCTTGGATATA
GGGGCTGTGGAAGAAGGCATTTTACATGTTCTTTATGCTTGTGCGTCTCAGCCTTTGCTT
TGTCGCAAATTGGCAGAGAGTGCCTCTGAATTTTGGTCTGCTTTACCACTTTTGCAAGCA
TTGCTGCCTGCACTTCGTCCCTCTGTTGGCAACTTAGGTGAACATGTTGATGATACCTTT
GCTCAATGGAAACAACCTTTTGTTCAACAGGCCCTATCTCAGATTGTGGCTACATCTTGT
TCCACAATGTACCGTCCTCTTCTTCATGCCTGCGCTGGCTATTTATCATCCTATTCATCA
TTACATGCCAAAGCTGCATGTATTCTGATTGATCTATGTTCAAGTGTGCTAGCACCTTGG
ATGGCTCAGGTCATTGCAAAGGTTGACCTTACTGTGGAGCTTCTAGAGGACCTTCTGGGC
ACAATTCAGGGGGCTCGCCATTCCCCAACTCGAGCACGAGCTGCACTAAAATACATTGTG
CTGGCTTTGTCTGGTCAGATGGATGATATATTAGGAAAGTATAAGGAAGTGAAGCACAAA
ATTCTCTTTCTGTTGGAGATGTTAGAACCTTTTCTTGATCCTGCTATCTACGCACTAAGG
AGCACCATAGCATTTGGGGATGTTTCCTTCACTTTTATGGAAAAGCAGGAACAAATTTGT
GTAATTGCTCTAAATGTTATTCGTACAGCTGTCCAAAAGCCAGCTGTCCTTTCTTCCTTA
GAATCTGAATGGAGGCGTGGATCAGTTGCTCCAAGCATACTTCTCTCAATATTGGAGCCT
CATATGCAGCTGCCTCCTGAAATTGACATGTGCAAATCTCCTAGTTCTAAAAATATTGAG
CATGAAGCTTTAATTGCTCAATCCCATCCTTCTGTAACTCGCCATTCAGGAGCTTCTTCA
AAACTAAATTGCGAAGATGATGGAGATGGGAAAGTCGATATTCCTGATAATGGTGCGAAG
ATGGATACCTTAGAAGATGCCAGTCTTCTTTTTGCTCCAACTGAACTGCGAAACATAGTA
TTGTCAAATGTTTCTTGCAGTTCCAGTGAACATGTCTTGGATGCCAATCATAAGGACACG
AACTCAGAATTAAGACATGTAATTGAGGAGAAACTTTGTCACATATTTCCAAAAGGCTTA
GTATTAGATGCTGGAGTCACTGCAGAATACTTCAACTTGCAAGCAGATTTCTTTCAACTC
ATAAACTATCATGATTGTGAACTTAGGGCTTCTGAATTTCGACGCCTGGCTTTGGACTTG
CACTCACAGAGTGATATTGCTGTTGAAGGTCATGATGCTTCAATAGATGCTTTGCTCTTG
GCTGCAGAGTGCTATGTGAATCCCTTTTTCATGATGTCTTTCAGGTCTGCTCCAAAATTG
ACAAGCTCCACCAGAAATAGTGATACTACAAGTACAAGTTTTTATCAAGTTAAATCGGGC
TGTGGTACTAAAAAGAATAATTTTGACTTGGAAACAGTAGGCCTTCTTGAAAAGAAAAGA
GATAAAATTGTTCTTCAGCTGCTGCTTGAGGCTGCTGAATTAGACAAGGAGTTTATGCGA
AGCATGTCAGATGAGGCATGTTTTCCTTACCAGCTGGTGGACATTGATGGGCAAGTCATA
AAACTGTCCTCTCCAGATCTACAGTCTGCAGATGCTATCACCTTGGTTCGACAAAATCAA
GCTCTGCTATGCAACTTTCTGATTCGGCGGTTGAGAAAAGACCAGCACTCCATGCATGAA
ATTCTTTTGCATTGTCTTGTTTTTTTATTGCATTCAGCCACAAAGTTGTACTGTGCTCCT
GAAGAAATCATTGATATTATCTTAGGGTCTGCAGAGTACCTTAACGGAATGTTAACCTCA
TTTTATTATCAGTTTAAAGAAGGGAATCTGCAGTTGGATGCAGAAAAGATACATGGGGTT
CAGCGGCGCTGGATGCTGCTTCAAAGATTGGTAAGTGCTTCAAGTGGTGGTGAAGGGTCG
GATCTTGCTTTCAATACCAACAGTAGATTTCAGAGTGGAACCTTGATTCCGCCTTCAGCC
TGGTTGCAGAGAATATCTATATTTTCTCAAAGTTCTTATCCCTTTGTTAGGTTTCTAGGT
TGGATGGCAATATCTCGAAATGCAAAGCAGTATATAAAAGATAGGCTTTTCCTTGCTACA
GATTTGTCACAGCTCACATGTTTACTCTCCATATTTACTGATGAGCTTGTTGCAGCTGAT
AATGTTGTCAACCATAAGCAAGAAGGTGTAAAGGTTGAACAGTTAGGGTTCGGACAAGAA
TCCCCGATACACAAAGAGTTTGAAAATTCTGAACACCAACATGGAGATCAGGCTTTGTAT
GCTATCTATCCTGATCTCAATAAGGTATTTCCAAGTTTGAAAAACCAATTTGAAACTTTT
GGGGAGCACATTTTGGAGGCTGTTGGATTGCAGCTGCGATCTCTATCATCTAGCACTATA
CCTGATGTATTGTGCTGGTTTTCTGATTTGTGCTCTTGGCAATTTCTTCAGAACAATCAA
ACCACTTCTCAAAATGGTTCTGATCATTTGAAAGGTTATGTTGCGAAGAATGCTAAAGCA
ATCATTTTATACATTATTGAAGCAATTGTTGTTGAACACATGGATGCTATGGTGCCTGAG
ATGCCTAGAATGGTGCAAGTATTGGCATCTCTGTGTAGAACCTCATACTGTGATGTTTCA
TTTCTTGACTCAGTAATGCGTTTGTTGAAGCCCCTCGTATCATATTCACTATGCAAGGTA
TCTGATGGGGAAAAAGAATTGGTTGACGAGTCATGTCTTAATTTTGAATCCCTGTGCTTT
GATGAGCTTTTCATTAATATTAGACAGAAAAATATGGATGGAGATGTACTTGCAGAGAAT
GACCATAGCAGAGCATTGACAATTTTTGTCCTGGCTTCCGTCTTTGCGGATTTATCCTTT
CAGCGTAAACGAGAAATACTAGATTCCTCAACTCTGTGGGCTGATTTTGCTTCTTTTGAG
CCAACAAAGTCTTTCCATGACTACCTCAGTGCATTTCAAACTGCCCTGGAGAGCTGCAAA
GCTTTGTTGGTTAATACTTTAAGAGTCTTTGGTGTTCTCCCCCTTCAGTTGCCATACTTT
GGTGACATTAATACGGGATCACTTCCTGACAATAGCTTGGAGATGCATTCATGGTTTCTC
AGTGATGTCTGTAACGATTCTTCTCAAGCCAAGAATCAAGAGCAGAAAGAAAGTAACAAC
TTTGATGGTATAACCTCAAAGAAAATAAATCGGTATTTATCTGCAGAGGAAATAGAAGAT
TTTACTAAAGGCTTGGAAAATATCCTTGACAAGCTTAATCCAACTATGGAGCTTTGTTGG
AATCTTCATCATCGTTTGGCAAAGAAACTAACTATCACATCAGCTCAGTGTTTTATGTGC
TCAAGATGGTTAGCTTCAATTTCAACCCAATTTCCAAATGTTGAAGAGGATGGCAGTGAA
AATTCTTTCCCATTTAAATCAGCTGAAGACATTCGAGTTCATTTGAAGATTGGTCTAGAG
GATCTAGCCATAATCATTGTGAAGCTCCAAAAAAACCATTGCTGGGAAGTGGCATCTGTA
ATGCTCGATTGTCTGCTTGGAGTGCCCTATTGTTTTCAGCTGGATAATGTCATTGGTACA
ATTTGTGGTCCAATAAAGGTTTTTTCTTGCAGTGCACCAAAAATTGCATGGCGGTTGCGA
TCTGATAAATGGTTGTCAGTGTTATTTGTGAGAGGTATCCATGGCCTGCATGAAACTGAT
GAGCCTCTAACTGATCTATTTGCTACCTTGCTCAGTCATTCAGAACCTGAGCAACGCTCC
ATAGCTCTCAAACATTTAGGTAAATTGGTTGGCCAAGATGTAAACAGAGCAGTTCTGCAG
TCTTCCACATTTTGCAATAACTTGCTCTCACCAAGCTTAGTTCATTCAGTACCTGAGCCA
TTTCTTTCCCTTTTGGTTTCAAACACATGGGATCAGGTGGTTTTGCTGGCATCATCTGAT
CCATTATTACCTTTAAGAATTAATGCGATGGCGCTTTTGATAAGTTATATCCCATATGCT
GCACGGCACCAGTTACAGTCTTTTCTTGCTGCAGTTGATAGTGTTCTTCATATTTTGGGT
AGGGTTACCCATCCAACATGTGAGGGTCCATTACTACGGCTCTCATTAGCACTTGTTGCT
GGAGCCTGTCTGTACTCTCCTGCTGAAGACATTTCTTTAATTTCTCAAGAAGTTTGGAGA
AATATTGAGACCATAAGATTTTCTAAAACTGGAGACAGTGTTGGTGATTTGGAGAAAAAA
GCATGTGAAGTGTTGTGTAGACTGAGAAATGAGGGGGATGAGGCGAAAGAGGTCCTGAAA
GAAGTTCTCTGTTCAAATTCTTCAAAACAAGTTGACTCGGAGTTTGGAAACACACGTGAA
GAAATTCTTCAGGTCCTTGCCAATCTAAGTTCTGTCCATTCCTACTTTGAGATTTTCACC
CAAAAAGCTGATGAAGAAGCAATGGAAGTTGAGGAAGCTGAAATAGAACTGGGCAGTCTT
CTGAAAGAAAACATTGGGGAAGAGTCAATACAAGAAGGCAAGGAGGAGGAGCCAACTACT
TGGGCAGCTGCTTTTGCAAAGCCTAAGCCAGATAGCCGTCTTCAGGAAATCAAGGATCGC
ATTCGTTCTCTAGATAGATCCAAACTCGAGGAAGAAATTATAGCCCGCCGACAAAAGAAA
CAACTTATGAGACGTGCCCGCCATAAATATCTAGAAGAGGCCACTTTACGGGAGGAGGAA
CTTCTGCGTGAACTTGATAGAGAAAGGACAGTTGAAGCAGAAAAGGAGATTGAGAGACAA
AGGTTGCTGGAACTGGAGCGTGCAAAAACTAGGGAACTTCGTCACAGCCTTGATGTGGAG
AAGGAGAGGCAAACACAAAGAGAACTTCAGCGTGAACTGGAGCAGGCTGAATCCGGACTA
AGATCATCTCGTCGGGACTTCTCTTCGTCCACTCATAGCAGGCTTCGGGATAGGTACCGT
GAGAGAGAAAATGGAAGATCAAATAATGAAGGAAATACAAGAACCAGCAGTGGCAGCTTG
CAGGTTGAAATTTCCACCACTAGTTCATCAATGGCGGTGCCATCCATGGTATTATCAGGG
TCTCGATCATTTTCAGGCCAGCCCCCAACGATTCTCCAATCCCGTGACCGCAGTGAAGAA
TGCGGCAGCAGTTACGAAGAAAATTTTGATGGAAGCAAAGACTCAGGAGATACCGGTAGC
GTGGGGGATCCGGAGCTAATATCTGCTTTTGATGGACAATCTACTGGATTCGGTTCTGCT
CAAAGGCATGGGTCTAGAGGGAGCAAGTCGAGGCAAGTAATG
>UniGene91
ATGATGCAAGGCCTCCACCGTCATCAACACCAACTCGTAGCACTTCTTTCTGTTGCTCTC
CCTTCAGATGGCTCCGCTTCTGCCTCTTCTTCCGCTACTGCCACCACTACCGCCGGTGCC
ACATCGACTCCGCACGCAGTAACAAAAACTTCCCACTCGGATGATGACGACTCGGCTCGA
CTTAACGCCATTGACTCGCTTCACCGGGCAATTGTTTACCCTCTTAATTCTGTCCTCATC
GCTCACTCTGCTTCTTTCCTTTGCCAGGGTTTCTCTCAGCTCCTCGCCGACAAGTCATAT
CCAGTGAGGCAGGCTGCAGCTACTGCATATGGAGCGCTCTGTGCTGTGCTTTGCTCGATC
ATTCGGGGATCAAATGGAAGGCAGAACGGTGTTATGCTTGGAAGTCTGGTTGATCAGTTC
ATTGGCTGGGCTTTGCCATTGCTTAGAAATGTTGGTGCTGGTGATGGATCCACAGAACTT
GCAGTGGAGGGCCTACGAGAGTTTATTGGTGTTGGAGATGCTGTGTCCATTGATAGATAT
GCTTTACCAATCCTCAAAGCATGCCAAGAATTTATGGAGGATGAGAGAACCTCCTTGAGT
TTATTAAACCAGCTTCTAGATGTTTTCTCTCTGATTTCTGTAAAGTTTTCACAAATCTTC
CAACCTCATTTTCTTGATATGGTTGATGTGCTACTTGGATGGGTGTTGGTACCAGATCTT
GAAGAATCAGATAGAAGAATTATTTTGGATAGTTTTTTGCGATTTCAGAAACACTGGGTG
GGAAATCTGCAATTTTCTCTTGGATTGTTGTCAAAGTTCTTGGGTGACATCGATGTATTG
CTACAGGACGGCAGTCATGGAACACCATCACAATTTCGAAGGTTGCTTGCATTGCTTTCT
TGCTTCTCCACTGTATTGCAATCTACGGCTTCTGGATTACTAGAAATAAATCTGCTTGAA
CAGATTAGTGAATCTCTTAGCAAAATGCTTCCCCGGTTGTTGGGTTGCTTATCTTTGGTT
GGCAGGAAGTTTGGGTGGTCGAAATGGATTGAAGATTCATGGAGGTGCTTGACTCTTTTG
GCAGAAATATTATGTGAAAGGTTCTCTGCTTTTTATCCACTTGCAGTTGACATTTTATTT
CAAAGCTTGGGCACGAATAGCGTCATCCAAACTGGAGTTGACAAGATTACCTCCTTTAAA
GTTCATGGAGTTTTGAAGACCAATCTTCAGTTATTATCTCTGCAAAAACGTGGCCTCCTT
TCATTATCGGTACATAAAATAATATGTTTTGATGCTCCAATCTCTCAGCTACGTTTGCAT
CCAAATCATTTGGTTTCTGGAAGCTCTGCCGCTACTTATGTTTTCTTGCTTCAACATGGG
AATGAGGACATTGTTCAACATACGATGACTGTGTTGATTGAAGAGCTGGAACTGTTAAGA
GATATGCTTAAAAACACTCTGACTCTTGGAGATGAGGTCAAAAGTGTTGATGGTTCTAAA
TCCTATTCAAAAGTTGAGCTGTTTGCATTGATGAAATTTGATTTGAAAGTTTTGTTAACT
TGTGTTTCCATGCGTGGTATGGAGAATCTAATTAGCCAGCCAGATGTTGCCGCTATCTAT
CTTGATAGATCAGAAAGGTTGGCATCCTTTCTCACTGAGAAATTGGATCCCTTTTATTTA
CCCATTCAGGCATATGTGGAGTTGCAAGTGAATGTTATCAAGACGATGGAAAGGATAGCT
GCTATTGAATTCTTCACCAAGTGTTGTGTAAGAAAGACTCACAATACAGCTTCTGTAGAT
GTTGTTGAAGATCAAGACAATTACAGCTTTATGGATGTGTATGCTACTGTTATTGTGGAG
CATCTGAGGAAATATGCCGTGACTCTTGTCAAATCTCTACATGTTCTTTCTCCTCTTGCA
GTTAAGGTAGTAGCCCTAGAATGGATTCAAAGATTCTCTGAGAATCTTATTCCTATTTAT
GAGAATCAAAATGTGAAAACTTTTTTCTATGAAGCATTTGGATATATTGGTAGCATTGGA
AATATTATTTTCTCAGTACTTGATGCTGCATTTGACAGAGAACCAAAAGTGAGGTCTCAC
GTGGCTTTAGTTTTGGAGGTGCTTTTTGAAGCAAGGCTCATAGACCCCATGTTTTTCTAT
CCCATAGCTGAGGTTATCATAGAAAAACTTGGTGATCCAGACATTGAAATAAAAAATGCA
TTTGTTAGACTGCTTTCCCACGTCATTCCGACAGCAATGTATGTGTGCGATTTACATGCT
CATGGAATGCTCACCAGTTATAGGTCTAGCACACTTATAATAGGTCACAGTTCTAATTTG
CACTGGAAGCAAGTGTTTGCCTTGAAGCAGCTGCGGCAACAACTTCATTCTCAACAACTT
GTTTCCATTTTGAGTTACATATCCCAAAGATGGAAGGTATCACTTTCTTCTTGGATCCAA
CGGCTCATTCACAGCCGTCAGAGTGCAAAGGATCTTGTTCTCAGTCAGCTTGAGGAGACA
GGAAAATTTGGTGTAAATGCCTTATGGATGGACTTGAAAGTGGATGAAGATGTTTTCGAA
AGAATTTGCTCAGTTAATAACTTGGCTGGTGCTTGGTGGGCTATACATGAGGCAGCTCGG
TACTGCATTTCAACACGCCTTCGGACCAATCTTGGTGGGCCCACCCAAACATTTGCAGCT
TTAGAAAGAATGCTTTTGGACATTGCACATGTGCTACAGCTCGACATTGAGCAAAATGAT
GGAAACTTGAGTATAATGGGCTCTTCTGGTGCTCATTTGTTGGCAATGAGGTTGTTATTG
GAATTTGTTGAAGCCCTAAAGAAGAATGTATACAATGCATATGAAGGATCAGCAATTTTA
CCATCTACCACACGACAGAGTTCCTTGTTCTTTCGAGCGAATAAAAAGGTCTGTGAGGAG
TGGTTTTCTCGCATATGTGAGCCAATGATGAATGCTGGATTAGCACTGCAATGTAATGAC
GCTATAATTCAATATAGTGGTGCGCGTTTGCAGGAGCTTAAGAATCTTTTGGTGTCATCT
TTGAAGGATAAGTCCAGGCCACAGGTGTCTGAAACCCTTCATAATATCAGGGATAAATTT
TCTGGAGACATTCTGAGGGTTTTACGGCACATGGCTTTAGCTCTGTGTAAGAGTCATGAA
CCAGAGGCTTTGGTTGGTCTACAAGAATGGGCTTCAATGACATTTTCATCTGTGCTTGTG
GATGAGAACCAATCTATGGGTCACAATAGAATATCAGACCCATTTTCATTTATCACTGGT
ATGGTATATCAGGCTGAAGGCCAGTATGAAAGAGCTGCTGCTCACTTTACTCACTTGTTA
CAAGATGAGGAGTCACTTAGCACTATGGGTTCTGATGGTGTACAGTTCGCTATCGCACGT
ATTATCGAGAGTTATACTGCTGTATCTGATTGGAAGTCTCTAGAATCTTGGTTATTAGAG
TTGCAGACACTTCGTTCTAAACATGCTGGAAGGAGTTATTCTGGTGCTTTAACTACAGCT
GGAAATGAAATCAATTCAATTCATGCCTTGGCATGCTTTGATGAGGGTGATTTTCAGGCA
GCTTGGGCATACCTGGATTTGACTCCTAAAAGTAGCTCTGAACTCACACTTGATCCCAAA
TTGGCCTTGCAGAGAAGTGAACAAATGCTTTTACAGGCAATGCTGCTTCATCTTGAAGGG
AAAAAAGAAAAGGTGCCACATGAAATACACAAGGCCAAGTCAATGCTGGAGGAAATGTTG
TCTGTTTTGCCATTTGATTCATTAACAGAAGCACCCTCGCTTGCTAGTCAGTTGCACTGC
ATCTTTGTATTTGAAGATAGTCACAAGCTTATGGGACACCCTGTGAAATCCAAGGAGCAT
CAATCAATATTAAGTTCTTATATTGAGTCAGCGCAGTGTGTTTTTAACAGAGTTCATCAA
GATTGTATTCCATGGCTGAAAATTCTCCGGGTTTGTCGAACCAATTTTCCAACTTCTCCG
GTCACTCAAAAGCTCTGCATGAGTTTGTCCAGTTTAGCCCGTAAACAGGGGAACCTAATG
TTGGCAAACCGTCTGAACAACTATCTCAGGGGTGATTTATTGAATTGTTCAGAGCAGAGA
AGTTGTGGTTTCTTATTGTCCAATTTGCAATATGAGGAGTTCCTGCTTATGTATGCTGAA
AACAGGTTTGAAGATGCTTTTGCAAATCTTTGGTCATTTATCGGTCCATACTTGGTTTCT
TCTTCGTCTCTAGTTTCTGATTCGGATGATAATATTTTCAAGGCTAAGGCATGCTTGAAA
CTTTCAGATTGGTTGAGAAGAGATTATACAGATCTGAATTTGGAAAATGTTGTCCACAAA
ATGCAAGTTGAGTTTACTGTTGATGATGTTCCTTTGCTTATTGGAGATAGATCATCAGTT
GGAAACTTAAGTAGAAAATCAACTCTGGGCATTGTAATTGAGGAGATTGTGGGTACTGCT
GCCAAATTATCCACACAGCTCTGCTCCTCAATGGGCAAATCGTGGATTTCTTATGCTTCT
TGGTGCTTCAATCAGGCTAAAGGCTCTTTAATTAATCCAAATGAAAATGTCCTTCACTCA
TGCTCTTTCTCTTTTCTACTTCCAGAAATTATGCCACAAAGATTCAAGTTGACTGAAGAT
GAGATAATGAAAGTGCAGAATGCGATTTGGCGGTTTTTACATAATGAATGTGATGCTTAC
CACGACGAAGGGGAAGAGTGCAAAATTTGGCTTAATACTGCGCATCATTCAAGAAGTAAT
AACCATATAGAGGGATTGGTACAACAAGCAGTGGATATAATTGAAGCTGCTGCTGGGGCA
TCTGGAGCGGAAAACTCCAACAGTGAGCCACTTTCTGTCGCTGTGGCATCACAGTTGCAA
GCCTTGCTTTCTGCCAGAGCTGGCCTAGAAGCAAAAGCTCTCTTATCTACAATTGATGAT
TTGGTTAATGTTTGGTGGTCTTTGAGGAGGAGACGGGTGTCTCTCTTTGGATATGCAGCT
CATGGTTTTAAGCAGTATCTAACATATTCATCTGCAAAAGTTTCTGATCGCCAGTTGGCT
GCCTCTGGATGCGAGTCACACAAACAAAAAACTGGGAGTTATGTTTTGAGGGCTACCTTA
TATCTGCTACACATCCTCCTTGATTTTGGAGTTGAGTTGAAAGATACAATTGAACCTGCT
CTTTCAACTATTCCTATGTTTCCATGGCAGGAAGTCAGTCCCCAGTTGTTCGCACGTTTA
AGTTCTCATCCTGAGCAACTGGTTCGGAAGCAATTGGAAGGCTTACTAATGATGCTAGCT
AAACAATCCCCTTGGTCCATTGTGTACCCAACTCTTGTTGACATAAAAGCTAATGAGCAA
CCTTCAGAGGAACTTCAACACATATTGAGTTGTTTGAGAGAGCTATATCCAAGATTAATT
CAAGATGTTCAACTCATGATAAATGAACTTGAAAATGTTACTGTTCTTTGGGAGGAACTA
TGGCTCAGCACTCTTCAAGATCTTCATGCAGATGTGATAAGGCGCATAAATGTGCTGAAA
GAGGAAGCAGCACGAATTGCAGAAAATGCCACTCTAAATCAGACTGAGAAGAATAGGATA
AATGCCGCTAAATACTCAGCCATGATGGCTCCCATTGTAGTGGCCTTGGAACGCCGCTTG
GCTTCAACTTCTCGTAAACCTCAAACTCCTCATGAAATATGGTTTTATGAGGAATACAGA
GAAAAACTAAAGTCTGCCATTTCGACATTTAAGACTCCTCCAGCTTCTGCTGCAGCACTT
GGAGATGTGTGGCGTCCGTTTGATGAAGTTGCTGCATCATTAGCATCCTTTCAGAGAAAG
TCATCAATACTGTTAGGGGAAGTTGCACCCCAACTGGCTTTGTTGTCATCTTCTGATGTT
CCAATGCCTGGTCTTGAGAAGCATTTCACAGTGTCTGAATCTGAAATGGGTTGTAACACA
GCGCTTCAGGGAATTGTTACAATAGGTTCTTTTTCTGATCAAGTGATTATCTTATCAACC
AAGACAAAACCAAAGAAACTTGTTATACATGGTTCAGATGGTCAAAACTATACTTATCTT
TTGAAAGGTCGAGAAGATCTGCGCCTTGATGCTAGAATCATGCAGCTTCTTCAAGCTATA
AATGGTTTGATGCATTCATCATCTGCAACTCGCAAGCATTTGCTTGCTATACGCTATTAT
TCAGTGACTCCAATCAGTGGTCAGGCTGGTCTGATCCAGTGGGTGGACAACGTAGTAAGT
ATATACAGTGTCTTTAAATCTTGGCAACACCGTGTGCAACTGGCCCAGGTCTCAGCAATG
GGTCAAAATAATTCAAAAATTTCTGCTCCACCACCTGTTCCTCGACCAAGTGATATGTTC
TATGGTAAAATCATACCAGCACTTAAAGAGAAAGGCATAAGGAGAGTAATTTCACGAAGA
GACTGGCCTCATGAAGTCAAGCGTAAAGTTCTTCTGGATTTAATGAAGGAAGTCCCCAGA
CAGCTGCTTTATCAAGAACTTTGGTGTGCTAGTGAAGGTTTCAAAGCATTTAGCTCAAAA
CTGAAAAGGTATTCTGGAAGTGTTGCAGCCATGAGTATGGTGGGCCATATTCTTGGTCTG
GGGGATAGACATTTGGATAACATTCTGGTGGATGTCTGTAGTGGGGATATTGTACATATT
GATTACAACATTTGCTTTGATAAAGGTCAACGACTAAAGATCCCAGAAATTGTTCCATTC
CGCCTTACTCAGATGATTGAAGCTGCTTTGGGGATGTCTGGAGTAGAAGGAACCTTCAGA
GCAAACTGCGAAGCAGTTATTGGTGTTCTGAGGAAAAACAAGGATATACTCCTAATGCTA
CTAGAGGTCTTTGTTTGGGATCCACTTGTAGAATGGACACGAGGGGATTTTCATGATGAT
GCAGCAATCGGT
>UniGene92
ATGAAGCTCAAGCGGAGGAGGTCCTTAGAAGTGCCTCCCAAAATTAAATCCTTCATCAAT
AGTGTCACTGCTACTCTGCTTGAGAATATAGAAGAACCCCTAAAAGGTTTTGTCTGGGAT
TTCGATAAGGGAGATTTTCATCATTGGGTTGAGCTTTTTAATCATTTTGATTCATTTTTT
GAGAAGCACATAAAACCAAGAAAAGATTTGCAGGTCGAGGACAACTTTTTGGGATCTGAT
CCTCCTTTCCCAAGAGAAGCTGTACTACAAATTCTCCGTGTTATCAGAATAATTTTGGAG
AATTGTACAAATAAGCATTTTTATAGTTCTTATGAGCAGCATCTTTCTTTTCTTCTTGCT
TCTACCGATGCAGATGTGGTAGAGGCTTGTTTGCAGACTCTGGCTGCTTTTCTGAAGAAA
ACAATTGGAAAATATTCCATTAGAGATACTTCTTTGAATGCAAAGTTATTTTCTCTTGCG
CAAGGGTGGGGTGGAAAGGAAGAAGGCCTTGGATTGATTGCATGTACTGTGCAAAATGGT
TGTGATCCTGTTGCTTATGAGTTAGGTTGCACACTCCATTTTGAGTTCTATACAGTGGAT
GAGTCATCAAGTGAGAGCCATGAAAAAGAACAGTCAAACCGAGGTCTACAACTCATTCAT
TTACCTAGTGTCAATACCTGTCCAGAATCTGATTTAGAGCTTCTGAATAAGTTAGTTGCT
GAGTACAGAGTACCCCCTAGTTTAAGATTTTCGCTACTGACAAGATTGCGGTTTGCAAGG
GCTTTTGGCTCATTATCATCTCGGCAGCAGTATACTTGCATTCGACTGTATGCATTCATT
GTTCTTGTGCAAGCAAGCAGTGATGCTGATGACCTAGTTTCTTTCTTTAACTCTGAGCCA
GAGTTTGTCAATGAATTGGTTTTACTGCTGAGTTATGAAGATGCAGTTCCTGAAAAAATT
CGCATCCTATGCCTTTTATCATTGGTTGCTCTTTCTCAAGATCGTTCCCGACAACCAACT
GTATTGGCCGCTGTTACATCAGGTGGCCATCGTGGCATCCTATCTAGCCTCATGCAGAAA
GCTATTGATGCTGTTGTTAGTGGTACATCAAAGTGGTCTGTTGTTTTTGCCGAGGCTTTA
CTGTCTCTTGTCACTGTTTTGGTTTCATCATCATCAGGTTGCTCAGCTATGCGAGAGGCA
GGGTTTATTCCCACTCTTCTACCGCTCCTTAAGGATACAGATCCCCAGCACTTGCATTTA
GTTGGCTCAGCAGTTCATATTCTAGAAACTTTCATGGATTTCAGTAACCCAGCTGCTGCA
TTATTCAGAGAATTGGGTGGTTTAGATGATACCATCTATCGCCTGAAGGTGGAAGTGTCA
TATGTGGAAGATGATTCAAAACAAAAAGTTGAGGACTCTGACACTAGAGGGAGAAGTCCA
CTAACAGTTCCATCTGCTCCATCTGAGCTAGATAATATGCAACCCCTATATTCTGAAGCT
CTGGTCTCTTATCACCGGCGGTTGCTGATGAAAGCTTTATTACGAGCTATATCTCTTGGA
ACATATGCCCCTGGTAATACTTCTCGTATCTATGGATCAGAGGAAAGTCTGTTGCCACAA
TGCTTATGCATAATCTTTAGAAGAGCAAAAGATTTTGGTGGTGGGGTGTTCTCCCTTGCA
GCAACTGTCATGAGTGATTTAATTCACAAGGATCCTACCTGTTTTCCTGTTTTAGATGCT
GCTGGTCTTCCTTCTGCTTTCCTGGATGCTATAATGGATGGTGTTCTCTGCTCTGCAGAA
GCTATAATGTGCATACCTCAGTGTTTGGATGCTTTGTGCCTGAACAATAATGGTCTTCAG
GCTGTAAAAGATCGTAATGCGTTGAGATGCTTTGTGAAAATATTTACATCTAGAACATAT
TTACGGGCCCTTTCTGGCGAGACACCAGGGTCATTGTCTACTGGATTGGATGAGCTAATG
CGCCATGCTTCGTCTCTGCGTGGACCTGGAGTGGATATGGTTATTGAAACCCTAAATGTC
ATTTCGAAAATTGGGTCTGGAGTGGATTCTTCTTGCTTATCATCAGATACTCCAAGCTGC
TCTACAGCTGTTCCCATGGAAACTGATGCTGACGAAAGGTGCCCAATTTCATCTGATGTT
AAGGAATCTGCCAGGATGGATAGTTCGGAGCATGTGAATGATGTGTCTTCTGATGCATCA
ATGGTGAACATTGAGTCATTCCTTCCTGATTGTGTAAGCAATGTGGCTCGTCTTCTAGAA
ACAATTCTACAGAATGCCGATACATGTCGTATATTTATGGAGAAGAAGGGTGTTGATGCT
GTTCTGCAATTATTTAACTTGCCTCTAATGCCCCTTTCAGCATCCATTGGCCAGAGCATT
TCTATTGCTTTTAAGAACTTCTCTCAACAGCATTCTGCTTCTCTTGCTCGGGCAGTATGC
TCATTCTTGAGAGAACATCTGAAATCCACAAATGAACTTTTAGTTTCTGTTGGAGGAACT
CAGCTTGCTGTACTGGAATCTACAAACCAAACGAAGGTTCTGCGATATCTTTCCAGCCTT
GAAGGTATACTGTCTCTCTCCAATTATTTGCTGAAGGGGACTACTACTGTTGTCTCTGAA
TTGGGCACTGCAGATGCTGATGTCCTGAAGGACCTTGGGAAGACATACAGGGAGATAATC
TGGCAAGTTTCTTTGTGCAATGATACCAAAGTGGATGAGAAAAAGCATACAGATCAGGAA
ACGGAGAATGCTGATGCATCCTCCTCCTCCAATGTTATTGCAAGAGATAGTGATGATGAT
GCCAATATTCCTGTTGTGAGATACATTAATCCAGTTTCTATCAGGAATGGATCCCAGTCT
CTCTGGGGTGGAGAACGTGAGATCCTTTCAGTTCTTCGCTCCGGTGAAGGTCTACATCGT
CGTAGTCGACATGGACTGGCACGCATACGTGGGGGGAGAACTGGTCGGCACTTGGATGCC
TTAAACATTGATTCTGAAGTTCCACCAAATGTACCAGAGACATCATCACAGGATGTGAAA
AAGGTGAGTCCGGATATTCTTGTCCTTGAAATTCTGAACAAACTGGCTTGCACGATGCGC
TCCTTCTTCACTGCCCTTGTAAAAGGATTTACGTCGCCAAATCGTCGCAGAGCTGATGTA
GGATCATTGAGTGCAGCCTCCAAAACCTTGGGAACTGCCTTGGCAAAAATATTTCTTGAA
GCACTCAGTTTCTCTGGTTATTCTACCTCTGGTCTTGATATGCCATTATCAGTGAAATGT
CGATATCTTGGAAAGATTGTGGATGATATGGCAGCTCTGACATTTGACAGTAGACGTCGG
ACTTGCTACACATCAATGGTGAATAATTTTTATGTACATGGAACCTTTAAGGAGCTGCTA
AACACTTTTGAAGCCACTAGTCAATTGTTATTGAATATGCCTTACCCTTTCCCTACAGCT
ACAGCTGATCATGAAAAGACAGTTGAAGGAAATAAAATCTCTCACAGTACATGGCTGCTT
GACACATTACAAAGCTATTGCCGTGTGCTCGAGTATTTTGTCAACTCCTCTTTACTGTTA
TCTCAGAGTTCTGCATCACAGGCCCAGCTGCTTGTCCAGCCAGTTGCTGTTGGTTTATCA
ATTGGTCTGTTTCCTGTTCCAAGGGACCCTGAAGTGTTTGTTCGAATGTTGCAATCTCAA
GTTCTGGATGCTATATTGCCTGTCTGGAACCATAATATGTTTCCAAATTGTAGCCCGGGA
TTTGTTGCTTCAGTTGTGTCCATTGTTACACATATATACTCTGGTGTTGGAGATGTCAAA
AGGAATCGCAATGGTGTTGCAGGTAGCACAAATCAAAGGTTCATGCCACCACCTCCTGAT
GAGGGTACCATTGCCACGATTGTTGAAATGGGGTTTTCAAGGGCTAGAGCTGAGGAAGCA
TTGAGAAGAGTTGAAACAAATAGTGTAGAAATGGCCATGGAGTGGCTTTTTAGTCATGCT
GAGGATCCTGTGCAGGAGGATGATGAACTGGCTCGGGCACTTGCATTGTCGCTAGGGAAT
TCTTCAGAAGGATCCAAAGTTGACAGTATGGACAAGTCAGTAGATCTACTGACTGAAGAA
GCTCAAATGAAGGCACCTCCTGTTGATGATATTCTTGCAGCATCACTAAAGTTATTTCAG
AGTAGTGATACAATGGCTTTCTCGTTAACAGATTTGCTGGTAACCCTTTGCAATCGAAAC
AAAGGTGAAGACCGTCCGAAGGTGGTATCTTATCTTATTCAGCAGTTAAAGCTTTGTCCA
ATGGATTTTTCAAAGGATTCTGGTGCATTGTGCATGATATCACATATTTTAGCACTGCTT
CTTTTTGAGGATTCCAGTGTTCGGGAAATTGCTGCAGAGAATGGTATAATATCTACCTCA
ATAAATATTCTGATGAATTTCAGGGCTCTCAGTGCATCTGGAGCAGAAATTCTTGCCCCA
AAATGTATCAGTTCTCTGCTGCTCATCCTGGATAACCTGTTGCAGTCCAAACCTAGAATG
TCATCTGAATCAGTTGGAGGAATTCAAACAGCTTTGCCGGACTCTTCAGTTCCTGCACCA
GATACAGAGGGAAAATTGGCTTCTGATCTTCCTGAAAGAGAAACTGGCTCAGAATTCGAG
AAAATATTGGGGAAATCAACTGGTTATTTGAGTGTTGAAGAGAGTCATCAGGTGCTGCTA
CTTGCTTGTGACTTGATGAAGCAACATGTTCCGGCTGTCATTATGCAGGCCGTTCTGCAG
CTTTCTGCCCGCTTGACAAAAACTCATGCTTTAGCACTCCAATTTCTTGAAAATGGAGGC
TTATCTGCTCTTTTTAATCTTCCAAGGAATTGCTTTTTCCCAGGATATGACACTGTTGCT
TCTGCCATAGTGCGGCATCTCATTGAGGACCCTCAGACCTTGCAAACAGCCATGGAGTTG
GAGATACGACAAACTTTGAGTGGGAACAGGCATGCAGGCCGGACTAACCCACGAACATTT
TTAACTACAATGGCTCCTGTTATATCTAGAGATCCTGCTGTTTTCATGAAAGCTGCAGCT
GCAGTTTGTCAGTTAGAATCATCTGGGGGGAGGACTCTTGTGGTCTTATCAAAGGAAAAA
GAAAAGGAGAAAGATAAATCTAAGGCATCTGGTGTAGAAGATTCTGTCAGGATTTCTGAG
GGCAAGGTTAGTGATGGTTCAGGTAAATGTGCCAAAGGTCATAAAAAGATTCCTCCTAAT
CTCACTCAAGTTATTGATCAGCTCCTTGACATAGTTTTGAAATATCCGTTGCAAAAAAGT
GAGGAAAGTAGCGCGAACGAGACTACTTCTATGGAGGTAGATGAACCTGCTGCCATTAAG
GTTAAGGGCAAAGCCAAGGTGGATGAGACAAGAAAAAAGGAGTCAGAATCTGAAAGATCT
GCAGGGCTCGCTAAAGTGACGTTTGTTCTCAAGTTATTGAGTGATATTCTTCTAATGTAT
GTGCATGCAGTTTGGGTCATACTGAGGCGGGATTCAGAACTATGTCAACTTCGTGGATCT
GGTCAAACAGATAATCTAGGTCATGGTGGGCTACTTCATCATGTGTTGCATCGTCTACTT
CCAATATCTGTTGACAAATCTGCAGGTCCTGGTGATTGGAGAGACAAGTTGTCTGAAAAG
GCTTCATGGTTCCTGGTAGTTCTTTGTGGCCGTTCTGGAGAAGGGCGGAGGCGGGTAATT
AATGAACTTGTAAAAGCCATGTCATCATTCTCTAACTTGGAAAGCAATTCAAGTAAGAGT
ATGTTATTGCCAGATAAAAGGGTTTTTGCATTAGCTGATTTAGCGCACTCTATTTTGTCA
AAGAATGCATCCTCTGGTAACTTGCCTGGTTCTGGATGTTCACCGGATATAGCAAAAAGC
ATGATTGATGGGGGAATGGTGCAATGTCTAACTGGTATTCTTAAAGTGATTGATTTGGAC
CACCCTGATGCTCCCAAGATTGTTAATCTTTCACTTAAAGCTTTGGAAAGTCTGACCAGA
GCAGCTAATGCCAATGAGCAAGTTCTAAAATCTGAGGGTCATAACAAGAAGAAAACCGCT
GAATCAAACGGAAGACATGATGATCAGGCTACTACAGCAGCAACTGAGGTGATAGAGCAT
AATCAGAATAGTGGTGGAACAGCAGAACTTCCAAATGCTGGGGAGACTGAGGTACAACAA
TGCCAAGTTCCTACTGTAATTGAGAGTAGGAATGATACTGTTCCTAATCAGTCTTCTCAG
CAAGATATGAGGATAGAAGGTGAAGAGACAATGGCCCACAATCCGCCAATGGAGATGGGG
ATGGATTTCATGCGTGAAGAAATGGAAGAAGGTAGTGTATTACACAACAGTGACCAAATT
GATATGACTTTTAGGGTCGAGAACAGGGCTGATGATGATATGGGTGATGAGGATGACGAT
ATGGGAGATGAGGGTGAGGAGGATGAAGATGATGATGATGTGGAGGATGAGGATGAAGAT
ATCGCTGAAGATGGTGCTGGCATGATGTCACTAGCAGATACTGATGTGGAAGACCATGAT
GATACTGGTTTGGGTGATGACTAC
>UniGene93
CAGTTAGGGTTCGACTCAGTGCAGCAGCAGCAGCAGCAGCAACAGCAACAATTAGGGTCT
AGGCAGGCATTGCAACAACAATTACTTAGAAAACCTGAAGGGAATGAAGCTCTCCTAGCC
TATCAAGCTGCTGCTCTTCAAGGTGTTATTGGAGGAAGCAATTTTGCTTCCTCTTCTGGC
CCAATGCAAATGCCTCAACAGTCCAGGAAATTCATTGATTTGGGTCAGCAGCATGGTTCT
TCCCAGGATGGACAGAATAGGAATCAATCTGTTGAGCAACAAGTTCTGAATCCAGTTCAG
CAGGCTTATCTTCAGTTTGCTTACCAGCAACAAAAGAATGCTTTGGCAATGCAGTCACAA
ACAGCCGCTAAAATGGGTGTTTTGGGTCCTGCCTCAAGCAAGGATCAGGACATGCGAATG
GCGAATTTGAAAATGCAGGAACTCGTGTCCATGTCCATGCCCATGCAAGTGGCTAATCAC
GCCCAAGCATCATCCTCCAAAAACTCGTCTGAGAACATTTCGCGCAATGAAAAGCTGGTG
GAGCAAGCTCCACAACTAGCATCTGAGCAGAGGAGTGAGCAAAAGCCTCCAACCCAACCC
CCTGTTATTGGACAATTAATGCCGAGCAATGTCGTAAGGTCCATGCAGGCACCACAGGCT
CCACAAAGTGTCCAAAATCTGGCAAACAACCAGCTTGCAATGGCTGCGCAGTTACAAGCA
ATGCAGGCATGGGCACTTGAGCGCAATATTGATCTATCACTACCTGCGAATGCAAACTTG
ATGGCACAGCTTATTCCACTAATGCAGTCAAGGATGGCTGCTCAGCAAAAGGCCAATGAA
AGCAGTGTTGGTCCGCATGCATCATCTGCTCCACCCGTGCCAAGGCATCAGGTTGCTTCT
CCGCCTGTTGCGAGTGAGAATTCTCCACATGCCAATTCCTCGAGTGATGCATCTGGACAG
TCTGGTCCTCCTAAAGTGAGGCAGAATGTTTCACTTGGGCCTTTTGGTCCGAGTTCCAAT
GCAGGGATGGTCAACAACACGAACAACCCTGCAGGGCAACACCCTGCTTTTCACAATAGA
GAGAGCCAAGTGCTTGCCAGAACTGGGGCTGTGCCTGGAAGTGTGGTACCTCATATGCAT
CCCCCTCAGTCTTCTGCAAACATGAGTCAAGGTGCTGACCAGACTTTGCCTGCAAAAATT
CCGTTAAGTAGTCCTGAAACTTCACAAATGCAGCATCCCAAGCAAGTAACTCGATCTTCC
TCTCAGTTAGCAGGTCCTTCCAATGATGGAGGATCAAACAACCACTTTCCATCACAAGGA
GGGACTGCTGTCCATATGTCACAGCAGCGGATTGGGTTCACGAAACAGCAGTTGCATGTT
CTTAAAGCTCAAATACTAGCATTTAGACGATTGAAGAAAGGAGAAGGTACGCTTCCCCAA
GAGCTTCTTCAAGCTATTGCTCCACCACCACTTGAGTTGCAGCAGCAACTTCCAGCAGGA
GTAAGTAATAGGGATAGATCTGGTGCAAAAAATGCCGAGGACCAAGGAAAGCATGTGGAA
TCCAGTGAGAAGAACTCTCAGCCAATGCCATCTGCTAATGCACCTAATGTTGCAAAAGAG
GAGTCTTTTGCAGCAGATGAGAAAGCAGCTATCCCATTAAGTCACACGCAAGGTGCAGCA
GCTATGATAAAGGAACCTGCAACCTCAACGGCCACTGGAAAAGAGGAGCAGCAATCTGCC
ATTTTCCCTGTGAAGACTGACCAGGAGGCAGAACGAAGTCTTCAGAAAACTCCTGTTAGA
AGTGATCCTGCAGCAGACAGGGGGAAAGCAGTTGCACCACAGTTTCCTGTGACTGATGCA
ATGCAAGCTAAGAAACCGGTGCAAGCAACCACTACAAGCCAACCAAAAGATGTTGGCTCT
GCCAGGAAGTATCATGGCCCGTTGTTTGATTTTCCATTTTTTACTAGAAAGCATGATTCT
GTTGGGTCAGGGATGGTTAACACTAATAATAATCTAACTTTGGCATATGATGTCAAAGAG
ATTCTTTTTGAGGAGGGCATTGAAGTGCTTAGCAAGAAAAGATCAGAAAACCTGAAGAAA
ATTAATGGCTTGCTGGCAGTAAATTTAGAGAGGAAAAGGATTAGACCAGATCTTGTATTA
CGGTTACAAATTGAGGAAAAAAAACTTAAACTTCTAGATCTTCAGGCACGCTTGAGGGAT
GAAGTAGATCAACAGCAGCAGGAGATAATGGCAATGCCTGACAGGCCATATCGGAAGTTT
GTTAGGTTATGTGAGCGTCAACGAATGGAACAAGCAAGACAAGTGCAAGCATCTCAAAAG
GCTATGAGAGATAAACAACTAAAGTCCATCTTCCAATGGCGCAAGAAACTTCTTGAGGCT
CATTGGGCAATCCGTGATGCACGAACTGCCCGTAATAGAGGCGTTGCCAAATACCATGAG
AGGATGCTGAGAGAGTTCTCTAAGAGAAAGGATGATGATAGGAATAAAAGGATGGAGGCT
TTAAAGAATAATGACGTAGAAAGATATAGGGAAATGTTGCTAGAGCAGCAGACTAGCATC
CAAGGTGATGCTGCTGAGAGATATACTGTTCTATCATCATTCTTGACGCAGACAGAAGAA
TATCTTAACAAACTTGGAAACAAAATAACTTCAGCCAAGAATCAACAGGAAGTAGAGGAG
GCAGCAAACGCTGCTGCAGCAGCTGCACGGTTGCAGGGTCTGTCGGAAGAAGAAGTAAGG
GCAGCAGCAGCTTGTGCTGGAGAGGAAGTAATGATAAGAAACAGGTTTATGGAAATGAAT
GCTCCTCGGGATGGTTCATCAGTTAGCAAGTATTACCATCTTGCTCATGCTGTTAATGAG
AGGGTCATAAGGCAGCCCTCAATGTTACGATTTGGAACTTTACGAGATTATCAGCTTGTA
GGATTGCAGTGGATGCTTTCTTTGTATAATAACAAATTAAATGGAATCCTGGCAGATGAG
ATGGGTCTTGGAAAGACTGTGCAGGTGATGGCATTGATTGCTTATCTGATGGAGTTCAAA
GGAAACTATGGCCCACATCTTATAATTGTTCCTAATGCTGTTTTGGTTAACTGGAAGAGT
GAGCTTCATACCTGGCTGCCATCTGTATCATGCATTTTTTATGTTGGTGGAAAAGATCAA
CGGTCAAAATTATTTTCTCAAGAGGTTTGTGCCATGAAATTTAATGTTCTTGTGACAACT
TATGAGTTCATCATGTACGATCGGTCAAAACTTTCTAAAGTGGATTGGAAGTATATCATA
ATTGATGAAGCACAGAGAATGAAGGACAGAGAATCAGTTTTAGCCCGTGATCTTGATAGA
TATCGCTGCCAGAGGCGTTTGCTTCTGACAGGGACACCATTGCAGAATGATTTGAAGGAG
CTTTGGTCCCTTCTGAATCTACTTTTACCTGAGGTTTTTGATAACCGGAAAGCTTTTCAT
GACTGGTTCTCAAAACCGTTTCAAAAAGAAGTTTCTGCACATGATGCAGAGGATGACTGG
CTTGAAACTGAAAAGAAGGTCATCATCATTCACCGACTTCATCAAATTTTGGAGCCTTTT
ATGCTCAGGCGTCGTGTTGAAGATGTGGAAGGTTCTCTTCCACCTAAGGTTTCCATTGTT
TTGAGATGTAGAATGTCTGCAATCCAGAGTGCCATTTATGATTGGATAAAATCCACTGGT
ACTCTTCGACTGGATCCTGAAGATGAGAAACGCAGGGCTCAAAATAAACCAATTTATCAG
CCCAAGGTGTACAAGACATTAAATAACAGATGTATGGAACTTCGGAAAGCTTGTAATCAT
CCTTTACTTAATTACCCTTATTTTAATGACTTCTCCAAAGACTTCCTTGTCAGATCTTGT
GGAAAATTATGGATTTTGGATAGGATCCTTATAAAACTTCAGAGGACAGGGCATCGAGTA
CTGCTGTTTAGTACCATGACTAAACTCCTTGATATATTAGAGGAATATTTGCAATGGAGA
CGACTGATATACAGAAGGATTGATGGAACAACTAGCCTGGAAGACCGTGAATCAGCTATT
GTGGATTTTAATAGCGCTGATTCAGACTGCTTTCTCTTCTTGCTTAGCATTAGAGCAGCT
GGAAGGGGTCTTAATCTTCAGTCTGCTGACACAGTTATCATTTATGATCCTGATCCAAAC
CCTAAAAATGAAGAACAGGCAGTGGCTAGGGCTCACAGAATTGGACAGACAAGAGAAGTT
AAAGTCATATATATGGAAGCAGTTGTTGGCAAAATTTCCAGTCATCAGAAAGAGGATGAA
TTGAGAAGTGGAGGTACTTCAATTGATCTAGAAGATGACCTTGCCGGTAAAGATCGGTAC
ATGGGTTCTATTGAAGGCCTCATAAGGAATAATATTCAACAATATAAGATCGACATGGCT
GATGAGGTTATCAATGCTGGACGTTTTGACCAAAGAACAACACATGAAGAGAGGCGCATG
ACTTTGGAGACATTATTACATGACGAAGAGCGGTATCAAGAAACTGTACATGATGTTCCA
TCACTGGAAGAAGTAAATCGTATGATAGCAAGGAGTGAAGAGGAAGTAGAGATATTTGAT
CAAATGGATGACGAGCTGGACTGGACCGAGGAGATGACTAACTATGATCAGGTACCTAAG
TGGCTTCGAGCCAGTACAAAAGATGTGAATGCTGCAATTGCTAATTTATCAAAGAAGCCA
TCAAAGAACATCTTGTTTGCCAGCAGTATGGGTGTGGAATCTAATGAAGGGGAAACTGAA
AGAAAAAGGGGAAGACCCAAGGGAAAAAAATCTCCTAATTACAAGGAAATTGATGATGAC
AATGGCGATTACTCTGAGCCAAGCTCAGATGAGAGAAATGGATATTCTGTACCTGAAGAG
GAGGGTGAAATTCAAGAATTTGAAGATGATGAATCTAGTGGTGCTGTTGGCGCGCCTCCC
ATCAATAAGGATCAATCAGAAGATGATGCTGCTGCATCTGGTCGTCGGTATGAGTATTCC
CGGGGTACAGAAAGTACTAGGAATAATCATGTAGCAGAAGAAGGGGGTTCCTCTGGATCT
TCCTCTGATAGCCGGAGAGTTGCAAGAGCAGTATCACCTGTTTCTTCACAGAAATTTGGG
TCTCTGTCTGCATTAGATGCTAGACCAGGTTCTATTTCTAAGAAAATGCCAGATGAACTG
GAGGAAGGAGAAATTGCAGTGTCTGGAGATTCTCACATTGATCACCAGCAATCCGGAAGT
TGGATACATGATCGTGATGAAGGTGAAGATGAACAAGTTGTGCAACCTAAGATAAAACGA
AAACGCAGTATTAGGCTGCGACCCCGCCATACCTTGGAGAGGCTAGAGGAGAAGCCTGGC
ACTGAGGCACAACGTGGAGATTTGTTGCCTTTCCAAGTTGACCATAGGTATCAAGCGCAG
TTGAGGACTGATTCTGAAATGAAAACATTTGGAGAGCCCAGTGCTTCTCGGCAGGATCAA
GTTGATTCATTGAAAGGCAAGAGAAACTTACCTACAAGGAGAATAGCTAATGCATCAAAA
TTGCATGCATCACCTAAATCTGGCAGATTGAGTATGCAATCTGCTGCTGCTGAAGATGCC
GCTGACCACACTAGAGAGAGTTGGGATGCCAAAGTTACAAATGCAACTGGTAATTCAGCG
TTGGGTTCTAAGATGTCAGATGTCATCCAAAGAAGGTGTAAGAATGTAGTTAGCAAGCTT
CAAAGGAGAATAGATAAGGAAGGCCAACAAATTGTACCCCTCCTAACTGATTTGTGGAAG
AGGATTGAAAATTCTAGTTATATGGGTGGTTCTGGTAATAATCTTTTGGATTTGCGGAAG
ATTGAAATCCGTGTTGACAAATTGGAGTACAATGGAGTAATGGAGCTTGTGTTTGATGTG
CAATTTATGTTAAAAGGTGCTATGCAATTCTATGGGTTTTCACATGAGGTCCGATCTGAA
GCAAGGAAAGTGCACGATCTCTTTTTTGACATCTTGAAGATTGCATTTCCAGACACAGAT
TTCCGTGAAGCTAGAACTGCACTTTCCTTTTCTAGCTCTGCTGCAGGTTCTGGTTCTGCT
CCATCTCCAAGACCATCAGTTCTAGGCCAAAACAAGAGACACAACAGATTGGTGAATGAG
GAATCAGATAATGCTACTCCTCACAAACCAAAATTGATCCCTGCAGGTGAAGACACCAAC
CCTAGGGTCAAAGTCCACTTGCCAAAGGAAACAAGGCATGCAAGTGGAAGCGGTGGCAGT
AGCCGGGAACAGTATCAGGATGGTTCCCCTTTGCATCCAGGTGAGTTGGTTATCTGCAAA
AAGAAGAGGAAAGACAGGGACAAGTCAGTAGTGAAGTCGAGGACTGGATCAAGCGGCCCT
GTTTCTCCACCTAGCATGGGTCGGAATATTATGAGCCCTGCTCCTGGTTCAGTCACCAAG
GACAACATGAGAATGAATAGGGAGTGGGCCAACCAATCCCAACCGGCAAGCAATGGCGGC
GGCAGCGGCAGTACAGCTGGAGCTGGAAATGTTGGGTGGGCAAATCCGGTGAAGAGGTTG
AGGACAGATGCTGGCAAAAGGAGGCCAAGCCATTTA
>UniGene96
GTGGAGTTCGAGCTCGGTGTTGGAATTTGTTTTCTTCTTTGTTTAATGGTGAAGATGGAA
CTTAACGATAAGCAGTCTGGAGGAGAAAAACGTTCGGTGCCATTTGATATCGATCTTAAC
GAGACTCCTGTTCCTTCTCCTCGTGAAACGCTCACTGGAGATGATGTTTTTCCGCCACCG
CGTTCCCATGGCAGTGGTGGTGGTGGTAAAGGTAAACTCGTGCTTTTGGACATTAATGCG
TTGCCCACGGAGGCGGAGGCAGCGGAAAGTGGTGAATTTGTGAACTCTGGAATGCACTCT
GTGCGTGATACTTCATCTAATGGCAACACAAATGGGGCATGTTCTAATTTATTATTTGTG
GGGGATCAGTGTGATTTTATGAAGGCACCTCAAAATGTCACGACTGTTGTTAAATCAGGT
CCTGTAGATATTGTACAGCAGAGGCTGAACTTTTTTAGAAACATGAAGGAAGTAGGTAAA
CACTCTTTGTCTACAGGAAGGAATTTGGCAAATGATTTTTCTGCAGATACAGTATCATTC
CAGAATCAGAGTGAAAAACTTTTGCAGAATTTAAGAGAATTCATTTTTAATAAACATGGC
ATATTGGAAGATGGTTGGCGTGTAGAATTCTTTTATTGTCAGAACAGGTGTAAAACATTT
GCCATTTACTGCTCACCTGATGGAAATAAGTTTGAGTCGATGCTTGATGTTGCCTGTCAT
CTTGGCTTGGTCTCAAATTACTATTCTTTGGTACCTCAGAACAAAAATGATGGATTTGCT
TTAACACAGAACAGGTTGCACTTGCACACAATTAGAAAGGAGTCAATGATGTTCTCAACA
ACCAAGGACTTGAGAGAGTGTCAAGAAAATTTGAAAAGAGGTATTGCTGGGAAGTTCTTG
TTTGGCATGGAGAATTGGGATGCTGAGGCTTGCAAGTTGAGGGGTAATGCAAAAGTTGCA
CAAATCAACTTAGAACCAGCTGATTTTTGTGGATCTTCTAATTTTGAGGATGGATTTCCA
ATCCAGTTTGAAGACTTCTTTGTTCTTTCTATAGGAGAGGTTGATCCACGGCCTTCCTAT
CATTGTACCAACCAGATTTGGCCTGTAGGTTTCAAATCCACTTGGCATGACAAGATTACT
GGATCTGTTTTTGTATGTGATATCTCAGATGGTGGTGATTGTGGCCCAGTTTTCAAGGTT
CAACGATATCCATGTTCTACTCATTCCCTACCTACTGGGTCAACAATCCTGTCCAGGCCA
AGTGTTGGCATGGATAAGAATACAACTGATAATACTTTTGGCGGCAATAATCATGAGGAT
ATAAATGTTCAGATGATATTCTCAGACCTTAGCCCTCCACACTTGGATTTTAATATTTGT
ACAGATGTAACAGCTTCAGCAGTCACACAAAATGTTAGGAAGCCTTCACCCAGTAGTAGA
CGGCTGTGTGATGATATTGGCGAATTTCTAGTCGAAGGGAGATCATCATCTTCTGTTTGG
AGAATGGTATCTGAGAAGCTGGTGCATTCTTGTCATCAGGTGTACAAACAGACCGGTGTA
TGTAAATTTTTTTGTAGGCATGCTTCTGAATGGTGGTCTTCTTGCATGGTCTATGAGACG
GTGGAGACTATTGAATCAACTTGTTCTTTAGCCAAGTTTTGTCATATGTCTGGCCCGTTT
TATATTCCTCCTCACATTGAAAGCAATGAGGAGCTTGCTACTAGCTGTGAAGCATTGATG
AAGTGGTTAGCAGAAGATAGGTTTGGGCTGGATGTTGATTTTGTGCAAGAAATAATAGAG
CAGCTTCCTGGGGTCCATTCCTGTTCAGATTATATGTTGCTCAATAAGAGAAGTGACAGA
TCCAAGTTACAGACTGTTGGAAATGGGTTTCTTCTGGAAAAGAAGAAAGATGATGTGGAA
CATGAGAGAGAAATGTATAGTACGTTAAACAGTTGTAAAAACCATAGAAAGCACCTTCCA
AAAGCTCTCTGTCCCCCTGGCAAGCCATTGAGCTCAAAGCTTCCCGCAGTTTTAGTTGGT
GATGTTCTTCAGTCATGGGAGTTACTATGGCGCTTCTCTGAAGTGTTGGGACTTGAAGAA
CCTTTATCATTTAAGGATCTTGAAGAGGAACTTATAGAGTGTTGTTCCTTTTCTCAATGG
AAGAGTTCTGCATCGAGAATTAGTGGTAAAAGTCAACATTCATTAATCACATATGAAATG
GAAACTTTGGAAGATGCAGAACTGAGACAGGCATCTGATGATCATAGCAGTTGTGCTGGT
GAAATTTTGTCTAAGGCTCATTTCTCACTGCTGAAAATACTTTTGGCAGAACTACAGTCT
AAATTAGCTGGTCTTGTAGATCCTATTGAAAGTGGAGAGTCCAAGTCTAGAAAGAGGAAA
AAGAAAGATGCAGATCACTTGATTTTTGCTAGAAAGTCAATGCTTGATTCTCTGCCTATA
AATGAACTTACTTGGCCAGAACTAGCACGGAGATACTTATTAACTGTCTCATCCATGGAG
AGTAACCTTGATTCTCTGGAGGTTGTAACTCGTGAAAGTTGCAAATTGTTTTATTGTTTG
CAAGGGTATAGTGGAGCACTTAGTGGTTCTCATCCAGGAGTAGCTGTAATGGAAGCTGAT
GCACTGCTGCTTGCAGAGGCTACGAAGCAGATCTTTGGTGCATCAAAAAATATTAATGAC
CTCTTAATTATGGATTCCAACAACTTTGTTGCACCCAGTTTCAACAATGAAGTTAAAGCG
AATAATGATGACATTCCTAATTGGGCACAATTGCTAGAACCTGTGAGAAAGCTACCTACA
AATGTGGGAGCTAGGATTCGAAGGTGTATTTATGATGCTTTGGATCTTAATCCACCAGAA
TGGGCTAGAAAGATTTTGGAACATTCAATCAGCAAGGAAGTGTACAAGGGAAATGCATCA
GGACCTACCAAGAAAGCTGTTCTGTCAGTATTGGCAGATGTTTGTGGTGAAAACCAGCAG
CAGCAGAAACCTACCAGCAGGAAGAGAAAAGGCAAGTGTGCTAGTTCTTTGTCTGAGGTG
ATAATGAAACTATGTCGAAGAGTGCTTCGGTCTGCTGTTGCTGATGATGAAGAAAAAGTT
TTCTGTAATTTGCTGGGAAGAACACTTCTGAATGCTTCTGATAATGATGATGAGGGACTA
CTAGGATTTCCTACAATGGTATCCCGTCCTTTAGACTTCAGAACAATTGATCTGAGATTG
GCTTTTGGGGCCTATGGAGGATCACATGAAGCTTTCCTAGAGGATGTTCGGGAGGTTTGG
CACCATATACATACAGCATATGCTGATCAGGCTGATTTAGTCCAATTGGCCGAAACTTTA
TCGCAAAATTTTGAGTCACTTTATGAAAAAGAGGTTCTTGCAGTTGTCCAGAAACTGACA
CACTATGCTGCTACGGAATGCCTGAGTTCTGAAGCTAAGAAGGAAATGGAAGATATCCTT
GAGACTGCAAGTGAGATTCCCAAAGCACCTTGGGAAGAAGGTGTCTGTAAAGCTTGTGGT
GTTGACAAAGATGATGACAATGTTTTGTTGTGCGATAAATGTGATTCTGGGTATCATACA
TATTGCTTAGATCCTCCACTTGCGAGAATACCTGAAGGAAATTGGTACTGTCCTTCATGC
ATCAATGGGCATTGCATCAAGCAGGGAGCTTTGCAGGTTCCTCAGTTCACTAGTCAGTAC
GTCAAAAGAAGACGTCAAGGAGAGTTTACTCATGGTGCTCGGGAGGCAGTCACACATCTA
TGCACAAGTATGGAAGTCAAGGAATATTGGGAGTACAACATAGAAGAGAGAATATTCCTT
CTTAAGTATTTAGTTGATGAGGTGCTGAACAATGCTAATGTACGTGAAAACCTAGAACAA
TGTGCCTCAGCTTCTGCTGATTTGCAGCAGAAATTGCGATCGCTAAATACAGAATGGAGG
AACCTGAAGTCCAGAGAAGAAGCCCTTGCTGAAAAAGTGGCAAAAGCAAATACAGTAACG
CCTAATGGCATTGGAAAACTGGGAATGGAAGGGACAACTACTGTGCTCCCAAACTATGAA
AAATTGATGCAACAGCCTGTTAATAGAAGCAGTTTATGTTTGAACTCCACCATTGGTCTG
GTAAATTTGGAAGATGGTCCTCAGACTCATGGGTCGAATAAGTTTACTAAACAGCCATAC
TGGTTATATGCAAATGGTATTCCAGAACAACATTCAACCAGCAGTGGAAGTCAATTTATG
AAAAATACTGATTCTGAATGTCATATAAACCAACCTGATTTGAAAGAGTTACATGCCAGT
AATCCTGAGGCAGTCTTCATCAAGAATAGGATTGCTATGTTGCGGGATTCAATTACTTGT
CTAGAGTCTCAGTTGCAGAAAGTTGCATTGAGGAAGGACGTTTTAGGCCAGGACTCTGCT
GGACGGCTATACTGGGTCTTTTATAGGCCAGGTACATCTCCATGGGTGGTGGTTGATGGG
ACTACACTGTTGCAGCAAAAGGGCATTGCTGAAGGACACAGGAAGATGCTATCTGACAAT
CTGACTCTTAATTCTTCTCCAACTGGAGTGGAGTTCATGTTCAAAGAATCAAATGCTTTT
AGTCCGTCTGTAACTGATTTGTCTAAGGGTGGTGCTCCAGGATCCTGTCAATGGCTTTCT
TACCAATCTGATGCTGAGATTGAAGAACTTATTCAATGGTTGAGAGATAATGACCCAACA
CAGAGAGATTTGATAGAATCTCTTTTGCACCGGGTGAAAGTTGGACATTGCAGCTCCAAT
AAAATTGGAAGCAGCGCAGAAGAAATTTGTCAACCAACTGCAATGTCCATGAATGTTAAA
AAAACTGTGAAGTTGAATGCTCTTAATACTAATGCTTCTGTTGCCCTGGAAAAGAAGTAT
GGTCCTTGCTTGGAACTGGATGTCAACAACACTCAAGTGACCTGGAGTGGGGATACTGAT
GAGAGAATGTGCCGGTGTGATTGCTTGGAGCCCATATGGCCTTCTAGGCATCATTGCCAC
TCCTGCCACTGGTCGTTTTCTACAAAGTATGAACTCATGGAGCACAATGATGGAAAGTGC
CGATCCTCCCGGAGCAGCAAAGGGATTAATGAGGTCTTGAAAGAGAAAGCAATATTGAAG
AATGAACCGGGAGACGGTTCTGGGAAAATGGGAAAATGTAAGTCTGGTAGTAGGAGGCAT
GAGATTCAATTTGGGTTGGCTAGATTTCCAAAGGACTTTTCATCCCCTTACAACCTTGAA
GAGGTAAGTACCAAGTTTGTTGTTAGAACCTCTAATAAAGAACTGGTGAAGGAAATAGGT
CTTCTTGGTTCAAATGGCATTCCATCATTTGTACCATCCGCATCTCCTTATCTCCATGAC
CCTACTTTGAAGTTAGAGCCTTACTGGAAAAACGAGGCTAGTCAAGGTGGTGGTTCCAAT
AATGTGGAAAATCGGTGTGAGGGAGCTGTTGAAGGTAATTCGGTAACCAGCAAAAGACAT
CTTACCAATGCCATCAACTCCCCAAAGAGATTTCCTGGAGGTAGCCTTTATAAGGAATTG
GAAGAAATTAGTAGATCAAATATAATGAATGACAAGAGAGANNAGTNTTCGAGATTTACT
GGTTCAAAACGGAGGAATGTTCTATCTAAAATTCATGATTCTTCATTGAGGCCCCTTGTT
GGGAAGGGGGCTCAAATTCTTAGGCAGCTCAAAATTAACTTGCTTGATATGGATGCTGCC
GTTCCTGAAGAAGCGCTGAAAGCCTCAAAGGCTCATCTGGAAAAAAGATGTGCCTGGCGA
GCATTTGTCAAATCGGCCAAGTCAATATTTGAGATGGTTCGAGCAACAATTGTATTTGAA
AACATGATTAGGACAGATTACCTGAAAAGTGAATGGTGGTATTGGTCATCAATTTCTGCA
GCAGCAAAGATTGCTACTGTGTCTGCTCTTGCCCTCAGAATATACACCTTGGATGCTGCT
ATTGTCTATGAAAAGCTTCCTCCCATTTCTTCTCCTAAAGAAGCTGCAGAAGTTGGGGGA
GAAAATTCTTCGCCAAATAATCAAAAGCCAGACGGCAAACCTGTAAAGCTTCCTGCTACG
GATCCAATTGCCAACAGCAAACCACAAAGCAGATCAGCCAAGAAAAGAAAAGATTCAGAA
GGA
>UniGene97
GTGACAAGGAGTAGAAAGGAAATCATGGAGAGGAAGGGTGAGAATGGAGCTAGGGTTGAC
ATGAGGAAGAGGAAAAGGCAGGAAGGTGAAGAAAATTCAGAAAAAATGCTTCTTGGGAGG
GTTGCTGACGTGGGTCTTGACGTCGAAGGAGTTCAAGGGTGGTTTGGTGAAGGGAGTTCA
GATGTTTTTAGGTGGTTTGATGAAGTTGGTGAAGCTAATGGTGGTGAAAGCTTGCAGCTT
TGGCCTGGAGTCGGTGCATGTCCCAATGTTGGACAGGCTGTTGGCGGTGAAGTGGTTCAT
AGTGGGTATGGTGGGCAGTGTAGTAGAAATGAAGTTTTGGGTCTTGATGTCAAAACTTTT
AACTTCTGGAATGGTAAAAATTGCAGCGACGGAATCCAGTTGGGTAAGTCCGGTGAAAAT
GGTGACATGGGTCTTGATGCTGGCGGAGTTGGAGCCCTATTTGGTGAAGTTAGTGGTATT
AATCCTGATTTAGGTTCTTCTGATGGAGATATTCGTGGGTTCGGTGGTGAAAACTGCGGG
GTGAGTCCATGTGGTGAAGGAATTGAGGGTTTACTAAGTGGCAGAAATATCAATGTAAGG
AACGAAGGGATCCAGAGTTTATTTGGTGAATGTGAAAATGGGGCGATGAGTTCTGGTAGT
GGAGGGCTGTCTGGTCTAATTGGTGGAGTGAGTGATGGAAATGACGGTTTAAGTTTTGGT
GGTGAAGGGGTTCAGTGTTGGTGTGGTGAAGCTGGGTGTGCAAGTATTGACGGTAAAGGA
ATTCAGGGCCTGTTTGGTGAAATTGCATTTGCCAATGGTGCTGAAGGAGTTGAATACAAA
TATCATGAGAAGGGAGAGGGAAATGGTGTTAAAGATGAGGAACAACTAACGAAGGGTACG
TCCAAAGGATCAAAGAAAATTCTGGCTGTTGAAGCCGTGGACCAAGTTTCATGTGTAGTT
GATGGAGCTGAGATGGATGGTTCCAAATCTAAGCAAGGAAGGCCGAAGGGTTTGAAAAGT
AAGAAGAAAAATTGTGAAGCTGAAGAAAGTAGGGACTTTTGTGACCAAATTGTGAATGGT
AAAGATGGTGGTTCAGGAAATGTTTCCCGAAGTGGTTTAGTGAGTGAGAAGACTGCTCTT
ATTGATGGTGAAGAAAATAAGATGCCTGGTAAGGACAATGGTGTTTGTGGACCAGAAACT
TCGAATGTTGGCAAGCAGGATGGTTGTGATTGCCCCAGGAATTCAAAGAATGATAATAAA
CTAAGTGTCAGGGAAGATACTGAAAGGACAAGCACAGATAAGATGGCACCGCAGAAGGTT
AAGCAGAGCTGTTCAGATATTTCTAATAATAATAATGGGAATTCTGTAGCTGAACAAAAT
GAAGTACTCCCAAGGGAAATTCCAAGGTTGAAGAATGAAATGACATCTGTTAAATTTGGG
GAAGATGGAGAAATACTTGGTAAGATGTCTAGTTTAGGGGGTGGAAAAACTACAGCATCA
CAATGTAGGCGTGGCAGACCAAAGGGTTCAAAAAATAAGAAGAAAGAAAGTCTTTCGGGT
GGCAATCCTGCTGTGGCTGGTGGTAATGTTGGTGATAATAAGACAATAATTGGACCTGTG
GGTTTGGAGAACTACCAGACTAGTCAATTGGTTGAAGTGGTTGTGAAGGATGCAGAAATG
CTTGGTGAGGTCACTGGTTTAGATGTTGGAATATCTGCTATCGCATCAAAATCTGGACGT
GGCAGACCAAAAGGTTCAAAAAATAAGAAGAATAATAGTTTTGCAGTGGGCAGCCCTGGT
ATGACTGGTGAAACTATGCATGGAGATGATGATGATAAGAAGACAATTGGACCACTGGGT
TTGGAGAATGATCTGGCCACTAAGTTAGGTGAAGAAGATAGAGCAGGAGTTAGAGATTCC
ACAGGAGGTAATAGAGGTGATAGTGAGATTGTTAAACCAACAGATTCCAAGCACGAGCCT
GCAAGTCTTCTTCAATATAATAAAAAATTGGTTGGTGATAGTCTGACAAATAACTACAAT
GGTGGTGAAAAAGTTAAGCTGACAGATATAGCATTGGGTGTGGCTGCTCCCTTGAGGGGA
GAAATAAGGGGTACGCCTGGTGAGACCACTTGTTATAGAGGGTTGAATTGTAGCATGATT
GACAAGGGTTTGCTTGGCCTATCAAAAGTCTGGAATAGCAAGCCACACGATCTTACTGAT
GTTAATAAGGAATTGCTTCATGTTAATATAGATAGCAACAATGTTGTTGATAATTCAGTT
GGGCTTTTGGATTTAGAGAACAGAATAACTGTTGTTCCAGGAGAAGAATATAGGGGACTG
CCTGGTGAGAGCAATTGTGATTCTGGGAAGGGAAGTGAAGTTGTAAGGCCAAATAAGGGT
CGTGGACGACCGAAAGGTTCAACAAAATTTAAGGGAAATATTGGAGAGTATGATTATGAA
TTGCCAGATAAAAAAGTGGATAGAGATGCTAAAGGTGAGAATTTGGTGTCTGGTGAGGCC
ACTAGTGTTGTAGATGAAGGAGACAGAAGTATTAAACCTAGGAATGAGCGTAATGTTTTG
AATGTAGATTTTACAAATGATTGTGTGGGATTGGCTGCTGAAATTGCAAATGGCATTAAT
TTTTGTGAAAGCACCTCCTTTAATGATACTTCTCTACAGAATTGGAAGCTTCTTCTCCCA
GGTCAGCAAGATAAATTAGTGCCTGGCGGGTTTAATTGTGATGGCTTAGAAGGAGGGACA
ATCTTAAAGCCCAAGAATAAGCGTGGCCGACCAAAGGGCTCAAAGACCAAGACGAAGGTT
CCAGGTGATAATCTGGAATTTCCCACTGATGGTGGTGAGAACAACTTAAGAATGACTCAT
TTAGAGAAGGGAGTGACTGCTGTATCAGGTGAGGAAATTAAATTAATGGCTGGTGATTCT
ACTGGTGTTAGTGGAGAACAAAATGAAATCATTAAGCCGAAAGATAGGCGTGGCAGGCCG
AAGGGTTCTAAGAATAAGAAGAAAATTCTTAAGGTTGAAGAAAGCATTGGATGCTCGAAT
GGAGATGATACTATACATAAAAAAATAAAGCGAGGTCGGCTTAATGGTTCAAAGCCTGAG
AAGAAATCTCTTACAGGTGATGAAAATGGAGGAGGTAACAATAAACTGGAAAGCTACAAC
TATGGGCAAGGCTCTATTTCTATACCAGGTTTTGAGAATGATGGTGGCACTGTTGTGGGT
GAGGAAGGGAGGAAAGTGGCTACTGAAATCACTGGTGGTAATGAAGCAAGATTCATGGTT
GCTAAGCTGAGGGCTAAGCGAGGACGACCAAAAGGTTCAAACAGAAAGAAGATGAATACA
GTTTCTGAAGAACAGGGTGAGCTGGCATTACAAACAGAGATGATTACAGAGGAATTAATG
GATAATCCTGGCAGTGGTTGCAAGAGGCGTAGAGAAAGGCCTAAGAAGTCCGGTAACCTA
CCTGAAGTTTCAGACATTACAGAGGAGAAAAAGATAAATAGGAGTTTAATGTGCCACCAG
TGCCTGAGGAGTGATAGGGATGGTGTTGTTATTTGTTCCAGCTGCAGAAGAAAACGCTAT
TGTTATGGCTGCCTTGAAAAGTGGTATCCGGAAAAAACACGAGAACAGATGGAGATTGCT
TGCCCGTTTTGTCGTGGTAACTGTAATTGTAGAATATGTCTCAAGGAAGATGCAGTTATG
CTGGCTGGAAGGAATGAACCAGAAAAGGGTACCAAATTGCAAGAACTTCTTTACTTGCTT
CACAAGATTTTGCCTCTCATGAGGCATATTCAGCAGGAGCAATGTTCTGAATTGGATATG
GAGGCAAGGATTCATGGTGTGCAATTGACAGAGGAAGATGTTTCGAAATCCATACTAGAT
GATGATGATCGATTATACTGTGACAATTGCAACACATCCATTGTTAATTTCCATAGAAGC
TGCTCCAACCCCGAGTGTTCTTATGATCTTTGTCTAACTTGCTGTGAGGAGATTAGACAA
GGACTCCAGCCTGGAGCTAGTGAAGCTAAGCCTTTACTTCATCGATTTGTTGAAAGAGCA
AATGGTCAGGATACATCTTTGGATGACCAGAAAGATGCAAATAGGAAGACATTTGGTTGT
GAGACCCAAGTTTCCCATCCAGAAAACAACAATGTGGCTGACTCATCACACAAACTTCTG
GATTGGAGAGCAGAGGCTGATGGAAGGATTCCTTGCCCTCCTAAAATGCGGGGAGGTTGT
GGTACTGGGATGCTTGTACTGAAACGTGTTTTTGAAGCTAATATGGTTGAAGATCTGATT
AAAAGTGCAGATGAACTTACCATTAATTATAATCCACCCAGTACAGAATTTTTTCAAGGA
TGCCAATTATGTCATCCTTTCAGTTCTACTGACTGCAGAATGAAAGATTTTGAAGTGAGA
AAAGCAGCAGATAGGGAGAAGAGCAATGATAACTCTCTCTACTGTCCAAGTGCGCTTCGG
ATGGGAGATGATGATATTAAGCATTTTCAAATGCACTGGACAAGGGGTGAACCTATTATT
GTTAGAAATGTACTTGAAAAAACATCTGGCCTAAGTTGGGAACCGATGGTTATGTGGAGG
GCTCTTAGAGGTGCACAAAAGGTTTTAAAAGCTGAAGGACAAAGAGTTAAAGCCATTGAA
TGCTTCGATTGGTGCGAGGTTGAAATTAATTTTTTCAAGTTTTTCAAAGGATACTTAGAG
GGTCGTAAGTATAGAAATGGGTGGCCAGCGATGCTGAAGCTGAAGGATTGGCCCCCATCA
AATTCATTTGAAGAATGCTTGCCAAGACATGGTGCTGAATTTATTGCTATGCTCCCCTTC
AGTGAGTATACCCATCCAAAATCTGGTGTTTTAAATCTTGCCACACGGCTTCCTTCTGTC
TTGAAGCCAGATCTGGGACCCAAAACATACATTGCTTATGGATATGACGAAGAACTTGGC
AGAGGTGATTCAGTGACAACACTGCACTGTGACATTTCTGATGCGGTAAATGTACTCACT
CACACAAAAGAAGTGAAGATTCCCAATTGGCAACGTAAAATGATTGGCAAATTACAAAAA
AAATATGAAGAAGAAGATTTACATCAGAATGGGGAAGGAGTTTCAAAAGCATCAGGTAAA
TCTGGTAAGAAACCAGGGAAAAGGCGTCATAAAGATGAGGGCGTTGGTCCTGAATTATCT
GAAAAGTTGGAAAACATTGAGAGCGACTCCTCATTAGAACGATTGTACCTACAGGAAATG
AAATTTGATGAACAACAAAGTAAATCTAATGAGTTATATACTAAAGGATCCTGTGGCATT
CAGGTAGCTCAGAAATGTTCTACTATAGCAGGAACAACTGCAACTGAAAATACCAATGCG
CAGCTGGCAGGGAATGCGGATGCTAGGGTGCAAGATTCTGACTCTCAGATGCTTGATTCC
TGCTCCTTGTGTGACCGAGACAATGAGAAGACGAATAGTTTAACCGAGGAACAGGATGAG
TTAAATGGATATGCATCAGAATGTAGTGACCTTGTCAGAGATGATTTGTTATCTGAAAGT
ATGAAAACAAGCATATCTAATGATCAAGGAGTAGATGAAGTCATGGGCATGAAGTTGGAA
AATGACTGTTGTCTCAATGATCATGATAAATGCCCTAGTGTTGACGTAGTAGAGGATACG
GCCAGTAAATCTCTTAAAGAAAATCACGATGCAAAACTTCTATATGGTGGTGCTGTTTGG
GACATTTTCCGTAGGCAAGATGTACCCAAGATAATTGAGTTCTTGAAGAAGCATCAAAAA
GAATTTCGCCATATTAGTAATCTTCCTGAGAACTCTGTTACTCATCCTATTCATGATCAG
ACCTTTTACCTAAATGAGAAACATAAAAGGCTGCTGAAGGAGGAGTTCGATGTTGAGCCT
TGGACATTTGAGCAACACCTTGGCGAGGCAGTTTTCATTCCAGCTGGTTGTCCACACCAA
GTTAGAAATAGACAGTCATGCATAAAGGTTGCCCTTGATTTTGTTTCTCCCGATAACGTT
CAAGAATGCGTTCGGTTGACAGAAGAGTTTCGGATGCTTCCAAAAAATCATAGAGCCAAA
GAAGACAAACTAGAGATAAAGAAGATGGCACTGTATGCTGTAAAGGAGGCCATAAGTGAA
GCTAAAAATCTGACTTTTGGACTTGAG
>UniGene100
ATGCATCTCTATAATGCTTGGCTACCGCCTCCGGTGGCGGAGGAGACCAAGAAAGAGACA
CAATCATTCGCTCGAGTGGTCAACTCCGTCAAGGCTTCTTTCAACCCCGATGATCCTGAA
TCTGTCTATGCTACTCTCAAATGGATATCTGTTATTGAACTCTTTGTAAAGGCGAAAAGT
GAGGTAGCTTTGGAAGATGTGACTCAACTTGTGGAATTTGGGATTCAATTGTTTAATATA
TCGCAGAACAAGCTTTATGCTCAGGTTCGATGGGGAAATGTTTTAGTAAGAATCCTTAAC
AAGTTTAGAAAAAAGTTGCATTCTTTGAATATCCAGTGGCGGCCATTGTATGACACTTTA
ATTCATACTCATTTCTCCAGGAATACAGGTCCAGAAGGGTGGCGGTTGAGACAACGGCAC
TTTGATACTGTCACTTCACTTGTTAGATCCTGCAGGAGATTCTTCTCAGCAGGTTCTGCC
TTGGAGATATGGTCTGAGTTTAGTTCGTTGTTGGAAAATCCATGGCACAATTCATCATTT
GAAGGGTCTGGGTTTGTAAGACTGTTTCTTCCAACCAACTTGGAAAATAAGGACTTCTAT
ACAAATGATTGGGTTAAAGAGAGCGTGGTACTGTGGGACTCAATACCAAATTGCCAATTT
TGGAACAGTCAGTGGGCAGCTGTCCTAGCACGTGTTATAAAGAACTGCAGCTTGATCAAC
TGGGAATGCTTCTTACCAATACTTTTCACCAGATTCTTAAATATGTTTGAGGTTCCTGTG
GCAAATGGAAGTGGATCATATCCCTTTTCTGTTGATGTTCCTAGGAATACAAGATTTTTG
TTCTCCAATAAAACAGCCACCCCATCAAAGGCAGTTGCAAAATCTATTGTGTATCTATTA
AAACCTGGTAGGTCTGCACATGAGCACTTCGAGAAATTGGTCGACCTCTTAGAACAATAT
TACCATCCATCAAATGGTGGTCGCTGGACTTATTCATTGGAGAGATTTTTGCTTTATTTG
GTAATGACATTCCAGAAGCGGTTACAGTATGAGCAGCAGGGCATCAAAAATGGTGGGCAG
GCTGAACTATTTCTAGGAAGATCAGAAAGGACTTCTTTCGTTAATGTGCTGCTAAAGCTA
ATTGATCGTGGGCAATATAGCAAGAATGAACATCTTTCTGAGACAGTTGCTGCAGCAACT
TCTATTTTGTCATATGTGGAGCCCTCATTGGTTCTTCCATTTTTAGCATCTCGGTTTCAT
CTGGCCTTGGAGACGATGACTGCCACCCACCAGTTGAAAACAGCTGTCATGTCTGTAGCA
TTTGCGGGACGTTCACTGTTTCTCACGTCCCTATCAACTTCAGAAAACATGGTAGATCTT
GGTGGTGGTGATGGTGCATTCCTTGATCTTCTGATGATTTCACTATCCAATGCATTGCTG
GGCATGGATGCCAACGATCCTCCAAAAACTTTAGCTACCTTGCAGTTAATTGGTTCCATT
TTTTCTAACATTGCTACTTTGGATGATGAAAAGAACGAATTATCATTCATGCAAATGATT
CGCTTTTCAGAATGGCTAGATGAATTCTTATGTCGCTTATTTTCACTATTACAACATTTG
GAACCCAGTAGTGTTGTGAGTGAAGGCTTGCATTTATCGGCAACATCTGGTACCTTTTTA
GTTGAGGATGGTCCTTACTATTATTGCATGCTTGAAATCTTGCTTGGGAGGCTTTCAAAA
TCACTATACAGTCAGGCTTTGAAGAAAATTTCAAAGTTTGTCAAGACAAATATTCTACCA
GGAGCAATTGCTGAGGTTGGACTGCTTTGTTGCGCATGTGTTCATTCAAATCCAAATGAC
GCAGTTGGTGCTCTTGTTGAGCCAATATTGGCATCTGTTGTATCATCTTTGGAAGGAACT
CCTGTTACAGGCTTTGGAGGAAGGGGAATTCCTGATGCCTCTGTTTCCGCCAAGGCAAAA
CCAACGCTCTCTCCAGCTCTTGAAACTGCAATTGATTATCAGTTGAAAATCTTGTCTGTT
GCCATCAGCTATGGAGGGCCTGCTCTTCTTCGTTATAAGGAACAATTTAAAGATGTTATT
ATGTCTGCTTTTGAATCTCCCTCTTGGAAGGTTAATGGTGCTGGTGATCATCTTCTTCGG
TCTCTCCTTGGAAGTTTGGTTCTTTATTATCCGATTGATCAATACAAATGCATGTTGCGC
CACCCTGCTGCAGCAGCATTAGAAGAATGGATCAGCACCAAGGATTATGATAATGATGAA
AAATTGATGGTCCCAAAGTGGCATGTTCCAAATGATGAAGAAATTCAATTTGCAAGTGAA
CTTTTGAACCTTCATTTTCAATCAGCTTTGGATGATCTTCTGAGAATTTGCCTAAAAAAA
ATCAACTCTGATCCAGGAAGTGAAAAAGAGCACTTGAAAGTGACTCTTTTGCGTATTGAT
TCTTCATTGCAAGGTGTTTTATCTTGCTTACCTGATTTCAGCCCGTCCTCCAGGAATGGG
GTTGTTGAAGATCAAAGTCATACTCCTTTCTTGATAGCTGGGGCAACAGGTTCAACCATT
GGCAGTGTGGAACTCCGTGAGAAAGCTGCTAAAATTATTCACACGGCTTGCAAGTACCTG
TTAGAGGAAAAATCAGATGATAGCATCCTGTTGATACTCATTGTCCGCATCATGGATGCT
TTGGGCAACTATGGAAGTTTGGAGTATGATGAGTGGTCAAATCACAGGCAGGCTTGGAAG
TTGGAATCTGCTGCCATTGTAGAGCCTCCAATAAATTTCATTGTGCAATCTCATTCTAAA
GGAAAGAAAAGGCCTAGGTGGGCTCTCATTGACAAAGCATACATGCATAGTACATGGAGA
TCATCACAGTCATCCTATCATTTATTTCGTACAAGTGGGAATTTTCATCCATCAGACCAT
GCGGTTGTTTTAATGGAAGATCTACTGAACCTTGCTATGCATAGCTATGAAACTGTTCGT
GTACTTGCTGGAAAGTCACTACTAAAGATGATTAAGAGATGGCCATCTATGATTTCAAAA
TTTGTTCCCTCTCTTACCGAAACTTTACAGAACCCCACGACACCTGAGTGTGCTGTGTTA
GGTTCTTGTGCTGTCCTCTCTACACAGACAGTTCTCAAGCATTTGACAGTGGATCCAAAA
TCATTAACTTCCTTTCTTCTTGGAATTCTTTCAAGCTCACATCATGAATCATTGAAAGCC
CAGAAAGCAATTAATGAGCTTTTTGTAAAGTACAACATCCACTTCTCTGGAGTATCTAGA
GCAATATTCAGGGCATCAGATAATCACATAGATGGACCAAATTTTTCAGATTTGGTTTCT
CTGCTTGGATCTATGAGTTTCGATTCAACTGGATTGCATTGGCGGTATAATCTGATGGCT
AACAGGGTTTTGCTTTTGTTGGCTATGACATTTAGAAATGATCCCAACTTTTCTTCGAAA
TTACTGAGTGAAACAGCTGGTCACTTCCTAAAAAATTTAAAAAGTCAACTTCCTCAGACA
AGAATACTTGCAATCTCAGCTCTGAATATACTATTAAAAGAATCGCCTTATAAATTATCA
GCTGAGAGTCAGCCAACATTTCCTGGGGAACTGCACACAAACAACAAGTCATCTCTTGAA
GGCGCCTTAAGTGAAATATTTCAGGAAGATGGATTTTTTAGTGAGACTTTGAATTGTCTT
TCGCATGTTCATATAATCACAGATAGTGATGGCACTTCCAGAGGAAATCATGGACAGTCT
TCTTTTCAAAGTTTTGCAGATAAATCAATTACCCGTTTTTATTTTGACTTTACAGCTTCA
TGGCCACGTACCCCCAGTTGGATTTCTTTATTAGGAAATGATACTTTTTACCCAAACTTT
GCACGAAATTTTAAGCGGCTTATTCAAGAATGTGGCATGCCTATTTTAATATCTCTTAAA
ACTGCATTGGAAGAGTTTGTAAATGCTAAGGAAAGGTCTAAGCAGTGTGTTGCTGCAGAA
GCTTTAGCTGGATTGCTGCACTCTGATGTCAAAGGTCTTTTAGAAGAATGGGAAACTTGG
ATGATGGTCCAGTTGCAGGGAATTGTTCTTTCTCAGTCTGTGGAATCCATACCTGAGTGG
GCAGCTTGCATACGCTATGCAGTTACAGGGAAAGGAAAGTATGGTACCAAGGTTCCTCTT
CTGAGGCAACAAGTTTTAGACTGCTTGATGACACCCTTACCTCCAGCTGTGACTACTACA
GTTGTTGCAAAGCGTTACACTTTTCTTTCTGCTGCCCTCATAGAAATATGTCCACAAAAA
ATGCCACTACCTGAGATAGAGCTCCATGTTAAACTTCTTAATGAGTTGCTGGCCAATATG
TGCCATTCATCAGCCCAAGTAAGGGAAGCTATTGGTGTCACACTCTCGGTTTTGTGCTCC
AACATCCGCCTTCACTCGTCATTTTCTCATTGTCATTCAAGTGACGGAGAAAATGCACTC
TTTGATAAACAACTGAAAGAGGATAATTGGGTTCAGTTTCTGACAGAACGAGCTTCTGAT
GTGGTCACAAATATTCAAACAACTAGCCCTTTGGACAATTTGGAGATAACAGCACGGCCA
CTTCCTCAAAATGGGTCTTTGCATGCGGATGCACTGAATGATGTCAAGTGGATGGAAACG
CTATTTCATTTTGTCATCTCAACACTGAAGTCTGGAAGATCATCTTATTTGCTGGATGTT
ATTGTGGGAGTTCTCTACCCCATAATTTCCTTACAGGAAACATCAAATAAAGATTTGTCA
ACCCTATCTAAGGCTGCTTTTGAATTGTTAAAGTGGAGGGTATTCTGGGAGCCTCATCTA
CAGAGGGTTCTTTCTGTTATTCTTTCTTCAGCAAAAGACTCCAACTGGCGGACCAGATCA
GCTACTCTAACGTACCTACGCACTTTCATGTATAGGCATACTTTTATTCTATCGAGGGTG
GAGAAACAACAAATCTGGAGCACTGTAGAAAGCCTACTTAGAGACAATCAAGTAGAGGTA
AGGGAGCATGCTGCTGCAGTTCTAGCTGGTCTACTGAAGGGTGGGGATGAAGATCTTGCT
AGAGACTTCCGAGATAGAGCTTTCACAGAGGCAAATAACATCCAGAAGAAAAGAAAGCAG
AGGAATCTAAAATCTGGTCAGACTGTAGCATCTATTCATGGTGCTGTGCTTGCTTTGGCT
GCTTCTGTCTTATCTGTCCCATATGATATGCCCAGGTGGTTACCTGAGCATGTTACTTTA
CTGGCTCGTTTTGGTGGAGAACCATTGCCCGTGAAATCTACAGTCACAAAAGCAGTTGCT
GAGTTCCGTCGTACTCATGCAGATATGTGGAATGTCCAAAAAGAATCATTTACTGAAGAA
GAACTTGAGGTTTTGGCCGATACCTCATCTTCATCATCATATTTTGCT
>UniGene104
ATGGGCCGACCTGAGCCTTGCGTGCTCTTCTCCCAGACCTTCGTTCATCCCCAACTTGAT
GAATACGTCGACGAGGTCTTATTTGCTGAACCAATTGTAATTATAGCTTGCGAATTCCTT
GAACTGAATGCTTCTTCAAATTCTCAAGCCGTTCCGCTCATTGGGGCTACCTCACCTCCT
TCATTTGCTCTGGAGGTGTTTGTTCAGTGTGAGGGGGAGACGAGATTTAGACGCCTGTGC
CAGCCATTCCTTTATTCTCATTCTTCATCAAATGTCCTAGAAGTTGAGGCGGTTGTAACA
AATCATCTAGTTGTGAGGGGCAGTTATCGCAGTCTAAGTTTGGTCATATATGGAAACACA
GCAGAAGATTTGGGGCAGTTCAATATTGAATTTGATGATAGCTCTTTAACTAATCTAGTC
AGTTCTGCTGAGGGAAAACTTGAGGATCTCCCCTTGGCATTACGTTCAGCTAATAGGACA
GTTGCAGAATCTCTAACATCTTTGAATGTATTATCTTTACCCATTGCCCCTTCAGATATA
CCTATGGGAATTAAACAATTTTTGCAGCTAATTTTGAAGATGTTAGTGCTGCCATGTTTT
GAGGATTCTGTAAATAAAATTGTAGGTGCTCTAATGAAGGCAGTTTGTTCTTTTGTTACC
AATGATTTTTGTGGTGTGGGAACCAATCAGAAATGTCTTAAAATGGGTGGTACCAAAGAA
TATGAACAACTGCATTCTGTTATTGTCGAGGCTAGAAAACAGCTTCTTGATGTGCTTCAG
CATGGCTCTGACGATGATTCTGCTGAGTTGTTGGCGGAGTGCACATCTTTTGAATGCCAA
GATGATTTGGCTACTTCCAAGCAGTTGGTGGACATGTTTACACAGCACTTCTGTTTGAAC
AGGAACTCCACAAATATTGGACATCTCCAGCTTTCAAAGAATGAGCATAACATTCTAGGG
CTGAGTTTGGCACTTTTATTGTGTTCTGGTAGAGAAAGTTGCTTTCACTTTGTCAATAGT
GGGGGGATGGACTGGCTGGCAGATGTTCTTTCTCATGATGTGCAGAATTCCTCTGCTTTT
ATTTTATTATTACTTGGAGTTATTGAAAAAGCTACTCGCTATCCAATCGGTTGTGAAGGA
ATTCTTGGTTGGTGGCCTCGTGAAGATGAAAACATTCCATCTGGTATTAGCAAAGGCTAT
AGCCAATTGTTGAAGTTGCTATTGCAAAAGCCACGCCACGATGTGGCTTCCTTGGCAACT
TATGTCCTTCATCGCTTACGATTGTATGAAGTTGCTTCAAGATATGAGTATGCTGTTCTA
TCTGCATTGGGGGGCCTTTCTGCTGTTGGAATAGTTACAAGTGTTACTTCCGAAATGCTG
AACAGTGCTAAATCTCAACTCAAGAGGCTGCTGAAATTGATAAGTTCACGTGGTCCAGTT
GAAGATCCCTCTGTAGTGGCTTTTGCGAGCAGGTCATTGATCCTTGGTCACACAGAAGGC
TTATTATCAGATACAGCAACTAGGGGTTTGATTGGTTCATCAAGCTGCTGCTTTTTAAAG
GGGGATGTTGACTTGCATTTACTTGAACTCCTGAAGGAAAGGGGGTTTCTTCCTCTGTCA
GCTGCACTGTTGTCTTCATCCATATTGCGTTCAGAAGTTGGAGATACTATGGATGTATTT
GTTGATATTACTTCAACTATTGGCGCCATACTTCTCTCACTGCTTATGTCACGCTCAGGT
TTGATCTTCCTTTCACATCATCCTGAACTTTCCACTACATTAATAGATGCTCTTAGGGGT
TCGGCTGATATAAGCAAAGAAGAATGTGTTCCTCTTCGCTATGCATCTGTTTTATTGTCA
AAGGGATTTGTTTGCAATCCGCGAGAAGTTGGTGTTATTGTTGAGATGCACTTGAGAGTG
CTCAATGCAATTGATCGTTTGGTTGCATCAACTCCACACTCTGAAGAGTTTCTGTGGGTG
TTGTGGGAGCTGTGTGGTCTCTCTAGATCTGATTGTGGACACCAGGCAATGTTGGTTCTT
GGATATTTTCCAGAGGCTATATCAATCTTGATTGAAGCTTTGCATTTTGTTAAGGAATCA
GAACCAGTGTCTAAGAACAACGGATCTTCACCAATAAATCTTGCAATTTTTCACTCTGCT
GCTGAGATTTTTGAAATCCTTTTTAATGATTCAACTGCATCTTCACTGGATGCATGGATT
GGACATGCTATGGAACTTCACAAGGCATTGCATTCTTCTTCCCCTGGTTCAAATAGGAAA
GATGCTCCAACTCGACTATTGGAGTGGGTTGATGCTGGTGCAGTTTATCATAAAAATGGC
GCTATCGGCCTTTTAAGGTATTCAGCTGTGTTAGCTTCTGGTGGAGATGCGCATTTGACC
TCGACCAGCATTTTAGTGTCAGATTTGACGGATGTGGAAAATATCATCGGAGATGCTGGT
GGTTCGGATATAAATGTGATGGATAATCTTGGGAAAATTATATCTGAAAAGTCTTTTGAT
GGTGTTTCCCTTCGTGACTCGTCTATAGCTCAATTGACCGCAGCCATTCGAATATTGGCC
TTCATCTCTGAGAATTCAACTGTTGCTGCTACTGTTTATGATGAAGGAGCCTTAACAGTA
ATCTATACAGTTCTGACCAACTGTAGCTTCATGCTTGAGAGGTCCTCAAATACCTATGAT
TACCTTGTTGACGAGGGTACAGAACGCAATTCTACTTCTGACTTACTTTTAGAACGGAAC
CGTGAGCAGAGCTTAGTTGATCTTCTGGTACCTTCTTTGGTATTACTGATCACCCTTTTG
CAGAAATTACAGGAAGCTAAAGAGCAGCATAGAAATACTAAACTCATGAACGCACTTCTG
CGACTGCATAGAGAAGTAAGCCCAAAGCTAGCTGCATGTGCTGCAGACTTATCTTCTTCC
TATCCGGATTCTGCACTTGGTTTTGGAGCTGTTTGCCATCTTATTGTATCAGCACTTACT
TGTTGGCCTGTGTATGGATGGACTCCTGGCCTCTTCCACTCCCTTCTTTCTAATGTTCAA
GTTACTTCAGTGTTGGCCTTAGGTCCAAAGGAAACCTGCAGTCTGCTCTGTCTTCTGAAT
GATTTATTCCCGGAAGAAGGCATCTGGCTCTGGAAGAATGGAATGCCCTTGTTGAGTGCA
CTAAGAACTTTGGCTGTTGGTACAATACTGGGGCCACAGAAGAAGAGACAGGTCAACTGG
TATTTGGAGCCTTCACACCTTGAGAAACTGCTTAGCCAGTTGACACCGCACCTCGAAAAG
ATTGCTCAGATTATCCATCATTATGCTATCTCTTCGTTGGTGGTCATCCAAGACATGCTT
CGAGTTTTTGTAATTCGCGTTGCTTGCCAAAAAGTGGAAAATGCTTCAATACTTCTGCAA
CCTATATTATCTTCCATTCATAATCATGTTTCTGACTTATCCTTTTTGTCTGACATAGAC
ATTTACAAGGTCTTCAGATATCTTGATTTTATTGCTAGCATTCTGGAACATCCTTGTGCC
AAGGTGCTGTTATTGGAGGAGGAATTTCCTCAGATTCTTATGAAAGTGCTGGACAAGTGT
TTTAACGTTATTGATTCAGATGACAAACAGAACCCAGATGGTGAAATTTCAGCTAAATAT
GGGTTTACCGTGATTAGTTGGTGCCTTCCTTTATTCAAGTGTTTGTCACTTCTCTTGGCT
TCTCGAACATCTTTGCTGTACCCAGGGAGACATGATCTGTTAATTTCTGCAAACCTAAGC
AGCACAGATTGTTCGATGATCTTACCATACCTCTTTAAGTTCTGCCAGGTTCTACCAGTT
GGAAAAGAGCTACTGGCTTGTATTGCATGCTATAGACAATTAGGTTCTTGCAATGAAGGT
CGTATTGCAATATTGACCTTGTCACACCAAGTTTACTCAGGCATTGAAGAACTTGGATCA
GAAAGAGGGCATGAAAGGAATCAAAACTATAATCTTGACGATTTTAAATTGAAAAAGCAT
CCTTTGCTGTGTTGCTGGAAAAAGTTGATGAGATCTATTGATGCAAAGGATGGTTTCTCT
GTTTCTGCTATTGAGGCTGTTAATGAATTATCTATGGGTTCATTGTGCTTTTGCATGGAT
GGTAAAAGTTTGAATTTGAATGCTGTGGGTGCAATAAAACGTCTCTTTGGGCTTTTTGAT
GATATGGATGGCACAGAAGGCTTTCCAGAAAATATAAATTTAATACAGGAAATGACAGCA
ATATTGAATTCAACATCAGCAGATAATGACTGTGTAGCTGCCTTGGACATGGGAGCCATT
TTGTATCAGGCTTCAGAGTCCACCAAGTCGTTGTTGTTGTTGTTAGAAAAGCCTGCTGGT
TCAGTTACTTTGGATGACCTAATGTGCAGCAAAGGCACTGCTTTTTCAACAAGTAATGTT
ATGCATTCTTCAAAAATAAATCAGATATCAGATGCTGATGCAGGAAAGGTTGATGATTAC
ATTTTCCTCGGAGACCTTGAGGAGAAGTTCTTGTGGGAATGTCCTGAAGCAATGCCTGAT
AGATTGTCACAATCTATTCCGGGCAAGAGGAAATTGTCATCCTTGGATAGTGCTGGCAAA
CGTGTTAAAGGTGAAAATTCAGTGGCTGAGATTGCCGGCCAAAATGCATTTTCACGGGGA
TTGGGTCAATCTGCTGCCTCTTCTGGTCCAACTCGCAGGGACACCTTTAGGCAGCGAAAG
CCAAATACCAGCAGGCCACCATCAATGCATGTGGATGATTATGTTGCAAGGGAAAGAAAC
GTTGATAGTGGTACCAATTCTAATGTTATAGCAGTCCAAAGATTGGGATCTACTGGTGGA
AGACCTCCCTCCATTCATGTGGATGAATTTATGGCCAGACAACGGGAACGACAGAATCCT
ACAGCAGCTGTAGTTGGGGAGCTGTCATCACAATCGAAGAGTACAGCTGCTGTTATTGAT
GCTGATGGGGAAAAAATGAACAAGTCCAAGCCATTGAAGACAGATCTGGATGATGATCTT
CAAGGGATAGATATTGTTTTTGATGGTGAGGAGTCTGAATCTGATGATAAATTGCTCTTT
CCTCAGCCTGATGATAATCTACCACAGCCTTCCCCAGTCATAATTGAGCAAAGTTCTCCT
CGTTCAATTGTTGAAGAGACAGAAAGTGATGTTAATGAAAGTGGCCAATTTCCTCGCTCA
GGTACACCAGTAGCGTCTAATATTGATGAAAACACCCAAAGTGAATTTTCTTCAAGAATG
TCTGTTTCACGACCTGAAATGCCCCTGACTCGAGAGCCCAGTGTCTCTTCAGATAAGAAT
TTCTTTGATCACTCTGATGATAAGAAGAATGTCATTCCAGTTAAAACCTCTGCTGGGTTT
GATTCTGTTGTGGCAGCTAGTACTTCAGGTTTTCCTTCCTCTGTTCATAACAAAGCACCT
GTGTCATCTGTTCACATACCAGTGGATTCTAGGATGACTCCACACAATTTCTATCCAAAG
CACAGTCCTCAGCATTCTTCAGGATCTAGAGGACTATATGATCAGAAAGTTCCTTTGAAT
CAGCCACCATTGCCTCCAATGCGGCCTCCAATGTCCCAGAACTCTGATTCAGTCCCTAAT
CAGTCATCCCCATTTGTTCGCTCTTTGACTGATATGCAGCCATCCCTCCCTTCAGCATTT
CAAGTTCAGTCAGATTATCTTTCTGCATATGGTAACAGCACCACATCATTGCCATCATCC
CTTCCCATATCAGATTCCAAGTATTTACGGACTTCTACCTCTTCTCCCAGTGGTTCTGCT
GGGCCTCCACCACTTCCTCCCACCCCATATCCCTTCTCATCTAGCCCATATAATCTACCA
TCTTGGAAGGCTTCTACTTCCCAATCTTCAGCATTTGGGACAACAGAGCATTCTCAGATG
CCTAATGCGCCTGTAATTGATGGGCGAGTAGGAAATCTTCCTGCAACATGTGGTGGATAT
ATACATCCTCCTGTGATGCCACATATGGTTATCAATAGGCCACCAACTATGTCTGCAATG
CCTTACGGAAGTACCTCAACTCAGCAGCAAGTTGAGAACCCTATTGTTATGCAGAATCTC
TCTATTGCTCAGTCTTCTATTCAGTCAACTCATCAGTTACAGCCTCTTCAGCGTCCAGCA
CAGGCACCTCAGCATCTGTGGCCACCAGCACAATCTTCTCAGCATCTTGAACAAGAGTTG
CCCCTGCAAAACCCACTTCAAATGCATCAATTGCAAGTAATGCAACAGCAACAGATTTCT
CCTATGCATCCCCATTTCCAATCTCAGCAGCAAGAGGTTTCTCATTCAAGGCAGAAGCAG
CAAGTTGAGCATGTTCAATCACAAGTTCAACACCAGCATGGAGATGTTGCAATACAGCAG
CAACAGGAATTGGGAATGTCATTACATGAGTACTTCCAGGATCCTAAAGCTATAACGTCT
TTATTGAGTAACAAGGACGAACTCTGTCGCCTTTTGGAGCAGAATCCGAAATTAATGCAG
ATGCTTCAGGAAAGATTGGGTCAACAG
>UniGene108
ATGAAAGAGGCGATCAGAATGGTACTCGAATCCATTTACGATTCCGAGTTTCCAGACACA
TCGCACTTCCGCTCGGGGCGAGGCTGCCACTCGGTCCTAAGACGGATCAAAGAAGAGTGG
GGAACCTCTCGCTGGTTTTTAGAATTCGACATCAGGAACTATTTTCACACCATCGATCGA
CATCGACTCATCTCAATCTTTAAGGAAGAGATCGACGATCCCAAGTTCTTTTACTCCATT
CAGAAAGTCTTTTCCGCCGGACGACTCGTAGGAGGTGAGAAGGCCCCTTACTCCGTCCCA
CACAGTGTACTACTATCGGCCCTACTAGGCAACATCTACCTACACAAGCTCGATCAGGAG
ATAGGGAGGATCCGGCAGAAGTACGAAATTCCGATTGTTCAGAGAATCAGATTGGTTCTA
TTAAGGACAGGTCGTATTGATGACCAAGAAAATTCTGGAGAAGAAGCAAGCTTCAACGCT
CCCCAAGGCAAGAGAGCCATTATTGTGGGGAGGGTAAAGAGCATCCAACGCAAAGCGGCC
TTTCATTCCCTTGTTTCGTCGTGGCACACCCCCCCCACAAGCACCCCCAGGCCCAGGGGG
GACCAGAAAACGCCTTTCGTTTTCTCCCCTTCGTCGGCACTTGCCGCCTTTCTTAACAAG
CCCTCGAGCCTCCTTTGCGCCGCCTTCCTCATAGAATCCGCCGGTTTGACCCCGAAGGCC
GGTAGAGAACGCTGTAATAATAATTGGGCCATAAGAGACCTTATTAAGTATTGCAAAAGA
AAGGGCCTGCTGATAGAGCTGGGCGGGGAGGCGATACTAGTTATCAGGTCAGAGAGACGC
CTGGCCCGTAAGCTGGCTCCCTTAAAAAGACATTACTTAATAAAGATTTCTTACGCGCGA
TATGCCGACGACTTACTACTGGGAATCGTAGGTGCCGTAGAGCTTCTCATAGAAATACAA
AAACGTATCGCCCAATTCCTACAATCCGGCCTGAACCTTTTGGTAGGCTCGGCAGGATCA
ACAACAATAGCTGCACGGAGTACGGTAGAATTCCTCGGTACGGTCATTCGGGAAGTTCCT
CCGAGGACGACTCCCATACAATTCTTTCGAGAGCTGGAGAAGCGTCTACGGGTAAAGCAC
CGTATCCATATAACTGCTTGCCACCTACGCTCCGCCATCCATTCCAAGTTTAGGAACCTA
GGTAATAGTATCCCGATCAAACAGCTGACGAAGGAGATGAGCGAAACAGGGAGTCTACTG
GACGGGGTTCAACTAGCGGAGACTCTTGGAACAACTAGAGTCAGAAGTCCCCAAGCGAGC
GTATTATGGGGGACCATAAAGCACATCCGGCAAGGATCAAGGGGGATCTCGTTGTTGCAT
AGCTCAGGCCGGAGCAAGGCGCCATCGGACGTTCAACAGGCAGTCTCACGATCGGGCATG
AGTGTCCGGAAGTTGTCATTGTATACTCCCGCGGGTCGGAAGGCGGCGGGGGAAGGAAGA
GGACACTGGGCGGGATCTATCAGCAGCGAATTCCCCATACAGATAGAGGCGCCTATCAAA
AAGATACTCCGAAGGCTTCGGGATCGAGGTATCATTAGCCGAAGAAGACCCTGGCCAATC
CACGTGGCCTGCTTGACGAGCGTCAGCGACGGAGACATCGTTAATTGGTTCGCGGGCATC
GCGATAAGTCCTCTGTCCTACTACAGGTGCCGCGACAACCTTTACCAAGTCCGAACGATT
GTCGACTACCAGATCCGCTGGTCTGCAATATTCACCCTAGCCCACAAGCACAAATCCTCG
GCGCGGAATATAATCCTAAAGTACTCCAAAGACTTAAATATAGTAAATAAAGAAGGTGGT
AAGACCCTTGCAGAGTTCCCCAACAGCATAGAGCTTGGGAAGCTCGGACCCGGGCAAGAT
CCGAACAACAAGGAGCACTCAACTACTAGTCTAGTC
>UniGene109
TTCACCATGGCTCAGCAGCAATCTTCGCGTCTCAATCGGTTACTCACCCTATTGGACACT
GGTTCTACCCAGGCGACAAGATTTACTGCGGCAAGACAAATTGGGGATATTGCTAAATCA
CATCCTCAGGATTTGAGCTCTCTCCTCAAGAAGGTTTGTCAATACCTCCGCAGCAAAAAC
TGGGATACAAGAGTTGCTGCTGCCCATGCAATTGGTGCCATTGCTCAGAATGTTAAGCAC
ACATCAGTGCCTGAATTATTTGGCCGGGTAGAAGCAAAAATGTCTGAGGCTGGGATTCAA
GGTGTTGTTGAGGATTTGGTTGGTTGGCCTGATTTTCATTCTAAGATCATAGCAAGTGGT
TCATTTAGAAGTTTTGATATCAACAAAGTGTTAGAGTTTGGTGCTTTATTGGCATCTGGA
GGGCAGGAGTATGATATTGCAAATGATAATTACAAGAGTCCAAGGGAGCGATTAGCTCGT
CAGAAACAAAATCTGCGACGCCGACTGGGTTTGGATGTTTGCGAGCAGTTTATGGATGTC
AATGATGTAATTAAAGATGAAGACCTTGTTGTTCAAAAATTGCCTCGTCAAGGAAATGGG
TTGGAGCATGGATTTTATATGCCTCCATCTGTACATAATATCCAGCGATTCGTTGCAAGT
ATGATTCCTACTGTTGTATCCAAAAGACCAAGTGCTAGGGAACTGAACCTCTTAAAGCGA
AAAGCAAAAATTAATTCAAAAGACCAAGCAAAAGGTTGGTCTGAGGATGGTGATACAGAG
GTATCAATTAGTCAGAGTACAACTCCAAAGGCCTCAAATCAAGATTCTTTTAATTCTAAC
AAGGTAAATGCTGATGAAGAAAGCTTTGATCATGAAGGAGAAGGGAGGTGGCCTTTCCGC
GGTTTTGTCGAGCAACTTATTGTTGACATGTTTGATCCAGTTTGGGAGGTTCGCCATGGT
AGTGTCATGGCATTGAGAGAAATTTTAACCCATCATGGTGGTTCAGCTGGGGTGTTTATG
CCTGACTTGAGCTTGGATGGTGCTCTAGATGAATTAAAAGACCTAGATTATTCAAGCACG
ATGAAGCGAGAGAGAGAAATTGATTTGAATATGCAAGTCTCAATGGATGAGTTGGAGTTG
CATCAACCACATCTCAAAAAGCCAAAGATAGAAGATGCACCATCGTTATCAATGCCAGTG
CTTTCTACTGGCTGTGTAGGTGATTTTGACTCTCGTGTCAAGGTTGAAGATGATGGATGG
AATGTCCCTGCAGTACAGGATCATGTTCAAGTTGATGGTAGTTCTGTTAAGATGGTGTGT
GATACTTACCCTGATGGTGTACCTGGGTCATCTAAGGAAGTTGCAGATGTGGTGGAATCA
AAGAGTATTTATGAAGATAAGGCTTCTTCTGTGAAATCAGATGCACTCAGCACCCTTCCC
GAAAATTCGGAGTTAATGAACTTGGTTAAACTCTCTAGGTATTCATCAAGGAAAAACAGT
GAACTTCTTCAAGATTTTGCTATCCGTTTCCTGTGCATATTATCCTTAGACCGTTTTGGA
GATTATGTATCGGATCAGGTTGTTGCTCCAGTCCGGGAAACTTGTGCACAAGCATTGGGT
GCTTCTTTCAAGTACATGCATCATACTTTAGTTTTTGAAACTTTGAATATTCTGCTTCAG
ATGCAGCGTAGACCAGAATGGGAAATTCGTCATGGAAGCCTTCTGGGTATCAAGTACTTG
GTTGCTGTTCGTCAGGAGATTCTCCCTCATTTGCTTGGCTATGTATTGCCTGCTTGTAAA
GCTGGTCTGGAGGACCCTGATGATGATGTTCGGGCTGTTGCTGCAGATGCTTTAATACCT
ACTGCTGCTTCTATTGTCTCTTTGAAGGGTCGGACATTGCATTCCATTATCATGCTACTT
TGGGATATATTACTTGATTTAGATGATTTGAGTCCATCCACTAGCAGTGTGATGAATCTG
TTGGCAGAAATTTATTCCCAGGAAGATATGATTCCTAAGATGATATCAAAAGAGAAACAG
GAGTTAGATCTGAATGAAGTAATTCTTGTTGATGATGCTAGAGAAGGAAAAGATTTGCAG
GAGAATCCTTACATGTTGTCAACATTGGCACCAAGATTATGGCCATTTATGAGGCACAGT
ATCACTTCAGTTCGATATTCAGCTATTCGAACCCTGGAGCGATTACTTGAAGCTAGCTAT
AAAAGAAATATGTTTGAACCCTCTGGTGCATCATTTTGGCCATCCTTTATTTTGGGAGAT
ACCCTTCGGATTGTTTTTCAGAATTTGCTTCTTGAATCAAATGAAGAAATTTTGCAATGT
TCAGAGAGGGTGTGGAGGCTCCTAGTTCAGTGCCCAGTGGAGGACTTGGAAGCTGCTGCA
AATTCCTACATGTCCTCTTGGATTGAACTTTCAACTACTCCATATGGTTCAGCATTAGAT
TCTACAAAGATGTTTTGGCCTGTTGCTCTACCCCGAAAATCTCATGTTAGAGCAGCAGCA
AAAATGAGAGCTGTGAAACTTGAAAATGACTCTTATAGGAACATTGCTTTAGATTCAGGG
AAGGAATTCATTCCACAGGAAAGAAATGGGGATGCTTCTGCTAGCACAGTTAAGATCATT
GTTGGTTCTGACGTTGAAATGTCAGTCACCAATACTCGAGTGATTACAGCATCAGCATTG
GGGACTTTTGCCTCTAAGTTGCGAGACAATTCTGTACAATGTGCAGTAGATCCAATTTGG
AATGCCCTTGCTTCTTCATCTGGGGTTCAGCGGCAGGTGGCATCCATGGTCCTCATATCA
TGGTTCAAGGAGATCAAAAGCAATGACCTCTCTGAAGTGCAAAGAATTATGCCTGCCTTT
CCCAACCACATTAAAAGTTGGTTGTTGGATTTGTTATCCTGTTCCGATCCTGCATTTCCT
ACAAAGGATTCAGTTCTTCCATACTCTGAGCTTGCAAGAACTTACATAAAGATGCGGAAT
GAGGCCAGTCTGCTATGTCGAGCGGTTGAGTCATCTGGAATGCCTGTGAGTACATTATCG
TCTGTAAAAGTAGATGTGGAGAGCTTGAGTGCTGATGAAGCAATCAATTTTGCCTCCAAG
CTGCCTTCACTGTGTAGTGACAGTTCTGGGGATGAATCTATGGAACAAAATATTGTGGAT
GATATTGAATCATCAAAGCATAGACTTTTGACAACTGCAGGCTACTTAAAATGTGTCCAG
AGTAACTTGCATGTTACTGTCTCTGCTTTAGTTGCTGCTGCAGTTGTCTGGATGTCTGAG
CTTCCTGCTCGCCTTAATCCAATCATTTTGCCTCTAATGGCCTCTATCAAAAGAGAACAG
GAGGAAATATTGCAGCACAAGGCTGCCGAGGCACTTGCTGAGCTAATTTTTCGCTGTATT
GCACGAAAGCCCAGTCCTAATGATAAGCTGGTCAAGAATATTTGTAGTTTGACTTGCATG
GACCACTCTGAGACACCTCAAGCTGCTGTAATAAGTTCCATTGAGTCTATTGATGAGCTA
GATTCCCTTTCCTCCGGGAGTAATATGGTAAAACAAAAGTCGAAGGTTCATTCAGCAGCT
GGCAATGAGGACAGGTCAAGAGTTGAAGGTTTCATTAGTAGACGGGGTTCTGAACTTGCA
TTGAAACATTTGTGTGAGAAATTTGGTGCTTCCTTATTCGACAAGCTTCCAAAATTATGG
GATTGCCTTACAGAAATTCTGATTCCTGGAAGTCCGGCAGATGAACAAAAATTTACACAA
AGGATTGAGGCTTTGAAGGATCCTCAGATCCTAATAAATAATATTCAGGTGGTACGTTCC
ATTACTCCAATGCTCGGTGATGCACTGAAGCCTAAATTGCTAACACTTCTTCCATGTATT
TTCAAATGTTTGCGCCATTCTCATGTTGCAGTTAGATTGTCTGCCTCCAGGTGTATTACT
TCAATGGCCAAGTCAATGACAACAAATGTCATGGCTGCTGTAGTGGAGAGTGCAATACCA
ATGTTAGGGGATGTCTCTTCTGTTCATGCCAGGCAAGGTGCTGGCATGCTTATTAGTTTG
CTTGTTCAGAGATTGGGTGTGGATTTGGTTCCATATGCTCCTTTATTAGTTGTTCCCCTT
CTTCGGTGCATGAGTGATGTTGATCACTCTGTCAGGCAGAGTGTGACACGTAGTTTTGCT
GCTCTTGTTCCGCTTCTTCCTCTAGCACGAGGACTACCCCCTCCCAGCGGATTGAATGAG
GCCCTAACGAAAAACACAGAAGATGCGCAGTTTCTGGAGCAACTGCTTGACAATTCACAT
ATTGATGATTACAAGCTGTGCATTGAATTGAAGGTCACATTGAGGAGGTATCAACAGGAA
GGGATAAACTGGTTGGCTTTCTTAAAACGTTTCAAGCTCCATGGGATCCTTTGTGATGAT
ATGGGACTTGGTAAGACGTTACAGGCATCAGCAATAGTGGCATCTGACATTGCTGAGTGT
CGCACTCTGAATAGCAGTGCTGCTATTCAACCATCTTTAATTGTTTGCCCATCAACACTT
GTCGGACACTGGGCCTTTGAAATAGAGAAGTATATTGATATTTCTGTAATAAGTACCCTA
CAATATGCTGGCTCTGCTCAAGAGCGCATATCTCTTAGAGATCATTTTGATAAGCATAAT
GTCATAATCACTTCATATGATGTGGTCCGCAAAGATATTGATTTCCTTGAGCAGATAATG
TGGAATTATTGTATTTTAGATGAAGGGCATATCATAAAGAATGCAAAGTCTAAAATTACA
GCTGTGGTGAAACGCTTGAAAGCCCAACATCGCCTGATACTAAGTGGAACTCCAATCCAG
AATAACATAATGGATCTATGGTCTCTCTTTGACTTTTTAATGCCAGGATTTCTTGGGACT
GACAGACAATTTCAAGCTACTTATGGGAAACCTTTAGTAGCCGCTAGAGATGCTAAATGT
TCTGCTAAGGATGCTGAAGCTGGGGCGCTTGCCATGGAAGCATTACACAAACAGGTCATG
CCTTTTCTTCTCAGGCGGACAAAAGATGAAGTTTTATCTGATTTGCCAGAGAAAATTATT
CAAGACAGATATTGTGACCTGAGCCCTGTTCAATTAAAACTATATGAACAGTTTTCTGGT
TCACATGTTAGACAAGAGATATCAAGCATGGTAAAACTAGATGATTCACCACATGTTGAA
GGACACAACGCTTCATCCAAATCATCTTCTTCGCATGTTTTCCAGGCCCTGCAATACTTG
CTAAAACTTTGCAGTCATCCATTGCTTGTTGTTGGTGGAAAGATACCTGAATTACTTGCA
TCTCAATTGTCGGAACTCTTGCCTGCGAATTCTGACGTAATCTCTGAATTACATAAGCTG
CACCACTCTCCAAAATTAGTTGCACTACAAGAGATTTTGGAAGAGTGTGGCATAGGTGTA
GATGCTTCAAGTTCTGAAAATGCTATGAATGTTGGACAGCACAGAGTGTTGATATTTGCT
CAGCACAAGGCCCTTCTTGACATTATTGAAAGAGACTTGTTTCAATCCCATATGCAGAAT
GTCACGTACTTGCGGCTAGATGGATCAGTTGAATCAGAGAAACGTTTTGACATCGTGAAG
GCTTTCAATTCAGATCCTACCATTGATGCCTTGTTGCTCACAACACATGTTGGTGGCCTT
GGTCTGAATCTGACATCTGCTGACACACTCATTTTCATGGAGCATGATTGGAATCCAATG
CGAGATCACCAGGCCATGGACAGGGCACATAGACTTGGCCAAAAAAAGGTTGTGAATGTG
CATCGCCTCATCATGCGCGGCACACTTGAAGAAAAAGTTATGAGTCTCCAAAAGTTCAAA
GTATCTGTTGCCAATGCTGTTATCAATGCAGAGAATGCGAGCCTGAAAACTATGAATACA
GACCAGTTACTCGATTTATTTGCATCAGCAGAAACCAATACAAAGGGAAGTACAGCCTCA
AAGCGAGCGGATGGCAACTCTGATGGAGACCCAAAATTAATGGGCACGGGAAAGGGCTTA
AAAGCAATACTTGGTGGGCTGGAGGAGCTTTGGGATCAATCGCAGTATACTGAAGAATAC
AATCTGAACCAGTTCTTAGCCAAGCTCAATGGG
>UniGene111
ATGGCTACGAGCATAGCTTCTCAGTTGGAAGCAATTAGGTCAGCCATACAAATTGATTTG
GAGCCCCAAAAGAGACCCATCACTCGCCCGTCTATCCTATTTGATCCCAAGGAAGCTGCT
GATATCGATATTGAGACTATACTCAGTATTGCACTTTCGGGTCTGGAGGTTCTTGTAAGT
GTGGACGAACGTTTTAGTAACTATAAGGATCATCTGTTCAGTCATAAAAGTAAAGAATTG
AATAGAGAATTGATGCGTGAAGATGAAAACATCCGTATGAATGCAACCATTGGCTCGTTT
TTACGGTTGCTTTCTGGACACCTTCAACTCCCTGCTTCCCACAAGACACTTGAATATTTG
ATATGGAGATATAAGATTCATGTATACAACTATGAGGATTTGATTTTATGTGCCTTGCCG
TATCATGACACCCACGCTTTTGTACGAATAGTCCAATTAATTGACACAAGAAATAGTAAA
TGGAAGTTTTTGGATGGAGTTAAAGTCTCTGGTGCAGCACCTCCTAGAAATGTTGTAGTG
CAGCAATGTATTCGTGACATGGGAGTTTTGGAAGCTCTTTGTAATTACGCTACTCCAAAA
AAGAAGTTTCAACCTTCGAGACCTGTCATCAGCTTTTGCACAGCAGTTATTGTTGAATCT
TTGGGTTCTATAACTGTTGTCAGTAGTGATGTTGTGCAGAGAATTCTTCCATTTGTTGTT
TCTGGACTTCAACCTGTTTCCAAAGGAGGTTCAGATCACAAGGCTGGTTCTTTGATGATT
ATTGGTTTGCTAGCGAATAAAGTTTCTTTGGCTCCTAAACTTGTTAAGAGTTTGATTCGA
TCGATTTCTGAGATGGCTTGTGAAGATGCGAAAGAGTCGAGTGATCTGCAATGGCTTCGT
[truncated: 50,976,319 more chars]
