# Supplementary material for: Novel findings to the biosynthetic pathway of magnoflorine and taspine through transcriptomic and metabolomic analysis of Croton draco (Euphorbiaceae)
Source: BMC Plant Biol. 2019 Dec 18;19:560. doi: 10.1186/s12870-019-2195-y (PMC6921603; doi:10.1186/s12870-019-2195-y)
Supplement: Supplementary file 3 — Additional file 3:. Unigene sequences shorter than 1000 bp. (FASTA 67268 kb) [file 12870_2019_2195_MOESM3_ESM.fasta]

>UniGene40
TATGTTTCTATGATGGCCCAAGAACACGCTTATTCTTTAGCCGTAGAGAGACTTTTGAAT
TGCGAGGTACCATTACGAGCTCAATATATACGAGTGTTATTCTGTGAAATAACTCGAATT
TTAAATCATTTACTTGCTTTAACTACTCATGCTATGGATGTGGGAGCATTAACTCCGTTC
CTGTGGGCTTTTGAGGAGCGGGAGAAATTGTTGGAATTCTATGAAAGAGTCTCGGGAGCC
AGGATGCATGCCAGTTTCATACGACCAGGTGGAGTGGCACAAGATCTGCCTCTTGGCTTA
TGTCGAGATATTGATTCCTTCACACAACAATTTGCTTCTCGTATCGACGAATTAGAAGAG
ATGTTAACCGGCAACCGTATCTGGAAACAACGATTAGTGGATATTGGTACTGTCACTGCA
CAGCAAGCAAAGGATTGGGGATTCAGTGGTGTAATGTTAAGAGGTTCAGGGGTATGCTGG
GATTTGCGAAAAGCAGCACCTTACGATGTTTATGACCAATTGGATTTTGACGTACCAGTA
GGTACCAGAGGAGATTGCTATGATCGTTACTGTATCCGTATCGAAGAGATGCGACAAAGT
GTTCGGATCATTGTGCAATGTCTTAATAAAATGCCTAGTGGCATGATCAAAGCCGATGAT
CGTAAGCTATGTCCTCCATCACGATGTCGAATGAAACTATCCATGGAATCCTTAATTCAC
CATTTCGAACTTTATACAGAAGGTTTTTCTGTACCAGCTTCTTCTACCTATACCGCAGTT
GAAGCACCTAAAGGAGAATTTGGTGTCTTTCTGGTCAGTAATGGAAGCAATCGTCCCTAC
CGTCGTAAAATAAGAGCACCTGGCTTTGCCCATTTACAAGGACTCGATTTTATGTCCAAA
CATCACATGCTAGCAGATGTGGTCACCATCATAGGTACTCAAGATATTGTGTTTGGAGAG
GTGGATAGA
>UniGene42
ATGCAAACTAGAAAAACCTTCTCTTGGATAAAGGAAGAGATTACTCGTTCCATTTCTGTA
TCGCTCATGGTATATATAATAACTTGGGCATCCATTTCAAATGCATATCCCATTTTTGCA
CAGCAGGGTTATGAAAATCCACGCGAAGCAACTGGCCGTATTGTATGTGCCAATTGTCAT
TTAGCTAATAAGCCCGTGGATATTGAGGTTCCACAAGCGGTACTTCCCGATACTGTATTT
GAAGCAGTTGTTCGAATCCCTTATGATATGCAACTGAAACAAGTTCTTGCTAATGGGAAA
AAGGGGTCTTTGAATGTGGGGGCTGTTCTTATTTTACCCGAGGGGTTTGAATTAGCCCCT
CCCGATCGTATTTCGCCAGAGATTAAAGAAAAGATGGGAAATCTGTCTTTTCAGAGTTAT
CGCCCCACTAAAAAAAATATTCTTGTAATAGGCCCTGTTCCTGGTCAGAAATATAGTGAA
ATTACCTTTCCTATTCTGTCTCCCGATCCCGCAACTAAGAAAGATGTTCACTTTTTAAAA
TATCCCATATATGTAGGCGGAAACAGGGGAAGGGGTCAGATTTATCCCGACGGGAGCAAG
AGTAACAATACGGTTTATAATGCGACAGCGGCGGGTATAGTAAGCAAAATAATACGAAAA
GAAAAGGGGGGGTACGAAATAACCATAATGGATCCGTCAGAGGGACGTCAAGTGATTGAT
ATTATACCTCCAGGGCCAGAACTTCTGGTTTCAGAAGGCGAATCCATCAAACTTGATCAA
CCCTTAACGAGTAATCCTAATGTGGGCGGATTTGGTCAGGGAGATGCAGAAATAGTACTT
CAAGACCCATTACGTGTCCAAGGACTTTTGTTCTTCTTGGCATCCGTTATTTTGGCACAA
ATCTTTTTGGTTCTTAAAAAGAAACAGTTTGAGAAGGTTCAATTGTCCGAAATGAATTTC
TAG
>UniGene56
ATGTGGGCACCTGATATCTATGAGGGTTCACCCACCCCGGTTACAGCATTCCTTTCTATT
GCGCCTAAAATCTCGATTTTTGCTAATATTTTACGTGTTTTTATTTATGGTTCCTATGGA
GCTACATTGCAACAAATCTTCTTTTTCTGCAGCATTGCTTCTATGATCTTAGGAGCACTG
GCCGCCATGGCCCAAACGAAAGTAAAAAGACTTCTAGCTTATAGTTCAATTGGACATGTA
GGTTATATTTGTATTGGGTTCTCATGTGGAACCATAGAAGGAATTCAATCACTACTTATT
GGTATCTTTATTTATGCATTAATGACGATAGATGCATTCGCCATAGTTTTAGCATTACGG
CAAACCCGTGTCAAATATATAGCGGATTTGGGCGCTCTAGCCAAAACGAATCCTATTTTG
GCTATTACCTTCTCCATTACTATGTTCTCATACGCAGGAATACCCCCGTTAGCCGGCTTT
TGTAGCAAATTCTATTTGTTCTTCGCCGCTTTGGGTTGTGGGGCTTACTTCCTAGCCTCA
GTGGGAGTAGTGACTAGCGTTATAGGTTGTTGGGCGGCCGGAAGGTTGCCACGAGTAAGT
AAGTTTGGGGGACCGAAGGAAGTTCTCCGTGCACCGGACACGTAG
>UniGene75
GCCTTTCAGCTTAAAAAAACTGGGGCTACTTATCAGCGTCTGATGAACAAGATCTTCAAG
GAGCAGATTGGCAAGACTATGGAAATATATGTCGATGATAAGATAGTTAAAAGTGCCAAA
CTTGAGGACCATCCGAGAGACCTTGCAGAAGCATTCAAAATCCTGAATGCCTACAACATG
CATCTTAATCTGGATAAATGCATTTTTGGGATTAAAGCTGGAAAATTTTTGGCTTTCATG
GTCTCTGAAAGGGGCATCGAGGCAAATCCGACAAAGATTAAGGAGGTAATAGACATGTAA
CCTTCACGCAATCTTAAAGAGGTCCAACAGTTGAATGGCAGGATCACAGCATTGGGGCGT
TTTATGTCTTATGCCGCAATTAAATGCATGCCATTCTTCAAAAAATTAAAGGGAATCTGA
ACCCCATTCAGTTAGGATGAAGAATATCAGTAAGCATTTGTTGATCTGAAGGAATATTAA
TCCTCCCCACCCCTCTTGACGAGGCCTCAGCTCGATGACGTGCTGACTTTGTACATAACA
ACGCGCCTAGAAGCCGTTGATATTGTACTTGTAAAGGAAGAGGACAACAAGCATAAACCC
ATCAATTACACCAGCCAC
>UniGene82
GATACCAAGAAATCTCGGGGAGCTGGTAATGTCCACGAGGCGCACCTATTCTGGAAGGTG
CTCGTGGAGCTGATGAAGGACCGGGTCCGGGCAGCCGGATTCGGAGATTTGGCGGACGGC
TTGCGGGAGAACAATCCCAAGTTCCCGTAATCCAAGAGGTACGCGCTGTGTGAGCGATGG
AATGACACCACACACGCGTTCGAGCTGCCACTTGGGGAGATGACCATCACCTCGACCGAT
TTCTCGGCCCTCTCGGGTCTGAGGTTTGGAGGAGTTGCCCCGCCCTTCGATAGTCGGTAC
AGATATGTAACCGAAGAGTTATGCCGGGACCTGCTCGGTTTAGAGGATGTGATAGTGGAT
AGGATGATCTCCTACGATCGGGTCCAAACCTGATGGGTGGAGATCCTCACGGACCGGATC
GAGACCTGGAGAACCGATCCAGGGGAGGACACAACGCCGCCATTCACCGTGTTGGAGTGT
GATCGGGCTGCGAGGAGCTTCATCTTCTACCTTATCAGCGCTGTTCTGCTGCTTAGCACG
CAGAACAAGGGTGATACGGCAGTTCTGGTGACGCTACAGGACCTCTCTGCTATCCGAGGC
CAGGATTGG
>UniGene84
ATATCTCTTTTGACTCTATATATGTGGGCACCTGATATCTATGAGGGTTCACCCACCCCG
GTTACAGCATTCCTTTCTATTGCGCCTAAAATCTCGATTTTTGCTAATATTTTACGTGTT
TTTATTTATGGTTCCTATGGAGCTACATTGCAACAAATCTTCTTTTTCTGCAGCATTGCT
TCTATGATCTTAGGAGCACTGGCCGCCATGGCCCAAACGAAAGTAAAAAGACTTCTAGCT
TATAGTTCAATTGGACATGTAGGTTATATTTGTATTGGGTTCTCATGTGGAACCATAGAA
GGAATTCAATCACTACTTATTGGTATCTTTATTTATGCATTAATGACGATAGATGCATTC
GCCATAGTTTTAGCATTACGGCAAACCCGTGTCAAATATATAGCGGATTTGGGCGCTCTA
GCCAAAACGAATCCTATTTTGGCTATTACCTTCTCCATTACTATGTTCTCATACGCAGGA
ATACCCCCGTTAGCCGGCTTTTGTAGCAAATTCTATTTGTTCTTCGCCGCTTTGGGTTGT
GGGGCTTACTTCCTAGCCTCAGTGGGAGTAGTGACTAGCGTTATAGGTTGTTTTTATTAT
ATACGCTTAGTGAAAAGAATGTTTTTTGATACACCTAGGGCATGGATTCTATATGAACCA
ATGGATCGTAACAAGTCGTTACTACTAGCAATGACTTCCTCTTTCATTACTTTATTCTTT
CTATATCCTTCTCCCTTGTTCTCAGTTACTCATCAAATGGCA
>UniGene125
GTTTTTTGGGGGGATAAGCTTGTGAAGAAGCAAGCTTATCCCCGCCCCGACCGGCAGCTG
CCGGGTCTCCCCATCTCTCCTAAACTTCCCCCGGTCTTCGGCCCGAGCTGTATGAGGCAG
AAACTCGTCTCACGTACGGTTCGGAGGCCGAGCCCCACCCCAGCAGTAATGGTGCGGCTT
AGGTCAACTAACACAAAGAAGATACAGTTCACTCAACGATTGCCTTTGGGTTCCGAACTC
CATATGGGGAAGGAGCGTTGTTGTTTGCGAGGTCTCGATCATTTACATGGACCCACTTTT
CATTCCATTTGTGGGAATTTGATGATCTATAAACCGTCCCTAACGAACGATCGGCTCATG
TTTGAGCATGATGAATCACTTCGTGCCGACCTGTTGCTAATAAACTTTCCGGCCTCATAT
GAGAATGGAAAACTGGAGCATTTTCTGCATCGGTGGATGAAGAATCGCGAACATAAGAAT
TTTTGGTTGACCATGTTCCCAGAAAAAAGATACTTTCGAGAAACGACGAGCACGACTGAA
GTAGCTATACATACAAATATATTTACGGATCTATATGCTTTGATTGGAACTGGAAGTTCA
AGAACAGGCGGCTGGTATACCACCATAATGAAACTGCCTTTTATTTTTTTTATTTGGATA
GGATTTATGTTGGCTTCGTTAGGAGGCTTGCGTAGTTTGTTACGTCAGCTCCAAAAGGAT
AAGTTGCGTTGGCATTGAGAACCGTGGAGTTTA
>UniGene201
TTATTTTTAGAGGCTTCTGTTGAACAAATGGTTAATATTATAGAAGTCTGTAGCATGTTC
TAGGCTAGTTCGGGCTAGAAGGTGAGTGTAGCGAAAACATCTATTTTTTGTTCCAAGAAT
GTGCCGTCGAATTTGGCTCATAATCTCTGTGTTAGAAGTGGTTTTAAACTTACTAAGAAC
CTTGGCAGATATCTTGGAGTTCCTCTCCTTCATGATTCTTGAAAGGTTTATAATTTTTCT
TATATTGTTGAACAAGTTAGAAAAAAGTTAGCAGGTTGGAAGAGTAATTGTTTGTCTTTG
GCCGGTCGGATCACTCTTGCTAAGAGTGTAATTATGGCTATCCCCACCTTTGTATTTCAG
ACCAATGCCATTCATGTTCCATTTATTCTGAAAATTGAGAAATTGTGTCGTTCTTTTGTG
TGGGGGAGTACGGTTAAATGAGAGATTGCTACGGATATGAGAGATGCATGAGGACTTGGT
TTTCGTAAGCTGAGCTTTGTTAATGATACATTCCTA
>UniGene247
GGTCCAATACATCATTTTCTAGGTATTGAAGTGAAACCGACCAGGGAAGGTCTACATCTT
TCGCAAACTCACTATGCCTATTCCATTTTGGAACGGGCTGATATGGTGGATTGTCGGCCA
ATGTCTACACCATTAAGCACAAAGCCTTATCCCGACAACAATTCCGTCTTGCTTGCTGAT
CCAGGATATTATCGCGGCATTGTTGGGTCATTACAGTACCTCACGTTAACTAGACCTGAT
TTGTCCTATAGTGTCAATTTTGTCTCACAATTTATGCACTCACCCACAGTCGCACATTTA
CGATGTGTTCGCCGTATACTTCGTTATTTAAAAGGAACAATATACTTGGGTTTGAATTTA
TGTTCTACTACTTCACTTGATCTTTATGCATTTTCATATACCGATTGGGCCGGATGTCCG
GAGACGCGGCACTCAACAACAGGATATTGTACTTTCCTCGGGACCAACATTATCTCGTGG
TGTGCTAAGAAACAAACAACAGTTGCTCGATCTAGCACTGAAGCTGAGTACCGTGCAATG
GCACATACAGCAGCTGAACTCACCTGGCTAGGCTACATTTTGTCTGATTTACAAGTTCAC
CTACAACGACCACCGCTTTTGTTAGCCGATAATATTAGTGCTTTATTTTTAACTGTAAAT
CCAGTCTTTCATGCACGCAGTAAACACATAGAACTAGACTATCACTATGTGAGAGAACGC
GTTGCTCAAGGAGCACTTGTCACTAAACATATTTCATCATCCTTACAGCTAGCTGATATT
TTC
>UniGene260
ATGAATTCCATTGAGTTTCCCTTACTTGATCTTGATCAAACAACTGAAATTTCAGTTATT
TCAACTACATTAAATGATCTTTCCAATTGGTCAAGACTCTCCAGTCTATGGCCACTTCTC
TATGGTACCAGTTGTTGTTTCATTGAATTTGCTTCATTAATAGGCTCACGATTCGACTTT
GATCGTTATGGACTAGTACCAAGATCTAGTCCTAGACAAGCGGACCTAATTTTAACAGCC
GGTACAGTAACCATGAAAATGGCTCCTTCTTTAGTGAGATTATATGAACAAATGCCAGAA
CCAAAATATGTTATTGCTATGGGGGCATGTACAATTACAGGGGGGATGTTCAGTACCGAT
TCTTATAGTACTGTTCGGGGGGTCGATAAGCTAATTCCTGTAGATGTCTATTTGCCAGGC
TGTCCACCTAAACCGGAGGCGGTTATAGATGCTATAACAAAACTTCGTAAAAAAATCTCT
CAAGAAATTTATGAAGATCGAATTAGGTCTCAACCGGGGAGTCGGTGTTTTACTACGAAT
CATAAGTTTAATATTGAACGCACTACTCATACTGGAAATTATAATCGAGGATTACTCTAT
CAACCGCCGTCTATTTCTAAGATCCCTCCCGAAACATTTTTCAAATATAAATATAAAAGG
TCAGTATCGTCCTACGAATTAGTAAATTAG
>UniGene262
ATGGAGGATCATATGTGCTTCGATTGTCTCCGACGTACAATCAATTTCGAATTCTCTGAC
GAAATTCTCTTCTCTTAAGGTATATCCGATTATGCTCTCCCGTTTGGTCACTCCGCTGTC
GTACAGTTNNCATATTGGAGCGGTTGGCTAGCGTTGAACATGATTGCTTGACTAAATACG
TCCTACTATGGTTGACGGCTGTACTAGTATGAGCTTATTCTTGTTCAACAGTTTTCTTCT
TAAGCGGCGGCTNATTCTTGATTTTTA
>UniGene273
CTTAATGAGCTTGGTGAGGTCGATAAATACAAGGCGAGGTTGGTGGTGAAGGGCTATACA
CAAGAGCATGGAATAGATTATACTGAGGTGTTTGCGCCTGTGGCTAGAATGGATACTGTA
AGAATGATCATAGCACTCGCGGCTCGGAATGGCTGGACACTTTATCAGTTGGATGTTAAA
TCAGCCTTTTTGCATGGAGAATTGAAAGAAGATGTCTTTGTAGAGCAACCGAAAGGATAT
GTTAAAAAGGGAAGTGAGCAGCTGGTGTATAAGCTAAATAAGGCACTTTATGGTTTAAAA
CAGGCACCTAGAGCCTGGTTTAGCCGAATTGAAACTTACTTCATCAAAGAAGGCTTTGAA
ACCAGTTCAAGTGAACATACACTATTTGTTAAAAGGAAAGAAGGTAAGCTTTTTATTGTA
AGCATTTATGTTGACGATTTGTTGTTTACTAGCAATAATGAAGCTTTCTTGGAAGAGTTC
AAATGTTCCATGAAAAGAGAGTTTGACATGACTGATCTGGGTCAAATGCGGTTTTTCCTC
GGAATTGAAGTAATACAATGCTCAAATGGCATTTTCATATGCCAAAGGAAATATGCAGCT
GAGGTTTTGAAGCGATTTGAGACAGAAAATTTCAATTCTGTTTGTAATCCTATTGTCCCT
GGACAAAAAATTGGCAAAGATGAAAATGGTGTTAAGGTGGACTCAACTCTTTTCAAGCAA
ATAGTGGGTAGTTTGATGTACCTCACTGCCACTCGTCCTGATTTAATGTTCGTTGTGAGT
CTAATA
>UniGene298
TTCGCTGATGCTCTGGTTACTCATGCTACTAGATTACATTCTGATCACGTTCCTTTGGTT
ATTGATACTGTGAGAGGTTCTAGCCGTCATAGTGGGGGATTTAGATATCAGGCTGCTTGG
CTCACTCACCCTAATTTTGATTGTTTAGTACGTCAAAATTGGAGGGCTGGGTTGCCTATT
CATGATGCTTTATCTTCCCTTGCGGGTTCATTGTCGGATTGAAATCCTTCGAATTTTGGT
AATATTTTCAGGAGAAAGCGCTCTCTCTGGAATCGCCTGGCTGGTGTCCAAAAATGTCTT
TCCAGACAGGTGTCAGCTAATTTGGTAAAGTTAGAGAGGAAGTTATTGAAGCAGTATGAT
GATGTTCTGGCTCAAGAAGAACTTTTCTAGTATCAGAAATCTCGAGAGGATTGGATTATC
TCTGGGGAGAGAAATACTAAATTTTATCATTCTTCTGCTGTTATCAGGAAAAATAGGTTG
GTTGTGAAATGTTTACGTGATAATGAGGATATTTGGATTTCAGATGACCAGTTGTTAAAG
GATATGGCTTCTCATTTTTTCTTTAATTTGTATCAAGCGGATATTCCGGCAGATTTATCT
TTATTGCGGCATGGTTTGTTCCTTGAGATTTCTGTGGATTCTTTTGAAATGTTGAATGCA
CCATTTTTAAAGGAGGAGGTTAGGCTGGCTCTCTTTGCTATGACACCCTATAAGGCACCT
GGAGTAGATGGTTTTCCAGCGACTTTCTATCAGAAGAAATGGCATATTGTGGGTTTTGTT
GTAGCTGATTTTGTGATTAAAGTTTTGAAT
>UniGene321
TCTGTTCTTTCTTTCCACGAATCCAGACTAAAATCCATAGACCAGGAAAGGCTAGAAACT
GCTCAAGCAGCAGTAGAGCGATACGCATAATAGTAACAATAAGAAGAAGGGTGGGGGTTT
CAACTGAGAGTAAGGATAGGAGGCTGCGTGACGAAACCTGCTGCGCCGGCTGCGGCTGAG
CGAGCCTCTTCTAGGGAGGTGGTGCAGAGGCTCGCGCAGCCAGCGGCGACAGCAGCAGCA
CCGGCGGTCACATCTTCAACCACAACTACAGCTTCAACGACTGTAGCAGCAGTAAACTTA
AACTTAAGTCATTCGAAATCGGAGAAGATGAAGGGACTCTTTAAGTCTAAGCCTCGAACT
CCAATGGATATTGTTCGACAGACGCGAGATCTGCTCATCTACGCGGATCGCACCCCTTCC
GCTGATCCTCGTGATGTCAAGCTTGAAGAAAAGATGGCAGAGCTGTCTAAAAATATCAGG
GAGTTAAAATCAATTCTTTATGGTGATAGTGAATCTGAGCCAGTTTCAGAAGCTTGTGCA
CAGTTGACTCAAGAGTTCTTCAGAGAAAATACTCTTCGCCTTCTTATCATTTGTCTTCCG
ACATTGAGCTTGGAGACCCGAAAAGATGCCACTCAAGTTGTTGCAAATTTACAAAGGCAA
CAAGTAAATTCACGGCTGATAGCATCTGAATACTTAGAAAAGAACACAGATCTTCTTGAT
ATTTTGATAGCAGGTTATGAAAGCACAGATATGGCCTTACATTATGGTGCAATGTTGAGG
GAGTGCATACGTCATCAGAGCGTTGCAAAGTATGTTCTTGAATCTGAGCATGTGAAGAAA
TTCTTTGATTATATACAGCTCCCAAATTTTGACATTGCAGCAGATGCGGCTGCTACCTTT
AAGGTTGAGGATCACTTTCATTGCGTCTCTTATAGATCCATGTGTTTAACCCAGACGACA
TTTTTGACA
>UniGene415
GCAGATAATCAATTGGTGTCTATTAATGCTACATCTCAGGCTCCATTAAAACTTACCTCT
ACAAATTATCAATCTTGGCATACGCAGTGGTATTCACTGCTTGTTGGTTATGACTTATTG
AGATTTGTTGAAACGACGATACCTCCTTCTCTGGCAATAGATCCGTTTTGGCTAAGGCAA
GATCAGTTGCTGCGAAGTGCACTTGTTGCATCTCTCTCTCCAGATTTGATTTCATTTGTG
ATTGGTGAGAAAACTTCTCATGATGTTTGGCGAACGCTTGAGAAGACCTATGCC
>UniGene563
GGATATTATTGCCATTGTCGAGATGGTTTTACTACAGATCCTGGAAATCCTTCTGATTGT
ATTGATATTGATGAATGCAAAGGAAACAATACTTGTTCTCAAATGTGTTTGAATACAAAG
GGTTCATATTTGTGTAAATGTGTTGATGATTACACTTCTGGTGTTGTTATAGGCGCTATG
AATGGAAAGGATTGCCGTGCTAATGGAGAACACCCACTTATTATGATTGCTGCAGATGAC
AAAGTTCTCCAGTTAAGCCTGGTC
>UniGene633
AACTATTGTGCTTGCCTTTCTGCAAAGTCACCCACTGATGACAAAGTCTCCCACTTGAGG
CCATCCAGATATGAGGAATGTGAAACCACTATATATGAAGTTCAAGCCACGGGATTAGAT
GAGGATTATGAAGATGAAACATCAATGGCCATGTCTGAGCTTTTTCATGGATTTCTTGCG
ATTGGGACTCTTGGTTCGAAACCATTCAACGGTGACCCGGCAACACCGACGTTTCCCATG
TCTTTGGAGAACATTGCAGATGAAAAAACAGAGGTGACAGACAATGACTTGAAGATCATA
AACCATGAACTTGAAAAGCTTATTGATGCTGAAACTGAAGAAGGTAGCAACGAATCATTG
GCAAGGAGCAGTTATGTTAGCACCATCACACTCAGTGACATGCAAATGGAGGGAACAGTT
GTTGACAACAATGTCAAGAATGCAATATGCCCACTTCAAGGATATCTATTTGGGTCAACA
ATAGAACTGCCAGAAAAAAGAGTTGAATTGAAGAAAGAAAAAACATCTCTTGGGGAGATG
TTTCGCAGGACAAAGATTACAGATGAATTTTCTGCAGAAACCGAAGGAAAAGAAGAGACG
CACACCAGGCACACACATAAATCTGCTAAACACCTCATCAAAAAGATACTAAAAAAGTTT
CATGCTTCAAAAAATTCTCTCTCTTCTTCCAATGATGATGCAGCCAATTCTGTTCCAAAA
AAGAAAAAGCTTAATAAGGTG
>UniGene662
AAAGTTATCGATGAAGGTTCATCCGCAAAGGTTTTTACTGCTCATCCAACGTCAAATCCC
AGTGAAGAATGTGCCATCAAAGTCGTCCCACTCTCTTATTCTTTGGAATTCATCTTTAAT
GAGATTTATGTTCTTAAGAATCTCAAACATAAAAACATTGTCGACTTTAAAGAAAGTTTC
TTACGCTGGGATGGTAAAACACGTGAAGTCTGGATCGCTATGGAAAAATGTGCACGTGGT
GATGTAACTAGCCGTGCTGGTAAAGTTAACCAACGAGAAGTTGGACGCATTGCTCGAGAT
CTTTTGAGCGCTTTGAAACATTTACATTCTAATGGTATCATCCATCGCGATATTAAACTT
TCAAACATTTTGGCTACCGCAAATAATGAAATTAAATTGGCTGATTTCGGTATCTCATCT
TTGACTCCAACCTCTACTACTGCAATGGTCGGCACAATCCCATATATGGCACCTGATGTT
GTCCTTGTTGGATCTGATCGACCTTATGATACAAAAGTTGACATCTGGTCTGTAGGTGTC
TGTATATTAGAACTTTTGACCGGAAAGGCCGCTTGGGGAAGAATTCGCGATGATGAAATT
ATGGATAAATTACGCCGAGGCGAAATGCCAAATGGTTTCCAACGCCTCCGAAAGAAGGCA
GATATTGGATGGGAAGCTGTAGATTTCTTAGAAAAATGTTTCATAAAGACCCCCGAAAAT
AGATGGTCTGCTGAGAAATTACTTGAGCACCCATTCATCACT
>UniGene684
AATTAAAGATAGGGGTAAAAAGGGTTTTTTACATTAAAATTAGATATGAGTAAGCCTTAT
GATAAGGTAGAGTGGTCTTTCCTTAGAGTGGTCATGTTTAAATTAGGTTTTTATGGCGAT
TGGATTGATTTGGTAATAAGATGTGTTTCAACAGTTTCTTATTCTCTTTTGATTAATGGT
AACCCTCAAGAAGTTTTCTTTCCATCTACAGGACTTCGACAAGGTAACTCGTTATCTCAT
TATCTTTTTCTACTTTGTGCATAAGCTTTTTCATCAATGATTAAAAAAGCATAGCAGAGT
GCATAGTTGTATGGTGTTTTGGTTTGTACAACGACTTTCAAAGTCTCTTATTTATTCTTT
GCTTATGACGGTATTTTATTTGGGAGATCTAATTCTAGGGAAGCTTCAGTGGTCAGAGAT
ATTATTCGAGATTATGAGAAAGCATCAGGACAAAAGATTAATCTTGAGAAGTTAGCTTTC
AATAAAAATGTTCCAGTTCATGTTCAAGATGAGATTTAAGTGTTGTTGGGAGTTAAAAGG
ATTGACCATCATGAGAAGTACTTGGGATTACCTGCTATTATTGGTAGGAAGAAGAAGCCG
ATGTTTAATAATACGATAGATTGTGTTATGAAACAACTTAAAGGCTGGAAGGAGAAATCA
TTGTTAAAGGCAGGTAAGGAAGTACTTATCAAGGCGATTGCTCAAGCTGTTTTAACTTAT
ATGATAAGTATGTTCATGTTCCCTAAGGATACTTGTGAGCAACTGAAAGCATTTATGGCA
TGATTTTGGTGG
>UniGene701
TTGAATTACTCATATATATCCTATGAATTTTATTTCGCACCGGAAACTATTCTAGGAGAA
GTTCGAATCCGTTCCGTTTGGATATTGATCGGTCTTGGTTTGACATGGTTTACGTGTTAC
TGGTTTTCGGAAGAGTTAATATATCTATTAGCTAAACCCTTTCTTACCCTGCCTTTGGAC
TCGTATTTTGTTTGTACACAATTAACGGAGGCCTTCTCGACATATGTTGCAACGTCTTCA
ATAGCATGCTCTTACTTCGTCTTTCCTTTAATAAGTTATCAAATTTGGTGCTTTTTGATC
CCCAGTTGCTATGGGGAACAAAGGACGAAATACAATCGATTCCTCTATTTAAGTGGTTCT
TGCTTCTTCTTGTTCCTGTTCCTAACTTTTTCCTGGGTAGTTCCCAATGTTTGGCACTTT
CTATACTTCGTGGGTGCAACATCAACAAATTTGCTTATGATCAAGTTACAACCTAAGATC
TATGACTATATTATGTTAACTGTTCGTATTTTGTTCATTTCATCGGTATGCTCCCAGGTA
CCTGTAATTGTGATCTGTTTGCTAGAACTGAGGGGTCTTTCTGTGGAAACCTTCACGAAC
AATCGTCGTTTTTTGATGGTTTTTTCGCTTTTCACAGCTGCTCTTTTCACACCTCCGGAT
ATCTGGTGCCAAATTGTCGCCTGTTTCCTTATTTCTTTGATAATTGAGTTGGCTATCTTT
GTGGCATTGATTGTACAAGTTCGTGAAGAGGGCTGGACGAGTGGAATGAGGGAGAGCGGC
TCGATCGACAAAAAAGAAGAGTAGCCCCCCCCC
>UniGene716
TTGTGCATTTTCAGAAGCAATATTTTCTTTCTCTTTTCATCGCTGTGTGTTTTCCATTTC
CATCATTCCATGGCTACAATCTCAAGCTATTTATTCTCAAAACCACCATCTTCTCCTTCA
AATACCCCTAAAACCAACCCTCTTTGCTTAATCCGTACGTCCTCCCTTCTACCCTTCAAA
CAAAATAACCCTCCGGCGACAAAACTATTCACTGGCGGCAAACCCCGTTTCGTCGTAAAA
GCTACAGCTTCTCCCGATACAAAGAAGAAAGTCCCCAGCGATGAAAAAGTACAGAAAATC
CATAGTACGGACGAATTCGACGAAGCCCTTAAAGCAGCTAAGGATAAGCTTGTTGTTGTA
GAATTTGCGGAAAGTCAAAGCACTCCAAGCAAAACGATTTACCCTTTCATGGTTCAATTG
AGCAGAACATGCAACGACGTCGTTTTTCTACTAGTAATGGGTGACGAATCAGAGAAAACC
AAACAGCTTTGCGAGAGAGAAAAGATAGAGCAAGTCCCTCACTTCAGTTTCTACAAAGGC
ATGGAAAAAATCCACGAAGAAGAAGCAATCGGACCGGACCAGTTAATGGGAGACGTGTTA
TACTACGGGGACAACCATTCTGCGGTATTGCAAATGCATTCGAGAGAAGATGTAGAGAGT
TTGATAAAGAAACATAAAACGGATGATAAACTGATTGTCCTTGATGTGGGGTTGAAGCAT
TGTGGACCGTGTGTGAAGGTATATCCGACGGTGATTAAGCTGTCTAGACAGATGGGTGAT
ACAGTAGTATTTGCAAGAATGGACGGTGATGAGAATGATAGCTGCATGCAGTTCTTGAGG
GATATGAACGTAATTGAGGTACCTACTTTTTTGTTTATTAGAGATGGTGAAATGTGTGGA
AGATATGTGGGTTCTGGTAAAGGTGAGCTTATTGGTGAAATTCTCAGATACCAAGGTGTT
CGTGTCACCTAC
>UniGene760
CATACGTCCATACAGTGTCCTAGTCCTAAACTTGGTGATTCAAACACAAAGCCAGCAGCT
CATTTTTCCTCTTCACATTCTGCTCAGCCAAAGCCTTGGATTATGGATAGCGGGTCAACT
CATCATTTAACTTCTGAACTAAAAAATCTCGGCATCCACTTAGAGTATATAGGGAATGAT
AAAGTAGCACTCACAAATGGTAAAACTCTTCCTATTAATTGTATTGGTTCAAATATTCTT
ACTATTGATGCTTGTGATTTTACTTTGAATAATATCTTACATGTTCCTTCATCAAAATCC
AATTTGTTTTTTGTTTTACAATTTACAAATTCTAATGTTGTTTCTATTGAATTCTTTCTA
ACCTTCTTTGTTATCAAGGATCTTGTCATGAGGTAGGTACTTCACAAGAGGCACACTAAG
AGTGGTCTTTACCAACTTGCTTCTTTGTCCAATTCACCTATTTGCAATTCTGTTTCATTG
GCTACCTGGCATGCTAAACTTGGCCATGCTTCTTTATCTACTGTCAATAAAGTTATTTCT
TCAAATAAATTGTCTGTTTCTAGCAAAGTTGTTGATTCCTTATGTGAAACTTGTTGTGTG
AGCAAATCTCATAAGCAACCCTTTTATGATTCTAGTTTTATAGCTTCTGCACCCTTAGAG
TTGATATGTTCAGACTTATGGGGTCTAGCCCCTATTGCTTCTGTGGATGGTTATTTCTAT
TACATCATTTTCTTTGATCAT
>UniGene882
CTGTTGAGTCAGTTTGATTCTCCAATTGCTGAAGCATCAATGCCGGCAGTTGAAACTAAA
TCAGACGATGGGGCTGCTAGTTCTGAAGAGATTGTGGTGGAGAGTAAAAGCAACACGCCG
GTTAAACCGGTTAAAGGGTGGCAATACATAGGTGTAAGGAGAAGGCCATGGGGAAAATAT
GCAGCAGAGATTAGAGACCCTAAGAGAAATGGCGCAAGAGTTTGGCTTGGTACTTATGAG
ACTCCAGAGGATGCAGCTCTAGCTTATGATAGAGCTGCTTTTAAGACGCGGGGCTGAAAA
GCCAAGCTAAATTTTCCTCATTTGATAGGCTCAACTGACTATGAGCCTGTTAAGGTGACT
AACAAGCGTGGCTCACCAGCACGG
>UniGene929
AGGGGTCTTAAGCAAGGTTGTCCACTCTCGTCCCTTTTATTCATTCTATGTGCAGATTGT
CTTAATGTCATATTCATCAAAGCCATAAATTTAGGACTATTCAAAAGGCTCAGTATAGAC
AATTTTTCTGAAACCTTCAGCCATCTTCAATTCGCAGACGACACTCTGGTATTTTGTGAA
CCATCCTTACAGCAACTTCTCAATATCAAGCGCCTTCTTCACATTTTTGAAGTCACATCT
GGGTTAAAGATTAACTTCCACAAGAGCAGCCTCATCGGGATTAATTAAGAGAATGCAATT
GTCAATCAATGGGCTGATTTAATTTCTTACAAGGCCGAAAAGCTTCCGATTAAGTATCTA
GGTCTTCCCCTTGGAGCTAATCTGTGTCACCTAAACACTTGGAAGCCTGTGATCACCAAA
ATAAAACAACGCTTATTTGCTTGGAAAGGAAGACTTCTCTCTCGCGCAGGAAGATTAGTG
CTCATCAAGGCTATTCTTAATGCTCTCTCAATCTACTTTCTTTTTATTTTTCAAATGTCG
TCCACTGTGGCAAAAGAGATAGAGAAAATACAGAGGAACTTCTTTTGGGATAGCTCCTTT
AAAAACAGATTTATGGCAACTATCTCATGGGATATTATCAAGAAATCCAAACAAGCGGGT
GGTCTCAGTGTCGGCTCTCTCACAGAAAAGAACACCGCACTCTTATACAAATGGATTTGG
AGACTAAACGAGACCAATAATACTTGTTCACTTTGGAAGAGAGTCATCAAAGCAAAGTAT
CGTGTTTCCTCCTCA
>UniGene944
GCTAAGGAGGCAGAGGTATGTAAATTGTTTGAGATTCTTTCAGTATATGGCCAAGCGAGT
GGACAAAATGTTAATTTGTTAAAATCTTATTTTCTCTTTCTCGCAAATACTCCTCAGTAT
GTTAGACAACATTTAGCTAATATTTTATCAATTCCAAATATTGATAGGATTTATAAATAT
CTTGTTCTGCCTTTGGTGATCTCTAAATCTAAGTGAACTACTTTTAGTGAGATCAATGTG
AGTATTAACATCATGATTTGGGGTTAGCATGAACAACTTTTGTCTGGAGCTAGGAAGGAG
ACTCTTATTAAAGCAGTTGTCATGGATATACCCTTGTACACTTTCTCATGCTTTAAAATT
CCTAAATCATTAACAAAGGAAATTAATTCTATGATTGCTAAATTCTGGTAGGGTATAAAA
GAAGAGGAGAAGAAGATTTATTGGATAGGATGAGATAAATTTTGTCTGCATAAGGATGAT
GGAGATTTGGATTTTAGGAATTGGGAGGCTTTAAACTTGGCATTATTGGCGAAACTGGGT
TGGAGAATTCTACAAGATGGTTCGTCCTTGATGGCAAGAGTCTTCAAAGGTAGATACTTT
CCCTTTAATCATTTTCTAAATGTTGTTTTGCCTAACAATGCATCATGGGCTACTCATCGG
GACTTTTTTTTACTGGAAACATATATGGCGGCTAGAGATTTCGGAGAAAATCAAGTGTTT
CTATGGTGTTTACTAAACAAAGGCTTGCCATTTGGAAGTAATTTGACGTTGAGAATT
>UniGene957
GGAGTAGCTGCTATTACTTATTTAGGTTTGCCTCTTGGCGCAAATCCTAGGCTGAAAGGC
ACTTGGGATCCCATTATTTGCAACTTCAAAAGAAGAGTAGCAAGTTGGAAAGGCAAACTA
TTATCCAGGGCTGGGAGGTTAGTTCTTATAAAATCTGTACTAAATAGTTTACCCACTTAC
TATCTCTCTCTTTTCAAGATTCCAGTAGGGGTAGCGCAAAGGCTGGAGAAAATTTATAGG
TCTTTTTTTTTGTGTGGGGATGTAGAGAAGAGATTTTTAGCTACTGTTCCTTGGGCTCTA
ATTCAAAAAAGAAAGGCTGACGGCGGTCTTGGCATCGGTTCAATAATAGAAAGGAACTTT
GCACTCCTTTTCAAATGGCTCTGGCGCATTTCTTCTCCAAATAAGTTCTTATGGTCCCGT
CTGATCTCTAATAAGTATGATAATGAGTCAGGAGGCTTGTGGTTATCACACCTATCGACT
ATTCCTTCTCTTTCCTCTATTTGGACTGCAATTTGTGGAATTCGGAAAAATGAAAAGTTC
TGGAGTTGGGTAGCTCCGAACATAGAGAATTTTTTGGGAAACGATAATTTCATCAGCTTC
TGGGAGGATATATGGAGTCAGTCTTCTCTTCTCAAATCAGATTTTCAAAGATTATTTAGA
TTATCTTCAAATCAAAAGGCTAAAATTTCAGATATGGATTGTTTCATTAATGGTTGTTGG
TCTTGGCAATTTAAATGGTCCAGACCTCTTTTAGCTAGAGAAGAAGAATCTCTCAACCTA
TTGATCTCTCGCATTTCCAGCTTTTGTCCCAAATCTAATGCTCTTGATAGAATTATTTGG
GTTCCTAACTCCAAAGGCTACTTTACGGTTAAAACCTGCAATTAGCTTCTACATTCCAGC
ACTTCTGATGATGAGTCTTGCTTGAAGCTCTGGATGGGTATAGCCCCCCTAAAGTTG
>UniGene1013
ATCACGAATCCAAAGAAGATTCTCCAATTGGCAAGAAAATGGCAAAAGACAGCTGCTCTT
AAACGAAAAAGAATCACATCACCACAAACCACAAGGAACACAGAAAATGAAGAAAAAGGC
CATTTCGTTGTGTATTCTGCAGATCAAAGACGCTTCTTGCTTCCTTTGGAATATCTAAAC
AAAGAAATTATCAAAGCCCTATTTGACATGGCAGAGGAAGAATTCGGATTACCCAGCAAT
GGACCTCTGAAATTACCGTGTGAGGCAGAGCTTCTAGAATATGCAATTGCTTTGATCAAA
CATCAAGTCAACGAAGACGTAGAGAAAGTATTGTTGACTTCCATAAGTGGGCATTGTGGT
TCCTCGTCTTTCCATCTTCAACATCCACAAACTAGTTCACAATTACCCATTTGTAGCTTC

>UniGene1025
AATTTTTTTTAGGATTTATTCTCCACTGAAAACCCAATGGTTCTCAATGCAGTTTTAGAC
TCTGTAGAATCGAAGGTGTCTCCAGATATGAATGACATGCTAAAACAGCCTTACACAGCC
GAAGAGGTTTCTTATGCAATAAGGCAAATGCATCCGTCCAAAGCCCCAGGCCCTGATGAA
GCTTTATCCTCTTTGATTATAAAAAAAGAGCTGAGAGGAAATCTACATAGTATCAATATT
TGTCCAACAACGCCAAAAGTCTTTCATATTTTCTTTTCGGATGACAACATTCTCTTCGGT
AGAGCAAATTCCAAAGAAGTTGCGATGATCAGAGAAATTATAAGAAATTATGAAAGTGCT
TCCGGGCAGAAGATTAATATGGACAAGTCAGAACTAGCATTCATCAGAAATGTCAATGCA
ACTACTCAAGAGAGTCTTAGAGGTTCACTGGGTGTCTGAAAAATTGATAAACATAAAAAG
TACTTTGGTTTGTCGGCTATTATTGGTAGGAAGAAAAAGCATGTGTTTAACAACGCCATA
GATCAGGTTGTGAAAAAACTTAAAGGCTGGAAAGAAAAATCCCTATCTAAGGCTGGTAAG
GAAGGTCTAAACAAAGCAGTTGCCCAAGCTATCTTGACATACCTGATGAGTGTTTTTTAC
TTCCCA
>UniGene1053
GTTAATGCGAGTGGTCAATCCTGTGGTGTTGCAGAGATGATTGGGCCAGTTGACTTCCAC
AAGGACATGGATTTTTGGCAGCCAGATAAGTGGAATGGTAGCTTTCCTGTCAAATGGCAC
ATCATTAAAGATGTACAAAATTCCAGCTTTAGGCACATTATACTAGAGAATAATGAGAAC
AAGCCTGTGACAAATAGCAGAGACACTCAAGAGGTAATGTACAAACAAGGTCAAGAGATG
CTGAAAATATTCAAAAACCACACATCAAAGACCTCATTACTCGATGATTTCATGTACTAT
GAGAATCGACAGAGAATTATGCAGGAAGAAAAAGCCAGGGCTATGTTTAAAACCTTCGAG
CCTCCATTTTTAGTCCCCGCAGCAGATGCTTTCCGCAAGTTGGATCATGTCGACCAACCT
CCTAGTAGATATGATAAAACTATAGAGCAAAATGGTCCTAGCAGCATGAACAAAACTGAC
TCTTTCTTCACTGAGCAGGCTTCTTCGAATTCTGGTGTCACTGATACTAGTGTTGACAAT
GAAATTAGTGAGCAAACCATTGTCAAATCACGAGATGAGATCGCATCTGTTTTGAAGATT
GGTTCTCTAAGTATTAACCCAAATCAGGGTGAACCTAAACCTACTGATGTTGCTGCTATG
GTTACTAGCACTAATCTTACTGATGTTGTTACGGTAGGGTCGATGCCCATCAAGGTCGAA
GGATTTGCAGGAACTGCTGGTTTCCTTAGAGTTGGCAGCATCCCGATTGACCCCAGGGTA
CTACAGCGTGAAAAACATGGCTTCTTTACTAAGAACCAGGCT
>UniGene1055
ATTTCTCTCAATGAAAGGAATTTTCTGTCATGGCAGAGATCTATGATGATTGCCTTAAAA
GCAAGAGATAAGTATGGATTTGTTAATGGTGATGAATCTAAACCTGATTCTAATACTGCT
ATGTTCAAGAAATGGGATAAAGTAGATAATATGGTTACCTCATGGATACTGAACTCAATT
TCTCCTGAAATTTCTGAAGCCTTCTTGTATGCAAATAGTGCTAAGGAACTTTGGGAGGAA
TTGGCTATGAGGTATGGAGAGGCAAATGGTCCTCTTATCTACAAGATCTGCAAGGATATT
GCAAGTATGAGCCAGGGAAACAATACTGTTTCTAGCTATTATACTAAGATGAAGAAATGC
TGGGATGAATTAGCTTGTCTGAAGCCTCTTCCTAAGTGCAGTTGTGGTGCATTAGAAAGA
TGCAGTTGTAATGTGGCCAAATCTGTCAAAGAGATGGAGAATCAAGAAAGAATTATGCAG
TTTCTCATGGGCCTAAATGATTCTTATGACAATGTGAAGAATCTAATTCTCCTAATGGAT
CCAATGCCTAATGTTGCAAGGGCTTATGCAATGGTACAAACAGTAGAAAGACAGAGGGAA
GTCTATGTACCAGTTCTTGACTCAAGTGAACAAGCATCAGCCATGTATGTCAACAAACAA
GGTTCAGGAAATTACCAAAGGGGAGGAGGCAGAGGAAGCAAATATAACTCAAAGAACAAG
GCAGATTTGTACTGTGATCACTGCAACATGAATGGTCACGTCAAGGAAGATTGTTTCCAG
ATTGTAGGCTATCCAACCTGGTAC
>UniGene1058
ATCAAAAGTGTCCTTGATAAATATAGTCAGATTAGTGGGCAAACCTTAAACTTGACAAAG
TCTGGTATTATATTTTCCAAGAACACGCCTCCCCAAGTTAGGTAGGATTTGGCCAATATT
ATGGGAATTCAGAACATTGATGTTATGGACAAGTATTTGGGACTTCCATCAGTGATTAAG
AGATCGAAGAACAAAACATTCCAGCTGATAAAAGACAGAATCAGGTTGCGGTTTAAGGGG
TGGAAAGAGAGGTTCTTGTCCCATGTTGGAAGAGAAATCCTCATTAAATCCGTTATCTCA
GCCATCCCTATGTTTACTTTCTCATGTTTCAAAGTGCCAAAGTGTTTAACTAATGAGATT
AACTCTATGATCAGGCAGTTTTGGTGGGGACAAAGAAAAGAGGAGCATAAAATTAGTTTG
GTAGCTTGGAACACAATTTGCTTGAATAAAAATGATGGTGGCCTTGGGTATAGAGATTGG
GAAGCAATGAATATTGCGCTTTTGGCAAAACAGGGTTGGAGATTAATTGAGAATCCTAAT
TCCTTGTTAGCTAGAGTTTTGAAGAGCAGGTATTTTCCTCACACAATTTTTATGCCAGCA
AGAGCACCTATTAATTCATCATGGGGTTGAAAGAGTATTATTTTTGGAAGGAAATTACTA
GAAGGAAACCTGCGATGGAAAATACGGAATGGAAGGTATGTGGCTTGTTTTTCGGATGCT
TGAATTCCAAAGCAACCACCTTTCCAAGCTGAGACGAAGATGAATAGGGACCTTGGTGTG
TATTGGGTTCATCAATTAATTAATAGGGAACGAAAATGTTGGAATAGGAAT
>UniGene1062
AATGCACTTTTGGAGAGCCCTACTGGAACAGGGAAAACTATATGCCNTCTTTGTGCTACA
TTGGCTTGGAGCAAGAGTTTTACTCCATTCTCAACTGGTAAAATGGAAAGAAATGGTTAT
ACTGCAGGAGGCAAATCAGATGACGTGTCGTCATCCTCCAAAGGTAGTAACCTTCCAACC
ATAGTGTATACTTCATGTACTCACAGCCAGCTCCGACAAGTTGTTCAANNNGAAGAGGTC
CAGCTACAGGCCAAAAATGGTAGTATTAGGTTCCCGGGAGAAACTATGCATTCATGAAGA
AGTCAGTTAACTACGTGGAAAAGCAGAAACAAATGCCTGCCATTATGTTTGCAGAAAGAA
GGAAAAGCATAAATGCTCTCATTTTGCTCGTGTTGGGGATCATGTGCGGCAGAATCCCCA
TCTTGGGAATGAACCTATNGAAGAGGTCCAGCTACAGGCCAAAAATGGTAGTATTAGGTT
CCCGGGAGAAACTATGCATTCATGAAGAAGTCAGTTAACTACGTGGAAAAGCAGAAACAA
ATGCCTGCCATTATGTTTGCAGAAAGAAGGAAAAGCATAAATGCTCTCATTTTGCTCGTG
TTGGGGATCATGTGCGGCAGAATCCCCATCTTGGGAATGAACCTA
>UniGene1063
CATCAACTTAAAAAAGTAGAAGCTAAGTTAAGAGATGCGGTTCAAAAAGATGAAGCGCGG
CAAAATTGGCATTAACTTGGTGACAGAAACACAACTTATTTTCATCAAAAAACCAAGTAG
AGGCGATGAAGAAATACCATTCTTGAACTATATGATGCTTGAGGGAATTGGCAGATGGAG
AAACATGCAATTATTTCAACGGTGGTCGATTACTTTCATAATATTTATTCATCAAAGTCA
ACTACTGATTATGATCTTTTAGATTGGGATATTCACATTCAAGTTAGTGAGGAGATGAAT
ATGGAGCTGATAAAAGAAGTTACAATGGAGGAAGTGTAACAGACAACCTTTGCTATATAT
CCTTTCAAGGCTTCGGGTGAGGATGGATGGACTGGAAAATTTGTCCAAACATATTGGCAT
GAAATTAAAAGAGATATATTTGAAGTAGTGATATATTTCTTTCAAAGAGGCACTATATTG
AAAATTGAATCAAACCATTATTCTCTTATTTTGAAAGTTCTAGAGGTCAAGACAATGAAA
GATTTGAGACATATTGGGTTATGTAATGTGGTTTATAAGATTATTTCAAAAATTCTAACG
GCCCAGCTTCAGCAGTTTATCCATCTGATCATTTTGGAGAATCAAAGTGGCTTTATTAAA
GGTTGCCTGATTGCAGACAATATCTTAATTGCAAATAAGGTTATTCATTATCTCTGCAAG
AAGAAGACTTTCAAAGCTTTTGAATTTGCCATGAAGCTAGACATTAGT
>UniGene1064
ATAACATTGCCTCAAACCACTAAAAATGTTGAATCAAACAGCTGTAGCACATCGGAGACG
GCAGAGAAAGGCCATTTTGCAGTGTACTCTGTAGATCAAAGACGTTTCCTTCTTCCTTTG
GAATATCTTAACAATGAAATTATGAGAGAGCTATTTAACATGGCAGAAGAAGAGTTTGGA
TTGCAGAGCAATGGGCCTCTCACACTGCCATGTGATGCAGAGCTCATGGAGTATGCAATT
TCTTTGATAAAAAAGCAGGTTACGAGAGATGTGGAAAGTGCTTTCTTGATGTCCATATAT
GCTGCTTCTTCTTCACAGTTTTTCTGTCACCACCAACCACACGTAATAAGCCATCAATTA
CCAATTTGTGGCTTCTGAAAAGTTATTATATTTAGTTCTGTAAACAAACCT
>UniGene1079
CTGAATGAAAGAAACTACTTATCTTAGAGCCGATCTATGATGATCGCCTTGAGAGTTCAT
AAGAAGCTTGGATTTGTAACCGACGAAGAGGTTAAGCCAATTGATGGCACACCTTTGGCT
AAGAAATGGAGCAAGGTGGATAGTATGGTGATCTCTTGGACTGTAAACTCTATTTCTAGT
GAGATTATAGAGGCATTCTTATATGCTAATAGGGCCAAAGAACTGTAGGAGGACCATGCT
CAAAGGTATGAAGAATGTAATAGACCTTTGATTTATAAAGTTAGGAAGGAAAAAACAAGT
ATTTAGCAAGGTAATTCCTCTATTGCTTCTTATTATACTAGGCTTAAGAAGCTTTGGGAC
GAGATGGCTTGTTTGAAGCCATATCTAGTTTGCACGTGTGGAGCTGCTACTAGATGCACT
TATGGAATTACTAAGGTTATCTTAGATATGAAGAATGAAGCTAAGCTGATGCAGCTACTG
ATGGGACTCAACAACTCATATGACAATTTCAAGAACTAGATATTACTTATGGATCCCTTT

>UniGene1087
AATGCTTGTTTTTTCCATAAATTTTGGCATGTTATTGGTCTGGATGTGTTTAGATCCCGT
GTTTCTTGGCTTGAAGAGGGAGCTTTCCCTAGTTCTCATATGTTTACTCTTGTTGTACTT
ATCCCTAAGGTAGATAAACTGGAATCCCTTAAACAATTTCAGCCTATCTCTTTGTGTAAT
GTACTTTATAAGATTGTCTCTAAAGTCCTTGATAATAGACTTAAACAGGTGCTGCCTAGG
ATTGTTTCTGAGTATCAATCTGCATTTATTTCAGGTCGTTCTATTATAGATAATGTCCTA
CTTGCTTTTGAACTTACTCATACGCTCAAACGTCGTACTAGGGGTGCTGATGGTTTGGTT
GCTTTAAAACTTGATATTACTAAGGCTTGTGATAGTGTGGATTGGAAGTTCTTGCATAAT
ATTCTTATGGGGCTAGGGTTTTCTGCTCGATGGGTGGGTTGGATGATGATGTGTGTCACG
AGGGTTTCTTATTCTTTTTTAGTGAATGGTAGTAAGATGTGGTTTATTTTGCCTAGTAGG
GGCATCCGTCAGGGGGGATCCTTTGTTGCCATATTTGTATATTCTCTGATTTAGGGTCTT
TCTCTTCTATTCCAGAATTCCTCTCGTAGGGGT
>UniGene1130
TTTAAACCTTCCAGAGGTCTTCGGCAAGGTGACCCAATTTCTCCTCTTTTATTTTTAATT
TGTACAGAGGGTCTCACTTGTCTTGTTAATAAGGCTTTGAGGGCGGGGTTGATCTCAGGG
ATCCGGTTAAACAGGTATTGCCTTACAGTCTCGCATTTAATGTTTGCTGATGACTCTTTA
TTTTTTGGTAAAGCTAGTCGGGTGGAATTGTAAAATCTTAAAGAAGTGCTAGCTCAATAC
AGTCAAGTCAATGGTCAGACCTTGAATTTGTTAAAGTCTGGCATTGTTTTTTCCAAAAAT
ACGCCTTCTCATTTAAGAGGTGAACTTGCAGAATTTATGGGTATTGATAAGGTGGATGTT
TTGGATAAATATTTGGGATTACCGGCTGTCATTCAACGTTCGAAGAAGGATACTTTTCAA
CATATTAAAGACCGGATTCGTCTTCGGATAAAGGGTTGGAAAGAGAAGTTTTTGTCTTAT
GCGGGAAAAGAAATTTTAATTAAATCGGTGGTTTCTGCAATACCAATGTTTACGTTTTCC
TGCTTTCGAGTACCCAAATGTTTGACAAATGAGATTAATTCGATGATTCGGCAATATTGG
TGGGGTCAAAAGGAGGAAGAACGAAAAATCAACTGGATTGCATGGAATAAGATTTGCCGG
AATAAAAATGATGGTGGCTTGGGTTTTAGAGATTTTGAGGCTATGAATTGGGCTTTTTTA
GCAAAGCAGTGTTGGAGAATAGTTCAAAATCCTTCTTCTCTTTTAGCAAGAATTTTGAAA
AGCAAGTATTTCCCT
>UniGene1144
CGCGTTAACAGTGGTGCTATGAGAGGCTTGGCAGATCTAAAAAATGAAATGAAGCTCATA
TAATTCCTCATGGGTTTAAATGAATCTTATGACAATGTGAAAAACCAAATTCTTATCATG
GATCAATTTCCAAGTATAAACAAGACATATGCTATGATTTCGACTATAGAGAAGCAAAGA
GAAGTGCAACAACCAGTTTATAAAACAAGTGAGATTTCTATCGCTATGCTTGCATAGAGA
TCTGGACTAGAAAATGGCACAATGAATGCTGGAAGAGATAACAGACAGACCAACAAAAAT
GACAAATAATGTGATCACTGCAAGGCACATGGACATAGTAGATATGGATGCTTTAGAATC
TATGGGTATCCAAACTGGCACCTTGAGCTCAAGAAGAAAATGAGAGCACAAGCAAACCTC
AGTTCAGGAAATAATGAGATGCAGTTCAATAGCATGGAGCAACAATGAAATGATGGACAA
AGGATGATGTAGGGCAAGCTAATCTGTGATGACCAGATTTCAGAGGCTCCT
>UniGene1234
AAGGCAAGGTTAGTTGCCAAAGGTTACAACCAGCTGCTGGGTTTGGATTACACAGAAACT
TTTTCTCCAGTTGCTAAACTAGTGACTGTTAGATTGTTTTTAGCCATTGCAGCAGCTAAT
AGGTGGAATTTGTTGCAAATGGATATCAATAATGCATATTTGCATGGGTTTTTGGAGGAA
GAATTGTATATGAATCCACCTCCTGGTTATGGTAAAGCAGAAAAAGGGCAGGTTTGCAGG
TTAGTAAGGTCTTTGTATGGCCTGAAACAGGCCGGTAGGCAGTGGAATAAGCAACTTACC
TTGAAGCTAAAAGGTTTTGGTTTTGTTCAATCCCAAAATGATCATTGTTTATTCCTCAAA
GGATCAGGTTCCAGCTTGATTCTATTACTGGTCTATGTTGATGATTTATTGTTGACTGGC
CCAGATTTAAAAATTCTCAATGAGGTTAAGAAGTTCTTGGATGAGGAGTTTACAATTAAA
GATTTAGGTCAAGCAAAGTACTTTCTTGGCCTAGAAATAGCAACTACAGCAGGACTGTTT
GTTACTCAACATAAGTACATTCATGATATGTTACAAGACACTGGTTTGTTAGATTCTAAA
TCAGTTTCTACTCCAGCTATACAAGGCCTGAAATTAATACCAGATATGGATGACAAGTTA
ACTGAGCCAGATCAATATAGAAGATTGGTTGGGAAATTGTTGTATTTGGGTTTGACAAGA
CCAGACATTGCAAATGCTGTGCATCAACTTAGTCAATTCATGCAAGAACCATGTCAGCAG
CACTTTAAGGCAGCATTGCATGTTCTCAAGTATCTGAAAGGGACATCTAGTAGAGGATTA
TTATTCTCATACAACAATAATCTGAAGCTGAAAGCATATTGTGATGCTGATTGGGCATCC
TGTCCCACTACTAGAAGATCCACCACAGGTTTC
>UniGene1269
AAACTTCTATATTTGATAACAACCAGACCTGACATTTAGTTTGCAGTAAATTATCTCAAT
CAATTTCTCTCAAAGCCTACTTCTGTTCATCTACAGGCCATTCATAGAATTCTGAGATAT
ATCAAGAGGGAACCAGGGCTTGGTTTATTTTTCTCCTCTAAAGCAGATTTTATGCTTAAA
ACTTATAGTGATTCAGATTGGGTAGGGTGTTTAGATTCAAGAAAATCAATAACTGGGTAT
TCTGTTTACCTCGGTGATTCACTCATCTCTTGGCGATCGAAGAAGCATACCACTGTTTCT
AGGTCATCTGCTGAAGCTGAATACCGAGCTTTAGCTTCAGTCACTTGTGAGCTTCAATGG
ATCAAGTACTTACTTTTTGATTTAGGGTCTTCTTATTCGCAGCCCATTAGTCTTTTCTGT
GATAATCAATCTGCACTTCAAATTGCTACGAATCCAGCTTTTCACGAACGGACAAAGCAC
ATTGAATTGGATTGCCATCTTGTGCATGAGAAGCTTCAACAAGGATTGATTCATCTTCTC
CTAGTCAAGTCAGTCAATCAATTGACTGATGTGTTTACAAAGCCTTTATCACCTCAACCA
TTTCATGATGCTATTTTCAAGCTTGGATTGCTCAACTTTCTCTCGCCAACT
>UniGene1285
GGTCTTCAATATCTCACCTTCACTCACCCAGTTATCGCCTTTGCCGTAAATAAAGTATCC
CAATTTATGCATATGCCTACTGATTTGCACTGGTCTACTGTCAAGCGTATTTTACGCTAT
TTACAATCTACTCTTACTCATGGAATTTGGTTCAGCCGGGTGTCTTCTACTTGTCTTCAT
GGGTATTCAGATTCGGATTCGGCGAGTTCTATTGATGACAGATGCTTTACAACAAGCTAT
GCAATTTTTCCGGGTTCAAATCTGATTTCTTAGACTTCCAAGAAACAAAAAGCTGATTCA
AGATCCTTCACGGAGGCTGAATACCGTGCAGTAGCTGCTGCTACCTCTGAGCTAATGTGG
CTTGAATCTTTGTTGCGTGAACTTGGATTTTCCTCTTCCACTACTTCTGTAATATGGTGC
GATAATCTCAGCACTACATATTTAACTGCCAATCCCATTTTTCATTCTCGTACGAAATAT
TTAGAGATTAACTTCCACTTTGTCAGAGAACGGGTTCGCAATAAACAATTGCAAGTGAAA
TTCATTAGTTCAACTGATCAAACAGCAGATGTTCTCACTAAAGCTCCCTCCAAAGATCGT
TTTCAGCTTATGCGTGACAAATTGCTGGTTGTGTCTTCCCCTCCATCAATTTGCGGAGGA

>UniGene1290
GGGTGCAGCACTCCACCGCTTCGCCTAGCAGCACGACGCTTGTATTGCTCTCCCACAACC
CCGTTTTCACGGTTTAGGCTGCTCCCATTTCGCTCGCCGCTACTACGGGAATCGCTTTTG
CTTTCTTTTCCTCTGGTTACTAAGATGTTTCAGTTCGCCAGGTTGTCTCTTGCCTGCCCA
TGGATTCAGCAGCAGTTTGAAAGGTTGACCTATTCGGGAATCTCCGGATCTACGCTTATT
TTCAACTCCCCGAAGCATTTCGTCGCTTACTACGCCCTTCCTCGTCTCTGGGTGCCTAGG
TATCCACCG
>UniGene1333
GAATTATTTGAGATTTCTACTACAGTTGATCCTAGCTATCTCATATCTTTGATACGGAAA
CTTATTCCTCCTACTGCGGACAATAATCATAATGCTAAGGGAGCTGATGGCAAAATGTCG
AATACTGATTATATGGAAGAGTGCGGAGGATCTCTATCTAGAGACCAAATTCCAGCTACA
TTGGTAAATCAGTCTGAGAGTATGAAGGTGGCTGATGATTTCAATAATTCTGCTTTTAGA
GATGGAGAGGATTCCTCTCCCCGACGCAAACAACCTGGTGTGCTAGCAAAAGAAGAGACT
TGGGAAGAGTATGGTTGCATTTTGTGGGATCTTGCTGCAAGTAGAACAAATGCAGAGTTG
ATGGTGCATAACTTTATACTTGAAGTGCTTCTTGCTCACCTTATGGTTTCACAGTCCGTA
CGAATTACGGAGATCTGCCTGGGAATTATTGGAAACCTGGCCTGTCATGAAGTTCCAAGT
ACGCGTATAGTCTCTACAAATGGACTAATTGATATAATTATTGATCAATTATTTTTAGAT
GACACTCAATGCCTGTCTGAAGCTTGTCGGTTGTTGACTTTGGGCCTTCAAGGTGACAAG
TGTAGCATCTGGGCTGAGGCGCTACGGTCTGAACATGTTCTGGGCCGTGTTATGTGGGTG
GCCGAAAATACCTTGAATCCACAGGTATTACAGAAGGTCATGGGATTATTGTTGGCAATA
CTTGAAAGTGAGGAGGTTTCATCTTTTCTTCTTCCATCTTTGATGAAGTTGGGTTTGTCA
AGTTTATTGATCAATCTATTTTCTTCTGAAATCATTACATTAACAAGTGGAAGACAACTT
GAAAGATATGCTGTTCTTGATGTAATTCTTGGTGCAATTGAAGCTCTCTCCATTTCAGAT
GGGCATTCTCAAGAAATATGTTCTAGTAAGGAACTCTTTCAACTAGTTTGTGACCTGGTC
AAGCACCCAGACAAAGTAGAGGTA
>UniGene1366
TACGGCATGGAAGCAGTCCTCCCTGTTGAGCTGCAAGTCAAAACTGCAAGGGTTCTCAAA
GAATCGCAACTAGGCGAGATCGCATGGATTCAAGCATATCATGATCAACTGCTAGAACTA
GACGAATGAATGTTTCAAGCCTTAAGACACATGCAAGTCTATCAGAGAAGAATGACTAAT
CACTTTAATAAAAGCATCAAAGACCGCAATCTCAAAGAAGGAGATCTAGTTCTCAAGGAA
ATCCGT
>UniGene1382
GATTCTGATGTCTACAAGATCTCATGATCTGATAATTCAACAAATAACCTAGTAAGCATT
TCTCACAATAAGCGAAATTTTCTTTTCTAGCAAAGATCTATGATGATTGCACTGAGAGCA
AGAGACAAATACGGTTTTGTCAATGGAGAAGAACTAAAACCTAATCCTACTTCACATATG
TTGAAGAAATGGATCAAAATTGATAATATGGTTACCTCTTGGATACTGAACTCAATTTCT
GCTGAAATTTCTGAAGCTTTTCTGTATGCAAACAGTGCTAAGGAACTTTGGGAGGAATTG
GCCATGAGGTATGGCGAGGCTAATGGTCCTCTAATCTACAAGATCTGCAAGAACATTTCA
AGTATGAGTCAAGGAAATAGCTCAGTTTCAGGATATTATACAAGAATTAAGAAGTTCTGG
GATGAGTTGGCTTTCCTGAAACCACTGCCGAAGTGCAGTTGTAGAGCTCTTGAGAGATGC
AACTGTGATCTAGCCAGATCTATATTAGCAATGGAGAATCAAGACAGGATAATGTAGTTT
TTGATGGGCCTAAATGACTCATACGATAATGTCAAGAACCAAATCCTCCTTATAGATCAT
TTGCCTAAAGTTGCTAGGGCATATGCTATTGTTCAAACTATAGAAAAGCATAGAGAGGTT
CATGTGCTAGTATATGACTCTAGTAAACAATCCACATCGATGTATGCAAGTAAACAGAGT
TCAGGTTCTTATTAGAAGTCTGGAGGCAGAGACTTTAGGAATGGAGGGAAAAACAAGGCA
GATTTGTACAGTGACAACTACAACATGAATGGACATACAAGAGAAGGATGCTTTAAGATA
ATTGGTTTC
>UniGene1386
TTAGCCCCTCTCTCTGAGTCTCTCGGAAATCGGAAAATGGCTTCCATTTCGCTTCTGCGC
CTCACTCCGGTTACCTCTCACAAAACCATACCCAAACGATCATGCCCTTCATCTTCCTTC
GTCCCTCCTCTCCCTGTCTTCCTCAAATCGCCACCAAAAATCCGTCCGTCACAAAACCTC
TCCGTCACCCGCATGTCATACAATCCCACACCAGCTACAGATCGCCTAATCTCCGCAGTT
GCTTACACCCTTCCTTTCTTCAACTCTCTTCAATACGGTCGCTTCCTTTTCGCTCAATAC
CCACAATTGGGCCTCCTATTTGAACCTATAATCCCTCTCTTAAACCTCTACAGGTCAATG
CCATATGCCAGCTTTGTCGCCTTCTTCGCTCTTTATCTGGGTGTTGTTAGAAATCCCAAC
TTTAGCCAGTACGTGAGGTTTAATTCAATGCAAGCTGTCACTTTAGATGTGCTCTTGGTG
GTGCCTTTGCTTTTGACCCGGATATTTAATCCGGGTCGGAGTGGATTAGGGTTTAAGCTG
TTGGTTTGGGGTCATAATGCAGTGTTTCTGTTTAGTTGTTTCTGCTTTGTGTATGGATTG
GTGAGTTCTGTTCTGGGTAAGACTCCTTATTTGCCATTTGTTGGTGAAGCTGCTGGTAGG
CAAATC
>UniGene1524
GGTTTCAAGCAATCAACTAATGACAACTGCCTTTTTGTTAAGCACACAGGGGCTGCTATG
ATCATGCTTATTGTGTATATGGATGATATCCTAATTGCAAGTTCTAATGCAGATCTCATT
CAAGGTGTCAAACAATTACTTCAGAACAAATTTACAATTAAAGACTTGGGCGTAGTAAAA
TACTTCCTGGATCTTGAGATCATCCGAACACAGAAAGGTATCTATCTTTCTCAAAACAAG
TTCATTCAAGACATGTTAAAAGATACAGGCATTCAAGATTTACAGTTCAAAAACACACCT
TTAGCTCAAGGTACTAAGCTCGTACCTGATATGGGATTAGTTTTACCTGATCTAGAGACA
TACAGACGTCTAGTGGGCAGACTTCTTTACTTAGGGTTTACTCGCCCTGATCTGACATAC
TATGTTCAAAAGTTATCACAGTTCATGCAAGAACCGAGAGAAGGGCATCTTAAGACGGCC
ATCCACTTGCTCAAATATCTCAGAGGAACTTTTGCTTTGTGCTTATTCTTTCCCACTACT
GAAAATCTTCAACTTTATGCATTATGTGATGTTGATTGGGCAATGTGTCCCTCCACTTGC
CAATCTTTGACTAGGTATTGTATCTTTCTTGGAAATTCCTTGATTTCATTT
>UniGene1530
CACGCAACAATATGTGCGGGACAACTGAATACAGTTGGAGATGATGCTTTACCAAATTTA
TGGCATAGGCGACTGGCGCACATTAGTGAGAAGGGGTTGAATATACTGGCTAAGAAGTCC
CTCATTCCATTAGCCAAAGGTAAAATAAACCCTTGTGATCATTGTTTATTTGGAAAGCAA
TATCGTGTCTTATTTCAGAAGAGCTCTAAACGAAGAGACAACAAGTTAGAGTTGGTACAC
TCTGACGTTTGTGGTTCCATGGAGGTAGAATCACTTGGAGGAAGTAGATACTTTCTTACC
TTCATTGATGATTATTTAAGAAAAACATGGATATACTTATTACGCACAAAAGACCAAGTA
TTTAAGCACTTTCAGCAGTTCCATGCAATGGTGGAAAGGGAGACTGGAGTAGCATTAAAG
TGTTTGTGCACGGATAATGGTGGTGAATATATCTCTACGGAGTTTAGAGATTATTGTAGT
CAGCACGATATTAGGCATGAAAAGATAGTTCTCGGTACGCCTCAACACAACGGCATTGTT
GAACAAATGACTCACACCATTATTGAAAGAGTCAGATCCATGCTCAAAATGGCAAACCTA
CTTAAGTCATTTTGGGGAGAAGCTGTTAGTACTGATGTCTACCTAATCAACCGATTACCT
TCAGCACCTTTGGATTTTGATATTCCGGAGAAGGTCTGGACAGGTAGAAATATCTCATAC
TCTCACTTGAGGGTATTTGGCTGCAAGGCATTTATGCATGTTCCAAAAGAGCAGAGATTA
AAGCTTGATTACAAGTCAGTTCCTTGCACTTTTGTTGGTTATGGAGATAAAGAGTTTGGC
TACAGGTTATGGGATCCAGTGAAGAGGAAAGTTGTCCGGAGCCGAGACGTAGTATTCCAT
GAGAATGAGATCGTGATAGATACAGATGGTGAAAGATCTACAAGTGATAGTTTTATAGAT
ATTACACCACAGAGCATTCCTACAGATGATGTC
>UniGene1554
GTGACAGAAATGTTTTCGTTGTTCTATGGTCTCTGGAAGTATATATTCAGCAAGACAGAA
TTTCATGTGCTTATTCTTGGAATTGACAAAGCTGGGAAAACAACTTTGTTGGAGAAGTTG
AAATCATTGTACTCAAACTTAGAAGGTCTCCCTCCTGATCGGATTGTTCCTACCGTTGGA
CTTAATATTGGCCGACTTGAAGTATCAAATACAAAACTTGTATTCTGGGACCTGGGTGGT
CAGCCGGGTCTTCGCTCAATTTGGGAAAAATATTACGAAGAAGCTCATGCTGTCGTATTC
ATGATTGATGCCACTTGTCCTTCACGTTTTGAAGACTCAAAGTCTGCATTAGAAAAAGTT
CTTAGGCACGAAGATTTGCATGGAGCTCCACTTTTGATATTGGCAAACAAACAGGATCTT
CCTGATGCTGCATCAGCTGAAGAAATTGCTCGATATTTAGATCTTAAGAAGTTGGATGAG
AGGGTTTACATGTTTGAAGCAGTTTCAGCGTATGATGGGATGGGAATTAAAGAAAGTATG
CAATGGCTCGTGGAGGTTATGGAACGAAGCAAGAGAACAGAAATGTTGAGAGCACGTGCT
GGGGTAACAGGCCCTGGCGCA
>UniGene1591
GCCAGAATGTCGTTTGCCGAATTCGATTTCGCTGCGGAGGGAGGAGAAATGGGAGATGAA
ATCGACCAAATGGGAGATGAAACTAACTATCCAGGAGGAGCAGCAGCCACCCTAGAAATG
GAAGCAGATGAATACAACATGCTTACCAAGGTCAGCGATACATCTTCTGCCCAAGCTAGG
GATGGGAAGGACATACAAGGTATTCCATGGGAAAGATTGAATATAACTAGGGACAAGTAT
AGATTAACAAGACTTGAACAGTACAAGAATTACGAGAACATTCCTTCATCTGGTCAAGCT
GTAGATAAGGAGTGCAAGCAAGTGGAGAAGGGAGGGAACTATTATGAATTCTTCCTTAAT
ACTAGATTGGTTAAGCCCACAATTCTTCATTTTCAGCTTAGAAACTTGATTTGGGCTACT
TCAAAACATGATGTCTACCTCATGTCTAATAATTCAGTCATGCACTGGTCATCATTATCA
AGCAATTTGTCGGAGGTTATCAATTTTGCAGGACATATAGCACCAAATGAGAAACATGCA
GGGAGTTTGTTAGAAGGCTTTACTGGAACTCAAATTAGCACATTAGCAGTCAAGAATAAT
TTTCTTGTAGCGGGAGGCTTCCAAGGCGAGCTTACTTGCAAACGTTTGGATAAAAAAGGT
ATTAGCTTTTGTACCCGCACCACATATGATGATAATTCCATCACAAATGCTATTGAGATA
TATGACAGCTTGAGGGGTGGAATTCATTTCATGGCATCCAACAATGATTGTGGCATAAGA
GAATATGACATGGAGAGGTTTCAGCTTCTGAACCACTTTCGCTTCTCTTGGCCAGTCAAT
CATACATCCTTGAGTCCAGACTGTAGGCTACTAGCAGTTGTCGGGGATCACCTTGATGGA
TTGCTTGTTGATGCACGGAATGGAAAGGTACTAGCTTCT
>UniGene1613
ATGCAGACTTATGGGAAGGCTAAGAATAAGGACTCTTGGATTCAAAAATCTCATATTGCT
AGAATTCTAGAATCTTCGGAGACCTTCCTTCCGTATGATCAATTTCTGGAGTTGCACCAA
GAATGATAGTCTCTTTTGGAACAAGAAGAGGTTCAGTATCAGCATCATGTGAAGGTCTTC
TGGTCCAGGTTTGGTGATTGAAACTCAAAATTTTTTCATGCTTGTATTAAATGGTGTAAG
TTGAATAATCATATCTATACTTTATATAACATGAATAATTTTGTGGTTTGCAATCAACGT
GGGATTGAACATATGGTGCTTGCTTAGTTTACTAACATTTTTTGTGGCTCTTTTGTGGAC
CTTGGGAGTATTAGTGATGTGGTTAGGCGATGTGTTTTTGTTGATGATAATGCTATGTTA
ATTGCTCCATTTTCTTTAGGTGAGTTTCGTATTGTGGTTTTTCAAATACATTCGGATAAG
TCTCCTGGTCCAGATGGTCTTAATACATTTTTTTTCATAAATTTTGGCATGTTATTGGGG
CTGATGTGTTTCATATATGTGTGTCTTGGCTTGAATATAGGTTATTCCCTACTTCTTTAA
TATCTACTCTTGTTGTTTTGATCCCTAAAGTTAGTAAACGTGATACTTTAAAAGATTTTC
ATCCCATTTCTCTTTTTCAATGTTATGTATAAGATTGTTTCTAAGGTTTTGGCAAATCAT
TTGAAGAAACTCCTCTCTAGGGTTATGTCTGAATCTCAGTCTGCTTTCATTCCTGATCGG
TCTATAACTGATAATGTGCTTTTAGCTTTTGAACTCACCCATACTATGAAGCCCAGAACT
CGTGGCCGAGAGGGAATTGTGGCTCTT
>UniGene1630
GTTTTTCCAGGTCATGGAGGTGCACGTGCTGCCGAATATGTGAAACAAAACCTTTTCAGT
AATCTGATCAGCCATCCAAAGTTCATTTCTGATACAAAATCAGCTATAGCTGATGCATAC
AATCACACAGACTCTGAATTTCTGAAATCTGAAAATAATCAGAATCGTGATGCTGGGTCA
ACGGCTTCCACAGCAATTCTTGTTGGTGATCGTTTGCTTGTTGCAAATGTTGGAGACTCT
AGGGCTGTCATATGTCGGGGTGGGAATGCTATTGCTGTTTCCCGAGATCACAAGCCAGAC
CAAACTGATGAAAGGCAAAGGATTGAGGATGCTGGAGGATTTGTGATGTGGGCAGGGACT
TGGAGAGTTGGTGGAGTTCTTGCTGTCTCTCGTGCATTTGGTGATAGGCTCTTGAAGCAG
TATGTTGTTGCTGATCCAGAAATTCAGGAGGAGAAGATTGACAGCTCACTTGAGTTTCTT
ATCCTCGCAAGCGATGGACTATGGGATGTTGTCACCAATGAGGAAGCTGTTGAAATGATA
CAACCAATCTCTGACCCAGAAGAAGCAGCAAAGAGATTGTTGCATGAGGCATACCATAGA
GGCAGTGCAGACAATATTACCTGCGTTGTTGTCCGCTTCTTGGCCAACCAAGGCACTACT
TCTCGTAGCGCTGTTGGTACCACTCAACTG
>UniGene1643
CGAACCTTTTGGTATGTATGGCCCCTTAACTATAGATCAGATCCACCGGACGAGAAACTG
AATTCCGCACTGCTGCTGAGTCGTCGGACTTATCCACCAAGGGATTCGTGGAATTTCTGT
GGATTGTGTTGGGGGAAATCTACCAAAGCTAGGCAGATAGATAGACCCCTTTCCCGCTGC
TAAGGGGGAGCAAGAAAGAAAATAAAATGATTGTTTTTTAATCAGCGTCCCCTTTTGGGT
ATGCAGATACTAAGAGTCCTCTCACTACCAACCAGTAGACATCATCTGGCTGGGTCTTGC
CGGTATCAACAACGAGAAAAAAACAAAAAAATGAAAACAGCAACTAACTATGGCTCTTGG
CCCAGACAACGTTCTAGGCGTAGGGGGATCGTAGCAAGAGGGAACGCCTAGACGGACGTT
TTTCTTCCTGGGCTGCAGTAAGTAGATCGAGAGGTCGTTCCGCCCCTTGTCCCCGAAGAT
GGGTAATATGTTCTCAAAAAATGTTGCTCCAATCTGACCTAGCTGGCGAGCGATCCCAGT
TCGCGGCAGAGAACAAGACAGCAAGCGAGCGTACCTTTGTTCGCTTCTTCTCCACCAAGC
ACGAAAGTTTAAGGATAACTGTAGGTCGGTGGCTACCTAAGGAAACTCCGATTCGATCTG
CCCCCCCGGCTGGGAGGCATTTACCTCATCCCGATCACAAGGAGAGGTTCACCA
>UniGene1646
GGAGGGTATGTTGATAAGAAGAAAGTGAAGGCAATTCAGAATTGGCCTATTCCACAAAGC
ATTACTGAAGTTCGGAGTTTCCGTGGACTTGCTACCTTCTATCGCAGGTTCATCATAAAT
TTTAGCAGCATTGTGGCACCTATCACTGATTGTTTGAAGAATGAGAAGGTGTAGAAATTC
AAATGGACCGAAGCTTCCAACCAAAGCTTTGAAACCATTAAAGATAAGCTTACTATAGTC
TCGGTTCTTGCTTTACCTGACTTTGATAAATTGTTTGAGGTTGATTGTGATGCATGTGGT
GTGGGAATTAGAGGAGTTTTGTCTCAATGTGGTAGACCCATTGCATATTTTAGTAAAAAG
TTGAATGATGCTAGAAAGAAGTGGGGAACCTATGAGCAAGAATTTTATGCTATCTATTGA
GCTTTCAAGACTTTGGAGCATTATCTTATGGGGTGAGAGTTCATTATCCACACCGATCAC
AAAGCTCTAAATCATATCAAAATCCAAAAGCATGCCAATAAAATGCAAGCTCGCTGGGCA
TCTTACATGAGAGCTTTCATCTACATCATTAAGTACAAGACCGGAGCAACCAATAAAGTT
GTCGATGCATTGAGTAGAAGAGCAACTTTGATAGTGCAAGTCAATCAAAAGTTTATGGGT
TTTAAGCACTTGAAAGATCTTTATGTTGAAGATGAAGATTTTGGAAGGACATGGCAGAAT
ATGTGTAATTGCGAGCCTACTGATGGGTTTGTGGTTCAAGATGGAGGTGTATTC
>UniGene1676
GGGGTGTTTCTTTCACAACAGAACTATATTCATGAAATCTTGGAAAAAGCGAACATTGTA
GAAGCTAAATCAGTCTTTACACCAATGTTTACATCAATGACATTGGGTTTAGATGACTCT
GCACACATATCTAATGTTACAGATTATCGAGCAATTATTGGCAGCCTACAATACTTGCTC
TTGACTAGGCCGGATATAGCCTTTGTGGTGAACAAACTATCCCAATTTAGTGCTCGACCG
ACGGCAAACCATTGGGCAGCAGTCAAGAGACTGCTTCGGTATCTGGTTGGGACATTTGAT
TAAGGTCTCCTAATTCACAATGACTCTTCTCTTGATTTGCATGCTTTTTCCCACTCTGAT
TAGGCTGGGCATAAAGATGATAGAATATCTACAAGTGCTCACATTTTGTACTTAGGACGC
AATCCCATTACCTGGTTGTCAAAGAAACAAAAAGCAGTGGCAAGATCCTCCACCGAGGCT
GAGTGTCGATCGATGGCTAATACATCTGCAGAATTAACATGGGTTCAAAATTTGTTGGCT
GAACTACATATCTCTATTCCACATAAACCTGTTGTGTATTGTGACAATCTTAGTGCAACT
TATGTGGCCGCAAATCCGGTGTTTCACTCACGCATGAAGCATATAGCAATTGATTATCAC
TTCGTACATACTCAAGTCCAAGATGGAAAGCTGTGGGTTTCTTATGTCAAATCAGAAGAC
CAGCTAGCAGATCTTCTAACGAAGTCACTATCAACACAGGAATTTCTGCGAGTATGTTCC
AAGATTGGTGTTGTCCAAAGAACCACCATCTTGCGGGGGTGTATT
>UniGene1684
GATGATTGGAAACTACCAAAAGTGAAGAAAAATCAAATCTACAAAGAAAGCAAATTTAAT
TTTCTAAGGAAAACAAGCCACAACTACACCACCCAAACAGAAACAGGAGAAATCCAAATT
TCAGAACCCTCTGAAAATATCAAACTCTTTTCTCCTCAAACTATAAACCATCTAAAAACC
AAGAACTACAAATACATCAATTTCGGCCTTGTTCAAGTTGGCATCAAAGCCGCCGCGGCC
GACAATGGAAAAGATTTAAACAACAACTCCTCCTCCTCCAACTCTTCAAATTCAATCCTT
TGTGTTGTAAGAGATGCTCGGTGTCTTGATTTCCAACATTCATTGCTAGGTGGTATTGAA
ACCAATCTTGAAGATGGTCCTATTTTCTTTAATTGTCATCCAGGTCTTACACTTTCTTTG
GATGATAAAAACATTCTTGATGGTTTGGTTTTACAAATGGAAAATAAAAATCAGTGTGGG
ATTTTGGGATCTGTAACAGTTCATGTGATGTATAAAATATATTACAAAGCGATGGTTAGT
GCATTTGCTCCATCAAAAGAAATTGTATATTACAGGAATGGAGAAAGATTGATTGTACTG
ACAGATCTCTCAAAATCAAATCCTGTGCTTCCAAAA
>UniGene1731
ATGGAAACTTCCCAAGCTCTTTCTATTGAGAGCTTTTCTTATAGTTGGTTAGTAAACCTG
AAACCATCTTTGGAAAGCCTTGATAATTCCCTTAGAGCTTCCCTCGATGCATCCGATGAA
GCTTCCTTCATCGAAATGGACCCAAAAATGACACCTTCAAAAAGATTCTTCAGGAATTCT
CATGATTTTAAATTCGATTTCCCTATTTCGCAATCTCCACTTACTGTTGTTCATGCTGAT
GAGCTGTTTTCTAATGGATATGTTATGCCTCTCTTTGTTGATCCATTGAAAATGGAAGCT
TTTGAGGTTTCAGATTCAAACCCAGCTCTTCCTTCCTCTTCACATGCACCAAAACTTGTC
TCAGCTAAACCAACTCGTTGTTCATCGTTGAGAAGGTGTCGAACCATGTCAAGAAAGATA
TTTAACAAGTATTTTGATTTCCTTAGGCCATTGTACCGAAGAATTCGAGGGCACAACAAG
ACAAGTTCTAGAGCTGAAAAAATGGATACAAAAGTTCAGGTGAGGAAAAGTTGGTTATAT
TCAACTGAATCATCTCCAAGAATAAGTGTAGCTTACTCCGTTGACGATTGGAGAAGATCT
TGTGATTCTGATAGTTCAATTTACGAGGCAGTTCTTCATTGCAAAAGATCCATTGGGAAA

>UniGene1748
GGGGATCCTCTTTCTCGCTATCTATATATTCTGTGTGCTGAGGGATTGTCTTTGTTATTC
CAGTATTCGTCTAGGAGGGGTTCTGTTCCCGGTTGTCGGACTAGTCCTAATGGTTCTAGG
ATATCTCACCTCCTTTTTACTGATGATTCTTTATTTTTATTTAATGCTTTGGAAATGGAA
TGCAGGATTGTGAAAACCATTTTGGATGATTATGAGAGTGCATCGGGTCAAAGGGTTAAT
TTTCAAAAATTTGCTATAGGTTTCAGTCCTAATGTGTCTACTCGTTTAAAGTCCTCTATT
CGTCGATGTTTAGGGGTTTCCCAGGATTTGGGTTCTGGGGCGTATCTTGGTTTACCCTCT
TTTGTAGGGCGTAACAAGAAGCATGTTTTTAGTTATATGAAGGATAAATTATGGAGTCGT
ATTAATTCATGGACTAATCGTCTTTTGTCTAGAGGTGGTAAGGAGATTATGTTGAAATAT
GTTGCTCAGGTGGTCCCTTTTTATGCAATGAGTGTTTTTCAATTGCCTTTTTATGTGTGT
AATGAAATGCAATGGATGATGAATGCATTTTGGTGGTGAAAGAAGGTCAATGGCAGTCGG
GGTATTCATTGGCTTCCTTGGAAAAGGATGTGTGCTAGTAAGTCTAGGGGG
>UniGene1752
GCCAATTTTTTGGAGATATGTGATACATTCAAGAAAAATGGAGTTTTTGAAGATGCAATT
AGTTTGAGGTTATTTCCATTCACTTTGAAAGGCAAAGCTCGCCTTTGGTTACAATCTTGT
CCACCTGAAACTTTCACCACTTGGGATGATTTAGCACAAAATTTTTTGGCAAAATTCTTT
CCATCTTCTATTATGATTAAATTGAGAAATCAAATATTGTGTTTTTGTCAACAGGATCAA
GAAAGTTTGTATGAAGCTTGGGAAAAATTCAAGGAATTATTGAGAAAATGCCCAAATAAT
AACCTTCCTAAATGGATGTAAGTTCAAACTTTCTATAATGCTATGTCTCATTCCACTAAG
ATAAATCTTGATGCAGCTGCAGGTGGATCATTTGAGAAGAAGGAAATTGATGATGCTTAT
GAGTTGTTAGAAGAAATGGCTGCCAATAGCTATCAAAATGTTTAAGAAAGAAAGAAACCC
ATTATTGGACTTTATGGACTTGATGCCATAACTGCACTGGATGCCAAGGTAGAAAAACTA
ATGAAACATTTG
>UniGene1771
ATGGCTCTTCCTTTATCTTCTTCCATTATCAACTTTCAGAAGCTCTCTATTACAGTCTCA
GTTCAAAAGCACCATTTCCTCTCTACCCATTTCGCATTTAGACGCAATCAAGCCACAGCT
ACACATGGCGGCCACATTAAAATCCGTTGCAAGTCTGCACAAATTTATGCTAAGGGTATG
GCCTACAAGCAACATATTCCTACTAATTTATATACATCAACTTTTGAGTATGGAATGAAG
AAACTTGGAAGGCTTATTGCAGTGATCCTTACTGTCGTGCAAATTGCATCACCAATACCT
TTGGTTGTTTGGGACTATTGGTCAATTTCTCCGGCAGAAGGAGTGCTTTATTCCCCAGAC
ACCAAGGTGCCAAGAACTGGGGAACTTGCTTTAAGAAGGGCTATTCCTGCAAACACAAAT
ATGAAAGCTATACAGAATTCTCTGGAGGATATTTCATTCTTACTCAGGATTCCACAAAGA
AAGCCCTATGGAACCATGGAAGGGAATGTGAAGAAAGCACTAAAGATGGCAAAAGATGAA
AAAGATTCTATTTTGTCAAGCATACCAGCAGACTTGAGGGAAAAGGGATCCACATTGTAT
GCATCTCTAATTGATGGAAAGGTATGCGACGGCATTTTGGAAGATTATTAGCTTTTATAG
GGTGGCTTACAAGCACTCCTTCAATGTATTAAGGATCAGGATCCTGATAAAGTTTCTGTT
GGCCTTGCATCTTCACTAGATACAATTGCAGAGCTTGAGTTGTTACAGGCCCCTGGATTG
TCATTTTTGTTGCCTGGGCAATACTTGAAATATCCAAGGTTAGATATATCTACCTAATAT
TCATTTGCGGTAATTGAAAAGGGA
>UniGene1789
AAGAAAGACCTCAAGCGGTGGAATGAAGTGGTTTTCGAAAATCTGGATCAACAACCTTAT
CTGTTAAAAAATTAGATTGATCAACTTGACAAAACTGGAGAAGCTAGACCGCTCACTGAA
ATCGAAACAAGGAGGCAGTTTCAACTAGTGGGTGATCTCTGGAAGAACCAAACTTATCAC
AATTCTTACTGGTGCCAACTTTCCCACTCCCAATGGAACTCAGAAAGAGACAGAAACATA
CAATACTTCCACACTCTTGCTAGAAAAAGGAAAGCTTTCAATTTTCTCTCTGCTGTCGAA
ATTGAAAGGTCTATTTTCTTTGACCCATGCCTTATAAAAGTGGAAATTCGAAAATATTTC
AAGAACTTCTTCTCCAAGAAGCTTTACCACAGGCTTAATCCATCAGGTTTGCATTTCTCA
TCATTATCAGTACATGATTCCTCTATGCTTGACTCTGCCTTTACAGTGGAAAAGATTAAA
TCAGCAGTTTGGAACTGCGCAAATTCAAAAGCACCGGGTCCAGACGGTTTCAATTTCTCC
TTTTTCAAAAAATGTTGGGACATTGTGGGCGTTAATTTTGTAAGTTGTGTTTTGTCCTTC
ATAGAATTTGGGCTTGGAAATTACGACATGTTTGATTCTTTTATCACACTTGTTCCGAAA
GTCCAAGGAGCTTATAATATACAAGAGTTTAGACCGATCTCCCTCCTCAGCTCCATCAAC
AAAGTCATATCCAAAATGATGGCTAGTCGACTTCAAACAGTTATAGGCACCCTGATCTTT
TAGAATCAAATGGCTTTCATCAAAGGATGCCAAATATTAGATGGTATCCTAATTGCAAAT
GAGCTCATATATTTAGTTAAGTGGTTAAAACTTAAGGGTATCATACTCAAACTAGACTAT
GAAAAAGCCTTCGATTCAGTCGACTGGGACTATCTGCTGGAATTTCTTAGTTTGATGGGG
TTTAGTAAAAGATGGATT
>UniGene1796
GAGTCTCTTCCTATTCGTACACATCCTATGAGGACTAGGTCTCAGAATAATATTTATAAA
CCAAAACAGTTGCATCAAGTTTCTAAATATCCTATTATTTCTATAGAGCCAACATGTGTT
TCACAGGCTATTAAAAGTCCAGAGTGGAGGCAAGCCATGTCTGCTAAGTACAATACATTA
ATTCGAAATGAAACTTGGGTTTTGGTTCCTTCTAGTGACACACAGAATTTGGTAGGCTGC
AAGTGGATTTTTAAGATTAAACGGAAGGCTGATGGGTCGATTAATAAATATAAAGTACGG
TTGGTAGCCAAGGGGTACAATCAAAGGCCTAAGATCGATTTTAATGATACTTTTAGTCCC
GTGCTTAAGCCTGTTACTATTAGAATTGTTTTGACAATTGCAGTTACTAATAAATGGCCA
ATTTTGTAGCTTGATGTTAACAATGCTTTCTTGCATGGGTCTTTACATGAAGATGTCTAT
ATGTGTCAGCCACAGGGGTTTGTTGATAAAGATAGGCCTGGTTATGTTTGTAAGTTGGTG
AAGGCTTTGTACGGGTTACGTCAGGCTCCTCGAGCATAGTACCAAGCTTTGACGGGTTGT
GCTTTAAAAACTGGTTTTGTTCAGGCTAAGTCAGATCATTCTTTGTTTATTTATTGCAAA
GATGATGTGTTGTGTTACTTTCTTGTGTATGTGGATGATCTTTTATTAACAGGGAATAAC
AAGAAGTTTATTGACCAGTTTGTCAAAATATTGGCCGCTACCTTTTCTCTTAAGGATCCT
CAACCGATTCATTTGTTCTTAGGGATTGATATTGAGTCAACTTCAAAAGGCTTATTTCTT
TCCCAACATCATTACATCCGTAAGTTACTTGAGAAAAATGGTATGGAAGGGGCAAAGCCA
ATTACTACTCCAATGGCAGTCAAAGATGTTCTTATTAAAGCCACAGAATCTGATGCTACT
ATTGATGTTATAAAGTTTCGCCCAACTGTGGGC
>UniGene1807
CCGAGATTTATGTTCTGTTATGATATTCAGGTTCGCTTGGACGAAGTACTGGCAGAGGAT
GCTCCTTTTGATATTTGCAGTTGTCAGTTTGCTCTGCATTATTCATGGTCCACTGAAGCA
CGTGCTCGAAGAGCCTTGGCCAATGTATCAGCCTTGCTTCGTCCGGGAGGCACCTTTATT
GGAACAATGCCGGATGCCAATGTTATCCTAAAAAAACTAAGAGAAGCAAATGGACTAGCC
TTTGGTAACAGTGTCTATTGGATACATTTTGATGAGGAATTCACTGAAAAGAAATTTAAG
CACTCAAGTCCTTATGGTATCAAGTACAAGTTCCACCTGGAGGATGCAGTTGATTGTCCT
GAATGGATTGTACCTTTCCATATTTTCAAATCCTTGGCAGAAGAGTATGATTTGGAGCTC
ATATTTGTGAAGAATGCACACGAATTTGTTGACGAGTATTTGAAAAAGCCCGAATATGTT
GAATTGATGCGAAGACTTGGTGCTTTGGGTGATGGTAATCAAGATCAGAGCACACTATCG
CCAGATGAATGGGAAGTAGCTTATTTATACTTGGCATTTGTGTTGAGAAAGCGAGGCCAA
CCAGATCGAACGCAAAGTACAACTCGAAGAGACAAAGGAAAGATGCAAATATCGAAGGAG
GACATCATGTTCGTC
>UniGene1814
GAGGAGGAGGGGCCGAGCGAAGGGATGCAAATGATCTCAAAAGCTTCCTGTGCCATGGCC
TCCATTCCTTGTACTAGGGCCAGAAGTGGGCTTTGTGTATGGCCAGGTGCACGGCAGCTT
TGCCTTAGAAAGGGTCTGTTATATGGATTCATGCACCTTTTATCTCTGCCATTCAAGACT
TTACGTGGTGCTAGTCGAACGCTTAAAGTTGCTCAGTTTTGTAGTGTTTCCAACGTGGCT
TCTTCCTTACAAATTGAACTGGTGCCATGTTTGAAGGACAACTATGCATATCTTTTACAT
GATGAGGATACTGGCACTGTCGGAGTTGTTGATCCTTCTGAAGCTTTACCAGTAATAGAT
GCTCTAAGTCGGAATAACCGCAATTTGACCTATATTTTAAATACTCATCATCATCATGAT
CACACTGGTGGGAATGAAGAATTGAAAGCAAGGTATGGTGCAAAGGTAATTGGTCCAGGG
AGTGACAGAGACAGAATTCCTGGTATTGATATAGTTTTGAATGATGGGGATAAATGGATG
TTTGCTGGACATGAAGTGGTTGTGATGGACACTCCTGGTCATACTCGAGGGCACATTAGT
TTCTACTTCCCAAGATCAGGAGCTATTTTTACAGGAGATACTTTATTTAGTTTGTCATGT
GGCAAGCTTTTTGAGGGAACACCTGAGCAGATGCATTCTTCCCTCAGTAAAATTATGGCA
TTGCCAGATGATACAAATATCTACTGCGGCCACGAATATACATTG
>UniGene1817
GATAAAGCCCCCAGCCCCGATGGATTCACTATGGCTTTTTTTAAAGCAAATTGGGATATT
TTGGAAGCTGATTTGCTCCGTTTCTTCAATGAGTTTCATTCAAATGCAAAATTGTGCAAA
GGCATTAACTCCAGTATTCTTGCTTTAATTCCAAAGGTAAACTCACCCTCCTGTTTTGGC
GACTATTGTCCAATTTCTCTTATTGGCAGCCTGTACAAACTGTTGGCCAAAGTACTTTCT
CTTCAGTTGAAAAATGTTATTGGAAACATTATTGGAGAGACCCAAACAACTTTTGTAAAA
GGGAGGCATATATGTGATGGAATTTTAATATGCAACGAGGTTATTCACGAGTTAAAAATT
AAGAAGAGGAAAGCAGTAATCTTTAAAGCTGACCTTGAGAAAGTATTCGACTCTGTCAAT
TGGGGATTTTTGTGGAGATTTATGGAACAACTCAGTTTTGGAAACAAATGGACTTCCTGG
ATTTCTGAGTGCTTGAACAGTTCAATGCTCTCCATTCTAATCAATGGCTCTCCCACTAAA
GAGTTTCAAATGTCGTCAGGTCTAAAGCAAGGCGATCCTTTGCCACCTTTCCTGTTTCTC
ATAGTGGCAGAATCTGTTAACATCTTGATAAACAATACT
>UniGene1820
CAAGGCACCGGGCCCTGATGGCTTTACAACGCTTTCTATAAATCTCATTGGGATACTATT
AAAGAAGACCTGCATTTCTTCACAGAATTCTACTCCAATGTAAAACTTTGCAACGACATC
AACTATAGTTTTCTGGCCTTGATTCTGAAGGTGCAATCCCCCACTATTGGTGATTTTTGC
CCAATTTCATTGATAGGCAGCCTTTACAAGTTACTTGTAAAAGTCCTTTATCTTCGCTTA
AAGAATTGCATTGGCGATATCATAGGGGATACACAGACAACCTTTGTTAAAGGAAGGCAA
ATTTTTGATGGAATTCTGATTTGTAATGAGGTCATCCATGAGCTAAAATCAAAGAAGAAG
AAAGCAGTTGTCTTCAAAGCAGATTTCGAGAAAGCTTTTGATTCAGTAAATTGGAATTTT
CTCCTGAGTTTTATGAAGCAGCTGGGTTTTTGTGTTAAATGGATTTCCTAGATCAAAGAA
TATCTCCAAAGTTCCAAGCTGACAATTTTGATTAATGGTTCTTCTATTACTGAATTTCAT
ATGTATTCGGGCCTTAAACATGCTGACCCATTGTCACTTTTTCTTTTCTTAATTGTGGCT
GAATAATTGAATCTTATGTTCAGAAATGCTGCTGTCATTGGCGCATTTTTAGGCGTCAAA
ATTGGTTCTCGAAACATTGAATTTTCACACATGCAGTTTGTAGATAACTCCATTATTTTT
TTA
>UniGene1833
GTTATCAAAAAGCCTACTTTACAAAGGGAACCGTTGTTTCCCGGGAACCGCAAGGTTCCC
GGTAACCGGCCGTATCGGCCCGGTAATCTTCGTCACCGCCCGCAACCAAGCCTTTTTTTT
TATTATGTCTTTCTTTCTGAAGGGCTTGCGGTTCATTACAATTACACCAAAAGCTTTCAG
TGAACTATTGAAGCTATCGAGAGAGTACCAAATGCTGACGGTGACGAAGGTTACCGACTT
TCGGTGGACGCGGAGCCAACGAGTTCATTCGAACAGCGTAACGAGTCTAAGGTTAAAGAA
GCGTTCGCCTTGATAGATATAGCATTGCAAGCAAATAGAGCAGAGAGCTTACCCTTTCTT
TCTATTAGAGTCGCGAGCTTGTTGTAGTCGGTCCTAAAGGCTAAAGGGGATAACCTTGCT
GCTTACTTGCTATATCCCCGCGTTCTTGCACGGCTCGAAGAACGAGCCCTGCTTCTCCTT
TTCCCCCCTCTCTCCGTTCTATCGTCCAAAACAGGCCGTATGGAGTATAGCCAAGTGGGA
AGGCATCGGTTTTTGGTACCGGCATGCAAAGGTTCGAATCCTTTTACTCCAGATTATGAA
CACCCGATCGGATCTGTCAAGAACGAGCTGACGACTACAGGGGACGCGGCTGACTGCAGT
CCTTGA
>UniGene1844
GAGGAGGAGGGGCCGAGCGAAGGGATGCAAATGATCTCAAAAGCTTCCTGTGCCATGGCC
TCCATTCCTTGTACTAGGGCCAGAAGTGGGCTTTGTGTATGGCCAGGTGCACGGCAGCTT
TGCCTTAGAAAGGGTCTGTTATATGGATTCATGCACCTTTTATCTCTGCCATTCAAGACT
TTACGTGGTGCTAGTCGAACGCTTAAAGTTGCTCAGTTTTGTAGTGTTTCCAACGTGGCT
TCTTCCTTACAAATTGAACTGGTGCCATGTTTGAAGGACAACTATGCATATCTTTTACAT
GATGAGGATACTGGCACTGTCGGAGTTGTTGATCCTTCTGAAGCTTTACCAGTAATAGAT
GCTCTAAGTCGGAATAACCGCAATTTGACCTATATTTTAAATACTCATCATCATCATGAT
CACACTGGTGGGAATGAAGAATTGAAAGCAAGG
>UniGene1850
ATTTGCAGGTACACCGAAAGAATTGCAGTAGTTTCAGCAGGTGCCGATGAAGCTTCTTTC
AGTAGCAGTGAAGTTGTCGAATGGATGCACAAAATACAAGAATGGAATCCAAAGTTCTTC
ACCCTTCATCACGTTCCCCAGAAATATCGTCTCACTGTTTCCAAATTCATAAGACGAGTT
GTGATTGCTCGAATGGCAGAATCCCCTGATCTAGCAAGTGCCTACCACCGTAAGCTGAAA
GAGGCGTACGAAACAGAAGAAAAGCTGAAAACCGCAGAAGTTATAAAGAGGACTAAAGAA
CATCTTGTTAGGATTCTTGATGAAGTTGAAACCAAGTTGAATGAAACAACATATTTAGGT
GGGGAGGAATTCTCTATGGCAGATGCAATGCTGATCCCGGTTCTGGCTCGTCTGGTACTC
TTGAACTTGGAAAATGAATATATAAGTAGCAGGCCAAATGTTGCTGAGTACTGGATTTTG
GTGCAGCAGAGACCAAGTTACAAAAAGGTAATTGGCAAGTATTTCAATGGATGGAAAAGA
TACAAGACGCTTGCAACAACTTGGTGT
>UniGene1858
TTAAACTTGAAGTTACTTATGGACGGAGAGGAGTTAACGGAGCAGGAGACTGCATTGTAC
GATCGCCAAATTAGGGTTTGGGGCGTTGATGCTCAACGGAGACTGAGCAAATCTCACATA
TTAGTATATGGCATGAAAGGGACTGTTGCCGAGTTTTGCAAGAACATTGTATTAGCTGGG
GTTGGAAGTTTGACACTGATGGATGACCGGACTGTGACTGAAGATGCATTATCTGCCAAT
TTTCTGATACTGCCTGTTGAGAACGTACATGCTGGCAAAACACTTGCTGAGCTTTGTTGT
GATTCTCTGAAAGAATTCAACCCCATGGTTCGTGTTTCGGTTGAGAAAGGTGATTTGTCG
AGCTTTGGTGGAGACTTCTTTGATAAGTTTGATGTTGTGGTCATCAGTTGCTGCACCCTA
GCAACCAAAAAATTGATCAATGAGAAGTGCCGTAAGTTATCGAAGCGTGTAGCATTTTAT
ACAGTTGACTGTCGAGATTCTTGTGGTGAGATATTTGTTGATTTGCAGAACTATTCATAC
AGAAAGAAAAAGAATGAGGAAACTTCTGATTTTGAACTACAATACCCAAGTTTTCAGGAA
TCAATTTCAGTACCTTGGAGAATACTTCCCAGGAAACTGTCAAAGCTTTACCTTGCTATG
AGAGTGATAGAAAAATTTGAAGAGAATGAGAGACGAAATCCAGGAGAAACTTGTAGTGAG
GATCTTCCTGCTGTTCTTAAGCTGAAAAAGGAACTTTGTGAGGCACAGTCACTGAATGAA
TCTCATATTCCTAACACCCTCCTGGAAAGACTGGTGATGGGCAGAACAGAATTTCCCCCA
GTTTGTGCCGTCATTGGAGGAATCCTTGGACAGGAGGTCATTAAAGCAATATCTGGCAAA
GGAGATCCTCTCAAGAATTTTTTCTTCTTTGATGCTATGGATGGGAAAGGCATTATAGAG
GATATAGCACCTCCCAAGCTG
>UniGene1861
ATGTCCAATTCTGATAGTGGAGCGAACACCGGTGGTGGCGGCGGCGGAGGAGGGGTAGTT
GCCAACGGGGCTATAATCGAGTCTCATAGACAGCAGCCTTCTGGGACCAATGGAGCTTTG
GCTGTGAAGAAACCGCCGTCTAAAGACCGTCATAGCAAGGTTGATGGACGTGGGAGGAGA
ATTCGCATGCCGATCATATGTGCAGCACGTGTCTTTCAGTTGACTCGTGAGCTTGGTCAT
AAATCAGACGGACAGACTATAGAATGGCTTCTCCGTCAAGCCGAGCCTTCCATTATTGCC
GCGACGGGCACCGGCACTACTCCGGCAAGTTTTTCTACTGTTTCTGTTTCTGTAAGAGCA
GGGGGAAACTCCAATTCTCTATCTTCGATTTCGTCGGTCACCAATTCTTCTGCAATGGAC
CATAAACCGCTATTAGGGCCCACCCCGTTTATTCTAGGGAAGAGAGTTAGAGCGGAGGAT
GACAACAATGGTGGTAAGGATGACAGTGGGGTTTCAGTTGGCCACACCGTTGGGTCTTTA
GTGGGGACAGCTGCTGCTCCTGGGGGCTTCTGGGCGGTTCAGGCGAGGCCTGATTTCTGG
GGATTCGCTGCTGCGGCGCCGCCGGATATGGTTGTGCAGCCGGCGGTATCGCAGCAGTCT
TCGCTCTTTGTTCAGCAGCATCACGCAGCGGCGGCAGCGGCAGCAGCTGCTGCTATGGGG
GAGGCATCGGCGGCCAGGGTGGGGAATTATCTTCCGGGGCATCTGAATTTGTTGGCTTCT
TTATCTGGTGGGCCGGGGAGTTCAGGGCGGAGAGAGGAGGACCCGCGT
>UniGene1874
CAGGTCTGTAGAGAATGGGAAGCCACAGCACTCAAAGTAAATAAGGATGTGAGATTAGCA
CTTATTCGCGTTGGTGTTGTTCTTGGTAAAGACGGGGGTGCTTTGGCCAAAATGATCCCT
CTCTTCATGATGTTTGCTGGTGGACCTCTGGGCAGTGGACGACAATGGTTTTCCTGGATT
CACTTGGATGACATAGTAAATCTTGTCTATGAAGCTATATCAAATCCATCTTACAAAGGG
GTTATCAATGGAACTGCACCAAATCCTGTTCGGCTAGCAGAGATGTGTGAGCAACTGGGA
AGTGTCCTCGGCCGACCCTCATGGCTCCCTGTACCTGATTTTGCCCTGAAAGCAGTCCTT
GGGGAAGGTGCTTCTGTGGTTTTGGATGGACAGAGAGTTCTTCCTAAGAGAGCCCAGGAG
TTAGGTTTCCAGTTTAAATATCAGTATGTGAAAGATGCGCTCAAGACCATTCTC
>UniGene1881
GTAGCTTCTAGGGCCGACTTGGATAGTATTGCTCTTCCAAAGCAGGATTTTGGGAATTTG
GTGCCTTTTGAGAAGAGTTTCTACGTAGAAAGTCCTTCAATTCAGTCTCTGTCTGAAAAT
GATGTTATGATGTATCGTGCAAGAAGGGATATCACTGTGGAAGGGCATGATGTGCCGAAA
CCCATCCGGATGTTTGAAGAGGCTAATTTCCCTGACTACTGCTTAGATGTCATTGCTAAG
TTGGGTTTCGTTGAGCCAACACCAATACAGGCTCAAGGGTGGCCGATGGCTCTCAAGGGT
AGAGATTTAATTGGCATTGCAGAGACTGGTTCTGGTAAGACTTTGGCATACCTGCTACCA
GCCTTGGTGCATGTTAGCGCTCAGCCTCGATTGGTATATGGTGAAGGTCCAATAGTGCTT
ATATTAGCTCCCACAAGAGAATTAGCTGTTCAAATCCAGGAAGAAGCTTCAAAGTTTGGT
TCTCGTACTAACATAAGGAGTACTTGTATTTATGGTGGCGCCCCCAAAGGACATCAAATC
CGTGATCTCCAGAGAGGTGTTGAAATTGTGATTGCTACTCCTGGTCGACTGATAGATATG
TTAGAAGCTCAATACACAAACTTGCGAAGAGTTAGTTACCTTGTCTTGGATGAGGCTGAT
CGAATGTTGGACATGGGATTTGAGCCTCAGATTAGGAAAATTGTATCTCAAGTA
>UniGene1892
GTAGCTTCTAGGGCCGACTTGGATAGTATTGCTCTTCCAAAGCAGGATTTTGGGAATTTG
GTGCCTTTTGAGAAGAGTTTCTACGTAGAAAGTCCTTCAATTCAGTCTCTGTCTGAAAAT
GATGTTATGATGTATCGTGCAAGAAGGGATATCACTGTGGAAGGGCATGATGTGCCGAAA
CCCATCCGGATGTTTGAAGAGGCTAATTTCCCTGACTACTGCTTAGATGTCATTGCTAAG
TTGGGTTTCGTTGAGCCAACACCAATACAGGCTCAAGGGTGGCCGATGGCTCTCAAGGGT
AGAGATTTAATTGGCATTGCAGAGACTGGTTCTGGTAAGACTTTGGCATACCTGCTACCA
GCCTTGGTGCATGTTAGCGCTCAGCCTCGATTGGTATATGGTGAAGGTCCAATAGTGCTT
ATATTAGCTCCCACAAGAGAATTAGCTGTTCAAATCCAGGAAGAAGCTTCAAAGTTTGGT
TCTCGTACTAACATAAGGAGTACTTGTATTTATGGTGGCGCCCCCAAAGGACATCAAATC
CGTGATCTCCAGAGAGGTGTTGAAATTGTGATTGCTACTCCTGGTCGACTGATAGATATG
TTAGAAGCTCAATACACAAACTTGCGAAGAGTTAGTTACCTTGTCTTGGATGAGGCTGAT
CGAATGTTGGACATGGGATTTGAGCCTCAGATTAGGAAAATTGTATCTCAAGTA
>UniGene1893
ATGAGCTTTCAAGATCTCGAGGCTGGACGACCTTTGGCGGCTTCGAGGAGAAACAACCTG
ATCAACGGCAAGACAGATTCCACGAAAGATGTTGTCTCTGGTATCTTCCAGATTAACACC
GCTGTTTCAACGTTTCAGCGGCTAGTCAATACCCTTGGTACTCCCAAAGATACCCCTGAG
CTCCGGGAGAAGCTGCACAAGACGAGGCTACATATAGGCCAGTTGGTGAAGGATACTTCA
GCAAAACTTAAACAAGCCAGTGAAACCGATCATCTTTCCGGAGTTAGTCAAAGCAAAAAA
ATTGCTGATGCTAAACTTGCTAAAGATTTTCAAGCAGTTCTAAAAGAATTTCAAAAGGCT
CAACGGCTTGCTGCAGAGAGGGAAACAGCGTATACACCTTTTATTCCCCAAGCAGTTCTT
CCTTCA
>UniGene1903
CTACCCTTGCCAGAAGGAGCCCTTTGTTTGCTTGCTGCCACAGCCTTTTGTGCAGAATAC
CTACTGTTTTACTTCCACTCAACAACCCATAAAGGCCTCGAAGGATACTATCACCTCCTG
CATGTCTTCCTAATAGCTCTATGCATTTTATCGATTGTTGCCGGAGCTCTTCTCCCAACC
AGTTTTCCTGTTGATTTGAGTAGTGGCATTGCCATAACTCTTCAGGGCCTCTGGTTCTAT
CAGACTGCTTTCAGTTTGTATGGCCCCATGATGCCAGATGGCTGTCAACTTAAGGAGGAT
CAGATCGTATGCCGATCACCGGCTTTTCAGGTTCGAGGCGAGCTGCTTGCAAATTCTCAG
CTTTTCGCATTGGTTTTTGGTGTTTTTGTTGCTGTTGTGGTGTCATATACTTTTGTATCT
TCCAAGTATGGGCACCCTGATCTTAGCAGCACGAGTCTGGCGCAAGATGACTTGAATCAA
GAT
>UniGene1933
ATGGACGGAGAGGAGTTAACGGAGCAGGAGACTGCATTGTACGATCGCCAAATTAGGGTT
TGGGGCGTTGATGCTCAACGGAGACTGAGCAAATCTCACATATTAGTGTATGGCATGAAA
GGGACTGTTGCCGAGTTTTGCAAGAACATTGTATTAGCTGGGGTTGGAAGTTTGACACTG
ATGGATGACCGGACGGTGACTGAAGATGCATTATCTGCCAATTTTCTGATACTGCCTGAT
GAGAATGTATATGCTGGCAAAACACTTGCTGAGCTTTGTTGTGATTCTCTGAAAGAATTC
AACCCAATGGTTCGTGTTTCAGTTGAGAAAGGTGATTTGTCGAGCTTTGGTGGAGACTTC
TTTGATAAGTTTGATGTTGTTGTCATCAGTTGCTGCACCCTTGCAACCAAAAAATTGATC
AATGAGAAGTGCCGAAAGTTATCAAAACGTGTAGCATTTTATACGGTTGACTGTCGAGAT
TCTTGTGGTGAGATATTTGTTGATTTGCAGAACTATTCATACAGAAAGAAAAAGAATGAA
GAAACTTCTGATTGTGAACTACAATTCCCAAGTTTTCAGGAATCAATTTCAGTACCTTGG
AGAACACTCCCCAAAAAACTGTCAAAACTCTACCTTGCTATGAGAGTGATAGAAAAGTTT
GAAGAGAACGAGAGGCGAAATCCAGGAGAAACTTCCAGTGAGGATCTTCCCGCTGTTCTT
AAGCTGAAAAAGGAACTTTGTGAGGCACAGTCATTGAACGAATCTCATATTCCTAACGCC
CTGCTGGAAAGACTGGTGATGGGCAGCACAGAATTCCCCCCAGTTTGTGCCGTCATTGGA
GGAATCCTTGGACAGGAGGTCATTAAAGCAATATCTGGCAAAGGAGATCCTCTCAAGAAT
TTTTTCTTCTTTGATGCTATGGATGGGAAAGGCATAATAGAGGACATAGCTCCTCCCAAG
CTG
>UniGene1934
ATGCGGTATGCGTTGATGGAGCGGTGGAACAACTGCACCCATACCTTTCCCTTCAGCTTT
GGCGAGATGACCATCACTCCTGAAGACTTCTCCGCCATCACTGGGTTGACCTTTACCGGT
GATTATCCTCTGATTGACATCCGCTATCGCAGTCCTGAGATAGCGAGGGAGATGGTGGGT
ACACTGCTTGGCATAGAGATCCGCACCACCTACACAAGTACAGGAGCCATGTCGTATGAC
TCGATATGGCATGCTTGGGAGTTGAAGCTCAAAAATCGCATCCAAGAATGGGAGGCCACT
CCAGTCGATTCGAGGCCAGCTTATCCGGTTTTCTCCACCCAAAAGAGGGACCAGGCGGCA
CGGTCCTTCATCTTTTACATCATCTCGTCTTAACTGCTGGTAAATGCTCAAAACCGTGGA
GACCCTGCGGTGTTGGTGAGTTTGAGAGATCTGGGGACCTTGAGCGGGTTCGAATGGGCG
TCTCTAGCCTTGTCTCACCTGTACCATGGTTTAGATGTCTGGGTACGAGGGAAGTTGGAC
AGCAACTGGCAGTTTACTCGTCCTTTGGAGGTATGGGCATACGAGTATCATATTTTTCCG
GGTGGTCCAGAAGGGAAGAACATAGCTGATGCCGGCTGCATACCCCGATATCAGTTACAT
CGGGATTTTACTAACACCAGTCGAAGAACCCATGGTGAATGGAGGAACTACCTGAACAAC
CTCCAGCTGTCTGATTTGATGTTGACCCCTTGGGATGGCCTTGCCTGGACTCAAACTCCT
TACCGGCATCATGCTACTGGGTTAACTGACCAGAGAGTTCTTCTTCGAGGTTACCTGCTG
GACCGGTACTTCTTGGGGGAGAGAGTGTTGGAGATGAGCGTTCCAATCGCT
>UniGene1975
TCGCGGATTAAAATGGTTTCTACTCCTCATCTCATACCTTGCATTGATATTTCTGCTTCT
GGGAAAGATCGGCCATTGATAGCTCCTACAGGAAGCATGGACTTGTTGGCAGAAACTCCT
AAATTCCCTGGAAATTATGTAAAGGAAATTGCATGCGGAGGCCGGCATAGTGCTGTAATA
ACAGATGCTGGAGCTTTGTTTACGTTTGGATGGGGTCTTTACGGACAGTGTGGGCTAGGA
AGTACAAATGATCAGTTTAGGCCTACTTGTGTGCCTTCTTTTTCGGGAACTCGTGTAGAA
AGAGTTGCTGCTGGGCTGTGGCATACTGCATGCATTACTGCTGATGGTCGCGTTTACACC
TTTGGCGGAAATCAGTTTGGACAGCTGGGAACTGGCACTGACCAGGCTGAGGTACGT
>UniGene2018
TCGCGGATTAAAATGGTTTCTACTCCTCATCTCATACCTTGCATTGATATTTCTGCTTCT
GGGAAAGATCGGCCATTGATAGCTCCTACAGGAAGCATGGACTTGTTGGCAGAAACTCCT
AAATTCCCTGGAAATTATGTAAAGGAAATTGCATGCGGAGGCCGGCATAGTGCTGTAATA
ACAGATGCTGGAGCTTTGTTTACGTTTGGATGGGGTCTTTACGGACAGTGTGGGCTAGGA
AGTACAAATGATCAGTTTAGGCCTACTTGTGTGCCTTCTTTTTCGGGAACTCGTGTAGAA
AGAGTTGCTGCTGGGCTGTGGCATACTGCATGCATTACTGCTGATGGTCGCGTTTACACC
TTTGGCGGAAATCAGTTTGGACAGCTGGGAACTGGCACTGACCAGGCTGAGGTACGT
>UniGene2024
AATACGAAAATGAATAGTTCTTGGTTTTTTGATGAAAATTTTAATGGCGTCCCGGATGAT
TTCTTCGATGATGCAATCAAGCTTTTCGATTTTCCATTGGAAGATATAGAACCGAATGAT
GTAGGGGAAGATTGGGAAGTCAAATTTCAACAATTAGTTCCGCCCCCATCAAATGTTTTG
GCTGGCCTTTCTGGTGAAAATAGCAATGACGTTGTGAATGTAAAGAAAAGTTCATCAGTT
TTGCATGATGAATCTTCTCAGCCAAAACAATGGCCCAGCACTGCAGAAGCATCCTCCAGG
AGCGTTCCCCTTAATTATGACACTTCAGAGGCTAAATGTTCACATCTTTTCTGGTCCTCC
AGTCCAGTTTCTGTCCTTGAAAGCAGCAGTAGCTCTTCCTCAGCAGAAAACACAACAGTC
CATCATCCTAAATTTGTCATCCCAGCAAAGCGCCCTAGAAGCAAGCGCCCGCGTCCCCAA
CGGAGGACATTTCCGTTCATCTCCTTGTACACTGAAAAGCAATATCATCCTTTGGGTTCT
GAATCAGAAACAGAATCCTGTCCTGATGAGAAAATGTCAAGCCTTGCCAAGAAGAAACAG
AAGAAGAAAAAGAATCTGATGCTGTTGTCTTGTACGGTTGAGATGAAGAAATTCTCCACA
CAACCAGTTGAAATCCGAAAATGCACACATTGTGAGGTAACCAAGACTCCACAATGGAGG
GAAGGGCCTATGGGGCCAAAAACTCTTTGCAATGCCTGTGGGGTTCGTTACAGGTCTGGT
CGTCTCTTCCCGGAGTACCGTCCTGCTGCTAGTCCAACCTTTATACCTTCGGTGCACTCC
AACTCCCACAGGAAGGTCGTTGAGATGAGGAAGATTGTGGGAGTCGTTGAGAAGACTCCT
TGGCCAGTGCCAACGGCTGCAGTGGACGATGCATCCCTCCCTGCAGCACCAGAATATTCT

>UniGene2056
AAGAGGGACATTTATAAAAAATGCAGCTTGGTTGTCAATGAACCAACAAGCTATGTTGAA
GCACAAGAATCTCAAGCATGGAGAAGAGTTATGCAAGCTGAACTAGAAATGATCAACAAG
AATGAGACTTGGCAGTTGGTTGATAGGCCAGCAGATTGCAAGGTGATTGATGTAAAGTGG
GTCTTTAAGACCAAATTCAATTCTGATGGTTCAATTTGCAAACACAAAGCTAGATTGGCG
ATATAGGGATATGCACAACAATATGGTGTAGATTACCAACAAACATTTGCTCCAGTAGTA
AGGTATGATACAATCAAACAACTCCTTGCTTTTGCTGCTCACAATTCATAACAGATTCAC
CAACTTGATGTCAAATCAGCATTCCTAAATGGGCTGCTCACTGAAGAGATTTTTGTAGAG
CAACCTGATGGTTTTTTAATTCCTGGTAAAGAGGATCAAGTTTATCTTCTAAAGAAAGCC
TTGTATGGCTTAAAACAAGCTCCAAGAGCTTGGTATAAAAGGATGGACAATCATCTAATG
CAATTTGGCTTTAGCAGAAGTCAAAGTGAAACTACCTTGTATATA
>UniGene2065
TCGCGGATTAAAATGGTTTCTACTCCTCATCTCATACCTTGCATTGATATTTCTGCTTCT
GGGAAAGATCGGCCATTGATAGCTCCTACAGGAAGCATGGACTTGTTGGCAGAAACTCCT
AAATTCCCTGGAAATTATGTAAAGGAAATTGCATGCGGAGGCCGGCATAGTGCTGTAATA
ACAGATGCTGGAGCTTTGTTTACGTTTGGATGGGGTCTTTACGGACAGTGTGGGCTAGGA
AGTACAAATGATCAGTTTAGGCCTACTTGTGTGCCTTCTTTTTCGGGAACTCGTGTAGAA
AGAGTTGCTGCTGGGCTGTGGCATACTGCATGCATTACTGCTGATGGTCGCGTTTACACC
TTTGGCGGAAATCAGTTTGGACAGCTGGGAACTGGCACTGACCAGGCTGAGGTACGT
>UniGene2071
GTTTGTCCACAATCTAAGCAACAAAGATTGCATTTCCCTGTTAGCCAAAGTAAAGCTGAG
AACATATTTGATCTAGTGCATATGGATATCTGGGGACCCTATCATATTAGATCAATTACT
GGGGCAAGTTACATGTTAACTATAGTGGATGACTTTTCAAGATACACCTGGACGTACATG
TTAAACAGTAAATGACAAACCCATGGAGCCATAGTTCATTTTACCAACCAAATAAAAACA
CAGTTTAACAAAACTGTCAAGAAATTCAAAATCGACAACGGAACTGAGTTCACAAATAAC
CAAACCCAAACCTTCTTTCAAAATGAGGGCATTCTCCACCAAACTAGATGTCCTTACACC
CCACAACAAAATGGTCGGGTAGAACGAAAACATAAAGATCTGTTGAACATAGGAAGGGCA
CTCATGTTACAAGAAAATCTACCTTATTCCTTTTGGTCAGAATTACTATTAACTGCAACC
TATTTGTCCAACAGGGTTCCATCTGAACACCTGGATTGGAAGACACCATACGAATTACTC
TATCACAAGCCACCAACCCTTAACCACTTCAAAACAATAGGTTGCCTGTGTTTTTTTCAA
AATTTAAGACTAGACAAAAGGAAATTTGATCCAAAGGCTACCCCAGGCATCATTTTAGGC
TATGCACCACAAACAAAGGGTTACAAAATCTACAGCTTAGAACAAAGAAAATCATTATAT
CTAAAGATGTCAGTTTTAGGGAAGATTTTTTTCCCT
>UniGene2074
AATACGAAAATGAATAGTTCTTGGTTTTTTGATGAAAATTTTAATGCTGTACCGGATGAT
TTCTTTGATGATGCAATCAAGTGTTTTGATTTTCCGTTGGAAGATATAGAATCGAATGAT
TTAGGGGAAGATTGGGAAGTGAAATTTCAACAGCTAGTTCTGCCCCCATCAAATGTTTTG
GCTGGCCTTTCTGGTGAAAATAGCAATGACGCTTTGAATGTAAAGAAAAGTTCATCAGTT
TTGCATGACGAATCATCTCAGAAAAAACAATGGCCCAGCACAGCGGAAGCATCCTCGAGG
AACTTTCCCCTTAATTATGACTCTTCAGAGGCTAAATGTTCACACCTTTTCTGGTCCTCT
AGTCCAGTTTCTGTCCTTGAAAGCAGCAGCAGCTCCTCCTCAGCAGAAAACATAACAGTC
CATCATCCTAAATTTGCCATCCCAGCGAAGCGCCCTCGAAGCAAGCTCCCGCGTCCCCAA
CGGCGGACATTTCCATTCATCTCCTTGTACGCGCGAAAAGAGTATCATCCTTTGGGTTCT
GAATCAGAAACAGAATCATGTCCTGACGAGAAAATGTTGAGCCTTGCCAAGAAAAAACAG
AAGAAAAAGAATCTGATGCTGTTGTCTTGTACAGTTGAGATGAAGAAATCATCCAGACAA
CCAGTTGAAATCCGAAAATGCACACATTGTGAGGTAACCAAGACTCCACAATGGAGGGAA
GGGCCTATGGGGCCAAAAACTCTTTGCAATGCTTGTGGGGTTCGTTACAGGTCTGGTCGT
CTCTTCCCGGAGTACCGTCCTGCTGCTAGTCCAACCTTTATGCCGTCGGTGCACTCCAAC
TCCCACAGTAAGGTCGTTGAGATGAGGAAGAAGACCACTTGGCCAGTGACA
>UniGene2094
AAAACAATGTTGGAGGCACGAAGCTTGAGCAAAACACTAATCCCTTCTACTCTCTTTGGG
AACCCTTCTCCCGGAAATCTCCAGCCCACTCGCCTCGCCCTCCATGTCAATGAGGATGGT
TCTTCTTGTTGGGTCTACATGGCTTCTGGATGTAATATCTACAAGCTGCAGATTCCATTG
CTAGACTCTTCTGTCAATAAAGGGAAAGAAAGCCTCCTCATTCCTGTACAAACTGAGGTG
ATGGACTCCTCAGTAGTTAACCGATGTCCTCATCGTTCTGAGATTCAGAGTATAGTGCTC
TGTGAAACTGAAAGTCCTGGTTCTTTGGTTTTGGGAAGCGTTGATAGTTATGGTCATCTC
ATAGTTTCTAAACTAGATAACAGTGGTAAAGGT
>UniGene2096
ATGGACGCGAAGGACATCCTGGGATTGCCAAAAACTCCATTGCCATTGTCACAGGAGAAG
AAATCCCAGCCAAAGAAGGACTCCCAGAGAAAACCCGATGGCATTTCCCGCGAGGTCTAT
GCGCTCACTGGTGGTTTGGCGCCTCTTATGCCGTCGATTGATACTAATCAGTTGAAGCGG
CGGCCACCAACGGACGAGAAGATCACGTGGCAGTGGCTTCCTTTTACAAATTCTGCCCGA
AAAGATAATCTTCACCTTTATCACTGGGTTAGAGTTGTAAATGGTGTTCCACCTACTGGT
GACTATTCGTTCGCCAAATATAACAAGTCGGTTGATGTTGTCAAGTACTCAGATGAAGAG
TATGAGAAATATTTGACTGATCCTATGTGGACTAAGGAAGAGACAGATCAGTTATTTGAT
CTCTGTGAAAGATTTGATCTACGATTCGTTATCATAGCTGATAGGTTCCCATCATCTCGG
ACTGTGGAGGAATTGAAGGATCGTTATTATAGTGTTTGTCGAGCAATTCTTGTTGCTAGA
GCTTCATCTACTGGGGAAGTTTCAGGACACCCTCTCATCAAGGAGCCATACAATGTTTCA
CAAGAAATAGATCGGAAGCGTGCATTGTCCATGGTCCTTTCACAGACAAAGCATCAAGAA
CGAAAAGATGCCGAGGTTCTTGCTGAAGCGAAAAAAATAACCGAGTCACGCATAGCTGCA
AGAGGTGTTGAAGAGCCTACATTGCCTGTACCAACAATTGCTGGTCCTGAAGCTGCTGAG
ACTGCTACTAACCTTGATGATACTGTGTCACCTTCACCCAATCCTCAGCTTGCTTCTGCA
GCAGTCACACCATCAACCTCCATAATGGCAGAAAATGCCTCTACTCTAGCTACTCTTCGG
ATGGTATATTATCTGATATTCATTCTT
>UniGene2106
TTAAACTTGAAGTTACTTATGGACGGAGAGGAGTTAACGGAGCAGGAGACTGCATTGTAC
GATCGCCAAATTAGGGTTTGGGGCGTTGATGCTCAACGGAGACTGAGCAAATCTCACATA
TTAGTATATGGCATGAAAGGGACTGTTGCCGAGTTTTGCAAGAACATTGTATTAGCTGGG
GTTGGAAGTTTGACACTGATGGATGACCGGACTGTGACTGAAGATGCATTATCTGCCAAT
TTTCTGATACTGCCTGTTGAGAACGTACATGCTGGCAAAACACTTGCTGAGCTTTGTTGT
GATTCTCTGAAAGAATTCAACCCCATGGTTCGTGTTTCGGTTGAGAAAGGTGATTTGTCG
AGCTTTGGTGGAGACTTCTTTGATAAGTTTGATGTTGTGGTCATCAGTTGCTGCACCCTA
GCAACCAAAAAATTGATCAATGAGAAGTGCCGTAAGTTATCGAAGCGTGTAGCATTTTAT
ACAGTTGACTGTCGAGATTCTTGTGGTGAGATATTTGTTGATTTGCAGAACTATTCATAC
AGAAAGAAAAAGAATGAGGAAACTTCTGATTTTGAACTACAATACCCAAGTTTTCAGGAA
TCAATTTCAGTACCTTGGAGAATACTTCCCAGGAAACTGTCAAAGCTTTACCTTGCTATG
AGAGTGATAGAAAAATTTGAAGAGAATGAGAGACGAAATCCAGGAGAAACTTGTAGTGAG
GATCTTCCTGCTGTTCTTAAGCTGAAAAAGGAACTTTGTGAGGCACAGTCACTGAATGAA
TCTCATATTCCTAACACCCTCCTGGAAAGACTGGTGATGGGCAGAACAGAATTTCCCCCA
GTTTGTGCCGTCATTGGAGGAATCCTTGGACAGGAGGTCATTAAAGCAATATCTGGCAAA
GGAGATCCTCTCAAGAATTTTTTCTTCTTTGATGCTATGGATGGGAAAGGCATTATAGAG
GATATAGCACCTCCCAAGCTG
>UniGene2112
ATGGACGCGAAGGACATCCTGGGATTGCCAAAAACTCCATTGCCATTGTCACAGGAGAAG
AAATCCCAGCCAAAGAAGGACTCCCAGAGAAAACCCGATGGCATTTCCCGCGAGGTCTAT
GCGCTCACTGGTGGTTTGGCGCCTCTTATGCCGTCGATTGATACTAATCAGTTGAAGCGG
CGGCCACCAACGGACGAGAAGATCACGTGGCAGTGGCTTCCTTTTACAAATTCTGCCCGA
AAAGATAATCTTCACCTTTATCACTGGGTTAGAGTTGTAAATGGTGTTCCACCTACTGGT
GACTATTCGTTCGCCAAATATAACAAGTCGGTTGATGTTGTCAAGTACTCAGATGAAGAG
TATGAGAAATATTTGACTGATCCTATGTGGACTAAGGAAGAGACAGATCTGTTATTTGAT
CTATGTGAAAGATTTGATCTACGATTCGTTATCATAGCTGATAGGTTCCCATCATCTCGG
ACTGTGGAGGAATTGAAGGATCGTTATTATAGTGTTTGTCGAGCAATTCTTGTTGCTAGA
GCTTCATCTACTGGGGAAGTTTCAGGACACCCTCTCATCAAGGAGCCATACAATGTTTCA
CAAGAAATAGATCGGAAGCGTGCATTGTCCATGGTCCTTTCACAGACAAAGCATCAAGAA
CGAAAAGATGCCGAGGTTCTTGCTGAAGCGAAAAAAATAACCGAGTCACGCATAGCTGCA
AGAGGTGTTGAAGAGCCTACATTGCCTGTACCAACAATTGCTGGTCCTGAAGCTGCTGAG
ACTGCTACTAACCTTGATGATACTGTGTCACCTTCACCCAATCCTCAGCTTGCTTCTGCA
GCAGTCACACCATCAACCTCCATAATGGCAGAAAATGCCTCTACTCTAGCTACTCTTCGG
ATGGTATATTATCTGATATTCATTCTT
>UniGene2115
AATACGAAAATGAATAGTTCTTGGTTTTTTGATGAAAATTTTAATGCTGTACCGGATGAT
TTCTTTGATGATGCAATCAAGTTTTTTGATTTTCCATTGGAAGATATAGAATCGAATGAT
TTAGGGGAAGATTGGGAAGTGAAATTTCAACAGCTAGTTCCGCCCCCATCAAATGTTTTG
GCTGGCCTTTCTGGTGAAAATAGCAATGACGCTTTGAATGTAAAGAAAAGTTCATCAGTT
TTGCATGACGAATCATCTCAGAAAAAACAATGGCCCAGCACAGCGGAAGCATCCTCNNGT
GGAANCGTTCCCCTTAATTATGACTCTTCAGAGGCTAAATGTTCACACCTTTTCTGGTCC
TCTAGTCCAGTTTCTGTCCTTGAAAGCAGCAGCAGCAGCTCCTCAGCAGAAAACATAACA
GTCCATCATCCTAAATTTGCCATCCCAGCGAAGCGCCCTCGAAGCAAGCTCCCGCGTCCC
CAACGGCGGACATTTCCGTTCATCCCCTTGTACACTCGAAAACAATATCATCCTTTGGGT
TCTGAATCAGAAACAGAATCATGTCCTGACGAGAAAATGTTGAGCCTTGCCAAGAAAAAA
CAGAAGAAAAAGAATCTGATGCTGTTGTCTTGTACAGTTGAGATGAAGAAATCATCCAGA
CAACCAGTTGAAATCCGAAAATGCACACATTGTGAGGTAACCAAGACTCCACAATGGAGG
GAAGGGCCTATGGGGCCAAAAACTCTTTGCAATGCTTGTGGGGTTCGTTACAGGTCTGGT
CGTCTCTTCCCGGAGTACCGTCCTGCTGCTAGTCCAACCTTTATGCCGTCGGTGCACTCC
AACTCCCACAGTAAGGTCGTTGAGATGAGGAAGAAGACCACTTGGCCAGTGACA
>UniGene2116
AAATCGAANGAAGGGGGAGCTTTAAAGAACACAGAAATTGGTCATTGTCATGATGATTGT
TGTGATAAAGAGCAACCTGAAACTGAGGGTTTGGAAAATATTACTGATTTGGGTTTTACA
ACTCCTCAGCCAGACCAGTCAGAAACACATTGTTGCTCAACTAAGGGTGCCTGTTCGAGC
ATAGAGAAGAAAGAAATGGGAGGTTGTTGCAAAAGCTACATAGAGGAGTGTTGTGATAAT
CATGGACAATTTGAATGTAGCTTTCGTGCAGGGTTGTCAGAAATTATGATAGAA
>UniGene2124
AAATACAATATTCAAAACCAGTTACGGAGAGAAATGGAGATCCAGAGTAGCCTACATCAT
CCGAATATTCTTCGTCTATATGGTTGCTTTGACGATGATGAGCGAATTTTCTTGATACTG
GAGTTTGCTCTACACGGCGACCTTTTTGGAGAGCTTAAAAAGAAAGGTTATTTCGGTGAG
AAGCAAGCTGCGACGTATATTGCAAGCCTTGCAAATGCATTGGCT
>UniGene2125
ACAAGTACCTCCACTCATGTTCTTCCTCCCCGCAAAGGATATAGTCGATTCGTTGGTGAA
CTTCATTTGTATTTTGGAGATTGCTCCATCCAATACCCTTGCCTCATCAAACTCTCCCCA
GCTAACTATGACTTAAAAACCTGGGTTAATGATCACCAATGCCTTATAATTGAGCAACAT
CTCCTGCACGGACTCAGGTTTCCTTTTTTCCCAGCACTCATAGAATTTCTCAAGCATCAT
CAATTAGCAATCATTCAACTCCATCCTCGTTCCATTCGAATTTTATATTGTATTCATGCC
TTAGCACTTTCCAAAGGTTGTGAAGCTTTCTGGAATGTACTCAATTATTTGTTTACTATA
GAAGATAGTAGCATAATGTTAGGATACTACAATTCGTGATCATGATCTCGTTGAAAATTT
TTGTGGACTGATAATACTAACATGGGCACATCATACAACCAACGCTTGTTGGTAATCGAA
GATTCCACAAAGAGTGCCTTTCCTTTCCCAAACAAATGGAGCTCCAAGCCTAGGCACACA
AACACTCTTGACCTTTATAGTCGTGACAAAAAATGCGTG
>UniGene2138
ATTTGCAGGTACACCGAAAGAATTGCAGTAGTTTCAGCAGGTGCCGATGAAGCTTCTTTC
AGTAGCAGTGAAGTTGTCGAATGGATGCACAAAATACAAGAATGGAATCCAAAGTTCTTC
ACCCTTCATCACGTTCCCCAGAAATATCGTCTCACTGTTTCCAAATTCATAAGACGAGTT
GTGATTGCTCGAATGGCAGAATCCCCTGATCTAGCAAGTGCCTACCACCGTAAGCTGAAA
GAGGCGTACGAAACAGAAGAAAAGCTGAAAACCGCAGAAGTTATAAAGAGGACTAAAGAA
CATCTTGTTAGGATTCTTGATGAAGTTGAAACCAAGTTGAATGAAACAACATATTTAGGT
GGGGAGGAATTCTCTATGGCAGATGCAATGCTGATCCCGGTTCTGGCTCGTCTGGTACTC
TTGAACTTGGAAAATGAATATATAAGTAGCAGGCCAAATGTTGCTGAGTACTGGATTTTG
GTGCAGCAGAGACCAAGTTACAAAAAGGTAATTGGCAAGTATTTCAATGGATGGAAAAGA
TACAAGACGCTTGCAACAACTTGGTGT
>UniGene2164
TCGCGGATTAAAATGGTTTCTACTCCTCATCTCATACCTTGCATTGATATTTCTGCTTCT
GGGAAAGATCGGCCATTGATAGCTCCTACAGGAAGCATGGACTTGTTGGCAGAAACTCCT
AAATTCCCTGGAAATTATGTAAAGGAAATTGCATGCGGAGGCCGGCATAGTGCTGTAATA
ACAGATGCTGGAGCTTTGTTTACGTTTGGATGGGGTCTTTACGGACAGTGTGGGCTAGGA
AGTACAAATGATCAGTTTAGGCCTACTTGTGTGCCTTCTTTTTCGGGAACTCGTGTAGAA
AGAGTTGCTGCTGGGCTGTGGCATACTGCATGCATTACTGCTGATGGTCGCGTTTACACC
TTTGGCGGAAATCAGTTTGGACAGCTGGGAACTGGCACTGACCAGGCTGAGGTACGT
>UniGene2169
CAGCACCTTATCACAGCAAAAGATCAAGTAATAGAAAGGAGCATTCAATCTGCATATATA
CAAGCAATCAGATCAGCAAAGCATTATATATACATTGAAAACCAGTATTTTATTGGATCA
TCATATGCATGGCCATCATATAAAGATGCAGGAGCTGATAATATGATTCCTATGGAATTA
GCATTGAAGATTGCTAGTAAAATTAAAGCCAATGAAAGATTTGCAGTTTATGTTGTAATA
CCAATGTGGCCTGAGGGTGATCCAAATGATGTCACTATGCAAGAAATTCTGTATTTTCAG
TGCCAGACAATGCAAATGATGTATGATATAATAGCAGAGGAAATTAAATCAATGCAGCTT
GTAGATTCACATCCTACAGATTATCTCAATTTCTATTGCCTCGGAAAACGCGAAGAAAAT
ACTCAAAAATTTGCAATTTCTGAAGGAGAAGTGATATCAGATTCTTATAAATTTCAACGC
TTCGCGATTTATGTGCATGCAAAAGGAATGATTGTGGATGATGAGTATGTAATAATTGGA
TCTGCTAACATTAACCAGAGATCTATGGCTGGTTCTAAAGACACTGAGATTGCTATGGGT
GCATATCAACCCCATCACACTTGGACTACACAAAACAAACATCCTCTCGGACAAATATAC
GGATACAGAATGTCACTGTGGGCTGAGCATATTGGCAATATTCAGGAAATATTCCTAGAG
CCTGAGAAACTAGAATGTGTAAACACAGTAAATAAAATTGCAGAAGAAAATTGGAAGAAA
TTTACAGATCCTGAATTCAAAGTATTACAAGGAAATATTATGAAGTATCCATTACACGTA
GATGGCGATGGAAAAATAAGCAATTTACCTGAATTTGAGAATTTTCCTGATGTTGGTGGT
AAAATTATGGGTGCCTATACTATAAAACGTCCTGATATTTTAACAACT
>UniGene2173
ATGGACGGAGAGGAGTTAACGGAGCAGGAGACTGCATTGTACGATCGCCAAATTAGGGTT
TGGGGCGTTGATGCTCAACGGAGACTGAGCAAATCTCACATATTAGTGTATGGCATGAAA
GGGACTGTTGCCGAGTTTTGCAAGAACATTGTATTAGCTGGGGTTGGAAGTTTGACACTG
ATGGATGACCGGACGGTGACTGAAGATGCATTATCTGCCAATTTTCTGATACTGCCTGAT
GAGAATGTATATGCTGGCAAAACACTTGCTGAGCTTTGTTGTGATTCTCTGAAAGAATTC
AACCCAATGGTTCGTGTTTCAGTTGAGAAAGGTGATTTGTCGAGCTTTGGTGGAGACTTC
TTTGATAAGTTTGATGTTGTTGTCATCAGTTGCTGCACCCTTGCAACCAAAAAATTGATC
AATGAGAAGTGCCGAAAGTTATCAAAACGTGTAGCATTTTATACGGTTGACTGTCGAGAT
TCTTGTGGTGAGATATTTGTTGATTTGCAGAACTATTCATACAGAAAGAAAAAGAATGAA
GAAACTTCTGATTGTGAACTACAATTCCCAAGTTTTCAGGAATCAATTTCAGTACCTTGG
AGAACACTCCCCAAAAAACTGTCAAAACTCTACCTTGCTATGAGAGTGATAGAAAAGTTT
GAAGAGAACGAGAGGCGAAATCCAGGAGAAACTTCCAGTGAGGATCTTCCCGCTGTTCTT
AAGCTGAAAAAGGAACTTTGTGAGGCACAGTCATTGAACGAATCTCATATTCCTAACGCC
CTGCTGGAAAGACTGGTGATGGGCAGCACAGAATTCCCCCCAGTTTGTGCCGTCATTGGA
GGAATCCTTGGACAGGAGGTCATTAAAGCAATATCTGGCAAAGGAGATCCTCTCAAGAAT
TTTTTCTTCTTTGATGCTATGGATGGGAAAGGCATAATAGAGGACATAGCTCCTCCCAAG
CTG
>UniGene2174
CGACGGAAGCTCGGGACGGAGCCGTATGATGCGGAAGTCTCACGTACGGTTCCCTGAGAA
GGGAGTGGCTACCTACTGGAGCTTCGACCAACCACCACCGGTCAATTCCGCTTTGGGGCC
ACCCCTTACTCTACCATTATTATAGGGGTATGGGGTTCGAGACAAAGAAAGATCAAGGCA
GCATATCAGTTTTTCCTTTATACTTTACTTGGATCTGTTTTTATGCTATTAGCTATTCTC
TTGATTCTTCTCCAAACAGGAACCACCGATTTACAAATATTATTAACCACAGAATTTAGT
GAGCGGCGCCAAATCTTTCTATGGATTGCTTTTTTCGCCTCTTTCGCCGTCAAAGTGCCT
ATGGTACCAGTTCATATTTGGTTACCCGAAGCTCATGTAGAGGCACCTACGGCAGGATCC
GTCATCTTGGCAGGAATTCTTTTAAAATTGGGAACCTACGGCTTTTTAAGATTTTCAATA
CCCATGTTTCCCGAAGCGACACTTTTTTTCACTCCTTTCATTTATACTTTAAGCGCGATT
GCTATAATATATACTTCCTTGACCACTTTAAGACAGATCGATCTTAAGAAGATCATTGCT
TACTCCTCAGTAGCCCATATGAATCTGGTGACTATTGGTATGTTTAGTCGG
>UniGene2186
GATTTTGACATTAAAGATGATGTGCATGGATCTGCGCTTCACGCTGATGACTTTGGTTAT
TGTTGGTCGGGAGCACGGGCCACAGTCGGCATTTGTGCTGGTAAGTATTGTTTCGGCTGT
AGAGTAACAGCGGCTCAACCCTTAAATCGGGACATACCGCCTGATGAGGAACATCTGTGT
AAAATTGGCATCTCAAGAGGAGATGATCCAATAGGGAAGCTTGGGGAGACACCAAATAGC
TTTTGCTTCTGTGGTAAAGTTGGTGATGAGGTGTTACTTTCAGTTGATCTTGAAAGTAAA
CCTGCATCTTTAGTATTTTCAAAGAATGGGACTGAGGAATGCAAGAAATTTGATGTCGGT
CCAAGTGGGATTGGTGTTGTTGATTCACCCACAAGAAATCTGCTATGGGAATCTGCACTG
TTTCCTCATTTTTTGTTGAAAAACGTAAAGGTTCAATTGCATTTCAGTGTTGGTGATGGA
CTAGTTCCTGCACAGGGTTACAAACCCTGGGACTTAGCTTTTGACGATTGCAATGCCATA
ATAGGTCCCGATTTTCCTAATGATTGTGAGGTAATTATGATGGTTGGGTTAAGAGGTTCT
GGTAAGACTACTTGGGCTGAGAGGCATGCGAAAGAGCATCCAGGAAAAAGATATGCTTTG
CTTGGTAGATACTCGGTTTTGGATCAAATGAAGGTT
>UniGene2198
AGACCAACCACAGTGGAAGAAATTCTTGCAATTGAGATCAAGCCAGGTTGGAAGAAGGGA
ACAAAAATCACTTTTCCGGAGAAGGGAAATGAACAACGAGGAGTCATTCCGTCTGACCTG
GTCTTCATAATTGATGAGAAGCCACATAGTGTCTTCAAGAGGGACGGTAACGATCTTATA
GTTACCCAGAAGATATCTCTTGTTGAAGCTCTAACTGGTTACACAGCGCTGGTCACAACG
CTCGACGCACGGAATCTGTCAATCCCTATCAACTGTATCATCAGTCCCACCTATGAGGAA
GTAGTGAAAGGAGAAGGCATGCCTATTCCTAAGGAGCCTTCCAGAAAGGGAAACTTGAGG
ATTAAGTTCAACATAAAGTTCCCAAGCAAGCTCACCTCAGAGCAGAAAACTGGGATCAAG
CGGTTAATA
>UniGene2201
CGAAACTCCTCTTATTTCCATCAGCAGGTTAATCAACGTCAGTGACAGAACAATTTGCAT
GGAATACAGGATTATAATGGCAATTGGATCACTGAGAAATCAGAAATTGTGGATGTTATT
CTCAATTATTATTCATCTATTTATGCTACTACCACAGAGGCGGGTGTGGATTTGTTAGGA
TGGGAGATTCCTTGTAAAGTTACTGATGAAATGAATCATGCGCTGACGCGTGAGGTTACG
AATGAGGAAATTACTACTGCTGCTTGGTCAATCAATCCAGGGAAGGCTCCAGGGGAGGAT
GGTATGACTGGATGGTTTCTTCGTGCCTATTGGTCAATTATTAAAGAGGATTTGTTCAGG
GCAGTGAAGAGTTTCTTCTTAACAGGGGTTATTCTTAAAAACCTCACTCATACTTTAATT
TCTTTGGCCCCTAAGGTTTCGAATGTGATGACTGTCAAAGACCTCCGACCTATAGATCTT
TGTAATGTTGGCTACAATGTAATTTCTAAAATTCTTACGACCAGGTTGCAAACTGTTATT
GGAGAAATTATTTCGGAAGTCCAAAGTGGCTTTATAAAGGGGAGGTTGATAACCGATAAC
ATTATGATTGCTCATGAGATTGTTAATTATTTGTTGAAAAAGAGGAATGGGAGGAGTTTT
GAGTTTGTGCTTAAGCTTGACGTCAGCAAAGCATATGAATGTGTAGAGTGGAGCTTTTTG
AAGGGCATGATGCGTCATTTGGGCTTCCATAGCAGATGGATACAGTGGATAATGGCTTGT
GTGGAAAGTGTTTCATATTCCATTAAAATTAATGGGGAGCGACATGGTTATATTATACCT
TCGAGAGGAATTCGACAAGGAGACCCCCTTTCTCCGTTGCTTTTTCTGATTTTTCGGAGG
GGT
>UniGene2206
AGACCAACCACAGTGGAAGAAATTCTTGCAATTGAGATCAAGCCAGGTTGGAAGAAGGGA
ACAAAAATCACTTTTCCGGAGAAGGGAAATGAACAACGAGGAGTCATTCCGTCTGACCTG
GTCTTCATAATTGATGAGAAGCCACATAGTGTCTTCAAGAGGGACGGTAACGATCTTATA
GTTACCCAGAAGATATCTCTTGTTGAAGCTCTAACTGGTTACACAGCGCTGGTCACAACG
CTCGACGCACGGAATCTGTCAATCCCTATCAACTGTATCATCAGTCCCACCTATGAGGAA
GTAGTGAAAGGAGAAGGCATGCCTATTCCTAAGGAGCCTTCCAGAAAGGGAAACTTGAGG
ATTAAGTTCAACATAAAGTTCCCAAGCAAGCTCACCTCAGAGCAGAAAACTGGGATCAAG
CGGTTAATA
>UniGene2208
AGACCAACCACAGTGGAAGAAATTCTTGCAATTGAGATCAAGCCAGGTTGGAAGAAGGGA
ACAAAAATCACTTTTCCGGAGAAGGGAAATGAACAACGAGGAGTCATTCCGTCTGACCTG
GTCTTCATAATTGATGAGAAGCCACATAGTGTCTTCAAGAGGGACGGTAACGATCTTATA
GTTACCCAGAAGATATCTCTTGTTGAAGCTCTAACTGGTTACACAGCGCTGGTCACAACG
CTCGACGCACGGAATCTGTCAATCCCTATCAACTGTATCATCAGTCCCACCTATGAGGAA
GTAGTGAAAGGAGAAGGCATGCCTATTCCTAAGGAGCCTTCCAGAAAGGGAAACTTGAGG
ATTAAGTTCAACATAAAGTTCCCAAGCAAGCTCACCTCAGAGCAGAAAACTGGGATCAAG
CGGTTAATA
>UniGene2209
CATACCTTTCACATGCCATTTAGGGAGATAACAGTGACTCACGAGGATCTCTCCGCAATC
ACTGGTTTGAGCTTTCAGGGGGTACTGATCCTTTTCAATGATCACCATCGGACATATGCT
GCCAGGTTTGCTTTTGACTGGTTAGGTGTGATAGTTGAGTGGGACCCACATGGTACATGC
TCATATGATAGCATGAAGAACAGATGGATAGCATGCACAGATCGCGCTGATTCAGTTTTG
GCTCGGGATTAGGAGGCCCGAGCCTTTACATTCTATCTGCTTGCCACATATATGTCGCCT
ACTTCTCAGTGTAGAGGGGGCATGGCCTATCTTATTCCTCTGTAGGACCTGACACATGTC
TCCACTTACAACTGGAGCGAGGTGACACTAGCCCATCTCTATCATGGGATAGACATCTTT
TCCTGTAAGGGAAAGTCTGATAACTTTTCTACTCTG
>UniGene2219
GTTTGTTAGTCGATGATCAGATTCCATCAACTTCCTGAATTTGACCAAGGAAAACGAAGT
TGCCGCAGGCGCCTTGCTGGCCATAATGAGAGGCGGAGGAAACCACCGCATGGATCAATG
TTGTCTTCTCGCTATACCCGACTCTCTTCAACAGTTTTTGATAACAGCAGCAGAGACGGA
GGTGGCTTTCTTGTCGACTTCAGTGCTTATCCAAGGCTCGGTGGAAGGGATGCGTGGCCA
ACTGCTAGATCAATAGAGCGTTTGCCCGCGAATCAAGCTGCATCAGGAAGGTCAATTCCT
CATCCATGGCAGAATTGTCAGAATCCTCCATCCAACCTCTGTCTTCAAGGATCAGCAGCA
AGTGGAACTGGTTTTTCCAGTTCTGGAATTCCTTCGGGAGAATGTTTCACAGGAGTCAGC
ATTGCTGACTCGAGCTGTGCTCTCTCTCTTCTGTCAAACCAACCATGGGGCTCAAAAGAC
CAAGAGCCAGCACTTGGTATGAATACCCAAGGAGGACCCATGGCCCAATCAACAACACTC
CCTCATGGTCCGGCGGTCAATCAATATCTGAACCCATCATCTTGGAGTTTCAAGGGGAGT
GAAGCTGGTAGCAGTAGTTCACACGAGATGTGCCCTGATCTTGGTCTGGGTCAAATTTCA
CAGCCACTGGATAGTCATTTCTCAGGTGAGCTTGAGTTATCTCAGCAGAGTAGGAGGCAG
TATATGGAACTTGATCACTCCAGGACATTTGACTCTACTCACCACATGCATTGGTCGCTC

>UniGene2221
ATTAATGATCCTCCATTTATCAGAGTTCCCAAGTCTATCATACTTAGGGAAGATGGTGGC
GAATCATTGATCTTTAACAAAACCAAAGACATGTTTGAGTTCTGTGTTGGAGATCCAGAT
CTTCTTAACTTCCCGGGGAAAGACAAGTCTCAGTTTACAGTCACATTTTCAGTAGAAGTT
GATGACGGGTATTTGGTAACCAATCTACCAGCTGAGCTTATAGATATAACTGAATTGAAG
CTAATGAATAGTTATCAATGGCAACCACTTCAGACATATGTTAGTATCTCGAAACATTTC
ATGGTCAAAACCAGAGGAGTTAGNNGGGGCACAATTGATTATTGTAACCTTGTCATGCAA
CATTTGTCGCATCAGGGTGGAGAAAATGGTGCTGTTTTAACTGTGAAATTAAATGATATG
GGGAACTATGGTTGTTATTCACGCTGTACTGAAAGGATTTCGATGCCTTTGCAAGCCGAG
GCAACTGTACGTCTTATCCGAAGAAGGCCAATGAGTTCATTAGCAGCGCACATCCTTGGA
TCAGCTGTCATTATTGAGTTTCTTTCAATGCTTTCTCTTGGGGTAGCTCTTTTATTCTTT
ACATGCAAGTGTGTGTTTCTTCTGGTAAATGAAAGAAAAAGCCTCAGAATCCAGAATTCT
CAGCAGTCTACTGCCGAAAATATCCAG
>UniGene2226
GTTTGTTAGTCGATGATCAGATTCCATCAACTTCCTGAATTTGACCAAGGAAAACGAAGT
TGCCGCAGGCGCCTTGCTGGCCATAATGAGAGGCGGAGGAAACCACCTCATGGATCAATG
TTGTCTTCTCGCTATACCCGACTCTCTTCAACACTTTTTGATAACAGCAGCAGAGGCGGA
GGTGGCTTTCTTGTCGACTTCAGTGCTTATCCAAGGCTCGGTGGAAGGGATGCGTGGCCA
ACTGCTAGATCAATAGAGCGTTTGCCCGCGAATCAAGCTGCATCAGGAAGGTCAATTCCT
CATCCATGGCAGAATTGTCAGAATCCTCCATCCAACCTCTGTCTTCAAGGATCAGCAGCA
AGTGGAACTGGTTTTTCCAGTTCTGGAATTCCTTCGGGAGAATGTTTCACAGGAGTCAGC
ATTGCTGACTCGAGCTGTGCTCTCTCTCTTCTGTCAAACCAACCATGGGGCTCAAAAGAC
CAAGAGCCAGCACTTGGTATGAATACCCAAGGAGGACCCATGGCCCAATCAACAACACTC
CCTCATGGTCCGGCGGTCAATCAATATCTGAACCCATCATCTTGGAGTTTCAAGGGGAGT
GAAGCTGGTAGCAGTAGTTCACACGAGATGTGCCCTGATCTTGGTCTGGGTCAAATTTCA
CAGCCACTGGATAGTCATTTCTCAGGTGAGCTTGAGTTATCTCAGCAGAGTAGGAGGCAG
TATATGGAACTTGATCACTCCAGGACATTTGACTCTACTCACCACATGCATTGGTCGCTC

>UniGene2231
AGACCAACCACAGTGGAAGAAATTCTTGCAATTGAGATCAAGCCAGGTTGGAAGAAGGGA
ACAAAAATCACTTTTCCGGAGAAGGGAAATGAACAACGAGGAGTCATTCCGTCTGACCTG
GTCTTCATAATTGATGAGAAGCCACATAGTGTCTTCAAGAGGGACGGTAACGATCTTATA
GTTACCCAGAAGATATCTCTTGTTGAAGCTCTAACTGGTTACACAGCGCTGGTCACAACG
CTCGACGCACGGAATCTGTCAATCCCTATCAACTGTATCATCAGTCCCACCTATGAGGAA
GTAGTGAAAGGAGAAGGCATGCCTATTCCTAAGGAGCCTTCCAGAAAGGGAAACTTGAGG
ATTAAGTTCAACATAAAGTTCCCAAGCAAGCTCACCTCAGAGCAGAAAACTGGGATCAAG
CGGTTAATA
>UniGene2238
CATCCAATGCTCACAAGGCAGCAAACCGGTACTCTCAAGAAGTACATTCCTTGGTCACCA
AGAGCTAATTCGGCTGGGGCAAATTCAATTCCAACTTCGTATACACAAGCAGTGAAAGAT
ACAAATTGGAGACAGGCAATGCCGGATGAAATTAATGCTTTGATCAAAACCGGAACCTGG
ACTTTGGTACCAAGAAGTGCTGCTCAGAATATAGTTGGCTGCAAATGGGTTTTCAGGATT
AAACAAAAACCGGATGGTACTATTGATCGCTACAAAGCTCGTCTAGTTGCAAAAGGGTTT
CATCAGCGACCTGGTATTGATTATTCTGAGACTTTTTCACCAGTGATTAAACCCACAACC
ATTCGGCTACTTCTCTCTCTTGCTCTCTCACATGGATGGTCAATTCGGCAACTTGATGTC
TCAAATGCCTTTCTCCATGGTAATTTGGATGATGTTGTCTTTATGGAGCAACCTCCCGGT
TTTCAGGATAAGTCCAAACCTGATCATGTCTGTTATTTGCGGAGATCTTTGTATGGCCTT
CGTCAAGCTCCTAGACAGTGGTATAAATGTTTACATGCTGCATTTTTGGGCCAAGGATTT
CGGATGTCACCTGCTGATGCTTCTTTGTTCATTTATGCTCGTCATAATAATGTTATCTAT
GCTCTTGTTTATGTAGATGACATCATTATCATGGGATCCAATTCGACGCTGATATCTACA
ATTGTTGAGAAGTTACAATCCAAGTTTCAGTTAAAGGATCTTGGTAAACTTGATTATTTT
CTTGGGATGGAGGCAACCTGGTGTAATGGTGGTCTTTTGCTCACACAGCATAAGTACATT
CTTGATCTTCTTGAAAAAGCCAAA
>UniGene2244
GTTTGTTAGTCGATGATCAGATTCCATCAACTTCCTGAATTTGACCAAGGAAAACGAAGT
TGCCGCAGGCGCCTTGCTGGCCATAATGAGAGGCGGAGGAAACCACCTCATGGATCAATG
TTGTCTTCTCGCTATACCCGACTCTCTTCAACACTTTTTGATAACAGCAGCAGAGGCAGA
GGCGGAGGTGGCTTTCTTGTCGACTTCAGTGCTTATTCAAGGCTTGGTAGAAGGGATGCG
TGGCCAACTGCTAGATCAACAGAGCGTTTACCTGCGAATCAAGCTGCATCAGGAAGGTCC
ATTGCTCAGCCATGGCAGAATTGTCAGAATCCTCCATCCAACCTCTACCTTCAAGGATCA
GCAGCAAGTGGAGCTGATTTTTCCAGTTCTGGAATTCCTTCGGGAGAATGTTTCACAGGA
GTCAGCATTGCTGACTCGAGCTGTGCTCTCTCTCTTCTGTCAAACCAACCATGGGGCTCA
AAAGACCAAGAGGCACTTGGTATGAATACCCAAGGAGCACCCATGGCCCAATCAACAACA
GTCCCTCATGGTCCAGCAGTCAATCAATATCTGAACCCATCAACTTGGAGTTTCAAGGGG
AGTGAAGCTGGTAGCAGTAGTTCACACGAGATGTGCCCTGATCTTGGTCTGGGTCAAATT
TCACAGCCACTGGATAGTCATTTCTCTGGTGAGATTGAGTTATCTCAGCAGAGTAGGAGG
CAGTATATGGAACTTGATCACTCCAGGGCATTTGACTCCTCTACTCACCACATGCACTGG
TCGCTC
>UniGene2269
AACGATGGGTCCTCAAGAAAGAAGAGACGGGGTAATAGTCAGGACATAGGCACAAGGCCA
AAACAACAACAGAGGCGCTTTTCCATTTTCAAAGTCCCTCTCAGCATAGTTATGAAAAAG
TGCATTGAGCAAGGATTACTGACTATCCAAGAGCCCAACCCGAAGGTGCCAGTTAGGGGG
ATGAAATTGGGTGAGGAGTGTAGATTCCACCAATGCAAGGGGCACTCGACTGATAATTGT
CTGAGGTTGAAACACGAGATTCAAAATCTGATAGATGATGGAAAGCTTGCTGATCCAGAA
AAGAAG
>UniGene2270
CATCCAATGCTCACAAGGCAGCAAACCGGTACTCTCAAGAAGTACATTCCTTGGTCACCA
AGAGCTAATTCGGCTGGGGCAAATTCAATTCCAACTTCGTATACACAAGCAGTGAAAGAT
ACAAATTGGAGACAGGCAATGCCGGATGAAATTAATGCTTTGATCAAAACCGGAACCTGG
ACTTTGGTACCAAGAAGTGCTGCTCAGAATATAGTTGGCTGCAAATGGGTTTTCAGGATT
AAACAAAAACCGGATGGTACTATTGATCGCTACAAAGCTCGTCTAGTTGCAAAAGGGTTT
CATCAGCGACCTGGTATTGATTATTCTGAGACTTTTTCACCAGTGATTAAACCCACAACC
ATTCGGCTACTTCTCTCTCTTGCTCTCTCACATGGATGGTCAATTCGGCAACTTGATGTC
TCAAATGCCTTTCTCCATGGTAATTTGGATGATGTTGTCTTTATGGAGCAACCTCCCGGT
TTTCAGGATAAGTCCAAACCTGATCATGTCTGTTATTTGCGGAGATCTTTGTATGGCCTT
CGTCAAGCTCCTAGACAGTGGTATAAATGTTTACATGCTGCATTTTTGGGCCAAGGATTT
CGGATGTCACCTGCTGATGCTTCTTTGTTCATTTATGCTCGTCATAATAATGTTATCTAT
GCTCTTGTTTATGTAGATGACATCATTATCATGGGATCCAATTCGACGCTGATATCTACA
ATTGTTGAGAAGTTACAATCCAAGTTTCAGTTAAAGGATCTTGGTAAACTTGATTATTTT
CTTGGGATGGAGGCAACCTGGTGTAATGGTGGTCTTTTGCTCACACAGCATAAGTACATT
CTTGATCTTCTTGAAAAAGCCAAA
>UniGene2292
AATACGAAAATGAATAGTTCTTGGTTTTTTGATGAAAATTTTAATGCTGTACCGGATGAT
TTCTTTGATGATGCAATCAAGTGTTTTGATTTTCCGTTGGAAGATATAGAATCGAATGAT
TTAGGGGAAGATTGGGAAGTGAAATTTCAACAGCTAGTTCTGCCCCCATCAAATGTTTTG
GCTGGCCTTTCTGGTGAAAATAGCAATGACGCTTTGAATGTAAAGAAAAGTTCATCAGTT
TTGCATGACGAATCATCTCAGAAAAAACAATGGCCCAGCACAGCGGAAGCATCCTCGAGG
AACTTTCCCCTTAATTATGACTCTTCAGAGGCTAAATGTTCACACCTTTTCTGGTCCTCT
AGTCCAGTTTCTGTCCTTGAAAGCAGCAGCAGCTCCTCCTCAGCAGAAAACATAACAGTC
CATCATCCTAAATTTGCCATCCCAGCGAAGCGCCCTCGAAGCAAGCTCCCGCGTCCCCAA
CGGCGGACATTTCCATTCATCTCCTTGTACGCGCGAAAAGAGTATCATCCTTTGGGTTCT
GAATCAGAAACAGAATCATGTCCTGACGAGAAAATGTTGAGCCTTGCCAAGAAAAAACAG
AAGAAAAAGAATCTGATGCTGTTGTCTTGTACAGTTGAGATGAAGAAATCATCCAGACAA
CCAGTTGAAATCCGAAAATGCACACATTGTGAGGTAACCAAGACTCCACAATGGAGGGAA
GGGCCTATGGGGCCAAAAACTCTTTGCAATGCTTGTGGGGTTCGTTACAGGTCTGGTCGT
CTCTTCCCGGAGTACCGTCCTGCTGCTAGTCCAACCTTTATGCCGTCGGTGCACTCCAAC
TCCCACAGTAAGGTCGTTGAGATGAGGAAGAAGACCACTTGGCCAGTGACA
>UniGene2316
TTAATGGAAAGCATACCATTGTGGCAAGGGGTCACTCTTTTTGGGATTGTTTCTTGGATT
GCCCTTTCTTCTTGTCTTAATGTGACCTTCTGGATTAGATCTCTTCTGCAACCTTGGGTC
ACCCATCATGTCGTCTCTAGCACTCCTTTTATTCTCCGGATCCAGAAGCACCAGCATGGA
TTCTTGGATGCTTTATTCTCTGGGTTGTCTTGTGTTGTTTCTGTTCCCTTTTACACTGGT
TTCCTTCCTTTGCTCTTCTGGAGTGGGCATGGAAAGTTGGCCAGGCAAATGACCCTTCTA
ATTGCTTTCTGTGATTATACAGGAAATTGCATAAAGGTACCTCTTGCATTATCACTATTA
TTACTACTATTAGTTTTTGGTTTGCCTTGTTCCTTCTATTTTCTATTTGTATTCTCTCAT
TTGTATTGTAGGAATAAGATCAAGAACTCCTCTTTTGTTCCTTATATTTTTTGTTACGCT
TAATAGGATGTGATTTCAGCTCCTAGACCTAATTGTCCTCCTGTGAGGAGAATAACTGCT
ACAAAAGATGAGCAAGAAAATGCTTTGGAATATGGATTGCCTTCTTCCCACACGCTTAAC
ACTGTTTGCTTGTCTGGGTAT
>UniGene2328
ACAAGTACCTCCACTCATGTTCTTCCTCCCCGCAAAGGATATAGTCGATTCGTTGGTGAA
CTTCATTTGTATTTTGGAGATTGCTCCATCCAATACCCTTGCCTCATCAAACTCTCCCCA
GCTAACTATGACTTAAAAACCTGGGTTAATGATCACCAATGCCTTATAATTGAGCAACAT
CTCCTGCACGGACTCAGGTTTCCTTTTTTCCCAGCACTCATAGAATTTCTCAAGCATCAT
CAATTAGCAATCATTCAACTCCATCCTCGTTCCATTCGAATTTTATATTGTATTCATGCC
TTAGCACTTTCCAAAGGTTGTGAAGCTTTCTGGAATGTACTCAATTATTTGTTTACTATA
GAAGATAGTAGCATAATGTTAGGATACTACAATTCGTGATCATGATCTCGTTGAAAATTT
TTGTGGACTGATAATACTAACATGGGCACATCATACAACCAACGCTTGTTGGTAATCGAA
GATTCCACAAAGAGTGCCTTTCCTTTCCCAAACAAATGGAGCTCCAAGCCTAGGCACACA
AACACTCTTGACCTTTATAGTCGTGACAAAAAATGCGTG
>UniGene2329
ATTTCTAAAACGCCTCAACATCTTCATGATTATGTTTGTTCATAAACTCAACACATTCAC
ACTAAAAAGACTTCACCACTTGATTTATCCAAAGTTTTTTTTTGTTTTGTAAAATCAAGT
GTTAAACATAAAGCTTTTACTTTATCTATTTAAAGAATACCTGAACCTAAAACTTATGTT
CTAGCTGCCAAACATCTAGAATGGCCAAAGGATATAAAAGCTGAATTAGATGCATTAGAA
TTAACTAATACTTGGATTATTGTTCCTTTACCAAAAGGTAAACAAACAATAAGGTGTACA
TGAATTTTAAAAGTTAAATATCACAATGATGGCACTTTAGAAAGCTATAAAGCTAGGTTA
GTAGCTAAGGGGTACACTCAACAAGAAGGTGTGGATTATTTGGATACTTTTAGTCCAGTT
GCTAAAATTACTACTGTTAGAACTTTGCTTGCTGTTGCTGCCTCTAAAAACTGGTTTTTA
GAAAAACTTGTTATAAATAATACTTTTTTACATGGAGATTTGAATGAAGAAGTATACATG
ACATTACCACAAGGTTTAGAAAAACTAAAATCATTTTCTCAATCTGATATACCTGTTTGT
AAGTTAAATAAGTCTTTGTATGGCTTTAAACAAGCAAGTAGACAATGGAATGCAAAATTA
ACTGCTAGTTTACTATCTCAAGGTTTTAAACAAGCATTTGCTGATTGTTCCTTATTCATT
CATAAGACTAAAACTACTTATACGGCTTTACTTGTTTATGTTGATGATGTAATTTTAGCA
GGAAATGACAAAGTCTTCATTGAAAAGATTAAAGCCTTTTTGTATGATTCTTTTAAAATT
AAAGATTTAGGAAATTTATAGTTTTTCTTAAGTTTTGAAATTGCTAGAATTACCAAAGGT
ATTAATTTCTGTCAGAAGAAGTATACACTTGATTTATTGAAAGAATTTGGTTTTTTGGAT
TCAAAACCTGTTAAAACACATATAACAATAAATTTT
>UniGene2333
CCTGGTCAAACTCACTCCATGACTACCCGTTCCCAAAATATTATTTTTAAACCCAAAATT
CTTTATTCGGTCACTAAACATCCTCTTCCTCTAACTGTTGAACCAACATCAGTTGCTCAG
GCGCACAAAATACCTTAGTGGCATAAGGCTATGTCACTTGAATTTGATGCTTTGCTGACT
AATGACACTTGGGTTCTTGTACCTCCTTGCAGTAAACATAATCTTATAGATTGCAAATGG
ATATTTCGGGTCAAGAAGAATGCGGATGGGACTGTTTTGAAGTATAAAGCGTGTTTAGTC
GCCAAAGGATATAGTCAGAGGCCTGGGGTGGACTATGGAGATACTTTTAGTCCGGTTTTG
AAGCCAACAACTGTTAGAGTGGTTCTCACTCTCGCTGTTACAAATAAATGGAATGTTTGT
TAATTTGATATGAATAATGCGTTTCTACATGGTCCTCTGCAGAAACATGTCTATATGAAG
CAACCGCCGGGCTTTGTTGATGCAGAGAAACCAAAATATGTGTGTAAATTGGTCAAGGCA
ATATATGGTCTTCGTCAAGCACTTAGGGCCTGGTATCACGCCTTAAGAGACTGTGCGGTT
CAATTCGGCTTTAAGCAGTCTCAATGTGATCACTCTCTTTTTATCTACAAGGAGAAAACA
AAGGTTTGCTTCTTTTTGGTGTATGTTGATGACTTACTATTGACTAGGAATTGTCCACAG
TTTATTCGACAGTTTATTACTGAGTTGGGTTCTCAATTTTCTTTAAAGAATCCTCAATCA
TTGAATCTGTTCTTGGGAATTGATATTCAAACTACATCTGCTGGATTATTTTTATCGCAA
CATCATTATGTTCGGAAATTATTAACTGAAGCAAAAATGGAAGGATCAAAGCCAATCTCT
ACTCCATTTGCCACAACTACTACTCTTTGGAAAAATCAGTCTTCTAAAATAGAAGTTGCT
GCCACTGATTATCGGAAGTTAGTAGGAGCTTTACAA
>UniGene2355
TTAATGGAAAGCATACCATTGTGGCAAGGGGTCACTCTTTTTGGGATTGTTTCTTGGATT
GCCCTTTCTTCTTGTCTTAATGTGACCTTCTGGATTAGATCTCTTCTGCAACCTTGGGTC
ACCCATCATGTCGTCTCTAGCACTCCTTTTATTCTCCGGATCCAGAAGCACCAGCATGGA
TTCTTGGATGCTTTATTCTCTGGGTTGTCTTGTGTTGTTTCTGTTCCCTTTTACACTGGT
TTCCTTCCTTTGCTCTTCTGGAGTGGGCATGGAAAGTTGGCCAGGCAAATGACCCTTCTA
ATTGCTTTCTGTGATTATACAGGAAATTGCATAAAGGTACCTCTTGCATTATCACTATTA
TTACTACTATTAGTTTTTGGTTTGCCTTGTTCCTTCTATTTTCTATTTGTATTCTCTCAT
TTGTATTGTAGGAATAAGATCAAGAACTCCTCTTTTGTTCCTTATATTTTTTGTTACGCT
TAATAGGATGTGATTTCAGCTCCTAGACCTAATTGTCCTCCTGTGAGGAGAATAACTGCT
ACAAAAGATGAGCAAGAAAATGCTTTGGAATATGGATTGCCTTCTTCCCACACGCTTAAC
ACTGTTTGCTTGTCTGGGTAT
>UniGene2357
GCAGGAAAAGGAGAAATAATAACCAGTTCAGAGCAGCAGAATGCGGATCTCTTCTACGGT
GTTCTTGGAGGACTTGGACAGTTTGGCATAATTACCCAAGCTAGAATCTCTCTTGAAAGA
GCACCCGAGATGGTAATAGATTTTAATTTCCCAGAAGTCTAAGAAAGAACTTCATAATGA
ATTGCTTATTTTTGACAGGTGAAATGGATTAGAGTCCTGTACTCAGAATTTTCCATATTT
TCCAATGACCAAGAGCATTTAATATCATCAGGGAATTCTTTTCACTATACAGAAGGATTT
GTATTAATTAACAGAACTGGTCTACTCAACAACTGGAGGTCCTCGTTCAATCCTAAGGAC
CCACATCAAGCCAGCCAATTTGTTTCAGATGGAAAAGTTCTTTATTGTCTAGAAATTGCT
ATATATTTCAATCAAGATGAATGTGATGTAGTGAAACAG
>UniGene2359
CAGTGGAGAGCTGAAGAAGCAATTGCTGGGAATAATGCAGCTCTTGAAGCTTTAAGGGAA
CTCATAATTTTCCCTGTTATTTATCCCAATGAAGCGAAAAGGCTCGGTCTTAAGTGGCCT
AGAGGTTTGCTTCTTTATGGTCCGCCAGGGACTGGAAAGACAAGTTTGGTACGTGCTGTT
GTTCGTGAATGCGGTGCACATTTAGTTGTCATCAGTCCGCATTCTGTTCATAAAGCATAT
GCTGGAGAAAGTGAGAAAATTTTGCGTGAGGCATTTTCTGAGGCCACATCACATGCACAG
TCAGGAAAACCATCTGTTATTTTCATAGATGAAATAGATGCTCTATGTCCACGTCGAGAT
TCAAGACGGGAGCAGGATGTCCGTATTACCTCTCAACTCTCCACTCTAATGGATGCCAAT
AAGCGATTGCCTACCAGTTCATCCCAAGTTGTTGTGGTTGCATCAACTAACAGAGTTGAT
GCAGTTGACCCTGCACTAAGAAGGTCAGGCCGTTTTGATACAGAAATAGAAGTTACTACA
CCTACAGAAGAGGAACGATTACAAATTCTAAAG
>UniGene2367
TAAAGGGANAGGTGATTGTCCATTATNNTTGGAAGTTTTTATTTTCAGCATTATTTACAC
TCAGAGTGCACCTTTTTCACCTGGTNNTATTCCTATGNCATGTCTGTTTATTNNCTATAA
CTTTACTGGCTTAGAACTTTTCTACGTGCTGGCAGTGACANATGTGATGTTATCTGTTGG
AGATGTTGCCACATCGGTTAGGAATCNNGGTAAGGAATGACCAGTGGATCAGTGGAATGA
CCACTTACGATTCCTTACCGATNNGTGGGACAACATCNTCCAACAATNNATCTGTTCATC
ATTTGTAGATATCTAAACTCTGCTTNNNNGCCATGAAGTTTGTATCAGGAAATTCTTGTA
TTTATCAAAAANACAAGGGGATACTGTTCAGAATGAATAGTATGNNCAACTGTATTAATA
AATTTTTTCAAACATATTTTTTGTTTGGCAGAAACTCTGGTCCACTCTACGCTAGAACAT
TGTGAGGACGCAGATTTCACATTTACTGTGTTTTTCAACATGAAAGAGCACACTGTGTAT
GTAAAAGAGAGGCCTCACCTGCATGTTTTCTTGGAGAGAGTTGCAGGGATGTTTGAAGTT
GTTATCTTTACAGCTAGCCAAAGCATCTATGCTGCGCAGCTCTTGGATATACTAGATCCA
GATAAAAAGCTTATATCTCGGCGGGTATACCGTGAGTCCTGCATTTTCACAGATGGAAGT
TACACAAAAGATTTAACAGTTTTAGGTGTTGATCTTGCAAAAGTCGCTATTATCGATAAT
TCTCCCCAGGTTTTCAGGTTGCAAGTAAATAATGGAATTCCAATTAAGAGTTGGTTTAGT
GATCCCTCTGATTGTGCACTAATTTCACTGCTTCCCTTCTTAGAGACCCTGGTTGATGCT
GATGATGTCCGTCCTATCGTTGCAAAGAGATTCGGTAACAAGGAA
>UniGene2369
AATATCAAAAGGATGTTGTCATGCTTCCAACTCATGTTTGGCCTTCGTATCAATTTCAGC
AAGAGCAAAGTCTTTGGAATTAACACTTCACTTAAAGAGATTGATAGCATGGCTGCTATT
CTCAATTGTCCTCCAGGTATGCTTCCCACTACCTACTTAGGCATCCTTATTGGCAGCAAT
CCAAAGCTTCTTAGAACCTGGCAGCCGGTTATAGAAAATTTTGAGAAAAAGCTTTCATCC
TAGAAAGCAAAATTCTTGTCTATGGGTGGAAAAATTACTCTCATAAAGTCAGTCCTAAGC
TCCTTTCCGCTATATTATATGTCAATTTTTAAGGCACCCTCCATGGTGATTAAAAGAATT
GAGAGTATCCAAAGGAGATTCTTGTGGGGTAAAAAATTGAGTAACTCAAGACCTTTAAAT
TGGGTTTCTTGGAAGGTGATAACAAGGAGTAAATCAAAAGGAGGTTTGAGTTTTCAAGAC
TTCAAAAAAAATATATATAGCCTTCTGGGTAAGTGGTGGTGGAGGTTCAAAGCAGAAAAT
GGGTTTCTTTGGAAAAAGGTGATCAAGTCTAAATACGGTATTGAAGCTTCACTGAATCAA
AATCTGAGCAACTCTTTTTGGAACAAGATCTCTCCAGTGTGGAAAGACATTGTCGCTCTT
GAAAATCCCGATTGCACTTCAGCCCCCTTGCTCATTAGTGGCTTCCAATGGATTGTTGGA
AATGGATGTAGCATCAGATTCTGGATGGATTCTTGGATCTCTTATTCTCCTCTGAAGGTT
GTTTATCCTAGATTATTCAATCTAGCTGCCAATAAAAATTCACTTGTGAGTGACTGTGGT
TCAATCATCAACGGTTCATGGGTCTGGAATCTAACTTGGAGAAGGGCCCTTAGATACTCT
GAAATTCAAGTTTTTAATCTCTTATCAAGTGAGCTCAGAAACATCCGTATACTTCATAAC
ATGGAGGATAAAATTATTTGG
>UniGene2371
ATGAAGAGGATGAAAGGGGTTGCTGCTGCTGCTGCTTTGGAGCCTTCTCCTTCTGCATAT
TCAACTGTGTTTGAGGATCCGAGAACCAGGCTCAGGCATCAGAGTCTCTTGCAGGACTAT
GACGAGTTGTTCAAGGAAACAGAAAACCAGAGAAAGAGATTGCAGATCATGAAACAGAAA
AAGCTGAACTTATCAGCTGAAGTCAGGTTTCTGAGGCAACGATACAAGTACTTGATGCGA
AACCATTCTGAAAATGCTGCCCCTGAACCAAAACATGTTCAAAGGCAAATCATAGTAAAT
GGAACTAGATCTGTAAGAAAAGACAGGAATTACACTGGAAATGATGCCGCGGTGCAGCGA
GCAGCCCTCCAAATTGATATAAACAGAAAGGGAAATATTTATAGTGAAAGGGAAACCATT
TTGCAGAACCCTGTTCCAAATTTTGACTTGGGCATGAAGCAGAAGACTTACATGGCAAAG
GAGCCTGGATTGCGTAATTCAGTGACAATTCCAGACTTGAATCAAAAGGAAAGGATTTAC
AGCGGAAAAGGGGCTGCTGTTAAAAACAATACTCCGATCTTTGATTTGAACCAGATTTCG
AGAGAGGAGGAAGAATTACAGGCAAACGGAGAGGTGATGAGAATAGAAGAACCAAAAATA
TGTTTAATGAGAGGTGGAAACGACGAACAACATAACGAAATTAAGTTATCAGCATGTAGG
ACGGTCGGGAACGGACCAAGTAGGGCAGGGAAGAGGAAGATATCATGGCAAGATCAGGTT
GCTCTAAGAGTT
>UniGene2373
AAATACAATATTCAAAACCAGTTACGGAGAGAAATGGAGATCCAGAGTAGCCTACATCAT
CCGAATATTCTTCGTCTATATGGTTGCTTTGACGATGATGAGCGAATTTTCTTGATACTG
GAGTTTGCTCTACACGGCGACCTTTTTGGAGAGCTTAAAAAGAAAGGTTATTTCGGTGAG
AAGCAAGCTGCGACGTATATTGCAAGCCTTGCAAATGCATTGGCT
>UniGene2387
GATGCAGGATATATTGATTGCAAACCTTGTTCCACTCCTTTGGATTATCATAACAAACTC
AGCAAAGACTCAGGTGAACTTCTTTCTGAGAACACTCTATATCGATAGCTAATTAGGAAA
CTTCTCTATTTAACTACCACAAGACCTGATTTAGCTTACATAGTCAATCAGCTCAGTCAT
TATATAGCCTCTCCCAGAACTTCTCATCTTCAAGCTGTTTACAGAGTGCTTCGCTATATC
AAAGCTAATCTTGCTCTTAGGTTATTCTTCCCATCATCATCTGCACCAGTTTTGAAAGCT
TTTTCCGATAGTGATTGGGTTGGTTGCTTAGACACTCGCAAATCAATCACTGGATACAGT
GTCTATTTGGGTGATTCACTCATTTGATGGCGATCAAAGAAGCAAACCACTGTGTCTCGA
TCTTCAGCTGAAGCTGAATACAGAGCATTAGCGAGTATCACTTGTGAAATTCAATGGCTC
AAGTTTTTACTCTCAGATTTCCAAATAGAGCATTCTCAGCCAGTTAGCATTTATTGCGAT
AATCTCTCAGCCATACACATTGCTGCCAATCCCATTTTTCATGAATGGACTAAGCATATA
GAATTGGATTGTCACTTAGTCCGAGAACAATCGCAACGAGGCTTGATTCATTTGTTACCC
ATCAAAACTGAACTTCAGCTTGCTAATATCTTCACCAAAGCTTTACCTCCTCAAGATTTT
CACAAATTTATAAGCAAGCTTGGCTTAATCAATCCCTTTTTGCCAGCT
>UniGene2395
GAGTATCTCTTGGGTATTGAAGTCTGTAGGTGTAACTAAGGCATATTCCTCTCCCAAAGG
AAGTATGTCTTTGATTTATTAAGGAAAATCTGCAAATTAGGTGCTAAACTATGTGGCGTC
CAATGATTCGTAATTTGCAGCTTANNATAGTAGATGGTGTGCTATTTTCTAATGTAGAGA
TGTATAGAATTGAATTATCTCACCGTAACGTGTCCAAATGTAATTTATTCAGTTAACGTA
CCGAGACAGTTNNTGTCTTCTACCTCTGTCCCTCATTNGGAAGCACTAGGAAAAATTTAA
TGCTATTGAAATGGCGCTTTNGGCATTTCTTATAGTAATAATGGACATTTTGACGTTGAA
TGTTTCTTCAATGTTGATTGGGAGGGTGCAAAGGTTCGTANAAAATCAACCAAAAGTTAT
TATGTTTTTGTATGTGTGAACTTAATATCTTAGAAAAGCAATAAATAAAGTGTAGTGTCT
TGTTCTAATACTGAATCACAATGTCAAGATATGGCTGAAACTATTCGTTCATTGTTAGAA
GAAATTGGTTTCTAGTCTCTCTCGTTTGCGGAGTTGTGATGTGACAATTGAGCTACTCTT
CTTGTCGTTGCCAATCTAGTGTTTCATGAACAAGCTACGTATATTAAGATAGATTTTCAC
TTTGTTTGTGAATAAACCCAAGAAAGTATTATTATCTCTAAAGATATGTGCAAGCAAATG
AGCAATTTGGAGACATCTTCACCAAAGCTCTAAATGGACCAAGAGTTTGTTTTTGTAACA
AGTTGGGTATGTTTGACATTTATGCTCCAA
>UniGene2399
TGGCATTCTCGTTTGGGTCATGCTCATGAAGGAGCTGTTTTGTCTACCTTAAAACACAAT
AACATTGATTATTCTTTAAATAAAAAGGAACTTTGTTCTTCCTGTTGTGTTAGTAAATCG
CATCGTTTAGCTTTTCCATTGTCTTTTTTCACTGCTTCTGCTTCTTTTGAGCTTATTTGT
TCTGATGTATGGGGACCATCCCCTGTTACTTCCATTAATGGCAATCATTATTACGTACTC
TTTTTTTATCATTACAGCAAATATTCCTGGTTATATTGTCTTAAATGAAAATCTGATGTG
CTACCTACTTTTATTAAGTTTCGAAAATTTATTGAGAATTATTTTGCAACCAGAATTAAA
AGTTTTCAGTGTGATTGGGGAGGGGAATTTCAATCACTGGCTGCTTATTTATCTAATAAT
GGCATTTCTTTACGATTATCTTGTCCTTATACACCTCAGTAGAATGGTTGTGCTGAGCGT
AAATATAGACATATTGTGGAAACTGGCTAGGCTTTATTGAATTATGCTGCTATACCATTG
GATTACTGGGATTTTTACTTT
>UniGene2407
ATGGCTTCATCTCCAATTTTCATCACCACAGAATCTCTACACTCCGTCCTCTCACACAGC
TCCTTAATTCAACACTTCCAAACATCTTTACCCACCGTCTCCCCCACACTACAAACTCCA
ATCCGCCAAAGCTACAACGTTTCACCTTCATCTTCTCTTCTTCTAATGCCTTCTTGGTCC
TCTTCTCCTTCCCTTCCTTACATAGGCGTTAAGCTTGTAACTTATTTCCCTGAAAATTCC
GCCGTAAACTTACCCGGAATTCATGCAAGTTATGTCCTTTTTAGCTCCACAAATGGCCAA
ACTTTGGCCTCTATGGATGGTACTGTACTAACCCTATATAGAACATCTTGTGTTTCTGGG
TTGGCTTCGAAGTTCTTGGCTAATGATGATAGCAAAGTTTTGGTAATGATTGGGGCTGGC
TCCTTAGCACCCCATTTGATCAAGGCTCATATGGCTACAAAACCCAGTTTGGAGAAAGTG
ATAATTTGGAACAGAACGATAAAGAAAGCAGAAGATTTAGTTGAAAGATTGAAGGAAGAA
TTCAGAGAAAATGATAGAATCAGTTTTGAAAGTAATACCAATTTGGAGGAGATTATAGGA
TTAGGTGATATAGTGAGCTGTGCTACAAATGCTGATAGGCCATTGGTGAAAGGAGAGAAA
CTGAAACCAGGAGCTCATTTGGATTTGGTTGGAGCATTTAAGGAAACAATGAAGGAATGC
GATGATGAAGCTATTAAGAGAGGAAAAGTGTTTGTTGATAATGAAGCTGCATTTCATGAG
TCTGGAGAGATTGTCGGAGCGATCCAGAGAGGAGTGATTGAGAAAAAGGATGTTGGGTTT
TTGCTGGACTTGATCAACCAAGAAGGTAAAGCTGGAACTGGAAGGAGAGATTCTCAAGAG
ATTACTGTTTTCAAGTCTGTTGGTTCCGCGGTTGTTGATATGCTTGCTGCTCAATTTGTT
TACCAAGCTTACATC
>UniGene2419
GAGTATCTCTTGGGTATTGAAGTCTGTAGGTGTAACTAAGGCATATTCCTCTCCCAAAGG
AAGTATGTCTTTGATTTATTAAGGAAAATCTGCAAATTAGGTGCTAAACTATGTGGCGTC
CAATGATTCGTAATTTGCAGCTTANNATAGTAGATGGTGTGCTATTTTCTAATGTAGAGA
TGTATAGAATTGAATTATCTCACCGTAACGTGTCCAAATGTAATTTATTCAGTTAACGTA
CCGAGACAGTTNNTGTCTTCTACCTCTGTCCCTCATTNGGAAGCACTAGGAAAAATTTAA
TGCTATTGAAATGGCGCTTTNGGCATTTCTTATAGTAATAATGGACATTTTGACGTTGAA
TGTTTCTTCAATGTTGATTGGGAGGGTGCAAAGGTTCGTANAAAATCAACCAAAAGTTAT
TATGTTTTTGTATGTGTGAACTTAATATCTTAGAAAAGCAATAAATAAAGTGTAGTGTCT
TGTTCTAATACTGAATCACAATGTCAAGATATGGCTGAAACTATTCGTTCATTGTTAGAA
GAAATTGGTTTCTAGTCTCTCTCGTTTGCGGAGTTGTGATGTGACAATTGAGCTACTCTT
CTTGTCGTTGCCAATCTAGTGTTTCATGAACAAGCTACGTATATTAAGATAGATTTTCAC
TTTGTTTGTGAATAAACCCAAGAAAGTATTATTATCTCTANAAGATATGTGCAAGCAAAT
GAGCAATTTGGAGACATCTTCACCAAAGCTCTAAATGGACCAAGAGTTTGTTTTTGTAAC
AAGTTGGGTATGTTTGACATTTATGCTCCAACT
>UniGene2436
ACTAAATTAGAGTTCAAGCAGAGGCTGTCCATAGCTCTAGGAGCAGCTAAAGGTCTATGC
CATTTACATGGCCTAAATCCTCCCTTGGTACACAAGAACTTCAAAACAACTAACGTCTTG
GTTGATGAGAACTTCATTGTAAAAGTTGCAGATGCAGGGATTTCAAGACTTTTGGAAAAG
ATAGAAGAAACTGGTCCATCTCACACATCTGGTGTAAATGTTTTCCAGGATCCAGAG
>UniGene2440
AAGATGTTGCTGACTGATTCGAGAAATAAGTTATCATTTACACGATTCATAAGAGATGGT
GATTTGGTTATTGTCTATGAGAAGCATGATATAATGAAGGCTATTAAAGTATGCGAGACT
TCTGCACTTCAGAACCGTTTTGGTGTATTTAAACATTCTGATTGGATTGGAAAGCCTTTT
GGATCCAAAGTGTTTAGCAACAAGGGCGGATTTGTGTATTTATTAGCTCCAACTCCTGAA
TTATGGACACTGGTTCTAAGTCACAGGACTCAGATTCTCTATATTGCTGATATTTCCTTT
TTGATTACATACATGGAAATAGTTCCTGGTTGTTTGGTACTTGAGTCTGGCACTGGCAGT
GGATCTTTAACAACCTCACTTGCCAGAGCTGTAGCTCCTACCGGGCATGTTTATACATTT
GATTTCCATGAACAAAGGGCGGCCTCAGCAAGGGAAGATTTTGAAAGGACAGGATTGAGC
AGCTTAGTCACTGTTGGAGTTAGAGACATTCAGGGTGAGGGATTTCCCGAAGAATATTCT
GGATTGGCTGATTCTGTATTTTTGGATCTACCCCAACCATGGCTTGCTATTCCTTCAGTT
GGGAAAATGCTGAAACAAGATGGGATCGTGTGCTCCTTCTCACCGTGCATTGAACAAGTA
CAACGCTCCTGTGAAACTCTTAAATCAAATTTTACAGATATAAGGACATTTGAGGTGCTC
CTTCGGACATATGAAGTTCGTGAAGTGAAAATGGAGTGCAGCTTGAATGATGACAGTGTT
TCTGTTGGGTCTCCTCCTTATAAGAGAAGGCAGCGTGCAAATGAAGGAACTAAGGTGTCG
GAAAGTAATAATTCTTCGGTAGTCATGGCTAGGCCATCCGGTGAGGCCAGAGGCCACACA
GGCTATTTGACATTTGCGAGACTGAAATGTCTG
>UniGene2457
AGGCTATATGGAATTCGATTGAATAGGTACGATCCAATAATTTTCCATTTAATATTTGCT
GATGACTCTTTATTTTTTTGTAAAGCAGATAAACAGGAGATGGGTCAACTTAAGGAGGTG
CTTGTGGCGTATGGCCAGGTTAGTGGACAAACTTTAAATTTGGTGAAATCTTGCATTCTC
TTCTTTAAAAATACTCTAGTTATAGTTAGAGAGGAGTTGGCTACTTCAATGAAAATTCAA
AATGTTGATGTTATGGATAGATAATTAGGGCTTCCTTCGGTTATTAAAAGATAAAAAAAA
ATTAAGGATAGAATTCATCTTCGGTTGAAGGGGTGGAAGGAGAAATTATTGTCTTTTGCG
GGAAGAAGATTTTAATCAAATTTGTTGTGTCAACCATTCCTATGTTTGCCTTTTCATGTT
TTAGGGTGCCAAAATGTCTAACTAATGAGATTAATTCTATGGTTAGACATTTTGGTGGGG
GCAAAAAGAGGAAGAACATAAAATTGCTGGATTGCTTGGAATAAAATTTGTTTGAATAAA
AATGATGGTGGCTTGGGTTATAGGGATTTTGAAGCTATGAATTGGGCTTTTCTAGCAAAG
CAGAATTGGAGA
>UniGene2462
AGGCTATATGGAATTCGATTGAATAGGTACGATCCAATAATTTTCCATTTAATATTTGCT
GATGACTCTTTATTTTTTTGTAAAGCAGATAAACAGGAGATGGGTCAACTTAAGGAGGTG
CTTGTGGCGTATGGCCAGGTTAGTGGACAAACTTTAAATTTGGTGAAATCTTGCATTCTC
TTCTTTAAAAATACTCTAGTTATAGTTAGAGAGGAGTTGGCTACTTCAATGAAAATTCAA
AATGTTGATGTTATGGATAGATAATTAGGGCTTCCTTCGGTTATTAAAAGATAAAAAAAA
ATTAAGGATAGAATTCATCTTCGGTTGAAGGGGTGGAAGGAGAAATTATTGTCTTTTGCG
GGAAGAAGATTTTAATCAAATTTGTTGTGTCAACCATTCCTATGTTTGCCTTTTCATGTT
TTAGGGTGCCAAAATGTCTAACTAATGAGATTAATTCTATGGTTAGACATTTTGGTGGGG
GCAAAAAGAGGAAGAACATAAAATTGCTGGATTGCTTGGAATAAAATTTGTTTGAATAAA
AATGATGGTGGCTTGGGTTATAGGGATTTTGAAGCTATGAATTGGGCTTTTCTAGCAAAG
CAGAATTGGAGA
>UniGene2482
ATGTCCAATTCTGATAGTGGAGCGAACACCGGTGGTGGCGGCGGCGGAGGAGGGGTAGTT
GCCAACGGGGCTATAATCGAGTCTCATAGACAGCAGCCTTCTGGGACCAATGGAGCTTTG
GCTGTGAAGAAACCGCCGTCTAAAGACCGTCATAGCAAGGTTGATGGACGTGGGAGGAGA
ATTCGCATGCCGATCATATGTGCAGCACGTGTCTTTCAGTTGACTCGTGAGCTTGGTCAT
AAATCAGACGGACAGACTATAGAATGGCTTCTCCGTCAAGCCGAGCCTTCCATTATTGCC
GCGACGGGCACCGGCACTACTCCGGCAAGTTTTTCTACTGTTTCTGTTTCTGTAAGAGCA
GGGGGAAACTCCAATTCTCTATCTTCGATTTCGTCGGTCACCAATTCTTCTGCAATGGAC
CATAAACCGCTATTAGGGCCCACCCCGTTTATTCTAGGGAAGAGAGTTAGAGCGGAGGAT
GACAACAATGGTGGTAAGGATGACAGTGGGGTTTCAGTTGGCCACACCGTTGGGTCTTTA
GTGGGGACAGCTGCTGCTCCTGGGGGCTTCTGGGCGGTTCAGGCGAGGCCTGATTTCTGG
GGATTCGCTGCTGCGGCGCCGCCGGATATGGTTGTGCAGCCGGCGGTATCGCAGCAGTCT
TCGCTCTTTGTTCAGCAGCATCACGCAGCGGCGGCAGCGGCAGCAGCTGCTGCTATGGGG
GAGGCATCGGCGGCCAGGGTGGGGAATTATCTTCCGGGGCATCTGAATTTGTTGGCTTCT
TTATCTGGTGGGCCGGGGAGTTCAGGGCGGAGAGAGGAGGACCCGCGT
>UniGene2491
TATACCGTTGATGAAGCTCTTTCGGTGATAGGTTTTGGAAAATTCCAACTTCTTGTGCTT
CTTTATACTGGTATGGGTTGGGTTTCAGAGGCAATGGAAATGATGCTTCTCTCGTTTATA
GGACCGGCAGTTCAGAATCAATGGGGTCTTACTTCTCATCAAGAAAGCTTAATAACCAGT
GTTGTTTTTATTGGTATGCTGGTTGGAGCATATTCTTGGGGATTAGTTTCAGATAGATAT
GGAAGAAGGAAGGGATTTCTGGTTACTGCAATAGTTACTTCTGGGGCTGGATTTCTAAGT
TCCTTTGCCCCGAACTATATTGCGTTGATTATTTCTCGTTGTTTGGTTGGCCTTGGTTTA
GGAGGTGGCCCTGTACTCATATCTTGGTTTTTAGAGTTTGTGCCTACACCAAAGCGAGGT
ACTTGGTTGGTTATTTCCCAAGCCTTCTGGACCGTTGGAACAATTGTGCAAGCTGCTCTT
GCATGGATTATTATGCCAAAATTGGGTTGGAGGTGGTTACTTGCTCTGTCTGCTTTTCCC
TCGTTGTTTCTCCTTATATTTTATATGATGACACCTGAATCACCAAGGTATTTATGCCTG
AAAGGTAAAAAAAATGAGGCACTTAGGATTTTAGAGAAAATAGCCAAACTGAATGGTACA
GGATTGCCTCCTGGTGTACTTGTTACCGATCATGAGATTGAGCTACAGGAGAAGAACGTT
CAAGCAGAGGGTGGAAATTTGTTACCGCCACAAAATAATGAAAATGTTGTGCATCCTCCT
CCCAGGTGGAAAGATGCTGACTTGGGGGTTGTCAGATCATTGTTAATGCTTCTGTCACCA
AAATTAGCAAGGTCAACTGTGCTTTTATGGGTTGTATTCTTTGGGAATGCATTTTCATAC
TATGGACTTGTATTGTTGACCACT
>UniGene2499
AAAAGTTTTTCACTACTCACCAGTTTGGGTCGGCAATATGAAAGCTTCACAATGACCATG
CTAAAGCCACCAAGACCCACTTATACTGAGTTAATTTCTCATCTTCAAAACTTTGATCAG
AGACAAACTTGGCTTACTGATGAAGCAGAAGGAGCGTTAACACACCTAGCATTTTTTGGG
CAACAACAAGGACGGTTGATGAATCAGATGAGTTATAATCGACAAATGAGTTTGAATCAA
TCTAATAACAAACGGTTTAACTCTGCTGGACGTGGCTTTCAAGCACAACGTACTCAAGGC
AGAAACATGGATAGTACTCAGAGACGTGGACCACCAGCTGGGAAAAGAAGGATGACACCA
GAAGAACGCGAACTATACAAAAATGAAAAGTGTCAATACTGTGGAAGGTCTGGTCATATA
GCGAAGGTTTGCTGGTGGATTCCAGAACAGAAGAATCAAGATAATGAGTTACCACAGGCG
TTGGCAGCGTTAACCTTGGATAACTCAATTGTTGAAACAGAGTGGACGGTAAATACTAGG
GCTTCAAACCACATGACAGGT
>UniGene2502
GTTTGTTAGTCGATGATCAGATTCCATCAACTTCCTGAATTTGACCAAGGAAAACGAAGT
TGCCGCAGGCGCCTTGCTGGCCATAATGAGAGGCGGAGGAAACCACCTCATGGATCAATG
TTGTCTTCTCGCTATACCCGACTCTCTTCAACACTTTTTGATAACAGCAGCAGAGGCAGA
GGCGGAGGTGGCTTTCTTGTCGACTTCAGTGCTTATTCAAGGCTTGGTAGAAGGGATGCG
TGGCCAACTGCTAGATCAACAGAGCGTTTACCTGCGAATCAAGCTGGATCAGGAAGGTCC
ATTGCTCAGCCATGGCAGAATTGTCAGAATCCTCCATCCAACCTCTACCTTCAAGGATCA
GCAGCAAGTGGAGCTGATTTTTCCAGTTCTGGAATTCCTTCGGGAGAATGTTTCACAGGA
GTCAGCATTGCTGACTCGAGCTGTGCTCTCTCTCTTCTGTCAAACCAACCATGGGGCTCA
AAAGACCAAGAGGCACTTGGTATGAATACCCAAGGAGCACCCATGGCCCAATCAACAACA
GTCCCTCATGGTCCAGCAGTCAATCAATATCTGAACCCATCAACTTGGAGTTTCAAGGGG
AGTGAAGCTGGTAGCAGTAGTTCACACGAGATGTGCCCTGATCTTGGTCTGGGTCAAATT
TCACAGCCACTGGATAGTCATTTCTCTGGTGAGATTGAGTTATCTCAGCAGAGTAGGAGG
CAGTATATGGAACTTGATCACTCCAGGGCATTTGACTCCTCTACTCACCACATGCACTGG
TCGCTC
>UniGene2518
TTGTTTTTCTTGCTTGATAGTATGGGTTTGACTGACCTACCAAAAGAAGTGGAATGGGAA
AAGTTGACACTAATTTCCTTGATGGATAATGAGCTATCTGAATTGCCTGAGAGTTTGAGC
TGCCCCAACCTCCAAGCTTTATTCCTACAAAAGAACTTGAAACTCAGAACTATACCTGCT
TCATTTTTCAATTTTATGACTGCTCTCCAGATCCTGAACTTATCTAGGACTTGCATCAAG
ACTTTGCCAGATTCCCTTTTCGGATTAAAGAAACTTAAAAGATTGTTTCTTAATCATTGT
GAGCTTCTTTCATCATTATCATCCAGAGTTAGCGAACTTGAGCTTCTTGAAGTACTTGAT
CTTGAAGGGACGGCAATCATGGCTCTACCAATGGAAGTTGGACAACTGAAAAATCTGACA
TCCTTGGAAGTTTCATTTTGTGAACCTATGAATAATAGAAACTAGCAATCACACGTGGTT
ATTCCTGATGGGGCTATATGTCAGCTTTCTCAATTACAAGAACTGAATATTGATGTGAGT
CCAGAAGATGAGAGGTGGAAAGCATCTGTGGAAAGTGTGGTTTTCGAAGTTTGTAGATTA
ACATCATTACATACACTTGAGTTCTACTTCCCTAGAGCACAACTTTTGNGCCTTGTTATC
TTTAGTGTCGCACNNTTGTCCCATTTTAGGTTTGTGGTTGGTGATCATACTAACCGTATC
ATTTCTAGACTCCCATTAGAAGTTGAGTTTGAGCTAGAATGGCATGATAAATGGTTGAAG
TATGTAAATGGTGATGACGTACTTGAAGAAGTCAAAACTGTACTCAAATATGCTTATGCT
TTTTTCTTGGACCGCCATAAGACTGTTAAGACTTTATCAGAATTTGGCATCAGAAATATG
GCACAGCTGAAATGTTGTGTAATAGGGGAATGTGATGAGCTTCAAGCAATTATTGATGCA
GAT
>UniGene2530
AGGCCAGTCAATGTTGTATGCTGGAAGCGTGCTATATGTTTGGAGTTCATGGATAAGGCT
GATGTGCTCGAGTATTATGATCAGACAGTAAATTCCCCAAGTGGATCCTTCTATATACCT
GCTGTATTAAGGGTTCCACATCTGCTGCAGGTAGTTAAAAGAAGAAGAATAAGAAATACA
CTTAGTCGGAAGAATATATTTTATCGGGACAACTACACATGTCAG
>UniGene2532
TTCCACAAAATGATGGCGAATTGTACTCTGAAAGCAGAGAACTTTTCCTACCTCTCTCGC
ACAAGTAACAAAAACACCTCCTTTTTTAAAAGTTCATACGTAAAACACCGAAACTTTTAT
TTTCCCTCTAACCGAAGCTTGAAGTTCAGAGTTTCGAGAAGCGTGAAAGAGAAAGAAAAT
CTTAAAGAAAGTGACAGGGTGCCTGAAGTTCTTACTGGTTTGCGCGTGGATGGACTGGAT
GATGATCCTCCTAAAACTCAATCGGGCTCTACAAAACTTGGTTTTGATTGGAATTGGCCG
CGCTGGAAGAATATTCCTCAAAGATATAAACTTATTGGCACTACTTCACTTGCCTTTGTT
ATATGCAATATGGATAAGGTAAACTTGAGTGTTGCAATTATTCCAATGTCTCACCAGTTT
GGATGGAATGCATCAACGGCGGGGCTAGTGCAGTCGTCCTTCTTTTGGGGGTATGCTATA
AGTCAATTACCAGGTGGTTGGCTAGCCAAGATATTTGGTGGCAGGAAAGTTCTTCAGGTT
GGGGTATTGGCTTGGTCCTTGGCAACTGCACTTGTTCCATTGCTTGCTGGATTTATGCCT
GGACTTATCCTGTCAAGGATTTTGGTTGGAATAGGAGAAGGTGTTTCCCCATCGGCTGCA
ACTGACCTTATTGCCAGGACAATACCTTTGGAAGAGCGCTCAAGGGCTGTAGCATTTGTA
TTTGGTGGACTAAGTGTAGGAAGTGTCACAGGGCTTCTTTTTGCTCCTCCCCTCATTCAA
AATTTTGGTTGGGAATCGGTGTTTTACATTTTCGGCTTTCTCGGGATAGCGTGGTTTTCA
ACATTTCAGATCCTTGAAGAGAATCAAGATTCAAATGCTGCATTAACCACACCAAGTGAG
CTC
>UniGene2539
TTTAAAATCATTACGAAGGTGATGACTAACAGATTGAGGAAGGTTTTTCCAAATTTGATT
GCTCCTGTTCAAACTAGTTTTATTCCTGGGCAATTTTTACATGATAATACAGTAATTCTA
CAAGAAGTTATTCATTTCATACAACATATGGGTAGTCAGAAATTACGGATGGTGATTAAA
ATTGATCTGAAAAAAGCGTATGACAGGCTTTCTTGGAGTTTTATTGATGAAGCACTAGCA
CTGGCAGGTTTTTCTACTTATTGGAGAATACTTGTCCGAAATTGCCTTGGTGTTTGTAGT
ATACAGGTTAGGTGGAATGGTGCTCTTTCTAATATTTTTAATCCCACAAGAGGCGTGCGT
CATGGTGATCCTATATCACTGTATCTCTTCGTATTGGGAATGGAAAGGTTAGGCCATATT
ATTCAAGATTCTGTGGGTGGGAATTATTGGAAGCCTTTTCTTATCTCTAGAGCTAGTCCC
TTTTTGTCTCATATATTCTTCGTTGATGATCTATTACTTTTTGTTGAGGCTACA
>UniGene2553
TTGCTGAAAATGGGAGAGAAATCGAAGTCCAGAGGTTGCTGTGGATGGTTTATTGTTGCA
TTAGTATTGGCAGTGGTTGTTGCCGCCGTCGTATTCACCGTTAAGAAGAAACTTCATAAA
TCCGATGACGGTGGTGCTGTTCCGGGACCTCCCGGCGCAATTGATAAGAAGTACTCCGAC
GCTCTTAAAGTCGCAATGCAATTCTTCGATGTGCAAAAATCTGGTAAGTTAGAGAATAAT
AAGATATCTTGGAGAGGGGATTCGGGACTTAAAGATGGGAGTCAAGCGAAACTGGACCTG
TCAAAGGGAATGTATGATGCTGGAGATCGTATGAAGTTTGGTTTTCCAATGGCTTTTACT
GCCACAGTGTTGTCCTGGGCTATTCTTGAGTATGGAGATCAGATGAATGCTGTTAATCAG
TTGGAATCTGCTCAAGATTCGCTCAAGTGGATCACTGATTACCTAATTAATGCTCATGCT
TCAGATAATGTGCTATATGTTCAGGTTGGTGATCCTAAGACGGACCATGGTTGTTGGGAT
AGGCCTGAGGACATGACTGAGAAGAGGCCTCTTATTCAGGTGAATGCATCTTCTCCAGGA
ACAGAGGTTGCAGCTGAAACCGCAGCTGCAATGGCTTCTGCATCTCTGGTGTTTTTGAAA
AGTGACCCCACGTATTCTAGCACGCTCCTTAAGCATGCTAAACAATTGTTTAGTTTTGCT
GATAAACATAGAGGTTCCTATTGTGATAGTATACCCGATGTCCAGAACTATTACAATTCA
ACAGGATATGGGGATGAACTACTGTGGGCAGCTAGCTGGCTTTTCCATGCAACAGGGGAT
AAAACATACAACCAATATGTGACTGGGGAAAATGGAGATTCCTTCGCAAACTTCGGAAGT
CCAACTTGGTTTAGCTGGGACAATAAGCTGGCAGGAACACAGGTA
>UniGene2554
AGGGTGATGACAGTCAGTTTTCACAAGTACGGGGATTTGTTCTTTCCTGGTACAGGAGAC
GTTAAGGATATAGGAGACAGAGAAGGGAAGTTTTACGCCATAAATGTTCCCCTGAAGGAT
GGAATTGATGATACCAGTTTTACTCGACTCTTTAAAACAATTATTTCCAAGGTTGTTGAG
ACTTATCTTCCTGGTGTGATAGTTCTTCAATGTGGAGCAGATTCATTAGCTAAGGACCGG
TTGGGCTGTTTTAACCTCTCCATTGATGGGCATGCTGAATGTGTTAGGTTTGTGAAGAAG
TTCAATCTGCCTTTACTGGTTACAGGAGGTGGAGGATACAAGAAAGAGAATGTTGCACGA
TGTTGGACTTTTGAAACTGGAGTGCTTTTAGATACAGAGCTGCCAAATGAGATCCCAGAT
AATGAGTATATCAAATATTTTGGTCCTGAATATTCATTGAAGATTCCAGGTGGACAAATA
GAAAATTTAAATAGCAAGTCTTACCTAAGCACAATAAAAATGCAAGTTTTGGAAAATCTT
CGATACATCCAACATGCTCCGAGCGTACAGATGCAAGAAGTTCCACCTGACTTCTACATT
CCTGATTTTGATGAAGATGAGCAAAATCCAGATGAACGCATGGATCAGCATACGCAGGAT
AAGCATATCCAGCGGGACGATGAATATTATGAAGGGGACAATGACAATGATCATAACATG
GATGTTTCA
>UniGene2555
AATCCCTCAATCAAAGTAGCGATTCCGTTCCCTAAATCATTAGAATTCGAAAGAAGAAGA
ACGATTCTCACAGTGAATGCGAGAGGCAGACAAGATAAACCTCTGCAGAAAGGAAGGAAC
CTCAGTATTGAAGCTATTCAGGCCGTGCAATCCTTGAAAAGAGCCTATTACAACACCACG
ACCGACGGTGACTCCTTCCGTCATGTTTTCCGTTCAAAATTCAGCCGCTTATTGAAGTTC
GATATGTTGGCTGTTCTCCGTGAGCTCATCCGCCAGAATCATTGTCTTCTGGCTCTTCAG
GTTTTTGAAAATATTCGGAAAGAGTACTGGTATAAGCCCCAGCTAACCTTGTACAATGAT
ATGATTAAGGTGATGGCTAGTGGTGGGCATTTGGAGCAGGTTCAACTTCTTTGCACTTAT
CTGAAATCAGAAATTAATTTAGTGGGTGAAACTGAGGCATTTGGTGCTGTCTTGATAACA
TTAATAACTTTTGAACTCTCTGGGTTGGGCATGGAATGCTACGGTCTCATGAAATCTGTT
GGATATGAACCTGATAGGTCAACCTTTAGATCCCTCATAAATGGTTTAGAATCGATTAGT
CAGTCTAGTGCTTCAGCTGTTTTAAGGCAGGATGCCCAGAAGTATTATGGTGAATCTTTA
GAATTTTTATCAGAAGAGGTTGAAGATGGGATTACTGTGAAATGAAGATTAAAT
>UniGene2558
ATGACTTCGCCTCCGACAAGGAAGAAAAACTCGGCAGCTGAAGCTGTGTTTGTTCAGCCA
TCTTCTCCAAGATTTGCTGTTAGTACTCCCACATCCGCGGCTCAACGGAGAATAGGTATC
GCCGTTGATCTTAGTGATGAGAGTGCTCATGCTGTGAAATGGGCTGTTCAAAACTATCTC
CGACAAGGAGATGCTGTGATTCTTGTCCATGTGGCGACCACTGACATCTTATACGGTGCT
GATTGGGGTGCTATCGACTTATCTATAACTGATTCTGAGAACCAAAGTGAAGAGCGGTCA
CAGAAAAGGATTGAAGATGAATTTGACTTTTTTACTACTACTAAAGCCAATGACTTGGCT
CAGCCATTGGTGGAAGCGCAGATTCCTTTCAAGATTCATATAGTGAAGGATCATGATATG
AAGGAAAGGCTTTGCTTGGAGGTGGAAAGGCTTGGACTTTGTGCTGTAATTATGGGTAGT
AGAGGATTTGGGGCTTCGAAGAAAAATACAAAAGGAAGGCTTGGTAGTGTTAGTGATTAC
TGTGTGCATCACTGTGTGTGTCCTGTGATTGTCGTGAGGTGCCCTGAAGAGAAGGACGGC
GGTGGTGAAGGATCGGTTGGTAGATTTAAGGAGGGAGACAAAGATGGGGAGCTGCCTCTG
GTGGCGGAGGAGGCAGAACATGGGCATTGAGCTGTTTCCCATGAGCAAGCAGGTTTGAGT
TCTGTTGTCACTTTA
>UniGene2562
AAAGTATTACGATATTTTCCTTTAATACATAGATTGCAAAGGTTGTATGGATCAACAAAC
ACATCTGATGAAATGCGCTGGCATGATGAATCTCGTAAAAAAGATGGGTAGATCAGACAT
CCTGTCGATGGGGAAGCATGGAAAGCATTTGATGAGAAATTTCCTGATTTTTCATTTGAT
TCACGTAATGTAAGGTTAGGACTTGCTAGTGATGGCTTTAATCCCTTTAGAACTATGGCT
AATACCTATAATATATGGCCTGTTTTATTGATCCCATATAATATGTCACCTTGGACTTAT
ATGAAGCAATTTTCTTTTATGTTGTCAATGATAATTCCTGGGGAAAAAGGACCTGGAAAT
GATATTGATGTTTATTTTCAACCTTTAGTGAAAGAGTTACATCAATTGTGGGATAGAGTT
GTGACATATGATGCTTCTAAGAGACAAAACTTCCTTTTGCGAGCTATATTAATGTGGACA
ATAAATGACCTTCCTGCTTTTGCATACTTATCTGGTTATAGTACTAAAGGTAAATTTAGT
TGTCCAGTTTGTGCTGAGTTTACACATTCAAAATGGTTAGATAAAGGTGGGAAGTATTGT
TATATGGGTCATCGTCGGTGGTTACATAAAGATCATACGTTTAGAAAACAAAAAAAAAAT
TTTGACGGCACTGAAGAGTTGAGTGATGCACCTATTTGAGGCACATGTAGTGATGTCTTA
AATAAATTAGATGGCATTGAATTCATATTAGGTAAGTATAACAAACCTAGAAAACAGACA
AAGGACAAAACTCCAATTGATTGGTGGAAGAAGAGGAGC
>UniGene2573
ATACGATTGATTGGTCTGTGTGCCTCTCTTATTACTTTTTTGTATTCCCTTGTTCTTTGG
ATACAATTCGATCCTTCTACGGCCAAATTTCAATTTGTGGAAAGCCTTCGATGGCTTCCT
TATGAGAACATCCATTTTTTTTGGGGTATAGACGGTCTCTCTTTATTCTTCGTGATATTG
ACCACATTTCTGATCCCTATTTGCATTTTAGTGGGTTGGTCTGGTATGAGAAGTTATGGG
AAAGAGTATATTATAGCATTTCTAATTTGTGAATTTCTAATGATCGCCGTGTTCTGCATG
CTGGATCTTCTACTATTCTATGTTTTTTTCGAAAGCGTGCTAATCCCTATGTTCATTATT
ATAGGGGTATGGGGTTCGAGACAAAGAAAGATCAAGGCAGCATATCAGTTTTTCCTTTAT
ACTTTACTTGGATCTGTTTTTATGCTATTAGCTATTCTCTTGATTCTTCTCCAAACAGGA
ACCACCGATTTACAAATATTATTAACCACAGAATTTAGTGAGCGGCGCCAAATCTTTCTA
TGGATTGCTTTTTTCGCCTCTTTCGCCGTCAAAGTGCCTATGGTACCAGTTCATATTTGG
TTACCCGAAGCTCATGTAGAGGCACCTACGGCAGGATCCGTCATCTTGGCAGGAATTCTT
TTAAAATTGGGAACCTACGGCTTTTTAAGATTTTCAATACCCATGTTTCCCGAAGCGACA
CTTTTTTTCACTCCTTTCATTTATACTTTAAGCGCGATTGCTATAATATATACTTCCTTG
ACCACTTTAAGACAGATCGATCTTAAGAAGATCATTGCTTACTCCTCAGTAGCCCATATG
AATCTGGTGACTATTGGTATGTTTAGT
>UniGene2574
GTTTGTTAGTCGATGATCAGATTCCATCAACTTCCTGAATTTGACCAAGGAAAACGAAGT
TGCCGCAGGCGCCTTGCTGGCCATAATGAGAGGCGGAGGAAACCACCTCATGGATCAATG
TTGTCTTCTCGCTATACCCGACTCTCTTCAACACTTTTTGATAACAGCAGCAGAGGCAGA
GGCGGAGGTGGCTTTCTTGTCGACTTCAGTGCTTATTCAAGGCTTGGTAGAAGGGATGCG
TGGCCAACTGCTAGATCAACAGAGCGTTTACCTGCGAATCAAGCTGCATCAGGAAGGTCC
ATTGCTCAGCCATGGCAGAATTGTCAGAATCCTCCATCCAACCTCTACCTTCAAGGATCA
GCAGCAAGTGGAGCTGATTTTTCCAGTTCTGGAATTCCTTCGGGAGAATGTTTCACAGGA
GTCAGCATTGCTGACTCGAGCTGTGCTCTCTCTCTTCTGTCAAACCAACCATGGGGCTCA
AAAGACCAAGAGGCACTTGGTATGAATACCCAAGGAGCACCCATGGCCCAATCAACAACA
GTCCCTCATGGTCCAGCAGTCAATCAATATCTGAACCCATCAACTTGGAGTTTCAAGGGG
AGTGAAGCTGGTAGCAGTAGTTCACACGAGATGTGCCCTGATCTTGGTCTGGGTCAAATT
TCACAGCCACTGGATAGTCATTTCTCTGGTGAGATTGAGTTATCTCAGCAGAGTAGGAGG
CAGTATATGGAACTTGATCACTCCAGGGCATTTGACTCCTCTACTCACCACATGCACTGG
TCGCTC
>UniGene2582
CAGTGTCTTCCTTATTATATTGGGTGCACTGATTTTGTGGAGAAAGGAACAGAAAATGTT
GTCTTTAGAACCTGCAATCAAGAAAAAAACCGAGTTGTATTCCAAATGGGCACTTCTGAT
GCTGTGAGGGCTCTAACTGCTGCTCAAATAGTGTGTAACGATGTTGCTGCAATAGATGTC
AATATGGGTTGCCCCAAGTCATTTTCTATAAGTGGAGGCATGGGTGCTGCACTATTGAAT
AAACCAGAGCTCATTCATGATATTTTAACAACACTGAAGAGGAACTTGAACTGTCCAGTA
ACATGTAAAATTCGACTTCTAAAGACTTCCCAAGACACAGTGGAACTGGCTAGGAGAATC
GAAAAAACTGGTGTTTCTGCTCTTGCTGTTCATGGAAGG
>UniGene2583
GCGGAGGGCAGTGTCAAAAGGCAATGGCTTGTTGATGCTGTAGAAATTAGCTGTATATCT
AGTTATCCTTCCACGGCACTACATTTTGTTGCTTTGCTATCTGGTAGTTGTTGCAAATAT
ATGCCTATTTTGACACTGGAGAGGTTAACAGTGTTGAGTGACCTGCCTGTAACTCTGCCA
GCTCTCTTGACAGAACCCAACTGGAACATTGTTGCAACATCCATTATTTCTCTTTTATTC
ACATCAACTGAACGCTTATACAATTGGGTTAACCACACGGCGGTGGAACATATCGACATC
GACGAGAGTGAGAATGGCACGGTTGCTTTTCTATTACGTGTGATGCATCAGGTCTGCTTA
TCTTCAATACAGTATTTACCTTTGGAAAAGCAGCTTAAGCTTGCCAATATGTTG
>UniGene2592
ATGGTTAATAAAAGGAAGGTTAATCTAGGTTTTTGGCTAGCTACTCAATTCAATAGGATT
GTTAGTCATCGTCGGCCAATGTTATTAGGGATGGTGGTTACAAAGCTTGCATTGCATGAG
AATCTAGTTTCCTTAGATAATGACTTGCATAAAGCTTGTGATATGGAACCTTTAGACTTA
GTTTATTTGAACTCTATGCGCTTATTACGCCTCGGAGAAGGGGGTACTGTTTGTTTTGTG
CCTGCAGGACAGTTA
>UniGene2596
GTTTGTTAGTCGATGATCAGATTCCATCAACTTCCTGAATTTGACCAAGGAAAACGAAGT
TGCCGCAGGCGCCTTGCTGGCCATAATGAGAGGCGGAGGAAACCACCTCATGGATCAATG
TTGTCTTCTCGCTATACCCGACTCTCTTCAACACTTTTTGATAACAGCAGCAGAGGCAGA
GGCGGAGGTGGCTTTCTTGTCGACTTCAGTGCTTATTCAAGGCTTGGTAGAAGGGATGCG
TGGCCAACTGCTAGATCAACAGAGCGTTTACCTGCGAATCAAGCTGCATCAGGAAGGTCC
ATTGCTCAGCCATGGCAGAATTGTCAGAATCCTCCATCCAACCTCTACCTTCAAGGATCA
GCAGCAAGTGGAGCTGATTTTTCCAGTTCTGGAATTCCTTCGGGAGAATGTTTCACAGGA
GTCAGCATTGCTGACTCGAGCTGTGCTCTCTCTCTTCTGTCAAACCAACCATGGGGCTCA
AAAGACCAAGAGGCACTTGGTATGAATACCCAAGGAGCACCCATGGCCCAATCAACAACA
GTCCCTCATGGTCCAGCAGTCAATCAATATCTGAACCCATCAACTTGGAGTTTCAAGGGG
AGTGAAGCTGGTAGCAGTAGTTCACACGAGATGTGCCCTGATCTTGGTCTGGGTCAAATT
TCACAGCCACTGGATAGTCATTTCTCTGGTGAGATTGAGTTATCTCAGCAGAGTAGGAGG
CAGTATATGGAACTTGATCACTCCAGGGCATTTGACTCCTCTACTCACCACATGCACTGG
TCGCTC
>UniGene2599
CAGTTAGATAATTTGGTCAGTGAATATTCTGAAGAGATAGATTGGAGGCGTTCATTTTAC
TTGAATCTAATCGCACACACTTCATTCACCGTGACAGTGGCAATTTGCAGTCATCAGGCC
CTTCGCAACCACCAAGCAGGGCAGGCTACACCTTTGTCTCCCATATACAAGGTTGTAAAG
ACTGTTTATGCATCACCAAGCCGTGTGGATTTTCAATTGGATTCAAAAAAGGAAATAGAG
ACTACACCTGCCTATCCAGATATCTGCTTCGCAATTGATGATTTTGACTCCACTTTTGAT
GCGGTGGTCTTGACAGAAACAGACCATTGCTATTGCGTGCTTCTCAATGCGCATGGGGGG
GCAGCATTTCCCAGTGAAAAGGAGTCTCCTGATGGCAGTTCTAGTAGTAATTCACCTCTC
AAAGTTGATATTAGTTCTGGGAAGAAACATAATTCTAAGGTTTGGGTTGACTTTTAG
>UniGene2601
CATTTTAATGCAAAGCTTTCAGATTTTGGGCTTGCAAAAGATGGACCAATGGGAGACCAA
ACACACGTGTCAACGCGTGTAATGGGTACTTATGGATACGCTGCACCTGAATATGTAATG
ACCGGCCACTTAACAGCTAGGAGTGATGTTTATGGTTTTGGAGTAGTTCTACTTGAATTG
CTTCTAGGAAGAAGGGCCTTGGACAAGAGCAGACCTAGCCGAGAACACAACTTGGTTGAG
TGGGCTCGTCCAATTCTGAACCACAAGAAGGTTTTAAGAATCTTAGACCCTAGGATGGAA
GGGCAATATTCAGTTAGAAATGCACTGAAAGTATCCAATTTAGCATACCAATGCCTCAGC
CAAAATCCAAAAGGGAGACCTATAATGAGCCAGGTGGTTGAACTACTTGAAGCTATTCAG
ACAAAGGATGAAGATATAGTGATCCAAAGCAATGAAAAACCGGTGACTCTTTATGAAGAC
CCAGGGCTTTCTCCTTATACTCAAGATAAAAGAAAACCGAAAAGTAGTGAAAGAGACAAA
CCAACAAATGGAAGAGGCAACAGTGAACCCCAAACAAAG
>UniGene2603
GTCTATGCGCTCACTGGAGGTTTGGCGCCTCTTATGCCGTCGATTGATACTAATCAGTTG
AAGCGGCGGCCACCAACGGACGAGAAGATCACGTGGCAGTGGCTTCCTTTTACAAATTCC
GCCCGAAAAGATAATCTTCACCTTTATCACTGGGTTAGAGTTGTAAATGGTGTTCCGCCT
ACTGGTGACTATTCGTACTCCAAATATAACAAGTCTGTTGATGTTGTCAAGTACACAGAT
GAAGAGTATCAGAAATATTTGTCTGATCCTGTAGGTATCATGGTTTTATCTTTCTGACTT
TTTGTTGCTGCTAAATTGTAAGCTTACATTTAAGTATTCTGGTAAAGTATAATATGAATA
ATTATCCTCTTCTGTTTGCTATATCATTATTGATCTAATTCTCTTACATTTTATCTTTAT
TAGATGTGGACTAAGGAAGAGACAGATCAGTTATTTGATCTATGTGAAAGATTTGATCTA
CGATTTGTTATCATAGCTGATAGGTTCCCATCATCTCGGACTGTGGAGGAATTGAAGGAT
CGTTATTATAGTGTTTGTCGAGCAATACTGATTGCTAGAGCTCCATCTACTGGGGAAGTT
TCAGGACACCCTCTCATCAAGGAGCCATACAATGTTTCACAAGAAATAGATCGGAAGCGT
GCATTGTCCATGGTCCTTTCACAGACAAAGCATCAAGAACGAAAAGATGCTGAGGTTCTT
GCTGAAGCGAAAAAAATAACCGAGTCACGCATAGCTGCAAGAGGTGTTGAAGAGCCTACA
TTGCCTGTGCCAACACATGCTGGTCCTGAAGCTGCTGAGACTGCTACTAACCTTAATGAT
ACTGTGTCACCTTCATCCAATCCTTTGCTTGCTTCTGCATCAGTCACACCTTCAACTTCC
ATAATGGCAGAAAATGCCTCTACTCTAGCTACTCTTCGGATGGTATATTATCTGATATCA
CTCTTC
>UniGene2604
AACCTCTTTTGTAGGTATTTTATGTATGATGGCCTAAAACATTCCTGTGTAGAAGGTGAT
CACATTTTCAACATCTTCTCCTTCTCGAAAGCCTATGGACTGATGGGTTGGCGAGTTGGA
TATATAGCATATCCATCAGGAGTGGATGCCATTGCAACTCAACTACTCAAAGTTCAGGAT
AACATCCCAATCTGTGCCTCATTAATTTCACAGTACCTTGCTCTCTACTCGTTGGAATTA
GGACCTGAGTGGGTGACCGAGCGAGTGAAAGATCTCGTCAAGAACAGAGATATCCTTAAG
GAAGCTCTGTCACCATTGGGGGAAGGTGCTGTGCAAGGCGGGGAAGGTGCAATTTACCTA
TGGGCAAAACTTCCTGACAAATATAAGAATGATTCTGAAGTGGTTCGCTGGCTTGCTAGA
AGGCACGGGGTGGTTGTGATTCCAGGAGATGCCTGTGGATGCCCGGGGCATCTTAGGATC
TCTTTCGGGGGCTTGGTGGAGGCTGATTGTAAAGCAGCCGCGGAGAGGCTGAAGAAAGGT
ATAGAAGAACTAGTGAATCATGGAATGGTGGAA
>UniGene2605
GTTTGTTAGTCGATGATCAGATTCCATCAACTTCCTGAATTTGACCAAGGAAAACGAAGT
TGCCGCAGGCGCCTTGCTGGCCATAATGAGAGGCGGAGGAAACCACCTCATGGATCAATG
TTGTCTTCTCGCTATACCCGACTCTCTTCAACACTTTTTGATAACAGCAGCAGAGGCAGA
GGCGGAGGTGGCTTTCTTGTCGACTTCAGTGCTTATTCAAGGCTTGGTAGAAGGGATGCG
TGGCCAACTGCTAGATCAACAGAGCGTTTACCTGCGAATCAAGCTGCATCAGGAAGGTCC
ATTGCTCAGCCATGGCAGAATTGTCAGAATCCTCCATCCAACCTCTACCTTCAAGGATCA
GCAGCAAGTGGAGCTGATTTTTCCAGTTCTGGAATTCCTTCGGGAGAATGTTTCACAGGA
GTCAGCATTGCTGACTCGAGCTGTGCTCTCTCTCTTCTGTCAAACCAACCATGGGGCTCA
AAAGACCAAGAGGCACTTGGTATGAATACCCAAGGAGCACCCATGGCCCAATCAACAACA
GTCCCTCATGGTCCAGCAGTCAATCAATATCTGAACCCATCAACTTGGAGTTTCAAGGGG
AGTGAAGCTGGTAGCAGTAGTTCACACGAGATGTGCCCTGATCTTGGTCTGGGTCAAATT
TCACAGCCACTGGATAGTCATTTCTCTGGTGAGATTGAGTTATCTCAGCAGAGTAGGAGG
CAGTATATGGAACTTGATCACTCCAGGGCATTTGACTCCTCTACTCACCACATGCACTGG
TCGCTC
>UniGene2606
GGTATACAATTCTCATCACTTTCTCAACAGGACTCTTTCATGCTCGACTCCGCTTTTTTT
GTGAAAGAGATTAAATCAGCAGTATGGAGCTGTTCAAATTCAAAGGCACCAGGTCCTGAT
GATTTCAACTTCTCATTCTTCAAAAAATATTGGGATATTGTTGGCATTGATTTTGTAAGT
TATGCTATGACTTTCACTGAATTTGGACTAGGGAATCAGAATATGTTTTATTCTTTTCTC
ACATTAATTCTGAAGGTTCAGGGAGCTTGCAACATTAAAGAGTTCTGACCAATATCTCTT
CTTAGCTCCATTAATAAAGTCATTTAAAAAATGATGGCTTCCAGACTTCAAATGGTCATA
GGTGGCTTGATCTCCCCAAATCAAACGGCATTCATCAAAGGGCTACAAATCCTTAATGGT
ATTTTGATTGCTAATGAGCTTATTGATTCAGTTAAGCGGACAAATCTTAAGGGTATTATA
TTGAAATTAGATTATGAAAAAGCTTTTGATTCGGTCGACTAGGACTATTTGTTAGAGGTT
CTTGGCTTGATGGGGTTTGGTGATAAATGAATCTCTTGGGTTAAA
>UniGene2623
AAATACAATATTCAAAACCAGTTACGGAGAGAAATGGAGATCCAGAGTAGCCTACATCAT
CCGAATATTCTTCGTCTATATGGTTGCTTTGACGATGATGAGCGAATTTTCTTGATACTG
GAGTTTGCTCTACACGGCGACCTTTTTGGAGAGCTTAAAAAGAAAGGTTATTTCGGTGAG
AAGCAAGCTGCGACGTATATTGCAAGCCTTGCAAATGCATTGGCT
>UniGene2641
ATGGAAGGACGGAGGATATCGGCGAATCCGAGGCCGTGCTCGGGGAGGAGGATCTTGGCG
AGGAAAAGACCTCGCTCGAATGGATTTGTTAACACTGTCAAGAAGCTACAGAGACGTGAG
ATTTCTTCCAAGCGAGATCGCGCTTTCAGTATGAGCAATGCTCAGGAGAGGTTTCGCAAT
ATGCGTTTGATGGAAGAGTATGATACCCATGACCCTAAGGGCCATTGTTCAGTAGTGCTG
CCTTTTTTGATGAAGAGAACGAAAGTCATCGAGATCGTGGCTGCACGGGACATTGTCTTT
GCACTTGCACATTCTGGTGTTTGTGCAGCTTTTAGTAGAGAGACAAATCAGAGGATATGT
TTTCTGAATGTGAGTCATGATGAAGTGATCCGAAGCTTATTCTACAATAAGAACAATGAT
TCACTCATAACAGTCTCAGTATACGCTTCAGACAATTTCAGCTCCTTGAAGTGCAGATCA
ACAAGAATTGAGTATGTC
>UniGene2658
TTAAAATAAGCCGGTAGACAGTGGAACAAAGAGTTCACTTCTACCTTGCTCACGTTTTGG
TTTCAACAGTCTGTTAATGATCATTGCCTTTTTACCATGGGTAGTGGTCCAGACTTTATA
GCACTGGTAGTCTATGTTGACAATGTTTTAATTACCAGCCCTTCTCTGCAGCTTATTTCT
AAGGTCAAAAGCTTTCTACATGCCAAATTCACAATAAAGGATCTCGGTTCTGCTAAGTTT
TTTCTAGGAATTGAGTTTACCAGGGGTACACATAGTATTTACCTAGCTCAAAAGAAGTTC
ATTAAAGATCTTCTTTAGGACACTGGATTAACAGAAGTAAAATCCACTAAAACCCCTTTT
CCTCAAGGCACAAAATTGACACAAGATATGTGAAGTCTTTTACTTGAGCTGAATCAACAT
CGAAGATTGGTAGGCTGGTTGCTGTACTTGAGCTTTACTCTTCCAGACATCACCTTTAGT
GTTCAACAATTGACACAGTTTATGCAGCAACCCTGCCAAGGTCATCTTAACATGGCTCTT
TATCTCTTTCGCTGCTTGCATGGCACAATCGATCAAGCCTTGTTCTTTCCGGCTGAAAAT
AATCTTTCTTTGATTGCTTATTGCGATGCCGATTGGGCCACTTGTCAAACCACTCGCAAA
TCGATCTCTGGTTACTGTGTTTTTCTTAGCTCAGCGCTAATTTCCTGGAAAACG
>UniGene2667
GCAGAAGTGAATTATTTAGGTCAACTCAGTCATCATAATCTTGTAAAGCTTATTGGATAT
TGCTGCGAAGATGAGCACAGGTTATTGGTCTATGAGCACATGGCAAGTGGGAGCTTGGAG
AAACATCTTTTTCGTCGAGTGGGTTGCACTCTGACTTGGTCAAAAAGAATGAAGATTGCC
TTAGATGCTGCAAAAGGACTTGCTTTTCTTCATTGTGCAGAAAGATCTATCATATACCGC
GATTTTAAGACATCCAACGTCCTACTGGATGAGCATTTTAATGCAAAGCTTTCAGATTTT
GGGCTTGCAAAAGATGGACCAATGGGAGACCAAACACACGTGTCAACGCGTGTAATGGGT
ACTTATGGATACGCTGCACCTGAATATGTAATGACCGGCCACTTAACAGCTAGGAGTGAT
GTTTATGGTTTTGGAGTAGTTCTACTTGAATTGCTTCTAGGAAGAAGGGCCTTGGACAAG
AGCAGACCTAGCCGAGAACACAACTTGGTTGAGTGGGCTCGTCCAATTCTGAACCACAAG
AAGGTTTTAAGAATCTTAGACCCTAGGATGGAAGGGCAATATTCAGTTAGAAATGCACTG
AAAGTATCCAATTTAGCATACCAATGCCTCAGCCAAAATCCAAAAGGGAGACCTATAATG
AGCCAGGTGGTTGAACTACTTGAAGCTATTCAGACAAAGGATGAAGATATAGTGATCCAA
AGCAATGAAAAACCGGTGACTCTTTATGAAGACCCAGGGCTTTCTCCTTATACTCAAGAT
AAAAGAAAACCGAAAAGTAGTGAAAGAGACAAACCAACAAATGGAAGAGGCAACAGTGAA
CCCCAAACAAAG
>UniGene2678
AGGGTGATGACAGTCAGTTTTCACAAGTACGGGGATTTGTTCTTTCCTGGTACAGGAGAC
GTTAAGGATATAGGAGACAGAGAAGGGAAGTTTTACGCCATAAATGTTCCCCTGAAGGAT
GGAATTGATGATACCAGTTTTACTCGACTCTTTAAAACAATTATTTCCAAGGTTGTTGAG
ACTTATCTTCCTGGTGTGATAGTTCTTCAATGTGGAGCAGATTCATTAGCTAAGGACCGG
TTGGGCTGTTTTAACCTCTCCATTGATGGGCATGCTGAATGTGTTAGGTTTGTGAAGAAG
TTCAATCTGCCTTTACTGGTTACAGGAGGTGGAGGATACAAGAAAGAGAATGTTGCACGA
TGTTGGACTTTTGAAACTGGAGTGCTTTTAGATACAGAGCTGCCAAATGAGATCCCAGAT
AATGAGTATATCAAATATTTTGGTCCTGAATATTCATTGAAGATTCCAGGTGGACAAATA
GAAAATTTAAATAGCAAGTCTTACCTAAGCACAATAAAAATGCAAGTTTTGGAAAATCTT
CGATACATCCAACATGCTCCGAGCGTACAGATGCAAGAAGTTCCACCTGACTTCTACATT
CCTGATTTTGATGAAGATGAGCAAAATCCAGATGAACGCATGGATCAGCATACGCAGGAT
AAGCATATCCAGCGGGACGATGAATATTATGAAGGGGACAATGACAATGATCATAACATG
GATGTTTCA
>UniGene2680
GTATGTTTAGGCGACTTCAATGATGTGCTTTTTCAACATGAAAAGAGAGAAGGAAGAAGA
CAACCACATAATTTGATTGACGGCTTCCATAATGCTACAGCTTCTGCCGGGTTGCAAGAC
TTAAAAATGGGTGGTTATCCTTGTACTTGGGAACATGGTAGGGATTTTGTTAATTTGATA
GAATTCAAATTGGATCGTATTTTGGTCTCTACTTCTAGTGACTGATTATCTTCTTTTTCT
ATGGCCCAAGCCTACACATTAGATACATACCACATCTTCATATTTTTTTAAGGTGTGGAA
ATTTTTGCCCAAGACCGTGGCAAAAAAAGTTTTAAGTTCGAAGCTGTTGGCTTCGTGAAC
CTGTGTCATTCTTTGATACATGAGGTTTGGCGTAATGGTGTTTATTTACCATTGTTTGAT
CGTTTGAGCTCTTATAGTGAGGTTTTGTGGAGCTGGGATTTTGCTTTGAGGAATGCGCAC
AAAGAGCTGAAAATCTGTTGTCGTATTATGAAACAGTTGCGTGGCTCGCGTGTTTTGGCT
GATACTAATTGTTTCATTGAAACTAAA
>UniGene2683
ACTAAATTAGAGTTCAAGCAGAGGCTGTCCATAGCTCTAGGAGCAGCTAAAGGTCTATGC
CATTTACATGGCCTAAATCCTCCCTTGGTACACAAGAACTTCAAAACAACTAACGTCTTG
GTTGATGAGAACTTCATTGTAAAAGTTGCAGATGCAGGGATTTCAAGACTTTTGGAAAAG
ATAGAAGAAACTGGTCCATCTCACACATCTGGTGTAAATGTTTTCCAGGATCCAGAGACA
GGAGAGTCGGGGACCTTCACTGAAATGAGTGACATTTATAGCTTCGGTGTGTTCCTTTTG
GAGCTTATAACTGGACAGGAGGCAGTACAACTTGGCTTCTCAGCTTATGATGGTAGCTTA
ATTCAGTGGGTA
>UniGene2687
CAGTTAGATAATTTGGTCAGTGAATATTCTGAAGAGATAGATTGGAGGCGTTCATTTTAC
TTGAATCTAATCGCACACACTTCATTCACCGTGACAGTGGCAATTTGCAGTCATCAGGCC
CTTCGCAACCACCAAGCAGGGCAGGCTACACCTTTGTCTCCCATATACAAGGTTGTAAAG
ACTGTTTATGCATCACCAAGCCGTGTGGATTTTCAATTGGATTCAAAAAAGGAAATAGAG
ACTACACCTGCCTATCCAGATATCTGCTTCGCAATTGATGATTTTGACTCCACTTTTGAT
GCGGTGGTCTTGACAGAAACAGACCATTGCTATTGCGTGCTTCTCAATGCGCATGGGGGG
GCAGCATTTCCCAGTGAAAAGGAGTCTCCTGATGGCAGTTCTAGTAGTAATTCACCTCTC
AAAGTTGATATTAGTTCTGGGAAGAAACATAATTCTAAGGTTTGGGTTGACTTTTAG
>UniGene2696
ATGGAAAACCCACCTCCATACCATCCAAAGTATGTCATGTTGAACAGCAACTCTTCTCCA
GCCCTTAGACCTCCTCCTCAGAGGCGACACGTCCCTCGTTACAATAATCATTCCAGCGGT
AAATCCTCCGGAAACTTTTGTCTAAAATGTGTTTGCTGTTGCTTTTGCTTCTGGCTCGTC
TTGATCATCCTTTTAGCTGGCGCGATTGTCGCTCTTTACTCTTTCTTGCAGCCTGAAATG
CCTCGTTACAACATTAGCAGTTTTGACGTAAATGCATTTGATGTTCAACAAGATTTCAGC
CTCTACACAGAATTTTCTGTCACCGTTAAATCAGAAAACCCTAATCAGCATATCAGTTTT
CGGTATGGAAAAGACAGCTCTGTTGGTGTAACTTATAGAGATTCTACTCTATGTACAGGA
AAGATTCCTGCTTTCCTTCAACCTAGTTCTAACACTAGTATGATAAAGATTCTTCTGAAA
GGTAAAAGTGAATTTGATTCAGGACTTCAAGAGGCTTTAATGCAAAATAGAAAAACAGGA
AAGGTTCCATTACTAGTACAGATAAAAGCACCTGTTTCTGTTGTGGCTCAAAATTTCCCT
TTCAGACAAGTGAAGGTCTTCTTGAACTGTTCTTTGGTTGTCGATAACTTGTCGCCTAAG
AAAAAAGCCACCATCCTTTCGAGTCGGTATCATTACAATTTTCAGGTTTAA
>UniGene2699
GATGCAGGATATATTGATTGCAAACCTTGTTCCACTCCTTTGGATTATCATAACAAACTC
AGCAAAGACTCAGGTGAACTTCTTTCTGAGAACACTCTATATCGATAGCTAATTAGGAAA
CTTCTCTATTTAACTACCACAAGACCTGATTTAGCTTACATAGTCAATCAGCTCAGTCAT
TATATAGCCTCTCCCAGAACTTCTCATCTTCAAGCTGTTTACAGAGTGCTTCGCTATATC
AAAGCTAATCTTGCTCTTAGGTTATTCTTCCCATCATCATCTGCACCAGTTTTGAAAGCT
TTTTCCGATAGTGATTGGGTTGGTTGCTTAGACACTCGCAAATCAATCACTGGATACAGT
GTCTATTTGGGTGATTCACTCATTTGATGGCGATCAAAGAAGCAAACCACTGTGTCTCGA
TCTTCAGCTGAAGCTGAATACAGAGCATTAGCGAGTATCACTTGTGAAATTCAATGGCTC
AAGTTTTTACTCTCAGATTTCCAAATAGAGCATTCTCAGCCAGTTAGCATTTATTGCGAT
AATCTCTCAGCCATACACATTGCTGCCAATCCCATTTTTCATGAATGGACTAAGCATATA
GAATTGGATTGTCACTTAGTCCGAGAACAATCGCAACGAGGCTTGATTCATTTGTTACCC
ATCAAAACTGAACTTCAGCTTGCTAATATCTTCACCAAAGCTTTACCTCCTCAAGATTTT
CACAAATTTATAAGCAAGCTTGGCTTAATCAATCCCTTTTTGCCAGCT
>UniGene2710
CTGGAAAAGATCATGGTTCAGTTCCTAGACGGATTAAAGCATTTGTGTGCTACTCTAGTG
AATTGTTGTGATGCTGATTTGTATAAGCAACCCAGGGGCCTAGAAGATCCAGAAGCTCTT
GCAAGGGAAACAGTATTTAGTGTGAGTGAAATAGAAGCATTGTATGAACTGTTTAAGAAG
ATCAGCAGTGCAGTAGTTGATGACGGGCTGATTAACAAGGAAGAATTTCAGCTGGCATTA
TTTAAGACCATTAAAAAAGAGAGTTTATTTGCAGACAGGGTATTT
>UniGene2712
ACTTATGGTCAGGTTTACATGGCCAAAGAACATGGCATTGGTGAAGTAGTTGCTTTAAAG
AAAATAAGAATGGACAATGAAAGAGAGGGGTTTCCAATTACAGCAATACGTGAAATTAAA
ATTCTAAAGAAGCTACACCATGAAAATGTAATCAAGTTGAAGGAGATTGTGACTTCTCCT
GGTCCTGAGAAGGATGATCAGGGAAGGCCAGATGGTAACAAGTATAAAGGTGGAATATAT
ATGGTCTTTGAATACATGGACCATGATTTGACAGGTCTCGCAGATCGCCCTGGGATGAGA
TTTTCAGTTCCTCAAATTAAGCTTTTAACGGGTCTCCACTATTGTCACATAAACCAAGTG
CTTCATCGTGATATAAAAGGCTCTAATCTTCTCATAGACAATGAAGGTAATTTAAAGCTA
GCTGATTTTGGGCTTGCCCGATCATTCTCAAGTGACCTCATTGGAAATCTTACAAATCGG
GTTATTACTTTATGGTACAGACCACCAGAGTTGCTGCTTGGAGCAACAAAGTATGGTCCA
GCTGTTGATATGTGGTCAGTCGGCTGTATATTTGCTGAGCTTCTTCATGGGAAACCAATT
TTCCCCGGAAAAGATGAG
>UniGene2714
ATGTTCTTATGCTTATGTTGTATACCTGAGAAATCTGATTTTTGTTCTAACAATTCTTTG
GAAAAAGTTAACTCGAGTACTTTATCTCGTAAGAGTTCCTCTAACATCCTTTCACTAGAA
GGACTCAATCTAGAAGGTTTTTTAAGCCGTAACAATATCGATCATGCATCTAAGGACTTT
GGTAATATATACAATTTCCTTCCATCAGCAGTTCTATATCCAAAATCCATAACAGATATT
TCCTCCATAATAAAATATATTTTCAACATGGGTTCCACCTCAAATATAACAGTAGCAGCC
AGAGGTCACGGTCACTCACTTCAAGGTCAAGCACAAGCCGATCAAGGTATAGTAATCAAC
ATGGAATCACTTACTAGTACAGAAATGAGAATTCACATGGATGAGCCACCTTATGTTGAC
GTATCTGGTGGTGAGTTGTGGATAAATGTTCTGCATGAAACTCTTAAATATGGGCTTGCA
CCAAAATCTTGGACAGATTATCTTCATCTCACGATCGGAGGTACCTTATCAAATGCTGGA
ATTAGCGGACAGGCATTCCTACATGGACCCCAGATCAACAATGTTTACCAATTGGAAGTC
ATCACAGGTATGTCACACATGCTCTATTGCTCC
>UniGene2747
CCTACAACATCAATAGGGTTATTTGTTGACTGTGGTTCAATCTATGAGTCTACAGCCTCT
CTTGGAGTCATGCGTTTACTGGAGCGAATGGCATTCAAAAGCACTAGAAACAGGAGCCAT
TTGCGGATTGTGCGTGAAGTTGAGGCAATTGGTGGCAATGTGTTAGCCTCAGGAACTCGG
GATATGATGGGATACACCTTTAATGCTTTGAAGACTTATGTTCCAGAGATGGTAGAGTTA
CTTATTGATTGTGTGCGAAATCCTGTCTTTCTTGATTGGGAGGTCAATGAACAGCTTCAG
AAAGTCAAAGCCGACTCTAGTGAGGCTTCCAACAATCCCCAAAGCTTGCTCATGGAAGCA
ATTCACTCTACTGGTTTTGTTGGTCCATTGGCGAATCCTCTTATGGTACCTAAATCTGCA
ATAGATAGATTGAATAGCACAATCTTAGAGGAATTTGTTTCTGAAAATTATACTGCTCCT
CGAATGGTGCTTGCAGCTTATGGTGTCAAACATGAAGAACTTCTATCTATTGCAGAGCCC
CTTTTATCCGACCTACCCTATGTTAGTAAAAATAAACATCCAGAATCTGTTTACAAAGGA
GGTGACTATCGTTGCCAGTCAGATTCGGGGAAAATCCATTTTGCTCTTGCATTTGAATTT
CCTAGTGGCTGGCGTTTTGACAAGGATGCCATGACCTTAGCTGTTCTTCAGGTGCTACTG
GGTGGAGGTGGATCCTTGATAATTAATGGCCCTCAAAAAGCGTACTCAAGGATAAATCTT
AGAGTCTTGAATGAATATCCGCAAATTCAACTCTTTACAGCATTCAGCAACATTTACTAT
GGGACTGGCTTATTTGGTATCCAAGTTGTCACTGTAAGC
>UniGene2748
CATGATTCTTGGACTCTTCATTTTCTAAGTAGCACTCGGGGGCCAATATGCCCTTCACCT
TCCAGGTGCAATGCTTTTGTCTGCCAATCTCTACTGACTCCAGGAGGAGGAAATGAGATT
CCTGTTCTAAAATCTGCTTCTGTGATCTTTACTAGGTCATATGATGCCATATGTGGAAGT
TCTGTTGTCCCTAAGTTGATCCAAGCTGTTGGTATCATTGTTTTTGCTGCATGGGGTCTC
GCCCCACTTATGCGTCTGAGCAGGATTTTTTTTCTCCAG
>UniGene2757
GTGTTGGATGATGTGTGGAACGAGTATCATGATAAGTGGAGCAGATTGCATGATGTGCTT
AGGTGTGGAGGGAGAGGAAGTGCTGTAATAATAACTACTCGCATGGAGAAAATTGCTGTT
ATGATGGCAACTGTTTCTTTCCAACGCATGGATAGACTGTCGGACGATGATTCTTGGTTG
TTGTTTGAGCGGCATGCCTTTGGGATGAGAGGGAGGGAGGACTATCAACACCTGGTGGAC
ATTGGCAAAGACATAGTCAAGAAATGTGGAGGGGTACCTTTAGCTATAAAGGCTTTGGGA
AGTATGATGCGGTTTAAAAGAAATGAAAGTGAGTGGTTAGCTATCAAAGGTAGCAATATT
TGGGATATGCCAGAAGAAGGGCAAACAATTTTGCCAGCCTTGAAGCTGAGTTATGATCAT
TTACAGCCGCATCTAAGGCAGTGTTTGTCCTTTTGCGCCTTATTTCCGAAAGATTATGCA
ATGAAGAAAGATCAATTGGTCGAGTTGTGGATGGCAAATGGCTTTGTTTCTTGTAGAGGA
CAAATAGATTTATATGATATGAGCCATCAGATTTTTAGTGAATTAGTTTTGAGGTCATTT
TTTGAAGATGTGAAGGAGAATTTTGAAGGAGATTTAACATGTAAATTACATGATCTGATT
CATGACCTTGTACAATCAGTTATGAAATATGAAAGCTGTTTTGTTGAACCTAATAAATCG
TTGGAAGTTCTCAAAGGGGTTCGTCACATGGCTTTTTATAGTCATAATTATCTCGTTCCT
GTTCCTATGAACAAGGACCTCCTTAAAGTTCAATCATTGCGTTCTTTCCTTCTGTATCCT

>UniGene2760
GAACTCGCTGTGTACGACGCCATTGCCATTTACGTTTCTTCTTCGATATCTTGTCCTTTT
CGTCGCTGGGCGGTCATGTCTGGAAACACTAGTTCCTCAATTTACATAGGTAATTTGGAC
GAGAGAGTGACCGATAGGGTTTTATACGATATTCTAATCCAAGCTGGGCGAGTGGTGGAT
TTGCACATTCCAAAAGATAAGGAAACTGATAAACCCAGAGGTTTTGCTTTTGCAGAATAT
GAAACCGAAGAGATTGCAGAATATGCTGTCAAGCTTTTCAGTGGTCTTGTGGTTCTCTAT
AATCGGACTCTGAAATTCGCCATTTCTGGGCAAGACAGGCCCTCACCAAATCTTCAGAAT
GGACCTATGTCAGCATCAAATTTGTCTAACAATCCCCGGTCATATCCCCTCTCAGCAAAC
AGTGGAGATAACCCCCATCAATCTATGAGGTTGTCTTCGTCTTGCAGGGTTTCAGCTTAC
CCTTACAATCATTCCCAAGTGCCTCTTTCTCCTGGTGTAACACACCATCATAATGGATAT
GGGTCTCAATTCAATGGCTATGATAATGGTAGAAGAGTATTTGATAAAACTAGCCGTTTT
AGGTCACGCCGCTATGATTCAAGTCATCATACATCATACCCT
>UniGene2762
GTCAACTTCTCAGAGAGTTGTATCATGAGCAGCTGTGTGAAGCCTTTGGTACAGAGCAAG
ACAAACCCAGTGGTTCTTCTTCATGGTTTTGACAGGTCCATATAAATGTATTCAACACCA
TAGTTGATTTCACCAAAAATGAAAAAGAAAAAATGATGATTATTTGTATTTGGAGTTCAC
TACATGTTATAATTCAGTTCATGCTTAGAATGGAGATACACATTTCCACTGCTTGAGGAG
GCTGGTGTTGAAACTTGGGCTTTTGACATTCTTGGTTGGGGTTTCTCTGATTTAGAAAGA
CTTCCTTCATGTGATGTTGCTGCTAAGTGCAATCACTTATATCAGTTTTGGAGGTCTCAC
ATCCAAAGGCCTATCATCTTGGTTGGACCAAGTCTTGGTGCTGCTGTTGCAATTGACTTC
TCTGTCAAACATCCTGAAGCTGTAGAGAAGCTGGTTTTGATTGATGCAAGTGTGTTTACT
GAAGGCACAGGAAACCTGGCCAACTTACCTAGAACATTGGCATATGCTGGGGTACATCTG
TTTTCTCAACATATCTTGAATTCCGGGCCTCCCTATCTCTATAAATTATTTATC
>UniGene2766
ATGCAAAGGGATCACAGCACAAGTGCCCCATCAACACCTTCTCGGCTTCGTTATCGCAAA
CGTTCCAGTGAGGTTATTCCAGAGGCTAGTAAGGAAAATGGAGGCAATTTACTGCTTCAT
GATCGAAACAAATACAAGTCAATGTGGATACGTGCAAACTCGACCGTTTGGATGATTGGG
GGGTTTGCTTTTATTGTCTACATGGGTCATCTCTACATTACAGCAATGGTGGTTGTCATT
CAAATATACATGGCAAAAGAACTGTTCAATTTACTTAGAAAAGCCCATGAAGATAGTCAC
CTCCCCGGATTTAGACTGTTAAATTGGCACTTCTTCTTCACTGCAATGTTATTTGTCTAT
GGCCGCATTCTCAGTCAACGGCTAGTCAATACTGTAACTCCAGACCAATTTTTGTATCGG
CTTGTGAGCGGCCTCATCAAGTATCACATGGTTATTTGTTATTTCTTATATATTGCAGGT
TTTATGTGGTTCATTCTTACACTAAAGAAGAAGATGTACAAGTATCAATTTGGCCAGTAT
GCATGGACGCACATGATTCTTATTGTGGTGTTTACACAATCCTCTTTCACCGTAGCTAAT
ATTTTTGAAGGAATCTTTTGGTTTCTTCTTCCGGCCACATTAATTGTCATCAATGATATT
TTTGCTTACATATGTGGCTTCTTCTTTGGGAAAACTCCTTTGATCAAGTTATCACCAAAG
AAAACATGGGAGGGATTCATCGGAGCATCTGTGACAACTATGATCTCTGCATTTGTGGTG
AGT
>UniGene2772
AATTGTTTCGGGTTGGGGAATCCTGAGGCAATTCGTCATCTGGTTGATCTTTGTAGATCA
CAAAATCCCAAAATTGTTTTTCTTTCAGAGACAAGGTTGTTGGCAGAAGAAGTTACGAAG
TATCGCAATTTATGTGGCTTCACAAATTCAGAAAGTGTTAGTTGTAATCTTTATCCAGGC
AGAGGTGGTGGCTTGGCACTCTTTTGGGATGACACTTTTGAAATTAAGGTACTCTCATCA
TCTATACACTACATTGATATACTTGTTGATAATTGTTGGCGATTCATGGGTATATATGGA
TGGCCGACGGATCATAATAAATTTTTGACATGGGATTTATTAAGATAACTTGATAGCCAA
CATCGGTTTCCATAGTTGTGTGGTGGGGATTTTAATGAGATCCTTTACCATTCAGAAGGT
ATCCCCAGAGACCAAAGGAAAATTGATGATTTTCACAACACTCTTTTGGACTGTAATTTG
CATGACTTTGGTTATGATGGGTATCATTATACTTGGAGCAATAATCAGGCAGTAAATTCT
CATATTGAGAAGCGATTGGATAGATTTGTTGCCACAGATAGTTGGATGTTAATGTTCCCA
TTGGCAAAGATGGAGCATCTACCATGAATTGGATCGAACCATTGTCCGTTATTCCTTAGT
TTGACCCCCATTCAGCGAAGTAGAAGACGCTTC
>UniGene2779
GAACTCGCTGTGTACGACGCCATTGCCATTTACGTTTCTTCTTCGATATCTTGTCCTTTT
CGTCGCTGGGCGGTCATGTCTGGAAACACTAGTTCCTCAATTTACATAGGTAATTTGGAC
GAGAGAGTGACCGATAGGGTTTTATACGATATTCTAATCCAAGCTGGGCGGGTGGTGGAT
TTGCACATTCCGAAAGATAAGGAAACTGATAAACCCAGAGGTTTTGCTTTTGCAGAATAT
GAAACCCAAGAGATCGCAGAATATGCCGTCAAGCTTTTCAGCGGCCTTGTGGTTCTCTAT
AATCGGACTCTGAAATTCGCCATTTCTGGGCAAGACAGGCCCTCACAAAACCTTCAGAAT
GGACCTATGTCTGTATCAAATTTGTCTAACAACAATCAACGGTTATATCCCCTCTCAGCA
AACAGTGGAGGTAACTCCCATCAATCTATGAGGTTGTCTTCGTCTTGCAGGGTTTCAGCT
TACCCTTACAATCATTCCCAAGTGCCAGTTTCCCCTGGTGTAACACACCATCATAATGGA
TATGGGTCTCAATTCAATGGCTATGATAATGGTCGAAGAGTATTTGATAAAACTAGCCGT
TTTAGGTCACGCCGCAATGATTCAAGCCATCATACATCTTACCCT
>UniGene2783
AAATACAATATTCAAAACCAGTTACGGAGAGAAATGGAGATCCAGAGTAGCCTACATCAT
CCGAATATTCTTCGTCTATATGGTTGCTTTGACGATGATGAGCGAATTTTCTTGATACTG
GAGTTTGCTCTACACGGCGACCTTTTTGGAGAGCTTAAAAAGAAAGGTTATTTCGGTGAG
AAGCAAGCTGCGACGTATATTGCAAGCCTTGCAAATGCATTGGCT
>UniGene2785
TCCGTTCTGGCAGAATTGAGGACTGCTGTGTTCTCTAAGGTAGCACTGCGAACAATCCGT
CAAGTATCTAGGAAGGTGTTTGCACATTTGCATGACTTGGATCTTGGCTATCATCTTAGT
CGAGAAACTGGTGCATTAAATAGAATAATTGATCGTGGTAGCCGTGGAATAAATTTTATC
CTCTCTGCAACAGTGTTCAATGTTGTTCCAACAATCTTAGAGATATCTATGGTGTCGGGT
ATTTTGGCATACAAATTTGGAGCCCCTTTTGCATGGATCACGTCACTTTCAGTTGCAGCA
TATGTTGCTTTCACATTGTCTGTGACACAGTGGCGGACCAAGTTTAGGAAGGAGATGAAT
AAAGCTGATAATGATGCTAGTACAAAGGCAATTGATTCTCTAATCAATTACGAGACTGTC
AAATATTTCAACAATGAAGCTTATGAAGCCAATAAATATGACGAGTTCCAACAGAGGTAT
GAAGATGCAGCATTGAAAACACAGCGTAGTCTTGCTTTTCTGAATTTTGGCCAAAATGTG
ATATTTAGCACTGCTTTATCAGTTGCTATGGTGTTATGTTCCCATGGGATTATGAATGGC
CAGATGACAGTTGGTGATTTGGTTATGGTAAATGGGCTTCTCTTCCAGCTATCCTTGCCA
CTTAATTTCCTGGGCAGTGTTTATCGCGAGACGATCCAGAGTCTTGTCGACATGAAGTCC
ATGTTTCAATTACTTGAGGAGAGAGCTGATATTAGAGATAAAGATAATGCACAGCCTCTT
AAGTTAGATGGGGGTGGCATTCAGTTTGACAATGTAAACTTCAGGTACATTCTG
>UniGene2786
GAACTCGCTGTGTACGACGCCATTGCCATTTACGTTTCTTCTTCGATATCTTGTCCTTTT
CGTCGCTGGGCGGTCATGTCTGGAAACACTAGTTCCTCAATTTACATAGGTAATTTGGAC
GAGAGAGTGACCGATAGGGTTTTATACGATATTCTAATCCAAGCTGGGCGGGTGGTGGAT
TTGCACATTCCGAAAGATAAGGAAACTGATAAACCCAGAGGTTTTGCTTTTGCAGAATAT
GAAACCCAAGAGATCGCAGAATATGCCGTCAAGCTTTTCAGCGGCCTTGTGGTTCTCTAT
AATCGGACTCTGAAATTCGCCATTTCTGGGCAAGACAGGCCCTCACAAAACCTTCAGAAT
GGACCTATGTCTGTATCAAATTTGTCTAACAACAATCAACGGTTATATCCCCTCTCAGCA
AACAGTGGAGGTAACTCCCATCAATCTATGAGGTTGTCTTCGTCTTGCAGGGTTTCAGCT
TACCCTTACAATCATTCCCAAGTGCCAGTTTCCCCTGGTGTAACACACCATCATAATGGA
TATGGGTCTCAATTCAATGGCTATGATAATGGTCGAAGAGTATTTGATAAAACTAGCCGT
TTTAGGTCACGCCGCAATGATTCAAGCCATCATACATCTTACCCT
>UniGene2791
GAAGGATTTATTTTGGGTCAACCATGGGTGGGAGCTGATGTGCAACGGGATTTGGTTTTA
CTAGAAAATCAGTTACATTTTTCTTTGCTAGAAAAACTATATAACCATGCCATCAATAAC
CTTTTTGATGGAAAAGCTTATAGTTTTATCCATCTTACTTGCAATTACTTTTCCAATATG
AAGCCACGGAGAACAAAAATAACAAACCACACTGAAAAGATTTTACATTTCACTGATTTG
ATTAGATACTACTGGTCTGTTAATCATCCTGTTTATGGGAAATCTGTAAGTTCTTGTTGC
ACCATAACCCATCTGTGCAGAACTGTTGATCATCCTCCAAAGGATGTGCATGGGAAATCT
GTAAGGTCTCGTTGCAGCATAACTCAGCTGTATGCTGCTGGAATGAAACTTGCGCCAGCT
CGAAATGAATGTTATATGAACATTAGATTGATAAAGAGAACCCAACCAAAATATACAGAG
CTTCGAATTCCTTGCATTGAATTTGATGATACTACAGAATTCTTGGTTCGTAATCTCATG
GCTTTCGAGCAATGTCATTATCCCAATGAGCAATGTCATTATCCTAATGAAACTTATGTT
TGCAATTACTTTAGGTTG
>UniGene2801
ATGGCTTCATCTCCAATTTTCATCACCACAGAATCTCTACACTCCGTCCTCTCACACAGC
TCCTTAATTCAACACTTCCAAACATCTTTACCCACCGTCTCCCCCACACTACAAACTCCA
ATCCGCCAAAGCTACAACGTTTCACCTTCATCTTCTCTTCTTCTAATGCCTTCTTGGTCC
TCTTCTCCTTCCCTTCCTTACATAGGCGTTAAGCTTGTAACTTATTTCCCTGAAAATTCC
GCCGTAAACTTACCCGGAATTCATGCAAGTTATGTCCTTTTTAGCTCCACAAATGGCCAA
ACTTTGGCCTCTATGGATGGTACTGTACTAACCCTATATAGAACATCTTGTGTTTCTGGG
TTGGCTTCGAAGTTCTTGGCTAATGATGATAGCAAAGTTTTGGTAATGATTGGGGCTGGC
TCCTTAGCACCCCATTTGATCAAGGCTCATATGGCTACAAAACCCAGTTTGGAGAAAGTG
ATAATTTGGAACAGAACGATAAAGAAAGCAGAAGATTTAGTTGAAAGATTGAAGGAAGAA
TTCAGAGAAAATGATAGAATCAGTTTTGAAAGTAATACCAATTTGGAGGAGATTATAGGA
TTAGGTGATATAGTGAGCTGTGCTACAAATGCTGATAGGCCATTGGTGAAAGGAGAGAAA
CTGAAACCAGGAGCTCATTTGGATTTGGTTGGAGCATTTAAGGAAACAATGAAGGAATGC
GATGATGAAGCTATTAAGAGAGGAAAAGTGTTTGTTGATAATGAAGCTGCATTTCATGAG
TCTGGAGAGATTGTCGGAGCGATCCAGAGAGGAGTGATTGAGAAAAAGGATGTTGGGTTT
TTGCTGGACTTGATCAACCAAGAAGGTAAAGCTGGAACTGGAAGGAGAGATTCTCAAGAG
ATTACTGTTTTCAAGTCTGTTGGTTCCGCGGTTGTTGATATGCTTGCTGCTCAATTTGTT
TACCAAGCTTACATC
>UniGene2811
TTATTACTTTCAGTGAACTGCATGGGAACTCAGCTTCAAGCAATTGACTTTGCAGATTCG
TCAAATATCTCTTTGGACGTGTTTAGTATTTCAAATGTAAATAACGGCTCACGATGGTTA
TGGATCCACTTTTCTGCTGTGTATATCGTCACTATCTTTGTTTGTTGTCTGCTTTATTTT
GAATACAGATATATATCTTCAAAAAGGATTGCTTACTTTTATTCATCCAAACCTCAGCCG
CATCAGTTTACCATCTTGGTCAACAGTATCCCTGTTCCAGTTGGTAGCAGTATCAGTGAA
AGTGTTGAAAGCTTCTTTAGGGAATTCCATCCTAATACATATTTGTCCCATGTTGTTATT
CGTCGAACTAACAAACTTCGGCATCTCATAAATGAATCGAAGAAGTTGTATAAAAGCCTT
CTTCACTTGCAATCGGAGCCTTCTCACCAGAACTATAGACGCGTTGGATTATTTGGGAAA
AGGGTTGATCTTGTGGGTCATTATGAAAAGAAGTTAGAAGACATGGAGCAGAATGTGAGA
ATGGAGCAATCAGATGCATTGTTAGCAGAAGAAACTCGAGCAGCCTTTGTGTCCTTCAAA
TCCCAGTACGGTGCTGCTGTTGCTTGCCACTTGCGACAATCAATCAATCCAACACAGTGG
CTCACCGAACAAGCACCTGAGCCTGATGATGTTTATTGGCCTTTCTTTTCTTCTTCGTTC
TTGAGCAGATGGATTTCTAAACTTGTGGTTGTAGTTACATGCATTCTTCTAACAATTCTA
TTCCTCATTCCTGTTTTAGTAGTGCAAGGCCTTACTAACTTGAATCAACTGGAGATAATG
TTTCCATTCCTGAAAAGCATTCTAACCATG
>UniGene2818
GGGCTGATTTAAGCTGTTTATACATATTTCCCTAGTGCATGTCATAGGTTTTGTGCTAGG
CATATCTTTACCAATTTTAAGAAACACTTTCCTGGGTTGAAGTTAGAAAAAGAGTTATGG
TTAATTGTGAAAAGTACATATGACTCTGAATTTGAAACTCATTGTACAAACATCATTGGG
TTGGTTGATGGGAAAGCCCTCCAGTGGCTCTTAGATATCCCTATATGTCAATGGGCTTGT
CATGCATTTTCTTCATTTTCTAAGAGTGATCATTACACCAATAATATGACTGAATCTTTC
AACTCTTGGGTGGGATTTCTAAGAGATATGCCTATTGTTAAGTTGTTAGAATGTCTTAGA
AAGAAGTGCATGGTGAGATTTCATAAGAGGTATACAAGGTCTACTAGTTGAAAAGGCTTG
ATAACACCTAAGGCTAGGGTTGATTTAGGTGAAACTATAATTCAAAGTAGAAAATGCAGA
ATCCTTCCAGTTGGAAATGATGAGTATGAAGTATTTGAAGGAAAGGGGCAATTTACTGTT
AATTTGAAGGCAAATACATGTAGCTGCAAATTGTGGAAAATTTCTGGATTACCATGTAGA
CATGCATGTTTAGCAGTTGGGTATAAAAGAGATAATCTGGAGTTGTATTTTCATGAATAT
TATCATGTCAGGATATATAATAAGACATACGACCATATAATCCACCCTATACTTTAAACT
GATTTCATACCATTGGAGGCAACTGAAATCATAAACCCTCCACACCTGAGAAAAAAACCT
GGCAGACCTAAGAAGAATAGGATAAGGGAGCAAGGTGAGGCACCAGCTGCAACCTCTAAA
ACCAAATGTGCAACAGTTACATGCAAAAGGTGTGGACATTTTAGTCACAACTCTAGAACC
TGTACTGCACCAGCAAGACAGGAAGGTGCAAAAAAGAAGAAGAGAACTGTTGATTTCAAA
GCAGCAAGTGCAAATAGAGGG
>UniGene2829
GCAGGAAAAGGAGAAATAATAACCAGTTCAGAGCAGCAGAATGCGGATCTCTTCTACGGT
GTTCTTGGAGGACTTGGACAGTTTGGCATAATTACCCAAGCTAGAATCTCTCTTGAAAGA
GCACCCGAGATGGTAATAGATTTTAATTTCCCAGAAGTCTAAGAAAGAACTTCATAATGA
ATTGCTTATTTTTGACAGGTGAAATGGATTAGAGTCCTGTACTCAGAATTTTCCATATTT
TCCAATGACCAAGAGCATTTAATATCATCAGGGAATTCTTTTCACTATACAGAAGGATTT
GTATTAATTAACAGAACTGGTCTACTCAACAACTGGAGGTCCTCGTTCAATCCTAAGGAC
CCACATCAAGCCAGCCAATTTGTTTCAGATGGAAAAGTTCTTTATTGTCTAGAAATTGCT
ATATATTTCAATCAAGATGAATGTGATGTAGTGAAACAG
>UniGene2838
AAAATGGGACAAGCTTTGGGTTGCATCCAAGTGGACCAATCAACTGTAGCCATAAAAGAG
ACCTTTGGGAAGTTTGACGATGTGCTTGAGCCTGGTTGTCACTGCTTGCCATGGTGTTTC
GGCAGCCAGTTAGCTGGTCATCTCTCTTTACGTGTGCAGCAGCTAGATGTTCGCTGTGAA
ACTAAAACTAAGGTCTGGAGACTTCAGATTATATAAAAGATGATCTGACAAAAAATTCTT
GTTATTTGCCTTCAGTGTAAAAACATTTTTGGAAATTTGAGTCAACTATCAGTGACTCTT
ATCTATGCTTTTCCTCAGGATAATGTATTTGTTACTGTGGTTGCATCTATCCAATATCGA
GCACTGGCAGGAAAGGCTCAAGATGCTTTCTATAAGCTCTCTAATACCCGAGCTCAGATT
CAAGCTTATGTATTTGATGTTATTAGGGCAAGTGTTCCAAAATTGAACTTGGATTCAACC
TTTGAGCAGAAGAATGATATAGCAAAAGCTGTGGAGGAAGAACTGGAAAAGGTACTTTCC
AAT
>UniGene2839
AAGAGGGACATTTATAAAAAATGCAGCTTGGTTGTCAATGAACCAACAAGCTATGTTGAA
GCACAAGAATCTCAAGCATGGAGAAGAGTTATGCAAGCTGAACTAGAAATGATCAACAAG
AATGAGACTTGGCAGTTGGTTGATAGGCCAGCAGATTGCAAGGTGATTGATGTAAAGTGG
GTCTTTAAGACCAAATTCAATTCTGATGGTTCAATTTGCAAACACAAAGCTAGATTGGCG
ATATAGGGATATGCACAACAATATGGTGTAGATTACCAACAAACATTTGCTCCAGTAGTA
AGGTATGATACAATCAAACAACTCCTTGCTTTTGCTGCTCACAATTCATAACAGATTCAC
CAACTTGATGTCAAATCAGCATTCCTAAATGGGCTGCTCACTGAAGAGATTTTTGTAGAG
CAACCTGATGGTTTTTTAATTCCTGGTAAAGAGGATCAAGTTTATCTTCTAAAGAAAGCC
TTGTATGGCTTAAAACAAGCTCCAAGAGCTTGGTATAAAAGGATGGACAATCATCTAATG
CAATTTGGCTTTAGCAGAAGTCAAAGTGAAACTACCTTGTATATA
>UniGene2840
CTTACATTATTTTTTGGTATTCAAGTTTGCAGGATTAAGGATGGTTTATTGCTAAATCAA
GAGAAATATCTTGAAGGGATTCTTAATGATCATAATGTTGTTAAACCATTTTCAACACCT
ATGCCGACTATTACAAATTTAAGTAAGTTGATGGGTGAAAAAATGCAAGATGCTACAAGT
TATCGCCAGGTACTGGGTGCTTTACAGTACTTGACGCTAACAAGGCATGATATTGCATTT
TCTGTTAACAAATTGGCGCAATTTATGCACTCTCCTTCGGTTTTGCATTGGCAAGCGGTA
AAATGATTGCTTCGATACTTAAGAGGAATGAGTAAGCATGGATTGTTTATAACACCCAGC
TCGGATTATCAGTTACATTATTTTTCAGATAGTGATTGGGGAGGCTATCGTGATTATCAA
CGTTCGACCAATGGTTATTTGATTTATTTTGGCAAAAACTTGGTCTCTTGGTCGTCTAAA
AAGCAACCAACAGTGGCAAGATCATCAACCGAAAGTAAATATAAGTTAGTAGCTAATACT
GTAGCTGAAGCTTTATGGTTACGCTCACTTCTATATGAAATCGGTTATGGAAGAAAAATA
TCTATATCATTGTGGTGTGATAACATTGGGGCAGTTTACTTGTCTTCCAATCCCGTTCTT
CATACTAGAACTAAGCATGTGGCACTTGATTATCATTTTGTAAGGGAACAAGTACAAAAT
GGAGTTTTTGTTATTCGGTTTATAAGTTCTGCTGATCAAATAATACACATTCTTACAAAG
CCATTGGCCAAAGGACCTTTTCTCTTTCTTTGTGACAAGCTT
>UniGene2846
TGGCAGACCTCATATGAGAAGTCCCATGAACGCTTCCAGATTGAACTTGATGGATGCTGG
TTTGATTACATCCTGGAAACTTTGAGAAATGAATGGACAAGCTGTAAAACAGCTCTTGAG
AAAACTTCTCAATCCCAAGATCCTTTTTTCCTACTGGAGCTTGCAATTTGCCAGCAAATC
ACTGATGGCAGTGCAACATCTTCATATGTTACTTGGCAGAGAATGGTCAAAGTAGTGAAG
GTTTTCATACTCCATCTTCAGTTGAGGGCTTTTATTTTCAATGGAGAGTTGCTTCAAAAA
CCCTTGCTAGCTCCTCTGAGCACTTTTGTCGATTCTGAAAAACGCTATGGTCCAGATCTA
TCATCTGCAAGCTTTGGGTCAGAGATTCCTTTAGGATCTGGAATCCCTTGCAGGATTGCC
TTTTCAAATGCTGGAGTCAGGGATATTTACATGATACCTGCAGCAAGAGGAACATCTGGG
AAATTTTTACTTGTGGAAAAACATCCCTTCCGTAGTCAACGAGGAGTTGTTATTGCCATG
GCTCCATTGGCAGCATTGAGCCCAAAGATAGATGAGGATCATCCAACTTGGTTGCATTTG
AGGATAAGAGACTTCGACCCAAGCTTAAATGGAAGTAAAACAAGAGCCTGCAATTCAGAG
GGCTCTAATCAA
>UniGene2856
ATGCAGAGATTTATCTCCAGAAAGTTCTTATCCGGAACTAGTTATCTCTCAATTCATCGC
CCTTTCTCTCAGCTTGCTCAGAATGAGGCTTCTGTCGTCGACAATGATGTTCTTATCCCC
AAAATGCCTGAATTTGATTACTCTCCTCCGCCTTATACCGGTCCTTCCGCCGACGAGATC
ATTGCCAAGAGAAAAGAGTTTCTCAGCCCTTCTTTGTTCCACTTTTACAGTAAACCCTTG
AACGTGGTGGATGGGAAGATGCAGTATTTGTTTGATGAGAATGGGCGTAGATACCTGGAT
GCTTTTGGAGGGATTGCTACGGTGTGCTGCGGTCATTGCCATCCAGATGTGGTCGATTCA
ATAGTCAACCAGATCAAGCGCTTACAACATTCCACTGTGCTCTACCTCAATCATGCAATT
TCTGATTTTGCCGAGGCCTTGGCCTCCAAGATGCCTGGCAATCTTAAGGTGGTGTATTTC
ACAAATTCTGGTACGGAAGCAAATGAATTGGCCATGATGATAGCAAGATTGTACACAGGG
TCTCATGATATAATATCACTTCGGAACGCATACCATGGTAATGCTGCTGGAACAATGGGT
GCTACTGCACAATCCAACTGGAAATTCAATGTTATTCAGGTATATTCTCAT
>UniGene2859
ATGGGTTCGAAATCGAAGAGCGATAACCCTCACACCGGCGATGGTGCCAGCCCTGGGAAG
ATTTTCATAGGAGGATTGGCTAAGGATACAACATATGCTACTTTTAACAAACATTTTGGT
AAATATGGAGAGATAACTGATTCTGTGATAATGAAAGATCGTTACACTGGTCAGCCTAGA
GGTTTTGGTTTTATCACCTATGCTGATCCTTCAGTTGTTGACAAAGTTATTGAAGATGAT
CATATCATCAATGGGAAGCAGGTTGAGATAAAAAGGACCATTCCTAAGGGTTCTGGTCAA
TCAAAGGATTTTAAAACTAAGAAGATTTTTGTCGGTGGAATTCCATCAACTGTTTCAGAA
GATGAATTCGAGAATTTCTTCTCCAAATATGGGAAAGTGATGGAGCACCAGATTATACGA
GATCATGAAACAAACCGTTCTCGAGGTTTTGGATTTATAATTTTTGATAGTGAAGAAGTT
GTTGATGAAATGTTATCCAAGGGAAATATGATTGATATGGTCGGTACTCAGGTAAGCTTA
TTTAGATGTCCCCAAAGAAAG
>UniGene2861
ACTTTGTTGCATAATGCATTTGTTTCTTACTCTTATGCTTTTGATACTGTTATTTACACC
ATCAATCGTTTACCATCATTTAAAAATAATTTTAGCACTCCTTTTGAAATTCTTTTTCAT
GTTCAATCCAATTATAATAAGCTTAGAGTTTTTGGTTCCCTTTGTTATCCTTGGTTGAAA
CCGTATTCTCCTCATAAGTTAGCTACTAAATCATCTCATTGTATT
>UniGene2867
ATGATCGATGTTGCAAGTGATTAGGAAATTGATTCTCTTCTCTACGATTTTGATCAAATC
TACGAGAGTAGAATAAGTGAAATCCAATTGCTAAAATCAAATTGGAGTGCTGAAATTAAG
AATAGGGAGGCTCTCGAACTCACTTGCCAAAATTTGAAACAAGAAAACAAGCAATTGATG
AAATTATACACAGAAAATTTCCACAATGTAGCGGAGCAGATACAGCTTCAATTCCGTGTC
AAATTTCAAAACCTAAAGGAAAAAATGAAAAGATTGAATGATGACAATCTTATTAAAGAA
GAA
>UniGene2868
ATGGTTAATAAAAGGAAGGTTAATCTAGGTTTTTGGCTAGCTACTCAATTCAATAGGATT
GTTAGTCATCGTCGGCCAATGTTATTAGGGATGGTGGTTACAAAGCTTGCATTGCATGAG
AATCTAGTTTCCTTAGATAATGACTTGCATAAAGCTTGTGATATGGAACCTTTAGACTTA
GTTTATTTGAACTCTATGCGCTTATTACGCCTCGGAGAAGGGGGTACTGTTTGTTTTGTG
CCTGCAGGACAGTTA
>UniGene2882
TTTCTCCCAGTACTTGCTTTTTTTTGCTGCATGCCAACTACATTATCAAGTGGAGTTGCA
CTGACTCAGGTTTGTTGATATCGTCTTCTACTTTAACGTACCTTTATGTGTTGCTTATTT
TTCTTTTTTGTTTTTTTTTTTCACTCTTTTTATTTTTCAGTGAATGACTTTATATGCTTA
ATGGTATCTTTTATTTCCCAAATGCAGCTTGCTGGAGGAAACTCTGCACTTGCTCTAGCA
ATGACAGTGATATCAAATCTTCTAGGAATTTTGATTATACCCTTTTCTATCTCCAAATTT
ATAGGTGCTGGTATTGGTGTATCTGTTCCAACTAAGCAACTGCTGAAAAGTCTTATTCAA
ATGCTTCTAATACCTCTCATTGTGGGAAAGGTTTTTCGAGAATCCTCCAAAGGTTTGCCA
GAATTTGTTGACAAGAATCGTAAGCTTTTCTCAAAGATGAGCGCAATCTTCCTCAGTTTA
GCTCCATGGATACAAGTAAGCAGGTCAAGCTCACTGCTCTTAATGGTTAAGCCTTCAGTT
TTCCTTATAGCTATTGGGATGGGAGTAATCCTGCATTTATTCCTGTTTGCATTTAACACG
CTAGCTTTACAAGGCCTCTCAACTGTATCTGGTGGCGACCAATCAATTTTTGCCAAGAAA
GAAAATGCCAGTGCTTTTGTCCTTGTCACAAGCCAGGTGAAGCTT
>UniGene2899
CATTTCCAGGATCAGTGCATCTCCGCTTCACAGGTAGTCAATGGAGGTATCCTTGTAAAG
TTCATGCCACAGATTTTAAATGAATTATTGAAGATTTTAGCCAGTGAACCATCAACCTCT
GCTCAAACACAAGGGCATACAGGGTAGTTCTTGCACAGGCTACTAATCTCACAGGGAAAG
AGCCTTGATCATAATAATTTGATCATGTTTAATACCTCATATGAGAAGTCCCATGAACGC
TTCCAGATTGAACTTGATGGATGCTGGTTTGATTACATCCTGGAAACTTTGAGAAATGAA
TGGACAAGCTGTAAAACAGCTCTTGAGAAAACTTCTCAATCCCAAGATCCTTTTTTCCTA
CTGGAGCTTGCAATTTGCCAGCAAATCACTGATGGCAGTGCAACATCTTCATATGTTACT
TGGCAGAGAATGGTCAAAGTAGTGAAGGTTTTCATACTCCATCTTCAGTTGAGGGCTTTT
ATTTTCAATGGAGAGTTGCTTCAAAAACCCTTGCTAGCTCCTCTGAGCACTTTTGTCGAT
TCTGAAAAACGCTATGGTCCAGATCTATCATCTGCAAGCTTTGGGTCAGAGATTCCTTTA
GGATCTGGAATCCCTTGCAGGATTGCCTTTTCAAATGCTGGAGTCAGGGATATTTACATG
ATACCTGCAGCAAGAGGAACATCTGGGAAATTTTTACTTGTGGAAAAACATCCCTTCCGT
AGTCAACGAGGAGTTGTTATTGCCATGGCTCCATTGGCAGCATTGAGCCCAAAGATAGAT
GAGGATCATCCAACTTGGTTGCATTTGAGGATAAGAGACTTCGACCCAAGCTTAAATGGA
AGTAAAACAAGAGCCTGCAATTCAGAGGGCTCTAATCAA
>UniGene2902
TATATGATTGGATACTGTTTGCAGTTATGTGGTGGTGAGCCTTCAGAAGGTGTATTTGTT
GGTGCACTCCTGTCAATGTCTTCAACAGCAGTGGTTTTGAAGTTTTTGATGGAAAAGAAC
TCTACTAATTCCCTTCACGGTCAAGTCACTATTGGCACTCTCATACTGCAGGATTGTGCT
GTTGGCTTGCTGTTTGCTTTGCTTCCAGTTCTTGGTGGAACTTCAGGTGTTCTACAAGGA
GTAATGTCCATGACCAAAATGTTGGTAGTGTTGGTGGCGTTTTTGGCTGTGTTGTCAGTA
TTATCTCGCACTTGTGTTCCTTGGTTTCTTAAACTGATGATGAGCCTGTCATCACAGACA
AATGAGCTTTATCAATTGGCGTCAGTTGCATTCTGCTTGCTTCTAGCCTGGTGTAGTGAT
AAGCTGGGACTGAGTTTAGAATTGGGTTCATTCGCTGCTGGGGTGATGATATCAACTACC
GATCTTGCGCAACATACACTAGAACAAATAGAACCCATTCGTAATTTTTTTGCTGCTCTC
TTCCTTGCCAGCATTGGGATGCTGATAAATGTTCATTTCCTCTGGAACCATGTTGATATA
TTGGTAGCTTCTGTCATATTAGTCATAATCATAAAGACAACCATAATTACCACAGTTGTA
AAAGGATTTGGTTACAATAACAAGATAGCACTGTTTGTAAGATTTTGTTTGATGGTAATT
GTTAATATTTGCTTCTTG
>UniGene2907
ATGGGTTCGAAATCGAAGAGCGATAACCCTCACACCGGCGATGGTGCCAGCCCTGGGAAG
ATTTTCATAGGAGGATTGGCTAAGGATACAACATATGCTACTTTTAACAAACATTTTGGT
AAATATGGAGAGATAACTGATTCTGTGATAATGAAAGATCGTTACACTGGTCAGCCTAGA
GGTTTTGGTTTTATCACCTATGCTGATCCTTCAGTTGTTGACAAAGTTATTGAAGATGAT
CATATCATCAATGGGAAGCAGGTTGAGATAAAAAGGACCATTCCTAAGGGTTCTGGTCAA
TCAAAGGATTTTAAAACTAAGAAGATTTTTGTCGGTGGAATTCCATCAACTGTTTCAGAA
GATGAATTCGAGAATTTCTTCTCCAAATATGGGAAAGTGATGGAGCACCAGATTATACGA
GATCATGAAACAAACCGTTCTCGAGGTTTTGGATTTATAATTTTTGATAGTGAAGAAGTT
GTTGATGAAATGTTATCCAAGGGAAATATGATTGATATGGTCGGTACTCAGGTAAGCTTA
TTTAGATGTCCCCAAAGAAAG
>UniGene2922
GTTCTGCTATGGATTGTGATCCCAAGTTTAAAGGGTTCATCAATGGCACATATCAGAATC
ATAATTCGAATCAGTATCATATTTCAATATCTTCTAAGATTATATCTTATTGTTCCTCTT
TCATCCCAAATCAACAAAGCTACTGGTGTTGTTTTAGAAACAGCTTGGGCTGGAGCAGCT
TATAATCTGGTTCTCTATATGTTAACAAGCCATGTTTTGGGATGTCTGTGGTATCTGTTA
GCGATCGAACGACAAGAAGATTGTTGGAGAGAAGTTTGTCATCTTCAACAATCAGAATGT
TATTCACTTATGGATTGTAGTCCTGCAAATGATCCTATCAGAAAATTATGGTTAAAATCT
AGCAACGTCTCAATTCTATGCAATCCAAGCAGTGGATTCTTTGCTTTTGGCATTTATACT
GATGCTTTAAATTCTCAAGTTACTTCCAAAAGCTTTTTGAAGAAATTCTTCTACTGTCTT
TGGTGGGCATTGCAGAATTTGAACTCTTTAGGCCAGGGACTTTCTACAAGCACTTATCTT
GGAGAAATAATTTATGCTATGATTGTTGGGATTGTTTCATTGATGCTTTTT
>UniGene2964
GAACTCGCTGTGTACGACGCCATTGCCATTTACGTTTCTTCTTCGATATCTTGTCCTTTT
CGTCGCTGGGCGGTCATGTCTGGAAACACTAGTTCCTCAATTTACATAGGTAATTTGGAC
GAGAGAGTGACCGATAGGGTTTTATACGATATTCTAATCCAAGCTGGGCGAGTGGTGGAT
TTGCACATTCCAAAAGATAAGGAAACTGATAAACCCAGAGGTTTTGCTTTTGCAGAATAT
GAAACCGAAGAGATTGCAGAATATGCTGTCAAGCTTTTCAGTGGTCTTGTGGTTCTCTAT
AATCGGACTCTGAAATTCGCCATTTCTGGGCAAGACAGGCCCTCACCAAATCTTCAGAAT
GGACCTATGTCAGCATCAAATTTGTCTAACAATCCCCGGTCATATCCCCTCTCAGCAAAC
AGTGGAGATAACCCCCATCAATCTATGAGGTTGTCTTCGTCTTGCAGGGTTTCAGCTTAC
CCTTACAATCATTCCCAAGTGCCTCTTTCTCCTGGTGTAACACACCATCATAATGGATAT
GGGTCTCAATTCAATGGCTATGATAATGGTAGAAGAGTATTTGATAAAACTAGCCGTTTT
AGGTCACGCCGCTATGATTCAAGTCATCATACATCATACCCT
>UniGene2973
AGGTTCCACAGTCCGTCGGAGTTTGACGAGAAGAAGCGAAGCTGCCGGAGGCGTCTCTGT
GATCATAATGCAAGGCGTCGTAAGCCACAGCCTGAATCAGTTCATTTGAATCCTGCAAGA
CTATCTTCATCTTTATATGACAAGAGGCAACAGATGACACTCGTTTGGAACAGGGCCAGG
CCGAATGTTAATATGCCATGGGAAGGCATGTCCAGCCTCAAATTCACTATAACTAATGAG
TGTGTAACGAAACCTGCAAGGGTCGGGGTTATTGATGGGCAGCTTCGTTTCCCTGGGAAT
GAGTTAGCAACTTCCATTCCCATGCATTCTCATGATCCTAAGAGCTTTTTGCCATCCAAG
GCCAAGGTCACCGCAGCCGAGGTTCTCAACCAAGGTCTGGAAGCACCAATTATCTCATCC
AATGTGGATGCGTCACAGGATCCTTACCGTGCTCTCTCTCTTCTGTCAACGAATTCTTGG
GTTCCATCATGTGAGCCGAAGTCCATTATTTCACATGATCAGCCTGCACACACCAGTCTG
CCTTCTCAGCCACTGATCATGCCCCAAGGACCGATATTTGGGCCGTCCGATTACTGGAAG
GCCGAACAACATTCCGACGCTCGAGTGCATACTTTGACGGCTACAGACAATAACGACAGT
AATGGTTACTTCCAAGAGTTCCAACTCTTAAGGAGCCCATATGACAATGATTTTTACTCT
AGTCATTTGAAC
>UniGene2974
ATGACTTCGCCTCCGACAAGGAAGAAAAACTCGGCAGCTGAAGCTGTGTTTGTTCAGCCA
TCTTCTCCAAGATTTGCTGTTAGTACTCCCACATCCGCGGCTCAACGGAGAATAGGTATC
GCCGTTGATCTTAGTGATGAGAGTGCTCATGCTGTGAAATGGGCTGTTCAAAACTATCTC
CGACAAGGAGATGCTGTGATTCTTGTCCATGTGGCGACCACTGACATCTTATACGGTGCT
GATTGGGGTGCTATCGACTTATCTATAACTGATTCTGAGAACCAAAGTGAAGAGCGGTCA
CAGAAAAGGATTGAAGATGAATTTGACTTTTTTACTACTACTAAAGCCAATGACTTGGCT
CAGCCATTGGTGGAAGCGCAGATTCCTTTCAAGATTCATATAGTGAAGGATCATGATATG
AAGGAAAGGCTTTGCTTGGAGGTGGAAAGGCTTGGACTTTGTGCTGTAATTATGGGTAGT
AGAGGATTTGGGGCTTCGAAGAAAACTACCAAAGGAAGGCTTGGTAGTGTTAGTGATTAC
TGTGTGCATCACTGTGTGTGTCCTGTGATTGTCGTGAGGTGCCCTGAAGAGAAGGACGGC
GGTGGTGAAGGATCGGTTGGTAGATTTAAGGAGGGAGACAAAGATGGGGAGCTGCCTCTG
GTGGCGGAGGAGGCAGAACATGGGCATTGAGCTGTTTCCCATGAGCAAGCAGGTTTG
>UniGene2981
GTTCTGCTATGGATTGTGATCCCAAGTTTAAAGGGTTCATCAATGGCACATATCAGAATC
ATAATTCGAATCAGTATCATATTTCAATATCTTCTAAGATTATATCTTATTGTTCCTCTT
TCATCCCAAATCAACAAAGCTACTGGTGTTGTTTTAGAAACAGCTTGGGCTGGAGCAGCT
TATAATCTGGTTCTCTATATGTTAACAAGCCATGTTTTGGGATGTCTGTGGTATCTGTTA
GCGATCGAACGACAAGAAGATTGTTGGAGAGAAGTTTGTCATCTTCAACAATCAGAATGT
TATTCACTTATGGATTGTAGTCCTGCAAATGATCCTATCAGAAAATTATGGTTAAAATCT
AGCAACGTCTCAATTCTATGCAATCCAAGCAGTGGATTCTTTGCTTTTGGCATTTATACT
GATGCTTTAAATTCTCAAGTTACTTCCAAAAGCTTTTTGAAGAAATTCTTCTACTGTCTT
TGGTGGGCATTGCAGAATTTGAACTCTTTAGGCCAGGGACTTTCTACAAGCACTTATCTT
GGAGAAATAATTTATGCTATGATTGTTGGGATTGTTTCATTGATGCTTTTT
>UniGene2986
CGAAGCTGCTCGACTGCTGCTCCATTTAGGCAACTTTTCAGAAGTGGTGTCTTTGTTTTG
ATTTTCAATCTCCTTCAGATGGCTTTGGTTGTAATCTGTGGGCAGCCATGCAGTGGGAAG
TCCACAGCTGCACTTTGCTTATCTGAAGCTCTCAAAGAATCAGAATCTAAATTAAGTATT
AGAGTCATTGATGAGGCTTTGTTCCATCTTGATCGTAATCAGAGTTATGCCAACATGACT
GCAGAGAAAAATTTAAGAGGAGTTCTCAGGTCTGAAGTTGATAGATCTGTCTCAAAAGAC
AATATAATCGTAGTAGATTCTTTGAACAACATCAAAGGCTACAGGTATGAATTATGGTGT
TTGGCTCGTGCTGCAGGGATAAGATATTGTGTGCTATTCTGTGATATGGATGAAGATCAG
TGTCGAGAATGGAATGAAAAACGGGTAGAGAGGGGAGAAGCTGCATTTAATGGTGTCATA
TTTGAGGACCTGGCCAGAAGGTTTGAGAGGCCGGACAGAAGAAATCGATGGGACTCTCCT
TTGTTTGAGTTATGGCCATATAAGGATGGGATTCAGAAATCTTCTGCAGCCATTTTAGAT
GCTGTTTCATACTTAACAAAAGAAGCGGACTTGAAATCTCGAGATGTCAAAATTTTACAA
CCAACCATTGCAACACAAACTACACGGTTTTCGGAGGCTAATTCTCTTTATGAGCTGGAT
AAGGCAACCCAAGAGGTGATCAGTGCGATTGTGGAAGCGCAATCCCAGGCCATTGGGACC
CCACCAAATGGTGTTTCTATTGGTCAGGGTCTACCACTTCTCAATATTTCAAGATCTGTA
GGGTTGCCAGAGCTGCGGAGATTGCGGCAAACTTTCATTAAGATGACAAGTCAGACAAGC
TTGAGCGGGCGACCCCCACCCTCGGATGCAGAGAGTGCGAGAAGGATGTTTGTGGATTAC
TTGAATTGGGAACTTGGAACTGCT
>UniGene2988
CAGATTACTCAGGTTTATGGGTTTTATGATGAATGCCTACGAAAGTATGGCAATGCTAAT
GTTTGGAAGATCTTCACAGATCTTTTTGACTATTTTCCATTGACTGCCTTGGTTGAATCA
GAAATATTTTGTCTGCATGGTGGATTGTCACCATCAATAGAAACCCTGGACCACATAAGA
AATTTTGATCGTGTTCAGGAGGTTCCTCATGAAGGTGCAATGTGTGATCTTTTATGGTCT
GACCCAGATGACCGATCTGGCTGGGGTATATCACCTCGTGGTGCTGGGTATACTTTTGGA
CAGGATATATCTGAGCAATTTAATCATTCAAACAACTTGAAGCTGATTGCTAGAGCGCAT
CAACTTGTAATGGATGGATTTAATTGGGCTCATGAACAAAAGGTAGTCACCATATTCAGC
GCACCTAATTATTGTTACCGATGTGGAAACATGGCATCTATTTTGGAAGTTGATGACTGC
AAGGGGCACACTTTCATTCAGTTTGAGCCAGCTCCTAGGAGGGGAGAGCCTGATGTGACC
CGTAGAACGCCTGATTACTTCCTA
>UniGene3015
CATGTACAGAATGAAAACTTCATTCTCGATTCTACGAGAATTTTTATGAAAGCCTTTCAT
TTGCTTCTCTTCGATGGAAGTTTTATTTTCCCAGAATGTATCCTAATTTTTGGCCTAATT
CTTCTTCTGATGATCGATTTAACCTCTGATCAAAAAGATATACCTTGGTTATATTTCATC
TCTTCAACAAGTTTAGTAATGAGTATAACGGCCCTATTGTTCCGATGGAGAGAAGAACCT
ATGATTAGCTTTTCGGGAAATTTCCAAACGAACAATTTCAACGAAATCTTTCAATTTCTT
ATTTTACTATGTTCCGCTCTATGTATTCCTCTATCCGTAGAGTACATTGAATGTACAGAA
ATGGCTATAACAGAGTTTCTCTTATTCCTATTAACAGCTACTCTAGGAGGAATGTTTTTA
TGCGGTGCTAACGATTTAATAACTATCTTTGTAGCTCTAGAATGTTTCAGTTTATGCTCC
TACCTATTATCTGGATATACCAAGAAAGATGTACGGTCTAATGAGGCTACTATGAAATAT
TTACTCATGGGTGGGGCAAGCTCTTCTATTCTGGTTCATGCTTTCTCTTGGCTATATGGT
TTGTCCGGGGGAGAGATCGAGCTTCAAGAAATAGTGAATGGCCTTATCAATACACAAATG
TATAACTCCCCAGGAATTTCAATTGCGCTTATATTCATCACTGTAGGAATCGGGTTCAAG
CTTTCCCCAGCCCCTTCTCATCAATGGACTCCTGACGTATACGAAGGAGTGCGGTTCGTT
CGAAAAATTCCTACCTCTCTATCTATCTCTGAGATGCTTGGATTTTTCAAAACTCCATGG
ACATGCAGAAGAGAAATGCTATCCCCACTCGGA
>UniGene3017
ATGACTGCCACTCTGCTACAATTGTCTATCCTATTCTCACCTTTAAACACTTCCCAAGAA
GATATATCCAAGAAACCCATTCTTATTCATTCTCTATCGACTTCAAAGATTGTTTCTTTC
AATCAAAACAGGTTCAAATTAAGGGCCTATAGGGAGAAATGGAGCCTATTCGGAGCGGGG
CAGGAGAAAGATGGGATTTTGGTCAAAGATGAGAGGTGGAGGAAAAAGAGGAGAGTTGTT
TTGGTGAGGTTTAATGAGGGATTTGGGTTTAATGGCGGTGGTGGAGGCGGAGGCGGAGGT
GGGAGAGATGACAATGACACTATTAGGCTTCTGGGTAATGTTGCTTTGGCTGTTGGTCTA
ACTTATCTTTCAATGACTGGACAGATTGGTTGGCTTTTTGATGCTATTGGCTGGGTTTTG
GATGCTATTATTTCTCTATGGGTATTTGTTTCTCTTATTTCTGGTTTAAGAAATTTTATT
TATTTGATAATTTGATTACTGATTTATGTTATCTTTCAGCTTCTGGCAGTATTAGTGCCC
ATTATTGGTTTGGGAGCTTTTCTCTGGTGGGCAGGAAGGGATATACTTCAAGGAACTTGC
CCCAATTGTGGAAATGAGTTTCAGATTTTCAAATCAACTCTAAATGATGAATTGCAGCTC
TGTCCCTTCTGTAGTCAACCATTCTCAGTAGTGGGAGAAGAGTTTGTGAGCGATTCAGTG
AAGTTCTCCAACAGTTATATGCCATTTGGACAAGCATACAATGCTGGTTCCAAGAAAGGA
AAAGACTCTTCTTCAGAAGTTGTTGACATTGAAGCTGAAGTAAAAGATGCAGAA
>UniGene3019
TTTCCCAATGCAGGTTCCTCTTTTTCCATTTTAAGTCGTAATTTTATAGAGCACTGCATT
TTGGGTGCAGAAAACCTTCCCAGAATCGTATTGATGTATTTGTCAAATACACGTTCATCC
CTAACCAACTACTTCTCCACTGTCCTATGTAATTCTGATCAGTTCAACAGGACTGTGATA
AACCATAACTTGCAATATGTAGCCTTTGAGAAGACTAATAAGCAGGCAAACCACACCTTC
GACGCTAGAGAATTTGATGTTATGATACGAAGTGGGGCTGCCTTTGCAAGCCACTTTCAA
GACAATGATTCAGTGCTCGAACACATTGACCGGGAAATTTTGGGGCGAAATTCTGGAGAG
GTCATTCCTGGTGGGTGGTGCTTGGGTGAACCTGAGAATACAACATGTTCAGTTTGGGGC
GATGCTAACATTTTACGGCCAGGTCAAGGAGCAGCGAGGCTCGAAAAACGGATTGTTAAA
TTGTTGTCAAAAGGTGCATTTCGATCTCACCAATGTATGGTAGAA
>UniGene3023
ATGGGGGTATATCTCAGCACTCCTAAAACTGAGAAGGCCTCAGAAGATGGTGAGAATGAT
AGACTTCGATATGGGTTGTCTTCCATGCAAGGGTGGCGTGCAACCATGGAAGATGCGCAT
GCAGCTTATCCAGATTTGGACAGTTCAACATCTTTTTTTGGTGTTTACGATGGCCATGGA
GGCAAAGCAGTAGCTAAGTTTTGTGCTAAGTACCTTCACCAACAAGTGCTTAAGCATGAA
GCTTATGTAGCTGGAGATTTGGGCACTTCTTTACAGAAAACTTTTCTCAGAATGGATGAG
ATGATGTGTGGACAGAGGGGATGGAGGGAATTAGCCATATTGGGTGATAAGATAGATAAG
GTTTCTGGTATGATAGAAGGACTGATATGGTCACCTAGAGGTGGTGAAGTCAACTGTCCT
TTTGATGATTGGCCTGCCGAGGAG
>UniGene3024
TGCTTTTTAATGTTTCAAAGTCCCAAATCACTCACAGATGAATTGAATTGAATGGTTTCA
AATTTTAGGTGGGGACAAAAAAATGAAGAAAAGAAGATGCATTTGCTAGCATGGAGAAAA
CTATGTGCAAATAAGGAGGAAGGAGGGCTGGGCTTCAGATATTGGGAGGATTTCAAACTA
TCTTTGTTAGTGAAACAAGGGTGGAGGGTTCTCACAAAACCAGAATCCTTACTGTCAAGA
AAGTTGTACAAAGGTAAATATTTACCACATTGTTCTTTCTTAGCGGCGAGAGGGGGAAGC
AATCCCTCATGGGGTTGGCAAAGCATATTGAAAGGAAGAGATGTTTTGGAAAGAGGAATT
AGATGGCACATTAGGTATGGGCGTTAGGTTTCATGTTTTGACGATCCATGCCTGCCAGGA
GATTATCCTTTTAAACCAGAGAGAAGAACAACTACTGCTGAAAGAATAGAGTGGATTAAG
GAGCTCATTGATGAAAGGAGAGGAGTATGGAAAACGGATAAAATTATCAGGCAATTTAAG
AAGGAAGCTGCGGAAAGAATCTTGTCAATGCCACTGGTCGTCTCGACAGAAGATGATAAG
CTGATTTGGAGCTTCACAAAAAATGGTGATTACAGTGTAAAATCGGGTTACAGAACTGCT
AGCAAGCTACTAAATGAAAATGCATCATCACAACCAGGGAGAGAAGTATTCCATTGGAAA
ATCTGGAAGATAAATATCCCAAGAAAGTTACAATTCTTTCTATGGAGATTGTTGAGGGGA
GTATTACCAATGGGAGCTAGGATTCAACAAAGGTTACCATATGCGTCAGGTGACTGTCCT
TTTTGCGGAGAAACGGAAACAGAATTATACTTGTTCTTCAGGTGTACT
>UniGene3027
AACATGCAAAATAATAAAAAAGGCTTATGGATTATTGACACATGAGCAACACATCACATT
ACCAATTCTTTATCACATTTTGATACCTTAACCAAATTACTAAAATCGGCACCTGTAGAC
TTACCAGATGGAACACAGAAATTCATTACCCATATAGGCAACATAAAATTGCATGATACT
TTGGTTTCAACCAATGTACTATATGTGCCTAGCTTTAAATGCAACATATTGTCAGCAAGT
ACCCTAGCCAAGAAAAATAAAATTTCAGTTAAAACATTACCTAGCTCATGTATTTTGCAG
GATATTCTGACTGAAAAAGAGATTGCTCATGGGAAAGAGATTGGAAATCTTTACTTGTTA
AATTGTGAATCTTTTAAGAAGCCTATTATTACTAGTTTACATGTTGATTGTAATAACCAT
GTAGAATATGTCAATTACTTGTGGCATGTCAGACTTGGACATATTTCTGAAAAAAGACTA
AAGCATATTTCTCAAATACCAATTGTCAATTCAAATTTCATGTGTACTGTATGTCCTATG
TCTAAACAACAAAGGAAACCATTTCCAACTAGTAACAGTCAGTCAGTAATACCTTTTGAT
CTCATTCATATGGACCTTTGGGGACCATATTCGATAAAATCCCTCACCAATGCTTACTAT
ATGTTGACAATTGTTGAAGACTATAGTAGGTACACATGGACTTACATGTTAAATAATAAA
CATCAAGTTTTTCATGCCATTGAAACCTTTATCAACCATGTGGAAAACCAATTCAAAACT
AGAATAAAAACAGTTAGAACAGACAATGGCACTGAATTTCTTAACCAAAATATTCATACC
CTATTCAAAACCAAAGGAATTTTTCACCAATTATCATGTCCTTACACCCCCAACAAA
>UniGene3037
TTGCAGTTTCCTGTTGGGCGTATCCATCGTCTTCTGAAATCAAGAGTAACAGCTCATGGA
AGAGTTGGTGCTACTGCAGCGGTGTACTCTGCTGCTATCCTGGAGTACCTAACAGCAGAA
GTATTGGAACTAGCTGGTAATGCAAGCAAGGATCTCAAGGTGAAGCGTATAACACCGAGG
CATTTGCAACTAGCAATTCGCGGTGACGAAGAACTCGACACCCTTATCAAAGGAACCATA
GCTGGAGGTGGTGTGATCCCTCACATTCACAAGTCACTAATCAACAAATCATCCAAGGAG
TAA
>UniGene3039
AACATGCAAAATAATAAAAAAGGCTTATGGATTATTGACACATGAGCAACACATCACATT
ACCAATTCTTTATCACATTTTGATACCTTAACCAAATTACTAAAATCGGCACCTGTAGAC
TTACCAGATGGAACACAGAAATTCATTACCCATATAGGCAACATAAAATTGCATGATACT
TTGGTTTCAACCAATGTACTATATGTGCCTAGCTTTAAATGCAACATATTGTCAGCAAGT
ACCCTAGCCAAGAAAAATAAAATTTCAGTTAAAACATTACCTAGCTCATGTATTTTGCAG
GATATTCTGACTGAAAAAGAGATTGCTCATGGGAAAGAGATTGGAAATCTTTACTTGTTA
AATTGTGAATCTTTTAAGAAGCCTATTATTACTAGTTTACATGTTGATTGTAATAACCAT
GTAGAATATGTCAATTACTTGTGGCATGTCAGACTTGGACATATTTCTGAAAAAAGACTA
AAGCATATTTCTCAAATACCAATTGTCAATTCAAATTTCATGTGTACTGTATGTCCTATG
TCTAAACAACAAAGGAAACCATTTCCAACTAGTAACAGTCAGTCAGTAATACCTTTTGAT
CTCATTCATATGGACCTTTGGGGACCATATTCGATAAAATCCCTCACCAATGCTTACTAT
ATGTTGACAATTGTTGAAGACTATAGTAGGTACACATGGACTTACATGTTAAATAATAAA
CATCAAGTTTTTCATGCCATTGAAACCTTTATCAACCATGTGGAAAACCAATTCAAAACT
AGAATAAAAACAGTTAGAACAGACAATGGCACTGAATTTCTTAACCAAAATATTCATACC
CTATTCAAAACCAAAGGAATTTTTCACCAATTATCATGTCCTTACACCCCCAACAAA
>UniGene3048
AAAGTATTACGATATTTTCCTTTAATACATAGATTGCAAAGGTTGTATGGATCAACAAAC
ACATCTGATGAAATGCGCTGGCATGATGAATCTCGTAAAAAAGATGGGTAGATCAGACAT
CCTGTCGATGGGGAAGCATGGAAAGCATTTGATGAGAAATTTCCTGATTTTTCATTTGAT
TCACGTAATGTAAGGTTAGGACTTGCTAGTGATGGCTTTAATCCCTTTAGAACTATGGCT
AATACCTATAATATATGGCCTGTTTTATTGATCCCATATAATATGTCACCTTGGACTTAT
ATGAAGCAATTTTCTTTTATGTTGTCAATGATAATTCCTGGGGAAAAAGGACCTGGAAAT
GATATTGATGTTTATTTTCAACCTTTAGTGAAAGAGTTACATCAATTGTGGGATAGAGTT
GTGACATATGATGCTTCTAAGAGACAAAACTTCCTTTTGCGAGCTATATTAATGTGGACA
ATAAATGACCTTCCTGCTTTTGCATACTTATCTGGTTATAGTACTAAAGGTAAATTTAGT
TGTCCAGTTTGTGCTGAGTTTACACATTCAAAATGGTTAGATAAAGGTGGGAAGTATTGT
TATATGGGTCATCGTCGGTGGTTACATAAAGATCATACGTTTAGAAAACAAAAAAAAAAT
TTTGACGGCACTGAAGAGTTGAGTGATGCACCTATTTGAGGCACATGTAGTGATGTCTTA
AATAAATTAGATGGCATTGAATTCATATTAGGTAAGTATAACAAACCTAGAAAACAGACA
AAGGACAAAACTCCAATTGATTGGTGGAAGAAGAGGAGC
>UniGene3053
AAATACAATATTCAAAACCAGTTACGGAGAGAAATGGAGATCCAGAGTAGCCTACATCAT
CCGAATATTCTTCGTCTATATGGTTGCTTTGACGATGATGAGCGAATTTTCTTGATACTG
GAGTTTGCTCTACACGGCGACCTTTTTGGAGAGCTTAAAAAGAAAGGTTATTTCGGTGAG
AAGCAAGCTGCGACGTATATTGCAAGCCTTGCAAATGCATTGGCT
>UniGene3060
GGAAAAAGCAGATCAACAGTGTCACTTTCTAGAGAAGGCAAAGCCCGTTGTGTTGAGTCA
CATGCTCAGAACACAACACATATTTTACCTGTTGAATCTGTTAATGGGAATAATCCAAAT
CAAGATATGGACTTGGATGTTCAAGTTGATTCCCTAGCTAGAAAATTCAATGCAGAATCT
AGTACAGAGGAAAATGTTATAAGCAGCACTATACATGGTGTGGGCTCTAATCATGAGAAC
TTACAGTTGAAGAATCTGGCTCTGCCATAGAGTAATGAATCAGAGGGCAATGGAGGTTCA
TGTAGAAAGACAAATAGTGAAACCCCAACTTGAAATATGACAGGGGCTGAGCTAATACAA
GCTGATCTAGATTTGAAACTACTTCCGCTGCAAATCTTTTACCTAAAAAACCACGTTGAT
TGGGGCATCCAAAAGTCAGATTCAAAAATTTTGTTCTCATTGGGGAGTGAACCTGTTGTC
AATAATGTGAAACCAACAAAGGACAGAGACTCAAAAGTTATTTGTTCAAAGTTTTTTAAG
AGATCAAAAGAACTGAACCTCAACTATGTCAGCCACCAACCACTGCCATGGAAGTTCCCT
CATCTGGGTGTCAAGGAATTG
>UniGene3067
AAAACCAGCAAAGACATCAAGACTATTGCTGAATATTTGTGTGAAATAAACACACTTGTA
GATGAACTCGCAGCTGCTGGGTCACCGATTGACAATTATGAACTTGTTAAAATTCTCAGT
GGACTTGGTCCAGATTACGAGGTGATAAGTGTTGCAATTCATGCACGAGATACTCCAATT
AGCTTTGAAGAAATACAAGACAAGCTGACTGAACATGAATTATTCCTTAAGCACGAGGAA
ACAAAGAAACCTCATGCTCCTATCATAGTTCAGGTTGCTCATTCAATAAATTCAAGTTCG
AATGGTTCTGGTTCGCGATCAAATCATCGTTGGAACAATCAGACCTCACGTCCTTATTCT
GCTCAGTCTCGTTCTACACCGAAAAATAATTTTAGGTCCTCTAATAAATCACAATTCTCA
CAAGGATCCTATCAGCAATGGCAGAATTGGCGTCCCTCATATTCAGGTTCAAATCGGTCC
AAAGTGCAGTGTCAATTATGTGGACGATATGGACATATAGTCAATGACTGTCACTCACGA
TCTCACAATCATTTTGAGGCAAAGGCTATGTTTGCTGTAAGTAATTCGGGTGACTTTAAT
CCTTGGGTTATTGACAGTGGTGCAAATCAGCATGTTACGAATAATTCAATGAATCTTCAG
CCTCCTCATGAATAT
>UniGene3070
TCGCGGATTAAAATGGTTTCTACTCCTCATCTCATACCTTGCATTGATATTTCTGCTTCT
GGGAAAGATCGGCCATTGATAGCTCCTACAGGAAGCATGGACTCGTTGGCACAAACTCCT
AAATTCCCTGGAAATTATGTAAAGGAAATTGCATGCGGAGGCCGGCATAGTGCTGTAATA
ACAGATGCTGGAGTTTTATTTACGTTTGGATGGGGTCTTTACGGACAGTGTGGGCTAGGA
AGTACAAATGATCAGTTAAGACCTACTTGTGTGCCTTCTTTTTCGGGAACTCGTGTAGAA
AGAGTTGCTGCTGGGCTGTGGCATACTGCATGCATTACTGCTGATGGTCGCGTTTACACC
TTTGGCGGAAATCAGTTTGGACAGCTGGGAACTGGCGTTGACCAGGCTGAGACTGAACCT
AGACAATTAGATACACCAAGTCTGGAAAGCAAGCGTGGGAACATGGTATCTTGTGGAGCT
CGACATAGTGTCATTCTCACA
>UniGene3071
AAAACCAGCAAAGACATCAAGACTATTGCTGAATATTTGTGTGAAATAAACACACTTGTA
GATGAACTCGCAGCTGCTGGGTCACCGATTGACAATTATGAACTTGTTAAAATTCTCAGT
GGACTTGGTCCAGATTACGAGGTGATAAGTGTTGCAATTCATGCACGAGATACTCCAATT
AGCTTTGAAGAAATACAAGACAAGCTGACTGAACATGAATTATTCCTTAAGCACGAGGAA
ACAAAGAAACCTCATGCTCCTATCATAGTTCAGGTTGCTCATTCAATAAATTCAAGTTCG
AATGGTTCTGGTTCGCGATCAAATCATCGTTGGAACAATCAGACCTCACGTCCTTATTCT
GCTCAGTCTCGTTCTACACCGAAAAATAATTTTAGGTCCTCTAATAAATCACAATTCTCA
CAAGGATCCTATCAGCAATGGCAGAATTGGCGTCCCTCATATTCAGGTTCAAATCGGTCC
AAAGTGCAGTGTCAATTATGTGGACGATATGGACATATAGTCAATGACTGTCACTCACGA
TCTCACAATCATTTTGAGGCAAAGGCTATGTTTGCTGTAAGTAATTCGGGTGACTTTAAT
CCTTGGGTTATTGACAGTGGTGCAAATCAGCATGTTACGAATAATTCAATGAATCTTCAG
CCTCCTCATGAATAT
>UniGene3080
ATGTTGCTGAGGGCCGCTTCAGGTTTTCCTCTGACTAGCAGACAGGGCGATTCCGTCATG
GCTATCCTGAGTTCGTCGATGCCGAAACGGCGAAAAAGCAGTAACCTTTCTGCCATGGCG
GAAAGCAGCAGTTTGCAGCTGACTGGAGTAATATTTCAGCCATTTGAAGAGGTTAAGAAG
GATGCTTATTTGGTTCCGATATCTCCTAATGTTTCTCTTGCTCGCCAAGTGTACGAAGAT
GAATGTGAAGCGGCTATTAACGAGCAGATCAATGTGGAGTACAATAACTCGTACGTATAC
CATGCCATGTTTGCATATTTTGACAGAGACAACGTTGCCTTGAGGGGCTTAGCCAAATTC
TTCAAGGAGTCTAGTGAAGAAGAAAGAGAGCATGCTGAAAAAATGATGAAGTATCAGAAC
ATTCGTGGAGGGCGGGTGATTCTTCACCCAATTCTGAATCCTATTTCTGAATTTGAGCAT
GTGGAGAAGGGAGACGCATTGTATGCTATGGAACTGGCTTTGTCTTTGGAGAAGCTGACA
AATCACAAACTTCTGAGCTTGCACAGTGTGGCAGAACGAAATAATGATCCTCAAATGCAA
GAATTCATCGAAAGCGAGTTTTTAGGTGAACAGGTTGAAGCAATTAAGAAGATTTCAGAG
TATGTGACTCAGTTAAGGATGGTTGGCAAAGGACATGGAGTGTGGCACTTCGATCAGACT
CTTCTCCACGAGGGT
>UniGene3089
CATGATTCTTGGACTCTTCATTTTCTAAGTAGCACTCGGGGGCCAATATGCCCTTCACCT
TCCAGGTGCAATGCTTTTGTCTGCCAATCTCTACTGACTCCAGGAGGAGGAAATGAGATT
CCTGTTCTAAAATCTGCTTCTGTGATCTTTACTAGGTCATATGATGCCATATGTGGAAGT
TCTGTTGTCCCTAAGTTGATCCAAGCTGTTGGTATCATTGTTTTTGCTGCATGGGGTCTC
GCCCCACTTATGCGTCTGAGCAGGATTTTTTTTCTCCAG
>UniGene3110
ATCAGAAATGAAAGGACTAACTACTTATATGGATTGTCTTGTTGTTGCAACCGCAGATAT
GTAGTGGATGCTGCAGATAGAGACAGTGTTCCCATATCACGAAGTGAATTGCATGAACTC
CTCCAAAAACCTTCTTTAACTGGAATTCCTTTGCTTGTCCTTGGTAACAAAATCGACAAG
TCTGAAGCTCTTTCAAAACAGGCACTGGTTGATCAGCTAGGTCTTGAATCCATTACTGAT
AGAGAGGTCTGCTGCTACATGATCTCATGCAAGGAATCGGTGAACATAGACGTTGTGATT
GACTGGCTAATCAAGCACTCCAAAACGGCAAAA
>UniGene3111
CCCATATCCAAGGGGTACCATATTTTTTACTTTACTCTTTTCTCTAGAGAAGAATAACAG
TTAACATTGGAGCATATTGCAAGATTCACAATATAGTATGAAGAATTAGCTAACATGGAG
AATTTTCCTTACTTCAATCTTTGACTAATTCCTAACTCTTTGACAGGTACTGCTTTCTCT
TGGTATTTTTCACTGCCAAGGGATTTAGTTTAGACTTGGCAGTAGATGGAACATTTGTTT
TATAATTAGTTCTATAGAATGGAGCCAAATGTGTGCATATTTGATCTGTCAAGGTTATAC
CAGAGAGGAGGAGAGTCAGCTGATTCCTACATTGCAAGATTCAAGAGACTTAGAAACATA
TGTAAGATATTTTTACCAGAGCAGGAATTTGTGCGGATGGCACAAAGAGGTATGGATGTA
AAGCTCTAGAAGAAGTTTGAGGGAATGGAATTCTGGGACTTCTATGGATTATCTGCCAAA

>UniGene3115
ATGATCGATGTTGCAAGTGATTAGGAAATTGATTCTCTTCTCTACGATTTTGATCAAATC
TACGAGAGTAGAATAAGTGAAATCCAATTGCTAAAATCAAATTGGAGTGCTGAAATTAAG
AATAGGGAGGCTCTCGAACTCACTTGCCAAAATTTGAAACAAGAAAACAAGCAATTGATG
AAATTATACACAGAAAATTTCCACAATGTAGCGGAGCAGATACAGCTTCAATTCCGTGTC
AAATTTCAAAACCTAAAGGAAAAAATGAAAAGATTGAATGATGACAATCTTATTAAAGAA
GAA
>UniGene3116
TGGTGTGTGAGAAAGCGGAGGAAAGAGGCATCGGGGCTCAATGGTGGTTATGTTATGCCA
TCCCCTTTTGGTTCTTCACCAAGATCAGATACAAATGCCATAAAGACACATTCTACAGCT
CCTCTAATGGGAAGTGGTAGTTCTAGTTCCGATTTTGTTCATTCCCCAAGTGAGCCCGGT
GGATTAGGTAATTCAAGGTCTTGGTTCACATATGAAGAACTGCACAAGGCCACTAATGGA
TTTTCATCCCAAAATCTTTTGGGGGAGGGTGGGTTTGGTTCTGTATATAAAGGTTCCCTA
CCTGATGGTAGGGAGGTGGCTGTAAAACAGCTTAAAGTTGGCGGCGGACAAGGTGAGCGA
GAATTCAAAGCTGAAGTTGAGATTATTAGTCGAATACATCATCGCCATTTGGTTTCGCTT
GTGGGTTACTGCATCTCTGAGAACCGAAGGTTGCTTGTATATGACTATGTTCCGAACAAT
ACCCTTCACTTTCATCTTCATGGAGAAGGTAGGCCAGTTTTGGAGTGGGCAGCTCGTGTC
AAGATTGCTGTTGGAGCAGCTCGTGGAATAGCTTATCTCCATGAAGACTGTCATCCTCGG
GTTATTCACAGGGATATTAAGTCATCAAATATTCTTTTGGATAATAACTTTGAAGCCAAG
GTTTCAGACTTCGGGCTTGCCAAGCTAGCTCTTGATGCAAATACACATGTGACAACACGC
GTCATGGGGACCTTTGGATATATGGCCCCTGAATATGCATCAAGTGGCAAATTAACTGAG
AAGTCTGATGTATTCTCATTTGGAGTGGTGCTTTTGGAGCTAATCACTGGAAGGAAGCCT
GTGGATCCATCCCGACCGTTGGGTGATGAGAGTCTTGTTGAATGGGTAAATAATTTGATG

>UniGene3130
TTTCTCCCAGTACTTGCTTTTTTTTGCTGCATGCCAACTACATTATCAAGTGGAGTTGCA
CTGACTCAGGTTTGTTGATATCGTCTTCTACTTTAACGTACCTTTATGTGTTGCTTATTT
TTCTTTTTTGTTTTTTTTTTTCACTCTTTTTATTTTTCAGTGAATGACTTTATATGCTTA
ATGGTATCTTTTATTTCCCAAATGCAGCTTGCTGGAGGAAACTCTGCACTTGCTCTAGCA
ATGACAGTGATATCAAATCTTCTAGGAATTTTGATTATACCCTTTTCTATCTCCAAATTT
ATAGGTGCTGGTATTGGTGTATCTGTTCCAACTAAGCAACTGCTGAAAAGTCTTATTCAA
ATGCTTCTAATACCTCTCATTGTGGGAAAGGTTTTTCGAGAATCCTCCAAAGGTTTGCCA
GAATTTGTTGACAAGAATCGTAAGCTTTTCTCAAAGATGAGCGCAATCTTCCTCAGTTTA
GCTCCATGGATACAAGTAAGCAGGTCAAGCTCACTGCTCTTAATGGTTAAGCCTTCAGTT
TTCCTTATAGCTATTGGGATGGGAGTAATCCTGCATTTATTCCTGTTTGCATTTAACACG
CTAGCTTTACAAGGCCTCTCAACTGTATCTGGTGGCGACCAATCAATTTTTGCCAAGAAA
GAAAATGCCAGTGCTTTTGTCCTTGTCACAAGCCAGGTGAAGCTT
>UniGene3131
CTGTTGGTCGGTTATGATTTCCTGAGATTTGTTGAAGAGCAGATCGCTACTGGTCTTCCT
ACAAACTCTTACTTGTTTCGGCAGGATCAGCTTCTACGCAGTGCTATTATTGCGTCTCTT
TCTCCAGAGATCGTTCCCTATGTTGTGGGGGAAAAATCATCCCATGATGTCTGGACAACT
TTACAGAAGACATATGCTAAGCCATCACAGGCTCGAATCATGAGCTTGCGTGAATCTTTG
TTCACAACAAAGAAAGGGGCGTCGTCTATTACTGAATATCTTCAGAAGGTTAAGGCTATC
ATCACTCCACTCGCTGCTGCTGGAGTATCTGTCTCCAATAATGAGACAGTTCTTCATGTC
CTTTATGGACTACCGACGGAGTATAAGGAGGTTGCTGCTACTATTCGAGCTCGAGATACT
GAGATCTCATTCGATGATCTTCATGACAAGCTTACTGACTTTGAGAGTCAGTTAACTCGT
GACACTAGTATATTACCTGCTCCCACTACTGTCAATTATACGACTAAGCAGCGT
>UniGene3132
AAAAAGGGAAAATTCCAAAAATATTCAAAAACCCTAGACTGTCCTCAACTAGTATTTATA
ACACCCATGAGGACCCTCCGGACCAGTACACCGGATCAGCCTCTGCCTCTCTGCATTATG
TACTTTTGTCCCTAAGAAGAATATAGGAGGGAAAAAAAATACTATGATTCTCTTAGTCAC
CACCTTCTTTCTATTGTACTAGATTTTGATAGATAGAGAGAGAGAGAAATGAGGGGTAGA
TCAACTAAGCATGAAAGCAAAGAAGGAATGCAAATAGATAAACTTAATAAGTTGAAAGAA
GAACCTCATCTCTCTGGTGCTTATATTCGTAGTTTA
>UniGene3138
ATGTTGCTGAGGGCCGCTTCAGGTTTTCCTCTGACTAGCAGACAGGGCGATTCCGTCATG
GCTATCCTGAGTTCGTCGATGCCGAAACGGCGAAAAAGCAGTAACCTTTCTGCCATGGCG
GAAAGCAGCAGTTTGCAGCTGACTGGAGTAATATTTCAGCCATTTGAAGAGGTTAAGAAG
GATGCTTATTTGGTTCCGATATCTCCTAATGTTTCTCTTGCTCGCCAAGTGTACGAAGAT
GAATGTGAAGCGGCTATTAACGAGCAGATCAATGTGGAGTACAATAACTCGTACGTATAC
CATGCCATGTTTGCATATTTTGACAGAGACAACGTTGCCTTGAGGGGCTTAGCCAAATTC
TTCAAGGAGTCTAGTGAAGAAGAAAGAGAGCATGCTGAAAAAATGATGAAGTATCAGAAC
ATTCGTGGAGGGCGGGTGATTCTTCACCCAATTCTGAATCCTATTTCTGAATTTGAGCAT
GTGGAGAAGGGAGACGCATTGTATGCTATGGAACTGGCTTTGTCTTTGGAGAAGCTGACA
AATCACAAACTTCTGAGCTTGCACAGTGTGGCAGAACGAAATAATGATCCTCAAATGCAA
GAATTCATCGAAAGCGAGTTTTTAGGTGAACAGGTTGAAGCAATTAAGAAGATTTCAGAG
TATGTGACTCAGTTAAGGATGGTTGGCAAAGGACATGGAGTGTGGCACTTCGATCAGACT
CTTCTCCACGAGGGT
>UniGene3148
ATGGAGATGCTTGTTGTAGTTGAACAGCACAGAAACCAGTGCTATGACGTAATCAAGCCA
TGTAAGCAAGCTAGATTTGGGTCTTCACCTTCTAGACATTTCAGAGAGTTCAATTGCCGG
ACTTTCCAATCTGGTGCAGGTATATTGCCAACCCCCTTTAAGGCTTGTACTACTCCTGTC
ACCAAATCCACTCCTTCTACACCGTCACCTACTATCAAGACCCATTCAAGTATTCAGTCT
GTTGATAATACAAATCATAAGAATGCTTTGATAAGTTCTCCCATTGCTATCAATATCCCT
AGAAAGAAGACGCCATTTGATGACGAGTTGGATTTCTCCGGTGAGAATTCACCATTTTCT
GAGCTCTGGGCTGGACCTGCTTATTCAAATTCTCCACCGCCTAGTTCTTTGCCCATTCCT
AAGTTTTCAATGAGGCCAAAAAGAACAGCATCACTTGAGCTGCCAGCCTCTAATTCTGGT
ATCAAAGTGCATCCTATTGCTAAGTCTGCCCCTGCATCCCCCACAAGGGACCATAACCCA
TTTACAAAAGACCTGTTTCTTGGCGTTGACTCTGCGACTCAGACTCTGCGTCGCATTCTT
AACCTAGATGCGACAGATGAG
>UniGene3172
GGACATGGTGGGAGTGATGGACTGCATGCATATCTTCATTCTATTGATTACGCTGTCAGT
GACTTGAAATCATTTCTCGATAAAGTTGAAAGAGATCATCCTGGGCTTCCATGTTTTTGC
TTTGGTCACTCAACCGGAGCAGCCATTATTCTCAAGGCGGTGATGGATCCAAAAATTGAA
GCACGTGTAGCTGGTGTAGTGCTGACTTCCCCTGCAGTTGGAGTTCAGCCGTCTCATCCT
ATTTTTGCGGTGCTTGCCCCAATATTTTCCGTTTTGTTTCCAACGTTCCAAGTAAGTGCT
GCGAATAAGCAGGGGACGCTGGTTTCTCGGGATCCAGAGGCACTTGTAGCGAAGTATTCT
GATCCTCTAGTGTACACTGGATCCATAAGGATAAGGACGGGTTACGAAATTCTCCGAGTT
ACCACTTACTTGCAGCAGAATCTTAACAGAGTATCAGTTCCATTTCTAGTTCTCCATGGT
ACTGCTGATACTGTAACTGACCCAGAAGCTTCACAAAAACTGTATATAGAAGCTTCCTCA
TCCGATAAAACCATCAAATTATTTGAAGGATTCCTACACGATCTCCTATTTGAACCCGAA
CGACAAGAAATTGTGGATGACATAATTGAGTGGTTATGTTGTAGGGTA
>UniGene3181
TTAACCGGAAATGACGAATCCATGTTTGAAAAATTTAAGAAGTCTATGATGGTGGAATTT
GATATGACTGATATGGGAAAGATGCATTATTTTTTGGGTATTGAAGTGGTTCAATTTGCT
GGTGGGATTTTTATCTCACAAAATAAATATACACAAGAGATTTTGGACAGGTTTCAGATG
AAGAATTGTAATTCAGTTAGTTGTCCACTTGAGATAGGTTTGAAGCTCACAAACAATACT
AGAGAAAGAAGAGTTGACAGTACTATTTACAAGCAAATTGTGGGAAGTTTGATGCATTTA
ACTGCCACCCGGCCTGATATTATGCATGCTGTAAGTCTCATCAGCAGATACATGGAAAGC
CCCAGGGAGATGCATCTTTCTGCCGCAAAAAGAATCTTTCGCTACTTGCAAGGAACACTG
AGTTATGGTCTGCTCTACAAGAAAGGTGAAATCTCATATTTAATTGGTTTTACGGATAGT
GATTATGCTGGAGACGTTGACAATCGGAAGAGCACATCCGGTTATGTTTTTATGATGGGG
TCAACAGCAGTCTCATGGTCTTCAAGGAAGCAATCAATTGTGACTATC
>UniGene3189
TTAATGGAAAGCATACCATTGTGGCAAGGGGTCACTCTTTTTGGGATTGTTTCTTGGATT
GCCCTTTCTTCTTGTCTTAATGTGACCTTCTGGATTAGATCTCTTCTGCAACCTTGGGTC
ACCCATCATGTCGTCTCTAGCACTCCTTTTATTCTCCGGATCCAGAAGCACCAGCATGGA
TTCTTGGATGCTTTATTCTCTGGGTTGTCTTGTGTTGTTTCTGTTCCCTTTTACACTGGT
TTCCTTCCTTTGCTCTTCTGGAGTGGGCATGGAAAGTTGGCCAGGCAAATGACCCTTCTA
ATTGCTTTCTGTGATTATACAGGAAATTGCATAAAGGTACCTCTTGCATTATCACTATTA
TTACTACTATTAGTTTTTGGTTTGCCTTGTTCCTTCTATTTTCTATTTGTATTCTCTCAT
TTGTATTGTAGGAATAAGATCAAGAACTCCTCTTTTGTTCCTTATATTTTTTGTTACGCT
TAATAGGATGTGATTTCAGCTCCTAGACCTAATTGTCCTCCTGTGAGGAGAATAACTGCT
ACAAAAGATGAGCAAGAAAATGCTTTGGAATATGGATTGCCTTCTTCCCACACGCTTAAC
ACTGTTTGCTTGTCTGGGTAT
>UniGene3202
ACCATTAATTTGTATGTCATGAGCCCACCAATTAGGTCATCAGGACATGATAAGGCCTTA
CAAGCTGCTCTTTCAACTGGAGTTCTGCAGCTTGTAGGAACTGATCACTGTGTGTTTAAT
TCCACACAGAAAGCTTTTGGAATTGATGATTTCAGAAAAATCCCAAATGGTGTAAATGGA
ATTGAGGAGAGGATGCATCTGGTTTGGGATACTATGGTGGAATCTGGCCAAATTTCTGCC
ACTGATTTTGTCCGTGTGACAAGCACCGAATGTGCTAAGATCTTCAATATATATCCAAGA
AAAGGAGCAATTCTTGTTGGATCAGATGCGGATATAATTATACTCAACCCAAACTCGAGC
TTTGAAATTAGTGCAAGTTCCCATCACTCTCGAACCGATACAAATGTCTATGAGGGTAGG
AGAGGGAAGGGAAAGGTTGAAGTGACAATTTCTGGAGGAAGAGTTGTTTGGGAAAATGAT
GAATTGAAGGTTGCTCCTGGTTCCGGCAAGTACATAGAAATGAGGCCTTACAATTACCTC
TTCAGTGGAATTGACAAGGCAGATGCTTCATACATTGCTTCCCTGAATGCCCCGGTAAAT
CGTTTTAAATCTACAACTTAA
>UniGene3207
CATTCAGTTAGAGATCATTTATATTTTCTATTGTTTACTGTGTATTGACAGGTACCAAAT
TGGTTGACTTATGACTTTCCTCCTGCTGTGAAGGCCAAAGTAAATCGTCTATGGGGAGGT
GAATGGCATGGGCAGGCACAGAAGTGGTTTCTCATGAGATTTACAAATGATGAGAGTGAG
ATTAACTTGGCAAATGGTGAAGCAGACCCAGAATTTGCAGAATGGAAATGGGCGAACCCT
GAGGAAGTTATTGAGCAGGCAGTGGATTACAAGAGGCCAACTTATAAGGAAGTAGTGAAA
ACCTTCAGTCCATACTTGAGTGAAAATGGAATTGCGGCTAAATGTAAATCATCGAAGTGG

>UniGene3208
AACGATGGGTCCTCAAGAAAGAAGAGACGGGGTAATAGTCAGGACATAGGCACAAGGCCA
AAACAACAACAGAGGCGCTTTTCCATTTTCAAAGTCCCTCTCAGCATAGTTATGAAAAAG
TGCATTGAGCAAGGATTACTGACTATCCAAGAGCCCAACCCGAAGGTGCCAGTTAGGGGG
ATGAAATTGGGTGAGGAGTGTAGATTCCACCAATGCAAGGGGCACTCGACTGATAATTGT
CTGAGGTTGAAACACGAGATTCAAAATCTGATAGATGATGGAAAGCTTGCTGATCCAGAA
AAGAAG
>UniGene3214
TTAACCGGAAATGACGAATCCATGTTTGAAAAATTTAAGAAGTCTATGATGGTGGAATTT
GATATGACTGATATGGGAAAGATGCATTATTTTTTGGGTATTGAAGTGGTTCAATTTGCT
GGTGGGATTTTTATCTCACAAAATAAATATACACAAGAGATTTTGGACAGGTTTCAGATG
AAGAATTGTAATTCAGTTAGTTGTCCACTTGAGATAGGTTTGAAGCTCACAAACAATACT
AGAGAAAGAAGAGTTGACAGTACTATTTACAAGCAAATTGTGGGAAGTTTGATGCATTTA
ACTGCCACCCGGCCTGATATTATGCATGCTGTAAGTCTCATCAGCAGATACATGGAAAGC
CCCAGGGAGATGCATCTTTCTGCCGCAAAAAGAATCTTTCGCTACTTGCAAGGAACACTG
AGTTATGGTCTGCTCTACAAGAAAGGTGAAATCTCATATTTAATTGGTTTTACGGATAGT
GATTATGCTGGAGACGTTGACGATCGAAAGAGCACATCTGGTTATGTTTTTATGATGGGG
TCAACAGCAGTCTCATGGTCTTCAAAGAAGCAATCAATTGTGACTTTATCATCCACCGAA
GCTGAATTTGTAGCAGCAACAGCATGTGCATGTCAAGCAATTTGGTTACGCAAGATTCTT
GACGAAATTAATTTCAAGCAGAAAGGTTCTACTCCCATTTATTGTGACAGCAGTTCAGCA
ATAAAACTCTCTAAGAATCCAGTTCTACATGGGAGAAGTAAACATATAGATGTCAAATTT
CATTTTCTTAGAGATCTCACCAAAGATGGAGTGATTGATCTTATCTTCTGCAGAAGTGAA
GATCAGGTGGCTGATGTGTTTACTAAACCCCTCAAATTGGCATCATTTATTAAATTCAGA
AGTCTACTTGGTGTTTGCAAGTTTGAA
>UniGene3235
GGCGGTTCTAAGGAGGATGATTTTGGTCCCTTCGCCGTGAAAGACCAGCTTCCTGGCGTC
GATTTCTGCGTCACCAGCTCTCCTTCTTGGCCGGAGGCTATTGTTTTGGGATTCCAGCAT
TACCTAGTGATGCTTGGAACTATTGTGATAATTTCATCCACACTAGTTCCTCTGATGGGA
GGTGGCGATGTGGAAAAGGCTCAGGTTATCAATACTATGCTCCTTGTTGCTGGGATCAGC
ACAAAAATGCAGACTTGGTTTGGTTCTAGGCTTCCTGTGGTGATTGGAGGATCCTATACT
TTCCTTATTCCTGCCATCTCCATTGCCTCATCAATAAACAAGGATAGTAATACTACATTC
CTCAGTCCCCATCAGAGGTTTGAAAGATCCATGAGAGCTGCACAAGGAGCACTTATTATT
GCAGCATGCTTTAACATGATTATTGGTTTCTTCGGTTTCTGGAGAATTTTTGCAAGATTT
CTTAGTCCTCTCGCTGCTGTTCCAATGGTAACTCTCACTGGACTAGGGCTTTATGCACGT
GGATTTCCACAACTGGCCAAATGCATTGAAATTGGACTTCCATCATTAATTATGGTGGTC
TTCTTATCTCAGTTTCTTCCTCATATGATGAAATCAAGGGGAGACATATATAATAGGCTT
GCAGTTCTAATCTCAGTAGCAGTTGTATGGCTTTATGCGGAAGTTCTGACTATAGCTGGT
GCATATAAGAATAAATCTCCAAACACACAATTAAGTTGCCGGACTGATCGTTCTGGGCTC
ATTAGTGCAGCTGCCTGGTACGCTCACATTTATAAAACTAAA
>UniGene3247
CTGGTCATGAAACGAGGATACTCAGGTTCCCCATCAACCTCTGCTGGCGATGGTCCACCA
AAGTCAAAAGTCAAATACACACCTGAAGGTGAAGCACACTTCCCTGATGACTTTGTTCAA
AAAGTAGCTGACCATTATAGTGCTAGGACAAATCAGACTCTGGAAGAACGAGAAGCAAGC
CCAATTATCCATTTGAAGAAGCTTAACAATTGGATAAAAAGTGTCTTGGTACAACTTTAT
GCCCGGCGAGGAGATTCTGTTCTTGATCTTGCTTGTGGGAAGGGTGGTGATCTTATCAAA
TGGGATAAAGCGAAAATTGGATATTATGTTGGCATTGATATAGCTGAAGGCTCGATAGAA
GATTGCCGAACACGTTACAATGGTGATGCTGATCATCACCAACGACGTAGAAAGTTCTCT
TTTCCTGCCCGCCTCATATGCGGGGATTGTTATGAGGTTCGCTTGGACAAAGTACTGGCA
GAGGATGCTCCTTTTGATATTTGCAGTTGTCAGTTTGCTCTGCATTATTCATGGTCCACT
GAAGCACGTGCTCGAAGAGCCTTGGCCAATGTATCAGCCTTGCTTCGTCCGGGAGGCACC
TTTATTGGAACAATGCCAGATGCCAATGTTATCATAAAAAAACTAAGAGAAGGA
>UniGene3250
GAGAAGAAGAAAGTTGATATTGAGATTGTTACTGCCATCTACAAAGTTAACTTGCACTGT
CTGCAATGTGCACACGACATCAGAAAGCCTCTAATGCGTACCCAAGGGGTACACAGCGTG
GAGTGTGATATTGAAAAGTCTGAAATCAAGGTTAAAGGAGTGATTGATGTAACAAAAATT
CATAAGCATATAGAAAAATTTAGCAGAAAAAAGGTTGAGTTGGTCAACAGCTCAAAGGAG
AAAGTGGTAAAGGAAACAAAAGTGACTATACGAACCATATCAATAAAGGTTTTCATGCAC
TGCGACCAATGCGAGAAAGATCTGAGGGAGAAGTTGTTGAGACATAAGGATATATATGAG
ATCAAAACAGACATTAAAGCA
>UniGene3260
ATGTTCTTATGCTTATGTTGTATACCTGAGAAATCTGATTTTTGTTCTAACAATTCTTTG
GAAAAAGTTAACTCGAGTACTTTATCTCGTAAGAGTTCCTCTAACATCCTTTCACTAGAA
GGACTCAATCTAGAAGGTTTTTTAAGCCGTAACAATATCGATCATGCATCTAAGGACTTT
GGTAATATATACAATTTCCTTCCATCAGCAGTTCTATATCCAAAATCCATAACAGATATT
TCCTCCATAATAAAATATATTTTCAACATGGGTTCCACCTCAAATATAACAGTAGCAGCC
AGAGGTCACGGTCACTCACTTCAAGGTCAAGCACAAGCCGATCAAGGTATAGTAATCAAC
ATGGAATCACTTACTAGTACAGAAATGAGAATTCACATGGATGAGCCACCTTATGTTGAC
GTATCTGGTGGTGAGTTGTGGATAAATGTTCTGCATGAAACTCTTAAATATGGGCTTGCA
CCAAAATCTTGGACAGATTATCTTCATCTCACGATCGGAGGTACCTTATCAAATGCTGGA
ATTAGCGGACAGGCATTCCTACATGGACCCCAGATCAACAATGTTTACCAATTGGAAGTC
ATCACAGGTATGTCACACATGCTCTATTGCTCC
>UniGene3263
CCCAACAAAACTAAACTAGAACCTAGAGCACACCCATCTTTTCTCATAGGCTACTCCCCA
CAGCACAAATGATACAAACTGTATAACCTTGTAACCAAAACTCTATTCCTGTCTAGGGAT
GTCCATTTTCATGAGTCAATTTTCCTTTTTCATGACAAAGAATCCGATCTTTTGCCAAAG
TTTTTCCTACCAACATGCATCTCTGACCCTGAACCTTCACCAGTACCTGATATTCCAATT
CAACCTCCAGACAATGATCAATAACCCATCCCAGATGAAGATCAACCACAACCTTCACCA
CCACCTCCTGCAGAACCTATCAACTCCGTTGCACCTGATAACCCTTTAAGGAGGAGCACA
ATAATACATCAAAAGCCCTCTTGGATGTAATATTTTATCTCATATGCTATCACCAATAGC
AATCATAATTTTATTCTTGCAAATGCTACAAGTAAGTTACCTTCTTCCCAATCTCTTATT
TTTAATCCATCATATATTGCTTATATAAAGTAACTGTCAAATGTTCCTAAACCTCATTAC
TATCATCAAGCAAAGAACAATCCCTTTTGGATTAAAGCCATGAAAGAATAACTACTTGCC
CTTGAATAAAATAATACTTGGGAGCTTAAGCCTTTACCATCCAACAAGCACTCAATAGGG
TGTAAATGGGTTTATAAAGTCAAGTATAACCCTGATGGAACAGTCAACAGATACAAAGTC
AGACTAGTGACTAAGGAATACACACAACTTTTAGGCATTGATTACACAAAAAAATTCTCT
CCTGTTGCAAAACTGGTGACTGTCAGAGTCTTTATAGCCATTACTGCTGCCAAATCTTGG
CCTATCCACCAATTGGATATTAACAATGCATATCTGCATGGAGAAATTTCTGAAGATATA
TACATGGATCCACCACCTGGT
>UniGene3264
CAACATCTATCTAAAGCTGGTAAGGAAGTGCTTCTGAAGGCGGTTACCCAAGCTATCCCC
ATTTACACCATGAGTTGTTTCCTTCTTCCAAAGGATACATATGAGACTATTGAGGCATTG
ATGAAACGATTTTGGTGGGGACATAAACAAGATGAGAGAAAGACACATTGGGCAACCTAG
AACTCACTATGTCAATCAAAGAAAGATGAAGGTGTTGGCTTTCGAGACTTGTGCATTTTC
AATCAAGCAATGTTGACAAAACAATGCTGGAGACTTGCCACGAATGATGACTCAGCTCTG
TTTAAACTTTTAAAAGCCAAATACTTTCCTAGAAATTCATTTCTAGAAGTGGAGTCTAAT
ACTAGAGCTAGTGCAACATGGAAAAGCTTGATGAAGTCTGGATGGATTATTGATAAAGGA
GCACGATGGTTAGTTGACAAGGGTGAGAACATTCACATATGAAAAGACAATTGGCTACCC
AAACAAAATGATTTCAAGGTATGGTCTACAACTAGTATTCTTGATGCTAATGCTACAGTT
AATGAATTGATTATAGATGATTTTCTTGAATGGAATAAAGACTTGATTGATAGAATCTTT
ATGCCTTTTAAGGCTGCACAAATAAAACAAATTCCATTATCCTCTAGGAGATCTCATGAT
TTTTTAATGTAGCCTTGGTCAAAATATGGTACTTTCACTGTTCGGTCTGCTTATCATTTT
GCCTTATTATTGAATTCTGCTGATTCTTTGGGAACTTCTTCGTCGAAACCAAATTTCAGT
CCCCAAATCTGGAATTTAGGTATCCCTCCCAAGATCAAGCATTTTCTATATCGTGCAGTA
AACAATCAGTTA
>UniGene3267
TCGCGGATTAAAATGGTTTCTACTCCTCATCTCATACCTTGCATTGATATTTCTGCTTCT
GGGAAAGATCGGCCATTGATAGCTCCTACAGGAAGCATGGACTCGTTGGCACAAACTCCT
AAATTCCCTGGAAATTATGTAAAGGAAATTGCATGCGGAGGCCGGCATAGTGCTGTAATA
ACAGATGCTGGAGTTTTATTTACGTTTGGATGGGGTCTTTACGGACAGTGTGGGCTAGGA
AGTACAAATGATCAGTTAAGACCTACTTGTGTGCCTTCTTTTTCGGGAACTCGTGTAGAA
AGAGTTGCTGCTGGGCTGTGGCATACTGCATGCATTACTGCTGATGGTCGCGTTTACACC
TTTGGCGGAAATCAGTTTGGACAGCTGGGAACTGGCGTTGACCAGGCTGAGACTGAACCT
AGACAATTAGATACACCAAGTCTGGAAAGCAAGCGTGGGAACATGGTATCTTGTGGAGCT
CGACATAGTGTCATTCTCACA
>UniGene3272
TTTCCCAATGCAGGTTCCTCTTTTTCCATTTTAAGTCGTAATTTTATAGAGCACTGCATT
TTGGGTGCAGAAAACCTTCCCAGAATCGTATTGATGTATTTGTCAAATACACGTTCATCC
CTAACCAACTACTTCTCCACTGTCCTATGTAATTCTGATCAGTTCAACAGGACTGTGATA
AACCATAACTTGCAATATGTAGCCTTTGAGAAGACTAATAAGCAGGCAAACCACACCTTC
GACGCTAGAGAATTTGATGTTATGATACGAAGTGGGGCTGCCTTTGCAAGCCACTTTCAA
GACAATGATTCAGTGCTCGAACACATTGACCGGGAAATTTTGGGGCGAAATTCTGGAGAG
GTCATTCCTGGTGGGTGGTGCTTGGGTGAACCTGAGAATACAACATGTTCAGTTTGGGGC
GATGCTAACATTTTACGGCCAGGTCAAGGAGCAGCGAGGCTCGAAAAACGGATTGTTAAA
TTGTTGTCAAAAGGTGCATTTCGATCTCACCAATGTATGGTAGAA
>UniGene3280
ATGCCGTCGGTGTACGGTGCGCGATTGACAACATTCGAAGACTCTGAGAAGGAGAGCGAG
TATGGTTACGTTCGTAAGGTTTCTGGACCTGTCGTGGTAGCTGATGGCATGGCTGGAGCT
GCCATGTATGAACTGGTCCGTGTTGGCCATGACAATCTGATTGGTGAAATCATTCGTCTA
GAAGGAGATTCTGCCACAATTCAAGTTTATGAGGAGACAGCTGGTTTGATGGTGAATGAC
CCTGTCCTTCGAACACACAAGCCTCTGTCAGTGGAGTTGGGACCAGGAATATTGGGCAAT
ATCTTTGATGGGATTCAGAGGCCTTTGAAAACCATTGCTAAAAGATCTGGTGACGTCTAC
ATTCCTCGTGGTGTCTCTGTCCCAGCCCTTGACAAAGATACTCTCTGGGAATTTCAGCCC
AAAAAAATCGGTGAGGGAGATCTTGTGACTGGCGGAGACTTATATGCAACGGTCTTTGAA
AACAGTCTAATGCAGCACCACGTTGCACTTCCCCCTGATGCTATGGGAAAAATTTCTTAC
ATTGCACCTCCTGGTCAATATTCATTGAAGGACACTGTTCTGGAGCTTGAGTTTCAGGGT
GTGAAAAAGCAATATACTATGCTTCAGTCATGGCCAGTACGTACACCAAGACCTGTTGCA
TCAAAATTAGCTGCTGATACTCCTCTACTAACTGGACAGCGTGTTCTTGATGCACTTTTC
CCCTCTGTTCTTGGTGGAACTTGTGCCATTCCTGGGGCGTTTGGCTGTGGGAAAACTGTC
ATTAGTCAAGCTCTTTCCAAGTACTCCAATTCAGATACTGTTGTTTATGTTGGCTGTGGA
GAAAGAGGAAATGAAATGGCTGAGGTGCTTATGGATTTCCCACAATTGACAATGACGTTG
CCCGATGGTCGTGAAGAATCTGTCATGAAGCGTACAACTCTTGTGGCCAACACTTCAAAT
ATGCCCGTGGCTGCTCGTGAGGCTTCAATTTATACTGGT
>UniGene3284
ATGAATGGGAAGCATGGTCAAGTTTTGTATCCATAAAGAGGATGTAGGTAAGGCAACCCT
ATTTCTCCTTGTCTATTTTTATTCTGTGCTGAGGTGTTTTCTAAAATGATTTAGAGGGCA
GAACATGATAATTTATTAAGTGGTATTATTATTTGTCGTCGAGCTCCTACGATTACTCAT
CTCTTCTTTATAGATGATAGTTCGATATTTTGCAGAGCAAAAGTTAATGAGGCTCATGCT
ATTAAACATATTCTT
>UniGene3287
ATGACTGCCACTCTGCTACAATTGTCTATCCTATTCTCACCTTTAAACACTTCCCAAGAA
GATATATCCAAGAAACCCATTCTTATTCATTCTCTATCGACTTCAAAGATTGTTTCTTTC
AATCAAAACAGGTTCAAATTAAGGGCCTATAGGGAGAAATGGAGCCTATTCGGAGCGGGG
CAGGAGAAAGATGGGATTTTGGTCAAAGATGAGAGGTGGAGGAAAAAGAGGAGAGTTGTT
TTGGTGAGGTTTAATGAGGGATTTGGGTTTAATGGCGGTGGTGGAGGCGGAGGCGGAGGT
GGGAGAGATGACAATGACACTATTAGGCTTCTGGGTAATGTTGCTTTGGCTGTTGGTCTA
ACTTATCTTTCAATGACTGGACAGATTGGTTGGCTTTTTGATGCTATTGGCTGGGTTTTG
GATGCTATTATTTCTCTATGGCTTCTGGCAGTATTAGTGCCCATTATTGGTTTGGGAGCT
TTTCTCTGGTGGGCAGGAAGGGATATACTTCAAGGAACTTGCCCCAATTGTGGAAATGAG
TTTCAGATTTTCAAATCAACTCTAAATGATGAATTGCAGCTCTGTCCCTTCTGTAGTCAA
CCATTCTCAGTAGTGGGAGAAGAGTTTGTGAGCGATTCAGTGAAGTTCTCCAACAGTTAT
ATGCCATTTGGACAAGCATACAATGCTGGTTCCAAGAAAGGAAAAGACTCTTCTTCAGAA
GTTGTTGACATTGAAGCTGAAGTAAAAGATGCAGAA
>UniGene3289
GAGAGAAACTTTATCTCACCACCTAATATGATTGTTATTCGCTCTTTTGATGTCAATAAG
CCTGGATTTGAGGTTGATGAAATAAAAGGTGGTGTGGCTGGTGGGAGCATCCTAAGGGGT
GTTTTGAAGGTGAATCAATTTATTGAAGTTCGTCCTGGGATTGTTGTTAAAGATGAGACT
GGGAATATTAAGTGCACACCAATATACACAAGAATAGTTTCTCTGTATGCTGAACAAAAT
GAGTTACAGTTTGCCGTCCCAGGAGGTCTTATTGGCGTTGGCACCACCATGGACCCTACT
TTAACTCGTGCAGATAGGTTAGTGGGTCAGGTTCTTGGAGATGTTGGATCACTCCCTGAA
GTTTTTCTTGAGCTTGAGGTAAATTTCTTTCTTCTTCGACGACTTATTGGTGTTAGGACA
AAGGGCTCAGAGAAGCAAGGGAAGGTCTCAAAGCTAGCTAAGGGAGAGATTCTTATGCTT
AATATAGGGTCCATGTCGACTGGTGCTCGTGTTATTGCTGTGAAAAATGATCTTGCAAAG
CTGCATTTGACATCTCCTGTGTGCACTAGCAAGGGAGAGAAAATTGCATTGAGTCGGCGA
GTTGAGAAGCATTGGCGTCTTATAGGATGGGGCATGATTCAAGCTGGAACAACCCTCGAA
GTCCCACCGTGCCCCTTA
>UniGene3290
ATGAAGAGGATGAAAGGGGTTGCTGCTGCTGCTGCTTTGGAGCCTTCTCCTTCTGCATAT
TCAACTGTGTTTGAGGATCCGAGAACCAGGCTCAGGCATCAGAGTCTCTTGCAGGACTAT
GACGAGTTGTTCAAGGAAACAGAAAACCAGAGAAAGAGATTGCAGATCATGAAACAGAAA
AAGCTGAACTTATCAGCTGAAGTCAGGTTTCTGAGGCAACGATACAAGTACTTGATGCGA
AACCATTCTGAAAATGCTGCCCCTGAACCAAAACATGTTCAAAGGCAAATCATAGTAAAT
GGAACTAGATCTGTAAGAAAAGACAGGAATTACACTGGAAATGATGCCGCGGTGCAGCGA
GCAGCCCTCCAAATTGATATAAACAGAAAGGGAAATATTTATAGTGAAAGGGAAACCATT
TTGCAGAACCCTGTTCCAAATTTTGACTTGGGCATGAAGCAGAAGACTTACATGGCAAAG
GAGCCTGGATTGCGTAATTCAGTGACAATTCCAGACTTGAATCAAAAGGAAAGGATTTAC
AGCGGAAAAGGGGCTGCTGTTAAAAACAATACTCCGATCTTTGATTTGAACCAGATTTCG
AGAGAGGAGGAAGAATTACAGGCAAACGGAGAGGTGATGAGAATAGAAGAACCAAAAATA
TGTTTAATGAGAGGTGGAAACGACGAACAACATAACGAAATGAAGTTATCAGCATGTAGG
ACGGTCGGGAACGGACCAAGTAGGGCAGGGAAGAGGAAGATATCATGGCAAGATCAGGTT
GCTCTAAGAGTT
>UniGene3292
CTGATTCATTAGGTATTTCCCACTGTCAACTCATCTGTGCTGGACCAATTGAGTAATGTG
GATTGCATTGTTTATGCCATGGGGTCCCTCTTTACTTCCATATGCCCATCACTGGTATTG
CGTGGCATTGGGGAAATTATCTCTTCAAGAACCTGCCCTAAGGTACTTCTGCTGAACGGT
ACCCATGACCGAGAGACAAGTGGATTCTCTGCTTCTTGCTTTGTTACTGCAATTACTGAT
GCTTTAAATCGTAAATATGGAGATCCTCATAATTGTCTAGAAAACTCTCCAAATCAGTAT
GTCAATACACTATTAGTTCCCAAAGAAGGTGAAATTCCTGTAGATGTTCATTGCTTGACT
TCCCAAGGAATCTTTAATGTGATCTATGTTGACTCGATCCGAGATCCAAGAGTTGGTATA
ATATTTAACCCGAAATCATTAATAGATGCCCTTGCCTATTTGGTAGGCAGATACAAGAGT
TCAAAT
>UniGene3293
CAGGTTGTTGCAGAAACATCAATTAAACAAGAAGATCCTTTGCTACTTAATTATGGATGC
TTAAACAATGATCTTTTCTTATTGGATTATGGTTTTGTGATACCTTCAAACCCTTATGAC
TACATTGAGCTCAAATATGACGGAGCTCTTCTAGATGCCGCAGGTATGGCTGCTGGAGTA
GCTTCACCAAATTTCTCTTCACCTGCTCCATGGCAACAACAAATCCTCTCACAGCTAAAT
TTAGATGGAGAAAATTCTATCCTTAAGGTAAGGATAGGTGGTCAAGAACCGATAGAGGGA
CGCCTGTTGGCGGCTCTAAGAGTATTGCTCACAACTGACAAGGAAGCAGTGGAAAAGCAT
GATTTGGATACACTCAAATCCTCGTCGGCCGATGCTCCTCTGGGAATTGCAAACGAAGTC
GCTGCATTT
>UniGene3299
AGGAACTATTTGTCTTGGAGCAGATCTATGCTCATAGCTCTCACTGCAAGAGACAAGGCA
GGATTCGTTAATGGTGAAGAAACAAGTCCTGGAGCTAATTCTCCATTATTCAAGAAATGG
CAGAAAGCAGATAGTACAGTTACTACTTGGATTTTGAACTCTATTTCCTCAGATCTGGTG
GATTCTTTCCTCTATGCTCACAATGCAAAAGAACTCTGGGATGAATTGGCCACACGCTTT
GGTGAGTGCAATGGCCCCTTGATTTACCAAATCAGAAAGGAAATCTCCAGCATCACACAA
GGTAACAATTCTGTTACTTACTACTATACAAAGATTAAGAGGTTTTGGGATGAGTTAGCT
TGTTTAAAGCCTTTACCTAGATGCCATTGTGGTATGATTGATAGATGTGGTTGTGGAGTG
GCTGCGGCCATTACTGCTCTTGAGAATGAAGAGAAACTGATGCAGTTTCTTATGGGTCTC
AATGATACATTTGATAATGTCAAGAATCAGATCTTGCTTATGGATCCTTTTCCGAGTATT
GGAAGGGCTTACTCTATGGTACTTAGTGTGGAAAAGAGAAGGGAGGTTAACACACATACT
TTTGAGTCTCTAGATCATTCAGCTGCTATGTATGTTAACAGATCTAGTGGTTTTCAGAAA
CAAAATGAAAAGGGAAACAGATATGATGCTAGAAATAAGATTGACAGATTCTGTGATAAT
TGTAAGCTGCCTGGACATACTAGAGATGCTTGTTTCAAACTTACTGGGTATCCTGAGTGG
TACTATGATTTAAAGAAGAAGAGGGCCAGTGCACATGCAGTCTCAGGATCAGACAACCAA
GAGGTTCAATTTGGCAACAATATGATTCAAAATGACAAAGGGAAAAATGTATTTGAAGAT
GAGTACACAGACACACCAGCTGCAAATGCAGTATGCTTTGCAGGATTT
>UniGene3302
AAGTTTATATTTTAGGTGGAGAAAGTTATAACAAAGATCAATAAAACCTTTCCTGCTGAT
GGTTTGCTTCCAATCTATATTAGTCCTGATACTGGATCTGGTGCATACTCAACCATAACT
TTTGGTGCAATGGGTGACAGCTTTTATGAATATTTGCTCAAGGTTTGGATTCAAGGAAAC
AAAACTTCATCCGTGAGAAATTACAGAGAAATGTGGGAGAAATCAATGAAAGGACTGTTA
AGCTTGGTTAGGAAAACTACACCATCATCTTTCACATACATTTGTGAGAAGAACGGAGAG
GCGCTGGCTGACAAGATGGATGAATTGGCATGCTTTGCTCCAAGAATGCTGGCTTTAGGA
TCTGCTGGTTATGGGCTTGCCGATGCAGAGAAATTTCTCTCACTCGCAAAGGAGCTTGCT
TGGACTTGCTACAACTTCTACCAATCTACACCTACTAAATTAGCTGGAGAAAACTATTTT
TTCCATTCTGGTGAGGATATGAGTGTGGGAACATCATGGAATATATTGAGACCAGAAACA
ATTGAATCACTTTTCTACCTATGGCGTTTAACTGGCAACAAGACGTATCAGGAGTGGGGT
TGGAATATATTCCAAGCATTTGAAAAGAACTCACGAGTTGAGAGTGGATATGTTGGACTG
AAGGATGTCAATACTGGAGTCAAAGACAACATGATGCAAAGTTTTTTCCTCGCGGAGACG
CTCAAATATTTTTATCTTCTTTTCTCACCTCCTTCATTAATCTCATTAGATGAGTGGGTT
TTCAACACTGAAGCCCATCCCTTAAGAATTGTGACCCGTCATGACGAAGACACATTTGGG
CAGCAATCGGAGAAGAAACAAACTAATAGGAAGCACGGTAGGAAAGAAGGTCGGTTCGTC
GGTCAT
>UniGene3304
CTTTTCCCAGGCATTTTCCCATCCTTTGACCCTGTTACTGGCCCAGAAGACGGCGCTATT
TCTCATGCTGAAGGACCATTTCTCTTACCGAACAGCGACTCAAATGCAGAATCTGACACT
ACTCATGGACAGAATGCAGGGGTTTTAGTGGGTGTTTCAAAAGAGACTTTAGAGCGTAGA
GGTTCAACTGGTATAATACAGAATGATAATGGTATATCAAAACCTGTCTTGAAGTCATAT
GGAGAATCTCTGCTACATTTTCTCGAGTCTATGAGTCCACCCAATCTTGAGGCAATGCTA
AAAGTGGCAGAGCCGACTTTCAATATCTTCCAGAGTTTGTCCATTCCGTGCGATCCTTTC
ATAAAGGGGGTAAAGGAATACATTCAGAATGTATCAGAACTCTCCTCAATTGAAAAGTCC
ATGTCAAAAGGCCTCTCCTCCACAGAACTAACTAAGGTCTACGATAGTGAGAAAGCGAAA
TTCGACAATGTATCTCGCCTCCACATGGAGGCAATGGATGCTCACAAAGATTCAGAGAAT
CGTGTCAAGTCACTTGAAGAAGAAGTTTCCATCATAAAAGGTAGGCTTGTTGAACTCCAG
AAACAGTTGTCTTGCTGTGAGACTGAAAGACGCAACCTCAAATCTAAACTCGATGAACTG
GAAAAGGATGAGTTGGAGGCAGAAAGAAACCGGGAAGCTGCATCAAACAATATGCTTGAA
GCTCAAAAGTTGGAACAGCAAAAGGAGAAAGTTTCTCATTCAGCAAGGTCTGCATTAGAA
ACCGCAAGGTCATGGATC
>UniGene3305
ATGGGTTCGAAATCGAAGAGCGATAACCCTCACACCGGCGATGGTGCCAGCCCTGGGAAG
ATTTTCATAGGAGGATTGGCTAAGGATACAACATATGCTACTTTTAACAAACATTTTGGT
AAATATGGAGAGATAACTGATTCTGTGATAATGAAAGATCGTTACACTGGTCAGCCTAGA
GGTTTTGGTTTTATCACCTATGCTGATCCTTCAGTTGTTGACAAAGTTATTGAAGATGAT
CATATCATCAATGGGAAGCAGGTTGAGATAAAAAGGACCATTCCTAAGGGTTCTGGTCAA
TCAAAGGATTTTAAAACTAAGAAGATTTTTGTCGGTGGAATTCCATCAACTGTTTCAGAA
GATGAATTCGAGAATTTCTTCTCCAAATATGGGAAAGTGATGGAGCACCAGATTATACGA
GATCATGAAACAAACCGTTCTCGAGGTTTTGGATTTATAATTTTTGATAGTGAAGAAGTT
GTTGATGAAATGTTATCCAAGGGAAATATGATTGATATGGTCGGTACTCAGGTAAGCTTA
TTTAGATGTCCCCAAAGAAAG
>UniGene3308
GAAGGAGCTTGTGGGTATGGAGATCTTCATAAAGCAACTTTTGGTAAGTTCAGTGCTGGA
CTTAGTAGCATGTTATTCAACAAGGGAAGTACCTGTGGAGCTTGCTTTGAGGTTAGATGT
GTAGACCATATCCTTTGGTGTCTGCAGGGTAGCCCTTCTATCATACTCACTGCCACAGAT
TTTTGTCCTCCGAATTATGGGCTCTCCGCCGATTATGGTGGCTGGTGCAATTTTCCTAAA
GAACATTTTGAGATGTCGGAAGCAGCATTCACTGAAATTGCAGAAAGAAAAGCTGATATC
ATTCCAGTTCAATACAAGAGGGTAAAGTGTGAGAGAAATGGTGGGATAAGATTCACAATG
AGTGGGAGTTCTCACTTCTATCAAGTCCTCATCACAAATGTAGGATTAGATGGTGAAGTA
GTTGCTGTGAAAGTGAAAGGATCTAAAACAGGGTGGATACCTATGGCAAGAAACTGGGGG
CAGAATTGGCAATCCAATGTCAACCTTACTGGGCAGCCTCTTTCCTTCGAAGTTACGACT
AGCAGCGGAAGAACACTAACATCTTACAGTGTTGCACCACCAAACTGGAAGTTTGGTCAG
ACATTTGAAGGTAAACAATTC
>UniGene3316
CTTTTCCCAGGCATTTTCCCATCCTTTGACCCTGTTACTGGCCCAGAAGACGGCGCTATT
TCTCATGCTGAAGGACCATTTCTCTTACCGAACAGCGACTCAAATGCAGAATCTGACACT
ACTCATGGACAGAATGCAGGGGTTTTAGTGGGTGTTTCAAAAGAGACTTTAGAGCGTAGA
GGTTCAACTGGTATAATACAGAATGATAATGGTATATCAAAATCTGTCTTGAAGTCATTT
GGAGAATCTCTGCTACATGTTCTCGAGTCTACGAGTCTTCCCAATCTTGAGGCAATGCTA
AAAGTGGCAGAACCTATTTTCAATATCTTCCAGAGCTTGTCCATTCCATGCGATCCTTTC
ATCGAGGGGGTGAAGGAATACATTCAGAATGTATCCGAACTCTCCTCAATTGAAAAGTCC
ATGTCAAAAGGCCTCTCCACAGAATTAACTAAGGTTTACGATATTGAGAAAGTAAAATTC
GACAATGTATCTCGCCTCCATACCGAGGCAATGGATGCTTACAAAGATTCAGAGAATCAT
GTCAAGTCACTTGTAGAAGAAGTTTCCAGTGTAAAAGCTAGGCTTGTTGAACTCCAGAAA
CAGTTGTCTTGCTGCGAGACCGAAAGATGCAACCTCAAATCTAAACTTGATGAATTGGAA
AAGGACGAGTTGGAGGCAGTAAGAAACCTGGTGGTTGCAAAAAGCAACATGTTAGAAGCT
AGAAAATTGGAACAGCAAAAGGAGAAAGTTTCTCAGTCAGCAAGGTCTGCATTACAAACC
GCAAGGTCGTGGATC
>UniGene3317
TGGCAGACCTCATATGAGAAGTCCCATGAACGCTTCCAGATTGAACTTGATGGATGCTGG
TTTGATTACATCCTGGAAACTTTGAGAAATGAATGGACAAGCTGTAAAACAGCTCTTGAG
AAAACTTCTCAATCCCAAGATCCTTTTTTCCTACTGGAGCTTGCAATTTGCCAGCAAATC
ACTGATGGCAGTGCAACATCTTCATATGTTACTTGGCAGAGAATGGTCAAAGTAGTGAAG
GTTTTCATACTCCATCTTCAGTTGAGGGCTTTTATTTTCAATGGAGAGTTGCTTCAAAAA
CCCTTGCTAGCTCCTCTGAGCACTTTTGTCGATTCTGAAAAACGCTATGGTCCAGATCTA
TCATCTGCAAGCTTTGGGTCAGAGATTCCTTTAGGATCTGGAATCCCTTGCAGGATTGCC
TTTTCAAATGCTGGAGTCAGGGATATTTACATGATACCTGCAGCAAGAGGAACATCTGGG
AAATTTTTACTTGTGGAAAAACATCCCTTCCGTAGTCAACGAGGAGTTGTTATTGCCATG
GCTCCATTGGCAGCATTGAGCCCAAAGATAGATGAGGATCATCCAACTTGGTTGCATTTG
AGGATAAGAGACTTCGACCCAAGCTTAAATGGAAGTAAAACAAGAGCCTGCAATTCAGAG
GGCTCTAATCAA
>UniGene3320
AAAGATTTCATGTTATGGCAGATTACAGGTACCATTTTGGCTGTGAAAAAAGCTCTGGTT
GCAGTAACTGAGTGTCTTCATGATTGTCCACCATATGATAGAGGTCCAATGCTTTTGAAC
AGAAATGTTGAGAGATCTTCTCAGCTGGCTTCTTCTGACCCACATGCCGAATTCTTCCCG
AATCTTAGTTCATTGTTGCCCCCTTTGAATGGAAATTCTGCAGATACCCATTCATTACCC
TCAGATGTTGATGGAGATCCCAACCAGGCTGTGGAGGCTATACAACAGGAAGTTTCATTC
AGGCTCATCTGCTCCAATACTGCAGCTGGGAGCATAATTGGCAAGAAAGGGACCATTGTC
AGAACTTTACAGAATGAATCAGGTGCTTCTATCATGTTTTCAGCTCCAACAACTATGTCT
GATGAACGTATAGTCACAATTTCTGCAATGGAGAACCTTGAATCCTGGTACTCTCCTGCA
CAAAATGCAGTTGTTCTTGTTTTTGCTAGATCTATTGAACATGATATAGAAAAGGGGCAT
CTTCCAGTCTTGATTAAGGGTACTACTGTAACTGCAAGGCTTCTGGTAGAATCAGAGGTA
GTTTGTTGCTTGAATGGGAATGATGGTGAAATAGAATCTGAACTCATAGAAGTAAGTGGT
GCTGACATAAAGATCTTACAAGGGGAACATAGTTCTGAGTGCAGTTCAGAAAATGATGCA
GTGATGGAGATCACTGGTGAGTATGAAAATGTACAGAATGCTCTATTTCTAGTTACCGGG
AAACTGAGAAATACTCTTTTGCCTAGTCGGGTGCTCGATGAAGTGAAAGTCAAGCGTCCA
CAAGGAAGAGTAATGGAGATTTCTTCTCATAGACTGCAACAACTGGCTGCTCTGTCACGT
AATTCTGATACAAAAACTAATTTAACTAGTGCAATGGAT
>UniGene3322
TTTGTTGGGAAATTGGTTGGTCGCTACTACGATAACCAAGGAAATCCAACAAAGACTTTG
AAAGGAATTGAAGCAAAGGCAGCAAGAGGTGCACAACTGTTGGAGAAACAGAAAAATGAG
GAAGCCAAACAACCCAGTTGCAATTCAAGGTGGAGCGAGGCAGAGGGTGGAGAGGTTTGG
TGTGACAGTGGGTTCCCAAGATTAGTTCAAAGGCCTGAAGAAATAGCTTTGACTGGGAAA
ATGAGCAAACGATGTGCTTGCTTTAAAGAGGAACAACTCGAGCAGCCCGGGTTAGAAGTG
TACCAAGGATGCGATTATCTTGCCAAGACTTGCCGTGTT
>UniGene3333
TCCGTTCTGGCAGAATTGAGGACTGCTGTGTTCTCTAAGGTAGCACTGCGAACAATCCGT
CAAGTATCTAGGAAGGTGTTTGCACATTTGCATGACTTGGATCTTGGCTATCATCTTAGT
CGAGAAACTGGTGCATTAAATAGAATAATTGATCGTGGTAGCCGTGGAATAAATTTTATC
CTCTCTGCAACAGTGTTCAATGTTGTTCCAACAATCTTAGAGATATCTATGGTGTCGGGT
ATTTTGGCATACAAATTTGGAGCCCCTTTTGCATGGATCACGTCACTTTCAGTTGCAGCA
TATGTTGCTTTCACATTGTCTGTGACACAGTGGCGGACCAAGTTTAGGAAGGAGATGAAT
AAAGCTGATAATGATGCTAGTACAAAGGCAATTGATTCTCTAATCAATTACGAGACTGTC
AAATATTTCAACAATGAAGCTTATGAAGCCAATAAATATGACGAGTTCCAACAGAGGTAT
GAAGATGCAGCATTGAAAACACAGCGTAGTCTTGCTTTTCTGAATTTTGGCCAAAATGTG
ATATTTAGCACTGCTTTATCAGTTGCTATGGTGTTATGTTCCCATGGGATTATGAATGGC
CAGATGACAGTTGGTGATTTGGTTATGGTAAATGGGCTTCTCTTCCAGCTATCCTTGCCA
CTTAATTTCCTGGGCAGTGTTTATCGCGAGACGATCCAGAGTCTTGTCGACATGAAGTCC
ATGTTTCAATTACTTGAGGAGAGAGCTGATATTAGAGATAAAGATAATGCACAGCCTCTT
AAGTTAGATGGGGGTGGCATTCAGTTTGACAATGTAAACTTCAGGTACATTCTG
>UniGene3334
GGACATGGTGGGAGTGATGGACTGCATGCATATCTTCATTCTATTGATTACGCTGTCAGT
GACTTGAAATCATTTCTCGATAAAGTTGAAAGAGATCATCCTGGGCTTCCATGTTTTTGC
TTTGGTCACTCAACCGGAGCAGCCATTATTCTCAAGGCGGTGATGGATCCAAAAATTGAA
GCACGTGTAGCTGGTGTAGTGCTGACTTCCCCTGCAGTTGGAGTTCAGCCGTCTCATCCT
ATTTTTGCGGTGCTTGCCCCAATATTTTCCGTTTTGTTTCCAACGTTCCAAGTAAGTGCT
GCGAATAAGCAGGGGACGCTGGTTTCTCGGGATCCAGAGGCACTTGTAGCGAAGTATTCT
GATCCTCTAGTGTACACTGGATCCATAAGGATAAGGACGGGTTACGAAATTCTCCGAGTT
ACCACTTACTTGCAGCAGAATCTTAACAGAGTATCAGTTCCATTTCTAGTTCTCCATGGT
ACTGCTGATACTGTAACTGACCCAGAAGCTTCACAAAAACTGTATATAGAAGCTTCCTCA
TCCGATAAAACCATCAAATTATTTGAAGGATTCCTACACGATCTCCTATTTGAACCCGAA
CGACAAGAAATTGTGGATGACATAATTGAGTGGTTATGTTGTAGGGTA
>UniGene3343
CTTTCAATGGCGAACTTGAAAACCGATTCTCCTCTATGCCTTCGCATCGTTCGTGCCTTC
CTCGATTTCCTCGACTCCGTTGAACCTGCTCCTGGTGTTGATATAGAAGGTCTGGAAGTT
GCCAAGGAATGTTTGAGTGAAGTTTTTAAGCTTGATTCAACTTCTACAAATGATTGCATA
AAACCTGGTCTCTTGGTTAATTTATTTCGTTCTCTGGAAGCAAATGAGGACCAAAACATC
AAATCAAATTCAACTCCTGGAGGTGCTCCTAGTTCATCCAATGCTCAGAACCAGAATACT
GCTTTTGATTCCAATCACTTGGAGGCTTCTAGGACT
>UniGene3346
CGCTCGCTCATCGACAACAACGCTCTCTACATGAAGGTACAATCTCCGCCGCCGCCGCCG
CAGCAGCAGATGGTGGGCCATCATTATCCGTCTCATAATCGTCAGCAATCCGGCGGAGAT
GGAGGTGATTTACAGGGTAGTGGAAACGTAGAAGAGAGCTACCAGAGGGATGTAAGGGAG
CTGCAGGAATTATTCTCTAAGCTGAACCCCATGGCTGAGGAGTTTGTGCCTCCTTCTCTT
GCTAATGGTAACAGCAAGGGTAATCCTTTTGGGCTTAATAGGCTCAGTATGGGGTTTTAT
GCTAACAACACTGACTCCTTTGTGCATACCAACGGCGCTAGAAATGGGCAGCTTAATGGC
ATTGGTGCTAGAAGGAGGAAAAACTTTAGTCAAGGAAAACGGAGGATAAACAGCAGGTCA
AGTATGGCTCAGAGGGACGATATAATTCGCAGGACTGTTTATGTGTCTGACATTGATCAA
CAGGTCACTGAAGAGCAACTTGCAGCACTGTTTGTTGGCTGTGGGCAGGTGGTTGACTGC
CGTATTTGTGGTGATCCAAACTCAGTACTTCGCTTTGCCTTTATTGAGTTCACTGATGAG
GAAAGTGCACGGATTGCCTTGAATCTCGCTGGGACAATGCTGGGATTCTACCCTGTGAGG
GTACTGCCTTCAAAAACAGCTATTGCACCAGTTAACCCAACCTTTTTGCCAAGGACTGAT
GATGAACGTGAAATGTGCACAAGAACCATTTACTGCACAAACATAGATAAGAAGGTTACT
CAAGCAGATGTTAAACTCTTTTTTGAATCAGTTTGTGGAGAGGTT
>UniGene3361
CATTCAGTTAGAGATCATTTATATTTTCTATTGTTTACTGTGTATTGACAGGTACCAAAT
TGGTTGACTTATGACTTTCCTCCTGCTGTGAAGGCCAAAGTAAATCGTCTATGGGGAGGT
GAATGGCATGGGCAGGCACAGAAGTGGTTTCTCATGAGATTTACAAATGATGAGAGTGAG
ATTAACTTGGCAAATGGTGAAGCAGACCCAGAATTTGCAGAATGGAAATGGGCGAACCCT
GAGGAAGTTATTGAGCAGGCAGTGGATTACAAGAGGCCAACTTATAAGGAAGTAGTGAAA
ACCTTCAGTCCATACTTGAGTGAAAATGGAATTGCGGCTAAATGTAAATCATCGAAGTGG

>UniGene3366
CTTTCTTGCAGGTATCTCTAACCATAGTCCAATTTGGCTTCACTCATTTCAATAAATTGG
GGCCTGAAGCCATTCCGCTTTTTGAACTGTTGGCTTCAGTATCATGACTTTAAAGAACAA
GTGCACTCTTGGTGGCAGTCACAGGCAATAACAAATATTACACCTTTTATAAAAAAGCTC
AAAATTCTGAAGGAACTTATTAAATTGTGGAACACAGTTGTGTTTGGGAACTTGGATACA
AAATCACAAAATCTCAAGGAATAACTAGACAACCTTGATCTTTTAGCTGAACAAAGGGAC
CTTTCTGGTGGAGAACTCAACTGTAAAAGAAATCTCTTGGTCGAACTCTGGAACACACAG
AATAAAAGGCTCTCTTATTGGCTCCAAATGTCTCGTCTACAATAGAACTCTTATGGAGAC
AAAAATTCCAAATTTTTTCATGCGGTGGCTAACAAAAGGAAAGCATTTAATCTTCTCTCA
GAAATAGAAATTAATGGGAAGTTGTTCGTTGATCCAGCAATCATTAAAGCTAAAATTGGT
AATTATTTT
>UniGene3367
ATGGAGCGAAAGCTTGTGGTTTTAGGTATTCCATGGGAGGTTGATACTGAAGGTTTGAGG
GAATATATGAGCAAATTTGGAGACTTAGAGGATTGTATTGTCATGAAGGAGCGTTCGTCA
GGTCGTTCTCGTGGATTTGGATATGTAACATTTGCATCAGTAGAAGATGCAAAGAGTGCT
CTATCAAGCGAACACTTTCTTGGAAACAGAATGCTGGAAGTTAAAGTGGCCACACCGAAG
GAGGAGATGAGAGCACCTGCAAAGAAAGTTACAAGGATATTTGTGGCTAGAATTCCACCA
TCTGTGACTGAAGCAGCATTTCGAAGCCATTTTGAGAAATATGGTGATATAATAGATCTG
TATATGCCAAAGGATCACAGCTCAAAAGCACATCGTGGAATTGGGTTTATTACATTTTCC
AGTGCAGATTCTGTGGACAATTTGATGGTTGATACTCATGAATTGGGAGGTTCTGCTGTG
GTTGTTGATCGAGCAACACCCAAGGAAGATGATTTCAGACCAGTTGGAAGAATGTCACAT
GGTGGATATGGTGCATACAACGCTTATATTTCTGCAGCCACTAGATATGCAGCACTTGGT
GCTCCTACTTTATATGACCATCCAGGTCCAATGTATGGGAGGGAACCGACTAGAGGAATG
GGCAAAAAGATCTTTGTTGGAAGGCTTCCTCAGGAAGCAACTGCTGAAGACTTACGCCAG
TATTTTGGTAGATTCGGTCATATATTAGATGTTTATGTTCCCAAAGACCCAAAAAGAACT
GGGCACAGAGGTTTTGGATTTGTAACCTTTGCTGAAGAAGGTGTAGCTGATCGTGTT
>UniGene3377
GTAATTGTATCATGGAATGGGCTTGCAATTTCATCGTTTGCAAGAGCTTCTAGGATTCTC
AAGGGAGAAAAAGAGAGCACCAAGTATCAGTTTCCTGTTGTTGGCTCTGATCCCAAAGAG
TACATCAAAGTTGCAGAGAAAGCAGCTTCATTTATCAGAAAACATCTATATAATGAGCAA
ACACAAAGGCTCCAGCACAGCTTTAGAAATGGTCCAGCTAAGGCACCTGGGTTTTTAGAT
GATTATGCTTTTCTTATTTCCGGACTTCTCGATCTTTATGAGTGTGGTGGTGGAATCCAC
TGGTTAGTTTGGGCTATTGAACTACAGAACACCAAGGATGAGTTGTTTCTTGATAAAGAA
GGAGGAGGCTATTTTAATACCCCAGGTGAAGATCCATCAGTTCTCCTCCGAGTGAAGGAG
GATCATGATGGAGCAGAGCCCTCGGGAAACTCAGTTTCTGCAATTAATCTCATAAGATTG
GCATCTATGATAACTGGTAGTAAATCTGATTATTACAGGCAGACTGCAGAGCATCTTCTG
GCAGTTTTTGAGAAAAGGCTAAAAGAAATGTCTATTGCAGTGCCTTTGATGTGCTGTGCA
GCAGACATGTTTTCAATACCTCATCGAAAGCAAGTTGTATTAGTTGGCCGCAAGCCATCT
CCAGAATTGGACAATATGTTGGCTTCTGCTCATGCCTCATATGATCCCAACAGGACCGTA
ATTCATATTGATCTCACCAGTGACGATGAAATGGAGTTCTGGGATGATAATAATAGCAAC
ATAGCACTTATGGCGAGGAATAATTTTTCTTCTGATAAAGTGGTAGCTCTTGTTTGTCAA
AATTTCACGTGTAAACCTCCAGTCACTGACCCTAAATCTCTTGAAGGATTGCTTTCCAAG
ACACCTGTTGCTGTA
>UniGene3379
GATGAGAAACCAAGAAAATTTCAAAATCAAACCAAAGTTAGAGGCGGAGGGGCTTGCAGA
GGATTTCTATATTACTCTTCCGTTCATAAATCTAATGGCACCGATCCTCGATGCATCGGC
ATCCCGCGTACTGTTCCACAAGTTCCGGACGACATTATTGAAGCATTTGAGGTTGTATCT
TCTGAAAGGGAATCGGTTCGTAAGGATTTTTATTATGCTTGTGCTGGGCGCTCAGCGTAT
CTCAGTGTAGATCAGTCTACAGATAATCCAGCAGCAAAAAAAAAACTGCCAATTTGTGTG
GGCCTTGAGGTTTTCTCT
>UniGene3403
CATACCTTTCACATGCCATTTAGGGAGATAACAGTGACTCACGAGGATCTCTCCGCAATC
ACTGGTTTGAGCTTTCAGGGGGTACTGATCCTTTTCAATGATCACCATCGGACATATGCT
GCCAGGTTTGCTTTTGACTGGTTAGGTGTGATAGTTGAGTGGGACCCACATGGTACATGC
TCATATGATAGCATGAAGAACAGATGGATAGCATGCACAGATCGCGCTGATTCAGTTTTG
GCTCGGGATTAGGAGGCCCGAGCCTTTACATTCTATCTGCTTGCCACATATATGTCGCCT
ACTTCTCAGTGTAGAGGGGGCATGGCCTATCTTATTCCTCTGTAGGACCTGACACATGTC
TCCACTTACAACTGGAGCGAGGTGACACTAGCCCATCTCTATCATGGGATAGACATCTTT
TCCTGTAAGGGAAAGTCTGATAACTTTTCTACTCTG
>UniGene3420
CTGTTGGTCGGTTATGATTTCCTGAGATTTGTTGAAGAGCAGATCGCTACTGGTCTTCCT
ACAAACTCTTACTTGTTTCGGCAGGATCAGCTTCTACGCAGTGCTATTATTGCGTCTCTT
TCTCCAGAGATCGTTCCCTATGTTGTGGGGGAAAAATCATCCCATGATGTCTGGACAACT
TTACAGAAGACATATGCTAAGCCATCACAGGCTCGAATCATGAGCTTGCGTGAATCTTTG
TTCACAACAAAGAAAGGGGCGTCGTCTATTACTGAATATCTTCAGAAGGTTAAGGCTATC
ATCACTCCACTCGCTGCTGCTGGAGTATCTGTCTCCAATAATGAGACAGTTCTTCATGTC
CTTTATGGACTACCGACGGAGTATAAGGAGGTTGCTGCTACTATTCGAGCTCGAGATACT
GAGATCTCATTCGATGATCTTCATGACAAGCTTACTGACTTTGAGAGTCAGTTAACTCGT
GACACTAGTATATTACCTGCTCCCACTACTGTCAATTATACGACTAAGCAGCGT
>UniGene3426
GATTTTGACATTAAAGATGATGTGCATGGATCTGCGCTTCACGCTGATGACTTTGGTTAT
TGTTGGTCGGGAGCACGGGCCACAGTCGGCATTTGTGCTGGTAAGTATTGTTTCGGCTGT
AGAGTAACAGCGGCTCAACCCTTAAATCGGGACATACCGCCTGATGAGGAACATCTGTGT
AAAATTGGCATCTCAAGAGGAGATGATCCAATAGGGAAGCTTGGGGAGACACCAAATAGC
TTTTGCTTCTGTGGTAAAGTTGGTGATGAGGTGTTACTTTCAGTTGATCTTGAAAGTAAA
CCTGCATCTTTAGTATTTTCAAAGAATGGGACTGAGGAATGCAAGAAATTTGATGTCGGT
CCAAGTGGGATTGGTGTTGTTGATTCACCCACAAGAAATCTGCTATGGGAATCTGCACTG
TTTCCTCATTTTTTGTTGAAAAACGTAAAGGTTCAATTGCATTTCAGTGTTGGTGATGGA
CTAGTTCCTGCACAGGGTTACAAACCCTGGGACTTAGCTTTTGACGATTGCAATGCCATA
ATAGGTCCCGATTTTCCTAATGATTGTGAGGTAATTATGATGGTTGGGTTAAGAGGTTCT
GGTAAGACTACTTGGGCTGAGAGGCATGCGAAAGAGCATCCAGGAAAAAGATATGCTTTG
CTTGGTAGATACTCGGTTTTGGATCAAATGAAGGTT
>UniGene3450
CTTTTCCCAGGCATTTTCCCATCCTTTGACCCTGTTACTGGCCCAGAAGACGGCGCTATT
TCTCATGCTGAAGGACCATTTCTCTTACCGAACAGCGACTCAAATGCAGAATCTGACACT
ACTCATGGACAGAATGCAGGGGTTTTAGTGGGTGTTTCAAAAGAGACTTTAGAGCGTAGA
GGTTCAACTGGTATAATACAGAATGATAATGGTATATCAAAACCTGTCTTGAAGTCATAT
GGAGAATCTCTGCTACATTTTCTCGAGTCTATGAGTCCACCCAATCTTGAGGCAATGCTA
AAAGTGGCAGAGCCGACTTTCAATATCTTCCAGAGTTTGTCCATTCCGTGCGATCCTTTC
ATAAAGGGGGTAAAGGAATACATTCAGAATGTATCAGAACTCTCCTCAATTGAAAAGTCC
ATGTCAAAAGGCCTCTCCTCCACAGAACTAACTAAGGTCTACGATAGTGAGAAAGCGAAA
TTCGACAATGTATCTCGCCTCCACATGGAGGCAATGGATGCTCACAAAGATTCAGAGAAT
CGTGTCAAGTCACTTGAAGAAGAAGTTTCCATCATAAAAGGTAGGCTTGTTGAACTCCAG
AAACAGTTGTCTTGCTGTGAGACTGAAAGACGCAACCTCAAATCTAAACTCGATGAACTG
GAAAAGGATGAGTTGGAGGCAGAAAGAAACCGGGAAGCTGCATCAAACAATATGCTTGAA
GCTCAAAAGTTGGAACAGCAAAAGGAGAAAGTTTCTCATTCAGCAAGGTCTGCATTAGAA
ACCGCAAGGTCATGGATC
>UniGene3457
GTAATTGTATCATGGAATGGGCTTGCAATTTCATCGTTTGCAAGAGCTTCTAGGATTCTC
AAGGGAGAAAAAGAGAGCACCAAGTATCAGTTTCCTGTTGTTGGCTCTGATCCCAAAGAG
TACATCAAAGTTGCAGAGAAAGCAGCTTCATTTATCAGAAAACATCTATATAATGAGCAA
ACACAAAGGCTCCAGCACAGCTTTAGAAATGGTCCAGCTAAGGCACCTGGGTTTTTAGAT
GATTATGCTTTTCTTATTTCCGGACTTCTCGATCTTTATGAGTGTGGTGGTGGAATCCAC
TGGTTAGTTTGGGCTATTGAACTACAGAACACCAAGGATGAGTTGTTTCTTGATAAAGAA
GGAGGAGGCTATTTTAATACCCCAGGTGAAGATCCATCAGTTCTCCTCCGAGTGAAGGAG
GATCATGATGGAGCAGAGCCCTCGGGAAACTCAGTTTCTGCAATTAATCTCATAAGATTG
GCATCTATGATAACTGGTAGTAAATCTGATTATTACAGGCAGACTGCAGAGCATCTTCTG
GCAGTTTTTGAGAAAAGGCTAAAAGAAATGTCTATTGCAGTGCCTTTGATGTGCTGTGCA
GCAGACATGTTTTCAATACCTCATCGAAAGCAAGTTGTATTAGTTGGCCGCAAGCCATCT
CCAGAATTGGACAATATGTTGGCTTCTGCTCATGCCTCATATGATCCCAACAGGACCGTA
ATTCATATTGATCTCACCAGTGACGATGAAATGGAGTTCTGGGATGATAATAATAGCAAC
ATAGCACTTATGGCGAGGAATAATTTTTCTTCTGATAAAGTGGTAGCTCTTGTTTGTCAA
AATTTCACGTGTAAACCTCCAGTCACTGACCCTAAATCTCTTGAAGGATTGCTTTCCAAG
ACACCTGTTGCTGTA
>UniGene3465
ACAGGAGAGTCGGGGACCTTAACTGAAATGAGTGACGTTTATAGCTTCGGGGTGTTCCTT
TTGGAGCTTATAACTGGACAGGAGGCAGTACAACTTGGCTTCTCAGATTATGATGGTAGC
TTAATTCAGTGGGTGTCTTCAAAGCTGAACTCAAATAATTTTGTGGACCGTCGACTTTTG
GGGAGTTTCACTCAAGATGGGATTAGGGATTTTATTAGGTTGGCACTGGAATGCATGAGT
TTTCCAAAGACTGAGAGACCAAAGATGGAAATGATTGTGGTTGAACTAGCACGGATTTAT
GAGAAAGAGATGGCATTAACAACTGTTGCAGGTGAGGGTACTGCTACATTTATTAAAGGC
AGTGAACTATTTACTTGAAAA
>UniGene3475
TGGCTTCCTTTTACAAATTCCGCCCGAAAAGATAATCTTCACCTTTATCACTGGGTTAGA
GTTGTAAATGGTGTTCCACCTACTGGTGACTATTCGTTTGCCAAATATAACAAGTCTGTT
GATGTTGTCAAGTACACAGATGAAGAGTATCAAAAATATTTGTCTGATCCTATGTGGACT
AAGGAAGAGACAGATCAGTTATTTGATCTATGTGAAAGATTTGATCTACGATTTGTTATC
ATAGCTGATAGGTTCCCATCATCTCGGACTGTGGAGGAATTGAAGGATCGTTATTATAGT
GTTTGTCGAGCAATACTGATTGCTAGAGCTCCATCTACTGGGGAAGTTTCAGGACACCCT
CTCATCAAGGAGCCATACAATGTTTCACAAGAAATAGATCGGAAGCGTGCATTGTCCATG
GTCCTTTCACAGACAAAGCATCAAGAACGAAAAGATGCTGAGGTTCTTGCTGAAGCGAAA
AAAATAACCGAGTCACGCATAGCTGCAAGAGGTGTTGAAGAGCCTACATTGCCTGTGCCA
ACACATGCTGGTCCTGAAGCTGCTGAGACTGCTACTAACCTTAATGATACTGTGTCACCT
TCATCCAATCCTTTGCTTGCTTCTGCATCAGTCACACCTTCAACTTCCATAATGGCAGAA
AATGCCTCTACTCTAGCTACTCTTCGGATGGTA
>UniGene3478
ATAGGATATTACCTTACAAAAGTGTCCACTGATCCTGGAGCTGGTGATGTACTAATGGGA
TTTCTGGGGTCTGTTATTCTTTCTTTTGCCTTCTCGATGTTCAAGCAGAGAAAGCTTGTC
AAGAGGCATGCAGCTGAGATTTTCACATCTGTTATTGTTTCAACGATTTTCTCGTTGTAT
TCAACTGCTTTTATAGGACGTCTTGTTGGGTTAGAGCCAACTTTGGCAGTATCGATTCTA
CCAAGATGCATTACTGTGGCATTAGCTCTCAGCATTGTGTCACTGTTTGAAGGTGCGAAT
TTATCGCTGACGGCTGCAGTAGTTGTAGTAACAGGTCTTATTGGAGCAAACTTTGTGCAG
TTTACACTTGACAAATTAAAGTTTCGTGATCCAATTGCGCGAGGAATAGCTACTGCTTCA
AGTGCTCATGGGTTGGGAACAGCAGCATTATCAGCAAAGGAACCAGAGGCTCTTCCATTT
TGTGCTATAGCTTATGCTCTTACTGGTATTTTTGGTTCTTTATTTTGCTCTGTACCAGCA
GTAAGGCAAAGCTTGCTTGCTGTAATTGGA
>UniGene3499
ATGGCTTCAAGCGAACCAGCAGCAATTCACACCAACACAACCTCCACCACCGATCAGTCG
CTTAAGCTTGCCGTAGCGATCTCTCTTCTCCGATCAAAGTTCTTCCAGAAGCTGGTTCCT
TTGCCTGAGCGTCCTACCGATTCCGACGCGCTTCGTTGGAAGCGAATGGCTAAAGAGTGG
AAACAAGTGCTCCTCCGACTGAGAGAAGAGCTCAAGGAAGCTGAAGATGCTTCCCACCGC
GATTTTTTCCCGCAAAATGCTTCGTGCAAGTGCTATTTCTTTGACAATCTTGGGAAATCA
AGCTCTAAGCAAGACGGTGATGGTTCTGATAGTAGATTCAATGATGTGCTACGCCGCAGG
TTCCTCAGACAA
>UniGene3500
CCCATATCCAAGGGGTACCATATTTTTTACTTTACTCTTTTCTCTAGAGAAGAATAACAG
TTAACATTGGAGCATATTGCAAGATTCACAATATAGTATGAAGAATTAGCTAACATGGAG
AATTTTCCTTACTTCAATCTTTGACTAATTCCTAACTCTTTGACAGGTACTGCTTTCTCT
TGGTATTTTTCACTGCCAAGGGATTTAGTTTAGACTTGGCAGTAGATGGAACATTTGTTT
TATAATTAGTTCTATAGAATGGAGCCAAATGTGTGCATATTTGATCTGTCAAGGTTATAC
CAGAGAGGAGGAGAGTCAGCTGATTCCTACATTGCAAGATTCAAGAGACTTAGAAACATA
TGTAAGATATTTTTACCAGAGCAGGAATTTGTGCGGATGGCACAAAGAGGTATGGATGTA
AAGCTCTAGAAGAAGTTTGAGGGAATGGAATTCTGGGACTTCTATGGATTATCTGCCAAA

>UniGene3510
GGAAATCATCAAAGCAAAACAGAGATCTTCACATTCTCTTTTGATTCTAATGAATTGGAT
GATTTCAACTTTGATTCGTCCATTATTAAAGGAGGTAAAACTTCTATAAAGAACCCATAA
AGTGAAAAGGTTGGTTCAGAAAGGAGTGAACATCAGTGCTCAAAAGTTAACTCGACTCGC
TGTGATGATGCATTTGATTATTGCCACATAGAGAAGAGTCAATCACCAGAGTTTGCAACT
TCTATTGTTGAGACAACTGTTCTTGAGGAAGCAACCGGAAATTCCTCAAATGACAATTCT
CCATCAACATTGAAAAAATATGGAGATATGTTTATGTCACAAAGTGCAAGAGATTCACCA
GAG
>UniGene3512
GGCAAAAAAATGGTTCCTTCTTCAACTGAAACAACTGGATTGTTAGACATATTAGAAGCT
GATGCCAAGATGATTGCAAGAGTGGCTCGTGATACTTTTGATAGGGATGGTCCTTTGTTG
GTAGTAGCATCTGGCCGCGATACCATTTCAGTAGCATGCTCCATAAGACAATTAGCTCCA
AAGAATGTTTTTGCTGTTCAGATACAACATCCAAGATCGCATCTGAATAAGTTTGATTTG
GTGATAACTCCTCACCATGATTATTATCCATTGACTCCTGAAGGTCAGAAGCAAATCCCC
TGGTTTCTTAGAAGGTGGGTAACTCCATGTGACCCTCCTGATAGCCATGTGGTTCTTACC
GTGGGAGCTCTTCATCAGGCCGATTCTTCTGCACTGAGAAATGCAGCTTCTGTTTGGCAC
AATGAGTTGGCAACACTTACAAAACCCTTGCTTGTTGTCAACATCGGAGGGCCTACTGGT
AAT
>UniGene3519
TTGCACTGCATAAAGCTTAAGCCTCTGTTCTTATCCCTCTCAACAACATAGGGTGTGGAA
GCGAGTTCTATATGGCCAAGTGAAGGTATGATGCAGTCTGTTTCAACCCAAAGCACACTT
CGATGTCTCTCCCGCATGCTGGATGAGGGCATACACGCTGATGTTACTATCCACACTGGT
GATGGCACTTTGAGAGCCCATAAAGCAATCCTTTCTGCAAGTTCCCCTGTTTTCCAGAGC
ATGTTCCATCATGACCTAAAGGAAAAAGAGTCCTCTACAATCTGCATCGAGGACATGACA
ACAGAGTCTTGTACGTCCCTTTTGAGTTACTTATATGGCACAATTAAACAAGAGGATTTC
TGGAAGCACCGGTTAGCGTTACTTGGGGCTGCAAATAAATATGATATTTCAGCCCTTAAA
AGCGCTTGCGAAGAGAGCCTCTTGGAAGACATAAATTCTGGTAATGTCCTTGAGAGGCTG
CAAGAAGCCTGGCTTTACCAATTAGAGAAGCTGAAGAAAGGATGCTTAACATACTTGTTC
GATTTTGGAAAGATACATGATGTTCGAGAAGAAATCAATAATTTTTTCAGGCAAGCTGAT
AGAGAATTGATGCTGGAAGTGTTTCAAGAGGTACTGACAGTTTGGAAACCTGTA
>UniGene3522
TTGTGGCATGTACATCTTGGTCATATATCTGAGTCAAGACAAAAGCATGTATCTAGTATT
CCTTCTATGAATAGAAAAATTACTTGCAGTATTTGTCTTATTTCCAAATTGCAAAGACAA
CGGTTTTTTGCCAATAGTAAAAACCCTTCAAGACCTTTTGACTTGATTCACATGGACCTT
TGGGGACCATATGCAATAAAATCCATAACAGAGGCATATTATATGCTCACTATAGTTGAT
GATTGCAGTAGATATACATAGGTATACATGTTATCTAATAAACTACAAACTTACCAAGCC
ATTGTTACCTTTCTGAACCTAATTGAGACACAATTCAGTACCAAAATTAAGCAAATTAGG
ACTGATAATGGTACTGAATTTGTGAATCAAAACATTAAACAACTTTTTTCTCTAAAAGCC
TTA
>UniGene3527
GTGTACAAGAAGCACCACCCTCCATCTCTGTTTGATGAAGTATGGAGGTTGGAAAAGATT
GGCAAAGATGGGGCTTTCCACAAGCGCTTAAGCAGAGAAAATATCAACACCGTGAAGGAT
TTCCTGACCCAACTCTTTATAGACCCTCAAAGACTCCGCCATGTTCTTGGAACAGGTATG
TCTGCTAAGATGTGGGAAGTTACAGTAGAGCATGCTCGGACATGTGTGCTTGATAAGAGA
ATGTACTTGTATTACACTCCTGCTTCTCAACGGAAAAGTGGTGTGGTCTTCAATGTTGTG
GGACAAGTAATGGGTGTACTTTCAGACGGCCAATATGTTACTGTAGATAAGCTGCCTGAT
ACTGAAAAGGTTGATGCTCAAAACTTAATACTAGCTGCATTTGAGAACCCAGGGGAAGTT
ATTTCTTTTGAAGATGAAGCTTCTCTTGTGGATGGTTCTTCGCACTTGTCTAACATTTCT
TACCCTTCAAGCTCACCGAGGACAGAAAGCTGTAACGGTAACAGGCTTTTGGCTTCACAG
AAGATAGGTGGATTTGATTATGCTCAACCAAATGCTTCTTCTCCAGATATCATGTCATCA
ATATATTCTGTTGGTGTAAGCAGCTTGGATGACTATGCATTGCAAAGCATTGAAAATATG
AGTCTTAGATATGATCATCCTTTGAGTTTTCATGGCCAAGTCTCCAACAACCCTCTCATT
TGCGACACGGATACAATGACTGAAGCTTTTTGTGACGATGATCATCTGCGCTTTTTTGAT
ACAGATCTTCAGCATCAGAACCTTAGTTTGGAAGCACCTGCTGATTTACAAAGCGCTGTT
AATGGTTTTCTGTTGGCACAGGCTGTCCTTAAGGCTCAAAGGAGATGGACTAAGATCTTT
AGCGTATTGAAATGGTTCTCTATTAGAAGACATGTGGCTTTA
>UniGene3535
ACAGGAGAGTCGGGGACCTTAACTGAAATGAGTGACGTTTATAGCTTCGGGGTGTTCCTT
TTGGAGCTTATAACTGGACAGGAGGCAGTACAACTTGGCTTCTCAGATTATGATGGTAGC
TTAATTCAGTGGGTGTCTTCAAAGCTGAACTCAAATAATTTTGTGGACCGTCGACTTTTG
GGGAGTTTCACTCAAGATGGGATTAGGGATTTTATTAGGTTGGCACTGGAATGCATGAGT
TTTCCAAAGACTGAGAGACCAAAGATGGAAATGATTGTGGTTGAACTAGCACGGATTTAT
GAGAAAGAGATGGCATTAACAACTGTTGCAGGTGAGGGTACTGCTACATTTATTAAAGGC
AGTGAACTATTTACTTGAAAA
>UniGene3539
GTTGCAATTGCATCACCATCAGATCCTGTCTATGTTGCTGCAAAAAAGATGCATGAATTG
CGGGTTAATTCAATTATCATTGCGACAGGGAACAAAATTCAGGGAATACTAACTTCGAAG
GATATCCTCATGCGAGTTGTTGCACAAAATCTTTCTCCTGAGTTAACCTTGGTGGAAAAG
GTAATGACACCAAATCCTGAATGTGCAACATTAGAGACAACGATCCTTGATGCATTGCAT
ATAATGCATGATGGGAAGTTTTTACATCTTCCGGTTTTGGATAATGAGGGTTCTGTTGCT
GCCTGTATTGATGTTTTGCAGATAACTCATGCAGCCATTTCTATGGTTGAGAGCAGCTCT
GGAGCTGTTAATGACGTGGCAAACACAATGATGCAAAAGTTTTGGGATTCTGCCCTAGCT
TTAGAGCCACCTGATGATTCTGACACTCAGAGTGAAATGTCTGCAATAATGGCATCAGAT
GGGACTGATGTTGGGAAGTATGCTTATCCTTCTCTCGGTCTTGGAAATTCATTTGCTTTC
AAGTTTGTGGATCTCAAGAGTCGGGTGCATCGTTTCAATTGTGCTACTGAAAATCTAGAT
GAGCTTAGATCTGCTGTATTGCAAAGGATTGGAACTAATGGTCAAGATCTTCTTCAACTT
TTGTATGAGGATGATGAAGGTGACAAGGTTCTACTTGCAACTGATGGTGATCTCATTGGT
GCTATCAACCATGCTAGAACAGCAGGATTGAAGGTAACCTTTTTCTTTTCTGATCATAGT
TTT
>UniGene3545
TTGAAATGTTTGAGTTTCAAAAAGTGCAATGCAGTAACTGCTGAAGCGATGCGTGCCTTT
TCCAGTTTGGTTAACCTTGAAAAGCTGGACCTGGAAAGATGTCCCAGGATTCATGGTGGA
CTTGTTCATCTCAAAGGATTAATGAAGCTGGAGTCTCTTAATATGAGATGCTGCAAATGC
ATAACAAATTTAGACATGAAAGTGCTCTCAGGCCTTACAAATCTGAAGGAGTTGCAAATT
TCCAATACAAACATTACTGATTTGGGAGTTTCTTATTTGAGAGGGTTGCAGAAGCTGATT
ATGTTGAATTTAGAGGGATGCAATATTACCACCTCATGCTTGGATGATATCTCTGCTCTC
GTGTCCCTCACATACTTAAACTTGAACAGATGTGGTTTATGTGATGATGGGTGGGATAAG
TTTTCTGGTGAGTAAGATTTGCCATACCTTTGACCTGACATATTGGATGAATGGAACGTG
TTACTCTTTTACACGGTGGAGAGAAATTGACCTTGAGTTAAGAAAGTTAATTTTTTGCCT
GCAGGACTAGAAAACTTGAAGGTGTTGAGCTTGGGATTTAATAATATAACAGATGCATGT
CTGGTTCATCTAAAAGGT
>UniGene3572
CTTTGGTACCAGGTAAATAAAAGGTGTCGGTTTCTTCTTGATTTTGAGCAAATCGTGAGG
CTTACTCTTGAAAATCTGCAACCAAATAATCACCCTTTTAGCGGCCAAGATGTGGATGCA
TCCTCACTTGGATGGGCAATGTCAGCAGTCTCATCTAGGGCATTCCGGTTGTTTGGAAAA
AGGCTTCCAGATGGAACCCATATTGATATTCCTATGATGCTTCCTCTTATTGACGTGTGC
AACCATAGCTTCAATCCAAATGCAAAAATTTTGCAAGAACAAGATCCGGAGGTTTCTAAA
ACTCTTGTAAAGGTTGTTGCAGAAACATCAATTAAACAAGAAGATCCTTTGCTACTTAAT
TATGGATGCTTAAACAATGATCTTTTCTTATTGGATTATGGTTTTGTGATACCTTCAAAC
CCTTATGACTACATTGAGCTCAAATATGATGGAGCTCTTCTAGATGCCGCAGGTATGGCT
GCTGGAGTAGCTTCATCAAATTTCTCTTCACCTGCTCCATGGCAACAACAAATCCTCTCA
CAGCTAAATTTAGATGGAGAAAATTCTATCCTTAAGGTAAGGATAGGTGGTCAAGAACCG
ATAGAGGGACGCCTGTTGGCGGCTCTAAGAGTATTGCTCACAACTGACAAGGAAGCAGTG
GAAAAGCATGATTTGGATACACTCAAATCCTCGTCGGCCGATGCTCCTCTGGGAATTGCA
AACGAAGTCGCTGCATTT
>UniGene3582
GAAACTGTGGTATACCCTGTAGCTTCTGGCGAGACCATTCTCCTGAGAATCATAAATGCT
GCTATGAACCAAGAACTCTTCTTTGCAGTAGCCAACCATAAACTCACAGTTGTCGAGGTT
GATGCTTCCTATACCAAGCCTTTCCAAACCTCCGTGATCATGATAGCTCCCGGTCAGACA
ACCAATGTCCTCCTCACTGCTGATCAAACACCAGCTCGCTACTACATGGCTGCACGAGCC
TATAACACAGCCCAGGGTGCACCATTTGACAACACTACAACAACTGCGATTTTGCAATAT
ACATCTGCTCCTTGTAATAGAAAGAATGGGAAGCCATTGCCGCCACCACCAATCTTACCC
CAACTCCCAGCCTATAATGACACAAATACTGCAACCGCATTCACTGCCCAGCTAAGAAGT
CCTAAGCAGGTGGATGTTCCTTTCCAGATTGATGAAAACCTGTTTTTCACAGTGGGGTTA
GGACTCATCAACTGCACAAATCGTAATAGCCCACGTTGTCAAGGTCCAAATGGAACCCGT
TTTGCTGCTAGTATCAACAATGAGTCTTTTGTGCTACCGACAAGAAACTCCCTAATGCAA
GCCTACTACCAAGGACAAAACGGTATTTTCACCACAGACTTTCCACCAGTTCCTCCTTTG
CAATTTGACTACACAGGTAATGTGAGCAGAGGGCTATGGACACCGGTTCCTGGAACTAAG
CTATACAAGCTCAAATTTCGTTCCAAAGTACAAATTGTCTTTCAGGATACTAGTATCGTC
ACAACTGAGGACCATCCAATGCATCTCCATGGTTACCACTTTGCTGTTGTTGGAATGGGC
TTTGGCAACTTCAACCCAGCAACAGATACAGCCAAGTTCAACCTAATTGATCCACCAATT
CGGAATACCATTGGAACTCCTCCTGGGGGTTGGGTGGCCATCCGATTTATCGCTGATAAT
CCAGGTAGCATACTT
>UniGene3591
AAGCCTTCCCTTATCCTCACCACCAATTGGCCCAAACAAGCCTTGCTCAGAGCTTTTACT
GGAGCTCTTTCTCTCAACTTTCTACTTTCCTCGCCATTTTCTCTCGCTTCTCCATCGCCA
TTTCCTCCTCCTCCTCCTTTGACGGAGAATTGTTTAGAAAGCGAAGAATACGAGTATCTA
GAAGATATTAATGGACCTCAAGCGGTGTCTAATGAAGGAATTGTGAAAGAAGCTTGGCAG
ATTGTTAACGATAGCTTTCTCGATGCTGCCCGTCATCGCTGGACCCCTGAATCTTGGCAG
CAAAAGAGAGAGGATATTTTAAGCTCCTCTATTCAGAGTAGATCCAAGGCTCATGATATA
ATTAAGAGGATGCTGGCTAGCTTGGGTGACCCTTACACACGTTTTCTTTCACCTGATGAG
TTCTCGAAGATGGCAAGGTACGACATTACAGGTATTGGAATAAACCTTAGAGAAGTTCCT
GATGGGAGTGGAATAGTGAAACTGAAAGTATTAGGTCTCCTGCTGGACGGGCCTGCCCAT
ACTGCTGGTGTAAGACAGGGAGATGAACTCTTAGCTGTTAATGGAGAGGATATCAGAGGG
AAGTCAGCTTTTGAAGTATCATCTTTATTACAAGGCCCAAATGAAACATTTGTGACTATT
AAGGTGAAACATGGCAATTGTGGGCCTATTCAATCTTTAGAAGTTCAAAGGCAACTCATT
GCTCGGACACCAGTCTTTTACCGCTTGGAACAAGTAAACAAAGATGCTACTTCTGTTGGG
TATATGCGCCTAAAGGAGTTCAATGCATTGGCCAAAAAAGATTTG
>UniGene3595
CTAACTAGTGTTTTTCTTTAACTAGTGCAGGGTGGTTCAGGTTCAGTACAAGAAGTCACA
TTCTCAAACATTCAAGTTTCTGGAGTTCAAACTCCAATAATGATTGATCAATTCTACTGT
GATGGTAGCAAATGCCGAAATGAATCTTCTGCAGTGGCTGAGTCAGGCATAAACTATGTG
AACATAAAAGGCACATACACAAGAAACCCTCTACATTTTGCATGCAGTGACAGCTCGCCA
TGCACTGGTGTATCATTAGATACCATAGAGCTTAAATCAGTTGGAGAAGACAGCCAACCT
TTCTGTTGGAATACATATGGAGATCTGCATAGTGTAACCGTCCCTCCAATTAACTGCTTG
CAGAAAGGCAAATCAAAGAAGCCCATTATTAACTGC
>UniGene3597
TTGTTAAGGATGGACTTGCAGCGAGCTATGCTCGACGAACTCATGGGAGCTGACCGGAAT
TTGACGGACGAACAGAGAAAAGACTACAAAGAGATAGCGTGGGATTCTAAGGAGGTCTGT
CCTTATTATATGGCTCGGTTTTGTCCTCATGACCTCTTTGTCAACACCAAAAGTGATCTT
GGGCCATGTGATAGAATTCATGATCCAAAGTTGAAAGAAAGCTTTGAGAATTCCCCAAGA
CATGATAGATATCTATCCAAATTTGAAGGTGAACTTGCTCAGCGTTGTGAGAAACTGGTG
ATGGATTTGGATAGAAAAGTCAGACGAGGACGAGAGCGCCTAGCTCAAGGGGAGGAGCCT
GTGCCACCGCCTCCACTGTCTGCTGAAAAGTCTGAACAATTATCCGTGGTAGAGGAAAAA
ATTAAGAATCTGCTGGTGCAAGTGGAGTCCCTTGGTGAAGCAGGAAAGGTGGATGAAGCC
CAAGCTCTTATGAAAAAGGTGGATGAACTCAACACTGAGAAAACCTTGATTCAATCCCAA
AGTGATAAAGCTCTGATGGTTCCTCAGGAAAAAAAGATGGCGTTATGTGAGATTTGTGGT
TCTTTTTTGGTAGCAAATGATGCCGCAGAGAGAACTCAGTCTCATGTCTCGGGAAAGCAA
CACATAGGTTATGGCATGGTTCGAGATTTCATTGTAGAATACAAGGCATCT
>UniGene3604
GTCACCGAGGTTGTTGGTGGCACTATTAGATGGAGGCGATATCTTGATCATTTAATTTGT
TCATTGTGCCATGATGAGAACACATTTCAGAGCATGGAACCTCTTCTCTTGCAGATCCTA
CGAATTGGTTTTTACGAGATTCTCAAGCTAGACATGCCACCATATGCTGTTGTAGATGAG
AATGTGGAACTTGCAAAAGTTGCGCTTAGGCCTGGTGCTGGAAACATGGTCAATGGCATT
CTGCGGAAGCTAGTGGCACTTAAGGAAACTGACTCTCTTCCTCTTCCCAAGTTGGACGGT
GATGATCGCTCACAAGCACGTGCTCTTGCCACTCTTTATTCTCACCCCGTGTGGATGGTA
AGGCGCTGGACAAAATATCTTGGGCAAGAAGCAGCAATTAGATTGATGATGTGGAACAAT
AGTGAGCCGAGTTTCAGTTTGAGGGCAAATAGTGGGAAAGGTGTGACAAGAGAAGACCTT
GTGATGCGGCTGAATTTGTTGAAGGTTCCTTATGAGCTTTCCATACATTTGGATCATTTT
GTCCGCATCAAAACAGGATTGCAGGTATTTTTC
>UniGene3606
GCCCTCAGGTTCTATGGAAGTACTCAAGTATCTGTCACAGGCATAACAATTCAGAACAGC
CCTCAAACTCACCTCAAATTTGACGATTGCACAACTATTCAGGTTTCAGATTTCACCACT
GCATCTCCTGAGAACAGCCCACACACAGATGGAATTCATCTTCAGAACTCCCGAGATGTG
CTGATTTACAGTAGTAATCTTGCCTGTGGGGATGATTGTGTATCTATACAAACTGGATGC
TCAAATGTGTACATTCACAATATAAACTGTGGACCCGGACATGGGATAAGCATTGGAGGG
CTGGGCAAAGACAATATGAAAGCCTGTGTTTCAAACGTCACTGTTCGTGATGTTTCAATA
CAGAACACATTAACTGGTGTTAGGATCAAGACATGGCAGGCA
>UniGene3616
GATTTTGACATTAAAGATGATGTGCATGGATCTGCGCTTCACGCTGATGACTTTGGTTAT
TGTTGGTCGGGAGCACGGGCCACAGTCGGCATTTGTGCTGGTAAGTATTGTTTCGGCTGT
AGAGTAACAGCGGCTCAACCCTTAAATCGGGACATACCGCCTGATGAGGAACATCTGTGT
AAAATTGGCATCTCAAGAGGAGATGATCCAATAGGGAAGCTTGGGGAGACACCAAATAGC
TTTTGCTTCTGTGGTAAAGTTGGTGATGAGGTGTTACTTTCAGTTGATCTTGAAAGTAAA
CCTGCATCTTTAGTATTTTCAAAGAATGGGACTGAGGAATGCAAGAAATTTGATGTCGGT
CCAAGTGGGATTGGTGTTGTTGATTCACCCACAAGAAATCTGCTATGGGAATCTGCACTG
TTTCCTCATTTTTTGTTGAAAAACGTAAAGGTTCAATTGCATTTCAGTGTTGGTGATGGA
CTAGTTCCTGCACAGGGTTACAAACCCTGGGACTTAGCTTTTGACGATTGCAATGCCATA
ATAGGTCCCGATTTTCCTAATGATTGTGAGGTAATTATGATGGTTGGGTTAAGAGGTTCT
GGTAAGACTACTTGGGCTGAGAGGCATGCGAAAGAGCATCCAGGAAAAAGATATGCTTTG
CTTGGTAGATACTCGGTTTTGGATCAAATGAAGTACAATTTTGGTGAGCCACTGGAGGTT
GAGAAAAAAATAGCATATCCAATGCTTGATGTGCTTTTAGCTAGGGCAGGAAGGACACCT
TGCAATTATATACTAGATCAAAATAATTTGAAAGAGGATGCACGCAGAAGAAAACTGGAA
CCTTTCACAAACTTTCGAAAGGTTACATTCCCAGAACTTGACGAGAAAGATGCGGAGAGA
TGCTTGGAGGAGATG
>UniGene3620
CTGGGAGTGCGCATGGAGATAACATACGCCTCTTCCAGCTCCCGCGACCTCGCTTCCATA
AACTCTTCCACCTCCGGTCCAGGCAGCATGCCGACGGCCGGAACCCGACCCGTTAAGATA
ATTCCTTTGCAACATCCCAGCACGACGTCATCTTTCGTCCCTTCTTCTTCTTTGCCTTCT
GCTCTGTTCTCCCGTTGGGTTACCAAAGTGAAACGCATGTCCTTGACTCAATGGATCGAA
ACGTTTTTGCCTTGTTATCGTTGGATGCGGAATTATAAATGGCGCGAGTATTTTCAGGTC
GATCTCATGTCTGGTATTACCATAGGTGTTATGCTCGTGCCACAGGCAATGTCTTATGCG
AAGTTAGCTGGGCTTCAACCAATTTATGGACTTTACTGTGGTTTTGTGCCAGTATTTGTG
TATGCTGTATTTGGGTCGTCTCGGCAACTGGCAACTGGTCCTGTGGCATTGGTTTCTCTG
CTTGTCTCTAATGTCTTGGGTGGAATTGTTGATTCATCTGATAAGTTATACACAGAACTC
GCTATACTGTTGGCATTTATGGTTGGAGTTGTAGAATGCATAATGGGGCTTTTGAGACTT
GGATGGCTCATACGCTTCATCAGTCACTCTGTGATTTCTGGCTTTACAACTGCATCAGCA
ATTGTGATTGGATTATCTCAAGCAAAATATTTCTTGGGATATAGTGTTGTTCGAAGCAGC
AAGATTGTGCCTTTGATTAAAAGTATAATATCTGGAGCAGATAAG
>UniGene3621
CTGGAAAAGATCATGGTTCAGTTCCTAGACGGATTAAAGCATTTGTGTGCTACTCTAGTG
AATTGTTGTGATGCTGATTTGTATAAGCAACCCAGGGGCCTAGAAGATCCAGAAGCTCTT
GCAAGGGAAACAGTATTTAGTGTGAGTGAAATAGAAGCATTGTATGAACTGTTTAAGAAG
ATCAGCAGTGCAGTAGTTGATGACGGGCTGATTAACAAGGAAGAATTTCAGCTGGCATTA
TTTAAGACCATTAAAAAAGAGAGTTTATTTGCAGACAGGGTATTT
>UniGene3634
TTTCCCAATGCAGGTTCCTCTTTTTCCATTTTAAGTCGTAATTTTATAGAGCACTGCATT
TTGGGTGCAGAAAACCTTCCCAGAATCGTATTGATGTATTTGTCAAATACACGTTCATCC
CTAACCAACTACTTCTCCACTGTCCTATGTAATTCTGATCAGTTCAACAGGACTGTGATA
AACCATAACTTGCAATATGTAGCCTTTGAGAAGACTAATAAGCAGGCAAACCACACCTTC
GACGCTAGAGAATTTGATGTTATGATACGAAGTGGGGCTGCCTTTGCAAGCCACTTTCAA
GACAATGATTCAGTGCTCGAACACATTGACCGGGAAATTTTGGGGCGAAATTCTGGAGAG
GTCATTCCTGGTGGGTGGTGCTTGGGTGAACCTGAGAATACAACATGTTCAGTTTGGGGC
GATGCTAACATTTTAAGGCCGGGTCAAGGAGCAGCGAGGCTCGAAAAACGGATTGTTGAA
TTGTTGTCAAAAGGTGCATTTCGATCTCACCAATGTATAGTAGAA
>UniGene3645
GAGGAAGAGCTGATTGGCAAAAAAATGGTTCCTTCTTCAACTGAAACAACTGGATTGTTA
GACATATTAGAAGCTGATGCCAAGATGATTGCAAGAGTGGCTCGTGATACTTTTGATAGG
GATGGTCCTTTGTTGGTAGTAGCATCTGGCCGCGATACCATTTCAGTAGCATGCTCCATA
AGACAATTAGCTCCAAAGAATGTTTTTGCTGTTCAGATACAACATCCAAGATCGCATCTG
AATAAGTTTGATTTGGTGATAACTCCTCACCATGATTATTATCCATTGACTCCTGAAGGT
CAGAAGCAAATCCCCTGGTTTCTTAGAAGGTTCTTA
>UniGene3646
AAAAAAATTAGCGCTGGCACAACCCTTGTCAATGAAAAGGTGAAGGAAGTAGATGAGAAG
TTTAGGGTTTCGGAGACGACAAAGTCAGCCTTCGCAGCTGCTGAGCAGACAGTCAGCAAT
GCAGGATCTGCTATAATGAAGAACCGTTATGTGTTAACCGGAGCTTCATGGGTTACTGGG
GCATTCAGCAAGGTTGCTAAGGCAGCTACCGACGTGGGGCAGAAAACAAGAGAGAAGGTT
TCAGCCGAGGAAGAACAGAATCGACGAGCAGTAGGATATACCCCAATTCATGAGTCTGAC
TCTCCAAATATAAGTGAGCAAATGTCCAGGGGC
>UniGene3652
CTGGAAAAGATCATGGTTCAGTTCCTAGACGGATTAAAGCATTTGTGTGCTACTCTAGTG
AATTGTTGTGATGCTGATTTGTATAAGCAACCCAGGGGCCTAGAAGATCCAGAAGCTCTT
GCAAGGGAAACAGTATTTAGTGTGAGTGAAATAGAAGCATTGTATGAACTGTTTAAGAAG
ATCAGCAGTGCAGTAGTTGATGACGGGCTGATTAACAAGGAAGAATTTCAGCTGGCATTA
TTTAAGACCATTAAAAAAGAGAGTTTATTTGCAGACAGGGTATTT
>UniGene3653
TTGGATGATAACTACGCTTACCTGTGAGTGATTCTAAATTTCTACTTGATTATTTTTGAA
CTGTTTGTGAAGCGTTGATGTGAATTCGAAGGAAGGAAGGAAAGATGAAGGATCATCGAT
GACAGCACTAAAGAAGCAGCGGTGGTGGATCCTGTCGAGCCCGATAAGATCCTTCAAGTC
GCCAATCAGCACGGTGCCAATCTTAAGTTTGTTCTTACCACTCATCATCATTGGGATCAT
GCTGGGGGTAATGAGAAGATGAAGCAGAAGGTGCCGGGAATTGAGGTCTATGGTGGTTCC
ATTGACAATGTAAAGGGTTGTACCCGTAAAGTGGAGAACGGTGATAAGTTCACTCTTGGC
TCTGACACCAATATTTTGGCTCTTCACACTCCT
>UniGene3684
CATCAAATCATGATGGATCCCGAAGATGAAGAGAAAACTAGTTTTACCACCAGTAAGGCC
ACTTACTGTTATAAATATATGCCTTTCGATTTGAAAAATGCAAGAGCCATCTATCAAAGG
TTGGTCAATCATATGTTCAAAGATTTTCTCAGCCACTAAGTGAAAATATATGTTGACGAC
ATGATAGTTAAGAGCAAGTCCGTAAGCGATCATGCCAAAGACCTTAGAGCCGTCTTTAAC
ACCCTAGACGCTTATAGAATGAAATTGAACCCAGAAAAATGCACCTTTGGAATCAAAGCG
GGCAAGTTCCTTACGCATATAGTGTATGAAAGGGGGATAGAAGCTAACCCGATAAATTTA
AAGCTATTCTTGACATGCAACCTCCGTCGTCAATCCAAGGCATTCAACAACTAAACAGAA
TATTAATTGCTCTTGGCCGATTCCTCTCATGTTCTGCTAGAAATTGCCTCCCGTTCTACA
AATTACTTCATAAAGAAGCCAAGTTCACTTGGGATGAAAAACTGTTATAAAGCGTTCGAC
TCCCAGAAAGACTTCATCAGTTCTCTTTCACTGCTAAGCCGATATGTACCGAGTGAACCC
CTTTACCTGTATTTGTCTAACACATATTCCATTATAGCATCTATTATAGTACGAGAAGAG
TAGGGAGAAATGCTACCCATCTATTATATAAGTAAAGTACTTAAAGAAGCAGAAACCAGA
TACTCGACACTAGAGAAGATGGCCTTTGCGGTATTGACGACCGTAAAGAAGCTGCGAAAC
TATTTCAAAGGACACACCATATTTGTCCAAACATAATTTTCACTTCGAAAAGTCTTTCAG
AAAGTGGATACGGCTAGAAGGCTCACAGAATGGTCCTTGCATCTAGGCAAATTTGATATC
AAATATGTACCACGAACAACCTTTAAAGCTCAGGTGTTGGCTGGCTTTGTGGCTGAATAT
ACTCCTCCCAAGATGACCAACTTGGAAAAG
>UniGene3697
ATGGGCAGCTCGATCCACGATAACTCTGCCACCGCCTCCGACGTTTCCTCTACCAAGGCT
GATTCCGACTCCGAAATGGTTATCGATGAAGAATCTCCCTGCCTTTACCAAGTTGGTGAA
AGGGTTCTTGCTCTCCACAGTCAACACTATTATGAAGCGAAGTTGATCAGAGTTGAATAC
CAATCGAAGAGATGGATGCATTGTGTTCATTACGCTGGTTGGAAGAAAAGTTGGGATGAA
TGGGTTGGAGAGGATCGGTTGCTTAAATATACTGATGAAAATGTACAAAAATTCCTCAAT
AAAAAGCAGGACTTGGAGAAAACTTCTAAGGCAGTACGTCAATCACAGAATAAACCGAAA
AGTTTTAGTGTTGCTAGAGGCAGGAAGCGCAAAAATGATACTTTAAACAAGGAAGAGGAT
TTGGTACCAGTGGAAAAGTTTGCGAATCTCCAAATTCCTCCCATTTTAAAGAAGCAACTT
GTTGATGATTGTGAATTTATCACTCATCTAGGCAAGGTAACT
>UniGene3702
CTCCAGAATGTTCATCATGCAGGGCATCCAATGCCAGGTGAAGAGCAAGAAGATATTATA
ATGACGAGTACCCAGTCCAACTTTTTAAATATAACTTGCCCAATCAGTGGAAAGCCTGTT
ATTGAACTAGCAGAACCAGTTCGCAGTGTGCACTGCAAACATGTTTACGAAAAGAAGGCT
GTCATGCACTATATAGCATCTGAAAGAGGACAAGCAAAATGTCCCATTGCAGGTTGCCCT
GGGATTCTGAAGGCAGACAAAGTAATGTGTGATCCATTGTTACTCGTTGAAATTGAGGAA
TTCCGATCTATGAGTAGACAATCTGATAGGAGCAGTGCGGTA
>UniGene3709
GCTTTATCTCCCCTGGATCAATTTGAGATAGTCCCATTTCTTCCTATGAATCTAGGTGAC
TTGTATTTCTCATTCACAAATTCATCTTTCTTTATGCTGCTCACTCTCAGTTTGGTCTTC
CTTTTGATTTCTTTTGTTACTAAAAAGGGAGGAGGAAAGTTAGTACCCAATGCTTGGCAA
TCCTTGGTGGAGCTTATTTATGATTTCGTGCTGAACCTGGTAAACGAACAAATCGGTGGT
CTTTCCGGAAATGTGAAACAAAAGTTTTTCCCTTGCATCTTGGTCACTTTTACTTTTTTG
TTATTTTGTAATCTTCAGGGTATGATACCTTATAGCTTCACAGTTACAAGTCATTTTCTC
ATTACTTTGAGTCTCTCATTTTCTCTTTTTATTGGCATTACTCTAGTTGGATTTCAAAGA
AATGGGCTTCATTTTTTAAGCTTCTTATTACCCGCAGGAGTGCCACTGCCGTTAGCCCCC
TTTTTAGTACTCCTTGAGCTAATCTCTTATTGTTTTCGCGCATTAAGCTTAGGAATACGT
TTATTTGCTAATATGATGGCCGGTCATAGTTTAGTAAAGATTTTAAGTGGGTTCGCTTGG
ACTATGCTATGTATGAATGATCTTTTCTATTTCATAGGGGATCTTGGTCCTTTATTTATA
GTTCTTGCATTAACCGGTCTGGAATTAGGTGTAGCTATATTACAAGCTTATGTTTTTACG
ATCTTAATCTGTATTTACTTGAATGATGCTATAAATCTCCAT
>UniGene3712
ATGGAGGATCATATGTGCTTCGATTGTCTCCGACGTACAATCAATTTCGAATTCTCTGAC
GAAATTCTCTTCTCTTAAGGTATATCCGATTATGCTCTCCCGTTTGGTCACTCCGCTGTC
GTACAGGTTTCTGAATTTTCTCCCTTCTTTAATCAATGTTTGTATACCAAATATTTTATA
CGATTGTATAGTTTTTCTTATGAAATGAGGCAGANTACATAATTCTAATGGAGAGATGTC
CACTTCGGCTTCTCAGTTCAT
>UniGene3714
AATTTCGATTCTGTGCGAGAATCGATGCACTCGGCTATATCTTTGAACAAAACTGAGGTT
CTGGATGTGGCGCTTGATGATTTCTCCGAGGGTTATGTCAGCCTTTCATTCGAAGACCGC
CGGAAATTGCTGCTTACGCTCGCCAAAGTGTATGATCTCAATAGGACGCAAGTCCGTGAC
CTTATAAAACAGTATCTTGGACTTGAAGTTCCTGGCAGTAATTCAGTTGAATCGAGCACT
GTTGATGATGAAGCCATGCTTTCTTGTTTCTATCGCATTGAACGGAGTTTGAGACAAGCC
CTTCAGCCAACGTATGATTATCTCTTTGAACGTCTCAACAGCCACCCCGGGGGATTGAAG
TTTCTGTCCATTTTTCGTGCTGACATTCTATCCATTCTCGCAGAGGAGAATAATGCATCT
TTGCGATCTCTAGATTCTTGCTTGAAGGATAAACTTAATAATTGGCTTTGTCCTGCTGCA
TTGGAGCTTCATCAGATTACTTGGGATGATCCTGCTAGTTTGTTGGAGAAAATTGTGGCT
TATGAGGCAGTACATCCAATCTGCAATCTGTTAGATCTTAAAAGAAGGTTGGGTGTTGGT
CGTCGTTGTTTTGGTTATTTACATCCGGCAATACCTGGTGAGCCTCTTATTTTCATAGAA
GTTGCCCTTCTGAAGAATATTGCCCAGACAATACAGGTCAGATTTAACACATCACACTTG
GTCTTTCTCTTTTCAGTGAATTGCTGTTTATTTGTGAACCTATGGCAGGAAGTTTTATGG
GATAATCCTCCCGTACCTGAATCTGAGGCTATGTGCGCACTATTTTATTCCATATCATCA
ACTCAA
>UniGene3721
CTTTGCTTTCATCAGCCTTCTCGCAGAACTAGGAACTTGCCTTGGCAGAATGATTTGCTT
GAAGATAGCATTAGAGCTGCCGGGATAACTGGAGTAGAAGTTGGTACCAAGTTATATGTT
TCAAACTTGGATCTTGGAGTCTCCAATGAAGACATAAGGGAGCTTTTCTCTGAGATTGGG
GAGCTGAAACGATATGCTGTTCACTTTGACCAGAATGGTCGACCTAGTGGTTCTGCTGAA
GTAGTCTATGCCAGAAGAAGTGATGCATTTGCAGCCCTTAAGAAGTATAATGATGTACTG
TTGGATGGAAAGCCCATGAAGATTGAAATTGTGGGTGCCAGTGTTGAAATGCCCATCTCA
GCTCGAGTTAATGTAACTGGAGTAAATGGAAGGAGGAAGAGAACTGTTGTTATGACGCCT
GGTACAGGTCAGGGAAGAGGCGCTGTTCCAACAAACCGTGGTTCTGGCCAGAACCAAGGC
CAGGCTCAGGGTTGTCGAGGGGGCTTGAGAAGTGGACGTGGACGTGGACGTGATCGTGGC
AGAGGTAGAGGCCGGGGCCGAGTCCGTGGGAAGAAGCAATCTTCTGAAAAATCAGCAGTG
GAACTTGACAAGGATTTGGAGAATTATCATGCGGAATCCATGCAAACT
>UniGene3733
ATGGCGGACATACGGTTGGGACCATCTGTAATCAACCCAAATCCTTTCCTCCACATCCCC
AAACTTCCTTTCTCCTTCCCCTTCCCTTCTTCAAATCCCAAGTCTAAATCTAAATTAATA
TTAATGGCTTCTTCTGCCGTTTCCATTCAATGCCATCTCTCATCTTCCGAGTTGAGCCCT
AGGCCTATCCAACCTTCCTTGCTCGTCTTCTCAGGTGGTACTGCATTTAATGGAGTCGTG
GAAGAGCTTAAGAAGTTAACAACTCGGGTTGCTCATGTGCTGCCTGTTTCTGATGATGGA
GGAAGTACCGCTGAGATTGTTCGCGTGCTTGGTGGTCCTGCTGTTGGAGACATTCGGTCT
AGATGCTTAAGATTGTCCGATGAAAGCACTAACGAAGCTCTTGCTGTCCGAAGATTGCTT
GGTCATCGTCTACCTCTAGAAGCACCTCGGGCCAAATCAGAATGGTATCATATCGTGGAA
GGAGAACACCCTTTATGGACAGGTGTATCAAGGGCTTACAGAGAAACAATTCTAGCTTTC
TTGGTTTATTTCCAAAATGAGGTA
>UniGene3734
TTGTTTTTCTTGCTTGATAGTATGGGTTTGACTGACCTACCAAAAGAAGTGGAATGGGAA
AAGTTGACACTAATTTCCTTGATGGATAATGAGCTATCTGAATTGCCTGAGAGTTTGAGC
TGCCCCAACCTCCAAGCTTTATTCCTACAAAAGAACTTGAAACTCAGAACTATACCTGCT
TCATTTTTCAATTTTATGACTGCTCTCCAGATCCTGAACTTATCTAGGACTTGCATCAAG
ACTTTGCCAGATTCCCTTTTCGGATTAAAGAAACTTAAAAGATTGTTTCTTAATCATTGT
GAGCTTCTTTCATCATTATCATCCAGAGTTAGCGAACTTGAGCTTCTTGAAGTACTTGAT
CTTGAAGGGACGGCAATCATGGCTCTACCAATGGAAGTTGGACAACTGAAAAATCTGACA
TCCTTGGAAGTTTCATTTTGTGAACCTATGAATAATAGAAACTAGCAATCACACGTGGTT
ATTCCTGATGGGGCTATATGTCAGCTTTCTCAATTACAAGAACTGAATATTGATGTGAGT
CCAGAAGATGAGAGGTGGAAAGCATCTGTGGAAAGTGTGGTTTTCGAAGTTTGTAGATTA
ACATCATTACATACACTTGAGTTCTACTTCCCTAGAGCACAACTTTTGNGCCTTGTTATC
TTTAGTGTCGCACNNTTGTCCCATTTTAGGTTTGTGGTTGGTGATCATACTAACCGTATC
ATTTCTAGACTCCCATTAGAAGTTGAGTTTGAGCTAGAATGGCATGATAAATGGTTGAAG
TATGTAAATGGTGATGACGTACTTGAAGAAGTCAAAACTGTACTCAAATATGCTTCTGCT
TTTTTCTTGGACCGCCATAAGACTGTTAAGACTTTATCAGAATTTGGCATCAGAAATATG
GCACAGCTGAAATGTTGTGTAATAGGGGAATGTGATGAGCTTCAAGCAATTATTGATGCA
GAT
>UniGene3741
AAGAAGATGAAAGGCGAGACTCTGTGTGTGACTGGTGCGTCTGGTTACATAGCTTCTTGG
CTTATTAAGAGACTTCTTGAACGAGGCTACTTCGTCAAAGCCACAGTTCGCGATCCTGGA
AATATGAACAAAGTAAAACCTCTATTAGATTTGCCAAATGCAAAAACCCACCTCAGCCTG
TGGAAAGCTGACTTGGAAGATGAAGGAAGCTTCGATGAAGCTGTTCATGGCTGTACCGGT
GTCTTCCAAGTGGCTACTCCCATGGAATTTCTTTCGCCTCATCAAGATCCTGAGAATGAA
GTTATAAAAGCAACTGTAAATGGGGTTTTGAACATTATGAGATCCTGCTTGAAAGCCAAA
ACAGTTAAACGGGTAATCTATACTTCAACCACAGGAACACTTGCTGTTCAACGGACTATA
CCTGCACAGTATGATGAGAGTTATTGGACAGATGTTGATTTTTGCCGTGCTCAAAAGTTA
CCTTTATGGTCATACACAGTCGGAAAAACAATGGCGGAGAAAGCAGCATTCGAATTTGGT
AAAGAAAATGGGTTACATGTCATCAGTGTTCTTCCAACTATTGTTAATGGTCCATTTATT
ACACCTTCAAAGCCCTTCAGCGTAGACATAATAATATCCTTAATTACAGGAAATGAAGCT
CTTCAGAAACTTCTGTATAATTTTGGAGCAGTTCATATAGATGATATATGCAATGCTCAT
ATATTCTTGTACGAGCATCCCCAAGCTAATGGAAGATACATATGCTCTAGTTACGATTTT
TCGTTCTCTGATTTAGCTAATTCACTGAGGCAAAAATATCCAGAATATAACATTCCTACC
CAGTTTGAGGGTTTCGATGAATCTGCCAAAAATGTTCCTTTCAGTTCTAAGAAATTGATG
GATTTGGGATTCAGATTCAACTATGATTCTGCCAAATATGATGTGGCTGATTTATGTTGT
GAAGCCATTGAATGCTGCAAAGAAAAGGGG
>UniGene3768
ATGTCTTTGATCAGATCTTTCTTCGGCAACCCAATCACTGATGTTTGGGCTCCAACTGGT
TCAAATAATGAGATTTCCGCAATCACTAATGCTCAAGTAGATTGGAAGGAAACGCCCGAC
GCCCATGTATTCAAAGCCGATTTGCCTGGATTGAAGAAAGAGGAAGTGAAAGTTGAAATT
GAAGAAGGAAGAGTTCTTCAAATTAGCGGAGAGAGAAATGTTGATAAGGAAGACAAAAAC
GAGACATGGCACCGCGTAGAGAGAGGCAGAGGTAAGTTTATGAGAAGGTTTTGGTTACCG
GAAAATGCTAAAGTTGGTGAAGTTAAAGCGTCGATGGAGAATGGAGTACTTACTGTAACT
ATCCCAAAAGCAGAGGAGAATAAGCCTCAGGTCAAGACTATTGAGATCGGCGGA
>UniGene3773
TTGTATAGTGCTTGGGAACATTGCAACACGATGACATTGACTTGGATAACGAAGGTAGTG
AGTCCCTCCATTGCAAAAAGTATAATATGGTTTGATATTGCTTCTGAGGCTTAGAGTGAT
CCGCAAGAACGATTTAGCAAATCGGATGGTATTTGTATCTCAGATTTGCAGCAGGAAATT
TATAATTTTCATCAAGGTGAACAATCTATAAACTCTTACTAGACTAAGCTCAAGATAATA
TGAAAAGAGTATATTATACTTAGGCCTCTTCCTTCATATGTTTGTACTCCAACTTGTGCT
TGCAATGCGCTTGGGATGGTTAGGAGATATCAGTCATATGATTATGTTTATAGATTTTTA
AGG
>UniGene3775
GACATTAAACAGAGATGGAAAGAAATTCAATATTCGCTTAAGCAAAGATTGATCACTGAG
GATGATGTAGAGTGGAAGCTACCTACATCATCCAGTCGTGAAGAAGATGATCAAGTTCAA
GTGGTCTTAAAGTATATCGGTGGAGTTGATGTGAGCTGCTTGAAGGAAGATCAATCAATT
GCCTGTGGAACACTTGTGGTTTTGGATTTTCAAACGAGTAAAGTTGTGTACCAAGGTTCT
GCTCATGTCAAGCTCGATGTTCCTTACATTGCTGGCTTTCTTGCCTTCAGAGAGGCTCCA
GTACTTTTGCACCTTCTTGAAAAGATGAAAGACAGTAATAGTACTTACTACCCACAGTTG
GTAATGGTTGATGGTAATGGGATACTTCATCCTCGAGGTAAGTCTCTTTTCTGTTAT
>UniGene3780
ATGTCAATCATATGTGGCTTACCTCTCCTCGAGTGTGTCTACTGTCTAGCATGTGCCCGC
TGGGCGTGGAAAAGATGTCTCCATTCTGCAGGCCATGATAGTGAGACCTGGGGCCTTGCA
ACTGCTGAAGAGTTTGAGCCTATCCCGCGCCTTTGCCGTTATATTCTTGCTGTTTACGAA
GATGATCTCCGGAATCCCCATTGGGAACCTCCTGGAGGGTATGGAATAAACCCAGACTGG
GTAATTCACAGAAAAACTTATGACGATACTCAAGGAAGGGCTCCTCCCTATATATTGTAT
CTAGATCACGATCATTCGGATATTGTCCTCGCTATTAGGGGACTTAATTTGGCGAAAGAG
AGTGACTATGCTGTGCTTTTGGATAACAAGCTAGGGAAAAGGAAAATTGATGGTGGGTAT
GTCCATAATGGGTTGTTGAAGGCTGCTGGATTGGTTTTGGATGCAGAATGCGATATTTTG
AATAAGTTACTGAAGAAGCATCCAAATTATACATTGACTTTTACCGGACATTCCCTTGGT
TCTGGTGTAGCTGCAATGTTGACATTGGTGGTAGTACTAAATCGAGATAAATTGGGAAAT
ATTGAGAGAAGGAGGGTCAGGTGCTATGCAATTGCACCAGCTAGATGTATGTCACTAAAT
TTGGCTGTCAGATATGCAGATGTTATTAATTCTGTTGTGCTGCAGGCAAGTCTTTTTATC
TTTCGTAGTTTTTGGAAGAACCGCCTGAAAAAAAATGCCTTTTATGTGATTCACTCAGGA
ACATTTTATTCTCTTGAATATTAGATATTTTGTTCATCAGCTATGCTACTTATAATA
>UniGene3782
CTTTGCTTTCATCAGCCTTCTCGCAGAACTAGGAACTTGCCTTGGCAGAATGATTTGCTT
GAAGATAGCATTAGAGCTGCCGGGATAACTGGAGTAGAAGTTGGTACCAAGTTATATGTT
TCAAACTTGGATCTTGGAGTCTCCAATGAAGACATAAGGGAGCTTTTCTCTGAGATTGGG
GAGCTGAAACGATATGCTGTTCACTTTGACCAGAATGGTCGACCTAGTGGTTCTGCTGAA
GTAGTCTATGCCAGAAGAAGTGATGCATTTGCAGCCCTTAAGAAGTATAATGATGTACTG
TTGGATGGAAAGCCCATGAAGATCGAAATTGTGGGTGCCAATGTTGAAATGCCCATCTCA
GCTCAAGTTAATGTAACTGGAGTAAATGGAAGGAGGAAGAGGACAGTTGTTATGACGCCT
GGCACAGGTCAGGGAAGAGGCGCTGTTCCAACAAACCGTGGTTCTGGCCAGAACCAAGGC
CAGGCTCAGGGTTGTCGAGGGGGCTTGAGAAGTGGACGTGGACGTGGACGTGATCGTGGC
AGAGGTAGAGGCCGGGGCCGAGTCCGTGGGAAGAAGCAATCTTCTGAAAAATCAGCAGTG
GAACTTGACAAGGATTTGGAGAATTATCATGCGGAATCCATGCAAACT
>UniGene3785
TCTGTAGATTATGGTCGTATGGCTGAGATACTGGTGCAGAGGGCAGCTTCTCCAGATGAA
TTTACTCGGTTAACAGCTATCACATGGATAAATGAGTTTGTGAAGCTTGGTGGGGACCAA
CTTGTTCCTTACTATGCTGATATCTTGGGAGCCATTCTGCCCTGTGTATCCGATAAAGAA
GAGAAAATCAGAGTGGTTGCCCATGAAACCAACGAAGAGCTTCGTGCCATCAAGGCTGAT
CCTGCTGAAGGATTTGATGTTGGAGCAATACTCTCCATTGCAAGAAGTCAATTATCTAGT
GAGTGGGAGGCTACTCGAATTGAAGCATTGAACTGGATATCAACACTTCTCAACCGGCAT
CGTGCTGAGGTCTTATCCTTTCTCAACGACATATTTGATACTCTTCTAAAGGCACTTTCA
GATCCTTCAGATCAGGTGGTGCTCCTTGTTCTGGAGGTTCATGCATGCATAGCAAGAGAT
CCACAACATTTCCGCCAGCTGGTGGTATTCTTAATGCATACCTTCCGTGTTGATAATTCT
TTGCTGGAGAAGCGTGGTGCTTTGATAATCAGAAGACTGTGTGAACATTTAGATGCTGAA
AGGGTCTGTAGGGAACTCTCCACAATACTAGAGGGTGAAGCTGACCTGGATTTTGCGACT
ATTATGGTTCAGGCTTTAAATTTGATCTTGCTTACATCTTCTGAATTAGCTGGGCTTCGG
GATCTTTTAAAGCAATCCCTTGTAAATCCTGCTGGAAAAGACTTGTTTGTTTCTTTGTAT
GCTTCATGGTGCCATTCGCCTATGGCTATTATAAGCCTTTGCTTATTAGCACAGACATAC
CAGCATGCAAGTGTGGTAATTCAGTCACTGGTAGAGGAAGATATCAATGTCAAATTCTTG
GTCCAGCTGGATAAATTGATTCGCTTGCTAGAAACTCCAATCTTTGCTTACCTTAGATTG
CAGCTTCTTGAACCTGGAAGATACATATGG
>UniGene3786
CCTTCTCCTGCTCCTGTGGATAACTCATCAACAACAGGAACATCTCCTATATCACCCTTA
CCCTCTATTCCTACGGAGAAACCAACTGCAAGAGCAACTAATGATCCCAATTTGCCTGGA
AATGCAACATCCCCGAGTTCAAGAGGTTTAGACACTGAAGCTGCTGTGGCAATCGGCGTC
GTGGTTGGGTTTGTAGTACTCAGCTCTTTCATGATGGCTTTATGGTTTGCGCAGAGACGA
AAGAGAAAACAGGCTAAATCAAATATTGGATACACTATGCCTTCTCCATTTGCCTCCTCC
CAAAATTCAGATGCAGTATTTCTGAGGCATCATTCTCAAGGACCTTTGAGAGGGAGCCCT
TCTGGCACTGATTTTATCTATTCACCTTCAGAGACAGGAGTAAGCAATTCAAGGTCATGG
TTCACTTATGAGGAGCTGGTCCAAGCCACCAGTGGGTTTTCAACAGCAAATCTTTTGGGT
GAAGGTGGATTTGGTTGTGTATACAAGGGCATCCTGATGGATGGTAGAGAAGTAGCCGTA
AAACAATTAAAGATAGGCGGTTCTCAAGGGGAGCGCGAATTTAAAGCTGAGGTTGAGATA
ATTAGCAGAGTACATCACCGGCATTTAGTTTCATTGGTGGGTTACTGTATATCAGATAAT
CAAAGACTGCTCGTTTACGATTATGTCCCAAATAATACCCTTCATTTCCATCTCCATGGT
GAAGGTGGGCCAGTTATGGACTGGGCAACTCGAGTCAAGGTTGCTGGTGGAGCAGCTCGT
GGCATTGCTTACCTGCATGAGGACTGTAAT
>UniGene3788
ATGCCAAATGTTAGCTTTCTTGACTTCCAGTACAAGCTTTCAAGAAACAAGCTTCTACGG
AAGCCGTCCCGGCTATTCTCTTCCAGGGACAGACAAAGCTCCAATTCTCTACCCAGTTTC
CAGTTGAATCTGAATGAGATGAGGCAAGTTTTCAACAAGTTTGATTCTAACAGAGATGGG
AAAATTTCTCAACAAGAATACAAGGCCACACTCAGAGCAATGAGACAAGATAACATGATA
GCAGAAGTGCCAAAGATTTTCGAGGTAGTTGATTTGGATGGGGATGGATTTATTGATTTC
AGGGAGTTTATCGAAGCGCAGAAAAAGGGAGGAGGTATTAAGATGGCAGACATTCAGAGT
GCATTTCAAGCGTTTGATGTGAACGGAGATGGAAAGATTGCTGCTGAGGAAGTTATGGAA
GTCTTAAGGCGGCTTGGTGAGAGGTGCAGCCTAGACGATTGCTGGAGAATGATCTGGGCT
GTTGATGCTGATGGTGATGGAATGGTTAACATGGACGAGTTTACAACCATGATGACTCAA
ACTTTAGTT
>UniGene3791
AAATACAATATTCAAAACCAGTTACGGAGAGAAATGGAGATCCAGAGTAGCCTACATCAT
CCGAATATTCTTCGTCTATATGGTTGCTTTGACGATGATGAGCGAATTTTCTTGATACTG
GAGTTTGCTCTACACGGCGACCTTTTTGGAGAGCTTAAAAAGAAAGGTTATTTCGGTGAG
AAGCAAGCTGCGACGTATATTGCAAGCCTTGCAAATGCATTGGCT
>UniGene3793
CCATTTCCCATTCCTTACACTCTATCTTCTGCAATTTCATTTCTTCAATGTCATTCCAAA
CTCTCATCTCCACCCATTATTAATACTCCTTTTCTCCCCTTTTCTTTTCCTTCTTCTAAC
AACCTCTCTTCCATTTCGTTTCTCAATCATTCTTCACATGTTAACTACACTAGCCTCTAC
TCCACCGTCAAACCGCTTGTCCCGGCGGCTACGACCACTAATGTCACATCCTCCGTCGTA
CTCGAGTCTGATAACCTGTCCGATCCAACGGCTGGATCAACCGCGTTCATCATCCATGCG
CCAAACCGGATTGGCCTCCTCCAGATCATCACTGGGGTCTTTAAAGTCCTTGGTCTCCGC
GTCGGGAAAGCCGCCGTTGAATTCGACGGTGATTATGTAACGAAGACGTTTTACGTGACT
GATTGTGATGGAAACAGAATCGAGGACCCTGAAAAGTTGGATAAAATCAAAGAAAAGTTG
ATTGATGCGATTGACGGAGGAGATGGAGGCGGCGAGGTTAGGATTGGG
>UniGene3802
ATGTTGCTGAGGGCCGCTTCAGGTTTTCCTCTGACTAGCAGACAGGGCGATTCCGTCATG
GCTATCCTGAGTTCGTCGATGCCGAAACGGCGAAAAAGCAGTAACCTTTCTGCCATGGCG
GAAAGCAGCAGTTTGCAGCTGACTGGAGTAATATTTCAGCCATTTGAAGAGGTTAAGAAG
GATGCTTATTTGGTTCCGATATCTCCTAATGTTTCTCTTGCTCGCCAAGTGTACGAAGAT
GAATGTGAAGCGGCTATTAACGAGCAGATCAATGTGGAGTACAATAACTCGTACGTATAC
CATGCCATGTTTGCATATTTTGACAGAGACAACGTTGCCTTGAGGGGCTTAGCCAAATTC
TTCAAGGAGTCTAGTGAAGAAGAAAGAGAGCATGCTGAAAAAATGATGAAGTATCAGAAC
ATTCGTGGAGGGCGGGTGATTCTTCACCCAATTCTGAATCCTATTTCTGAATTTGAGCAT
GTGGAGAAGGGAGACGCATTGTATGCTATGGAACTGGCTTTGTCTTTGGAGAAGCTGACA
AATCACAAACTTCTGAGCTTGCACAGTGTGGCAGAACGAAATAATGATCCTCAAATGCAA
GAATTCATCGAAAGCGAGTTTTTAGGTGAACAGGTTGAAGCAATTAAGAAGATTTCAGAG
TATGTGACTCAGTTAAGGATGGTTGGCAAAGGACATGGAGTGTGGCACTTCGATCAGACT
CTTCTCCACGAGGGT
>UniGene3822
AAGTTTATATTTTAGGTGGAGAAAGTTATAACAAAGATCAATAAAACCTTTCCTGCTGAT
GGTTTGCTTCCAATCTATATTAGTCCTGATACTGGATCTGGTGCATACTCAACCATAACT
TTTGGTGCAATGGGTGACAGCTTTTATGAATATTTGCTCAAGGTTTGGATTCAAGGAAAC
AAAACTTCATCCGTGAGAAATTACAGAGAAATGTGGGAGAAATCAATGAAAGGACTGTTA
AGCTTGGTTAGGAAAACTACACCATCATCTTTCACATACATTTGTGAGAAGAACGGAGAG
GCGCTGGCTGACAAGATGGATGAATTGGCATGCTTTGCTCCAAGAATGCTGGCTTTAGGA
TCTGCTGGTTATGGGCTTGCCGATGCAGAGAAATTTCTCTCACTCGCAAAGGAGCTTGCT
TGGACTTGCTACAACTTCTACCAATCTACACCTACTAAATTAGCTGGAGAAAACTATTTT
TTCCATTCTGGTGAGGATATGAGTGTGGGAACATCATGGAATATATTGAGACCAGAAACA
ATTGAATCACTTTTCTACCTATGGCGTTTAACTGGCAACAAGACGTATCAGGAGTGGGGT
TGGAATATATTCCAAGCATTTGAAAAGAACTCACGAGTTGAGAGTGGATATGTTGGACTG
AAGGATGTCAATACTGGAGTCAAAGACAACATGATGCAAAGTTTTTTCCTCGCGGAGACG
CTCAAATATTTTTATCTTCTTTTCTCACCTCCTTCATTAATCTCATTAGATGAGTGGGTT
TTCAACACTGAAGCCCATCCCTTAAGAATTGTGACCCGTCATGACGAAGACACATTTGGG
CAGCAATCGGAGAAGAAACAAACTAATAGGAAGCACGGTAGGAAAGAAGGTCGGTTCGTC
GGTCAT
>UniGene3823
CCTTGGATACCTTATTACAAGAACATTGCAATTTTGCAGCAAGGATTTGATGAAATAGAC
ATAAAGAAAGTAGAAGAACAAGCAGCAGAATTGGAGAAAGATTTGATTGTAAAAGAATTA
GAAACTCTAGATGTTCTTGAAGAACTCGGGACGACGAAAAGAATAGTGGAAGAATTGAAG
CTTCAGCTACAAAAAGAAGCATTAAGACTTATGACAGTTTCAGATGATCATCATATGTCA
AGTCCTGCTGCTGCAATTAAAGAAATGAACAAAGAAAATTGCAGCTTTCATGTTCCTAGT
AGTACTAATCATCAA
>UniGene3825
ATGTCAATCATATGTGGCTTACCTCTCCTCGAGTGTGTCTACTGTCTAGCATGTGCCCGC
TGGGCGTGGAAAAGATGTCTCCATTCTGCAGGCCATGATAGTGAGACCTGGGGCCTTGCA
ACTGCTGAAGAGTTTGAGCCTATCCCGCGCCTTTGCCGTTATATTCTTGCTGTTTACGAA
GATGATCTCCGGAATCCCCATTGGGAACCTCCTGGAGGGTATGGAATAAACCCAGACTGG
GTAATTCACAGAAAAACTTATGACGATACTCAAGGAAGGGCTCCTCCCTATATATTGTAT
CTAGATCATGATCATTCGGATATTGTCCTTACTATTAGGGGACTTAATTTGGCAAAAGAG
AGTGACTATGCTGTGCTTTTGGATAACAAGCTAGGGAAAAGGAAAATTGATGGTGGGTAT
GTCCATAATGGGTTGTTGAAAGCTGCTGGATGTGTTTTGGATGCTGAGTGTGATATTTTG
AACAAGTTACTGAAGAAGCATCCAAATTATACATTGACTTTTACCGGACATTCCCTTGGT
TCTGGTGTAGCTGCAATGTTGGCTTTGGTGGTGGTACTAAATCGAGATAAATTAGGAAAT
ATTGACAGAAGAAGGGTCAGATGCTATGCTATTGCACCAGCTAGATGTATGTCACTAAAT
TTGGCTGTCAGATATGCAGATGTTATTAATTCTGTTGTGCTGCAG
>UniGene3826
GCAATGATTAACGTACTGAACGTGGCGGAGAAGCCATCTGTGGCGAAATCAGTGGCGACC
ATACTATCTAGGAACCAACAGCATGGGCTGAGAGTAAGAGATGGGCGGTCCCGCTATAAC
AAAATCTTCGAGTTCAATTACGTGATTAACGGCCAGCCGTGCCACATGCTTATGACGTCC
GTCACCGGTCACCTGATGGAGCTCGAATTTGACGACCGCTTCCGCAAGTGGCATTCTTGT
GATCCTGCCGATTTNCTCTCCGCTCCCGTCCGTAAATTCGTCCCCGAGGACAAGGTAGAT
ATCAAAAGGACATTGGAGGAGGAAGCTAGAAGGTGTCAGTGGCTTATTATGTGGCTTGAT
TGTGATAGAGAGGGAGAAAACATTGCATTCGAAGTAATGGAGGTCTGTAGATCTGTGAAT
CGCTTCCTCACCATAAAGAGGGCTCGCTTTTCTGCATTA
>UniGene3828
GACATTTTACAGAGATGGAAAGAAATTCAATATTCGCTTAAGCAAAGATTGATCACTGAG
GATGATGTAGAGTGGAAGCTACCTACATCATCCAGTCGTGAAGAAGATGATCAAGTTCAA
GTGGTCTTAAAGTATATCGGTGGAGTTGATGTGAGCTGCTTGAAGGAAGATCAATCAATT
GCCTGTGGAACACTTGTGGTTTTGGATTTTCAAACGAGTAAAGTTGTGTACCAAGATTCT
GCTCATGTCAAGCTCGATGTTCCTTACAAAGCTGGCTTTCTTGCCTTCAGAGAGGCTCCA
GTACTTTTGCACCTTCTTGAAAAGATGAAAGACAGTAATAGTACTTACTACCCACAGTTG
GTAATGGTTGATGGTAATGGGATACTTCATCCTCGAGGTAAGTCTCTTTTCTGTTAT
>UniGene3835
CAGGTTGTTGCAGAAACATCAATTAAACAAGAAGATCCTTTGCTACTTAATTATGGATGC
TTAAACAATGATCTTTTCTTATTGGATTATGGTTTTGTGATACCTTCAAACCCTTATGAC
TACATTGAGCTCAAATATGATGGAGCTCTTCTAGATGCCGCAGGTATGGCTGCTGGAGTA
GCTTCATCAAATTTCTCTTCACCTGCTCCATGGCAACAACAAATCCTCTCACAGCTAAAT
TTAGATGGAGAAAATTCTATCCTTAAGGTAAGGATAGGTGGTCAAGAACCGATAGAGGGA
CGCCTGTTGGCGGCTCTAAGAGTATTGCTCACAACTGACAAGGAAGCAGTGGAAAAGCAT
GATTTGGATACACTCAAATCCTCGTCGGCCGATGCTCCTCTGGGAATTGCAAACGAAGTC
GCTGCATTT
>UniGene3838
TCTGTAGATTATGGTCGTATGGCTGAGATACTGGTGCAGAGGGCAGCTTCTCCAGATGAA
TTTACTCGGTTAACAGCTATCACATGGATAAATGAGTTTGTGAAGCTTGGTGGGGACCAA
CTTGTTCCTTACTATGCTGATATCTTGGGAGCCATTCTGCCCTGTGTATCCGATAAAGAA
GAGAAAATCAGAGTGGTTGCCCATGAAACCAACGAAGAGCTTCGTGCCATCAAGGCTGAT
CCTGCTGAAGGATTTGATGTTGGAGCAATACTCTCCATTGCAAGAAGTCAATTATCTAGT
GAGTGGGAGGCTACTCGAATTGAAGCATTGAACTGGATATCAACACTTCTCAACCGGCAT
CGTGCTGAGGTCTTATCCTTTCTCAACGACATATTTGATACTCTTCTAAAGGCACTTTCA
GATCCTTCAGATCAGGTGGTGCTCCTTGTTCTGGAGGTTCATGCATGCATAGCAAGAGAT
CCACAACATTTCCGCCAGCTGGTGGTATTCTTAATGCATACCTTCCGTGTTGATAATTCT
TTGCTGGAGAAGCGTGGTGCTTTGATAATCAGAAGACTGTGTGAACATTTAGATGCTGAA
AGGGTCTGTAGGGAACTCTCCACAATACTAGAGGGTGAAGCTGACCTGGATTTTGCGACT
ATTATGGTTCAGGCTTTAAATTTGATCTTGCTTACATCTTCTGAATTAGCTGGGCTTCGG
GATCTTTTAAAGCAATCCCTTGTAAATCCTGCTGGAAAAGACTTGTTTGTTTCTTTGTAT
GCTTCATGGTGCCATTCGCCTATGGCTATTATAAGCCTTTGCTTATTAGCACAGACATAC
CAGCATGCAAGTGTGGTAATTCAGTCACTGGTAGAGGAAGATATCAATGTCAAATTCTTG
GTCCAGCTGGATAAATTGATTCGCTTGCTAGAAACTCCAATCTTTGCTTACCTTAGATTG
CAGCTTCTTGAACCTGGAAGATACATATGG
>UniGene3841
GAACAGGTTGAGATAAAAAGGACCATTCCTAAGGGTTCTGGTCAATCGAAGGATTTTAAA
ACAAAAAAGATTTTTGTTGGTGGAATTCCATCATCTGTCACAGAAGATGAATTCGAGAAT
TTCTTCTCCAAATATGGGAAAGTGGTGGAACACCAGATTATACGTGATCATGAAACCAAC
CGTTCTCGAGGTTTTGGATTTATAATTTTTGATAGTGAAGAAGTTGTTGATGAAATGTTA
TCCAACGGAAATATGATTGATATGGCTGGTACTCAGGTGGAGATCAAGAAAGCTGAACCA
AAGAAAGCCTCAAACCCACCACCTGCTCCTGCATATGGTAGCAACTCTAGGAGTCGTTCT
TACGATGACGGCTTTGGTGGATTTGGAGGTTCTTATGGGGGATTTGATGGAGGGTTTGCT
CCTGGTCCCTATAGGAATCCT
>UniGene3844
GAGCTCTACGACATGGCATGTNATTTCTGGAACTTTATATTTGAGTCTTGAAAAGCAGAA
AATGCAAGGGATGGCAAGTTGAACGCGAAGGCAAATCTTGAGAAATTGGTGTGGAATGGA
GCTATTGATGATCAAAGTATCAGTAAAGAAGATGATNGCCGAGCTAGTTCTTCAAGACCT
ACAGCCCATCCCAACATAAAAGAGCTCCAAATTCACAACTATAGAGGCACNNCAGTTNTT
CCAAACTGGATGACAGATGGGCCCTCTTAATTTGGTCATCCTAANAGCTACAACATTGTT
AAAATGCAAAATCCTTTCTCTTGGCAATCNTACCGACTTAAGAGAATTGCATCAATGGNN
CTTGTNTGGAGTTAGNAGGAGATNNTCATTGTTTTGAGTGCCTGTTGCACAGGCTAGAAA
TGCGACTGTCCTGTAATCCACCTTTGCAAAAACGGGCTTCCTGCTTCTCTCCTCGTCTTA
AACATTGAAATTGCACGATTA
>UniGene3848
AGAGAAGAGGTTTGGTGTTGGGTGCTTTTCTATGGAGGAATAGTATCTGTTGCTTTTGGG
TCTGCGTACTATCATCTCAAGCCCGATGACAGTAGAGTCATGTGGGATACTTTGCCGATG
ATGATAGCATATTCTTCACTTTTTTCCAGTTTTGTTGTGGAAAGAGTAGGGTCACGAGTT
GGATTAAGTTGTTTGTTTGGACTGCTGATTGTTGTTTTACTTAGCACAGTTTATGCAAGA
ATATTTAATGATCTTCGGTTGTGCATGATGTTCCAGTTGATTCCGTGTATAGCCATACCA
GTTATGGCCTTTTTGTACCCACCCAAATATACACACTCGATGTATTGGCTCTGGGCAGCA
GGTATT
>UniGene3858
CCTTCTCCTGCTCCTGTGGATAACTCATCAACAACAGGAACATCTCCTATATCACCCTTA
CCCTCTATTCCTACGGAGAAACCAACTGCAAGAGCAACTAATGATCCCAATTTGCCTGGA
AATGCAACATCCCCGAGTTCAAGAGGTTTAGACACTGAAGCTGCTGTGGCAATCGGCGTC
GTGGTTGGGTTTGTAGTACTCAGCTCTTTCATGATGGCTTTATGGTTTGCGCAGAGACGA
AAGAGAAAACAGGCTAAATCAAATATTGGATACACTATGCCTTCTCCATTTGCCTCCTCC
CAAAATTCAGATGCAGTATTTCTGAGGCATCATTCTCAAGGACCTTTGAGAGGGAGCCCT
TCTGGCACTGATTTTATCTATTCACCTTCAGAGACAGGAGTAAGCAATTCAAGGTCATGG
TTCACTTATGAGGAGCTGGTCCAAGCCACCAGTGGGTTTTCAACAGCAAATCTTTTGGGT
GAAGGTGGATTTGGTTGTGTATACAAGGGCATCCTGATGGATGGTAGAGAAGTAGCCGTA
AAACAATTAAAGATAGGCGGTTCTCAAGGGGAGCGCGAATTTAAAGCTGAGGTTGAGATA
ATTAGCAGAGTACATCACCGGCATTTAGTTTCATTGGTGGGTTACTGTATATCAGATAAT
CAAAGACTGCTCGTTTACGATTATGTCCCAAATAATACCCTTCATTTCCATCTCCATGGT
GAAGGTGGGCCAGTTATGGACTGGGCAACTCGAGTCAAGGTTGCTGGTGGAGCAGCTCGT
GGCATTGCTTACCTGCATGAGGACTGTAAT
>UniGene3859
TTTCCCAATGCAGGTTCCTCTTTTTCCATTTTAAGTCGTAATTTTATAGAGCACTGCATT
TTGGGTGCAGAAAACCTTCCCAGAATCGTATTGATGTATTTGTCAAATACACGTTCATCC
CTAACCAACTACTTCTCCACTGTCCTATGTAATTCTGATCAGTTCAACAGGACTGTGATA
AACCATAACTTGCAATATGTAGCCTTTGAGAAGACTAATAAGCAGGCAAACCACACCTTC
GACGCTAGAGAATTTGATGTTATGATACGAAGTGGGGCTGCCTTTGCAAGCCACTTTCAA
GACAATGATTCAGTGCTCGAACACATTGACCGGGAAATTTTGGGGCGAAATTCTGGAGAG
GTCATTCCTGGTGGGTGGTGCTTGGGTGAACCTGAGAATACAACATGTTCAGTTTGGGGC
GATGCTAACATTTTAAGGCCGGGTCAAGGAGCAGCGAGGCTCGAAAAACGGATTGTTGAA
TTGTTGTCAAAAGGTGCATTTCGATCTCACCAATGTATAGTAGAA
>UniGene3860
TCCGAGTCAACATCAAACAGTCTAGATTATGCTGAGATTATTGCAGTTCGTCATGGTGAA
ACACAGTGGAATCTTGATGGAAGAATTCAGGGACATCTTGATGCTGAACTGAACGAAATT
GGGAAACAGCAAGCAGATTTGGTGGCTAATAGACTTTCCAGTGAGCCTAATATCTCAGCT
ATATATAGCTCTGATTTGAAGAGAGCACTTGAAACAGCAGAGACTATTGCTGCCAGATAT
GGTGGTCTGGAGGTCATTAAAGATACAGACTTACGTGAGAGACACTTGGGAGATCTTCAA
GGCCTTTTATTTCATGAAGCTGCCAAAACTAATCCTGAGGCTTTCCGAGCCTTTTTATCT
GACCAAACCAGTCAAAATATTCCAGGAGGAGGAGAAAGTCTCGATCAATTTTATGAACGT
TGTACATCGTGTCTGCAAAGAATTGCTGGGAAGCATAAAGGAGAGCGAGTGATAGTCGTT
ACTCACGGGGGTGTTATTAGCACTTTGTACGATCATGCTTGCCCGGAAAACATGCTTGCT
GGAAAGGTATTGAACACATCTATTAATATTTTCCTTGTACCTGATGGGAAAAAATGGACC
GTAAAGATTTGGGGTGATATCAGTCATCTTAAACAAACAGAATACTCGAAAACTAGTTTT
GGCGGAGACAGACTTTCTGGC
>UniGene3867
ATGTCAATATCAATTGCAGATAAACTTAAAGAAACGTTTCGAAACTTGCTTGGAGATCAT
ATTTCTACAGCTTTTAAAGCTCTGAAGAGATGGGTTTCAGCCACTGTTTTCCTTTTCTTC
ATCCTCCTCCTTGTTGGTGCTTTCTTTCTAAGGATTGACGTTTATATGAGTAGGGTTTTT
TCAATCTCAAGTTCATCTTCTAAAAAACCAGACTTTCTTCTTAAATGTGCTAGAAACCTT
ACCCAAACCTGTCCAAACTTCTACTACTATCAAACCCAGCCTGGCCATTCATTTCCATCG
AGTAATACTGCTTGTCCAGCGTATTTCCGTTGGATTCATGAAGATCTACGGCCCTGGAGA
GACAAGGGAATTACAAGGCGCATGATTGAAAAGGCAAAAAGA
>UniGene3878
ATGTTGCTGAGGGCCGCTTCAGGTTTTCCTCTGACTAGCAGACAGGGCGATTCCGTCATG
GCTATCCTGAGTTCGTCGATGCCGAAACGGCGAAAAAGCAGTAACCTTTCTGCCATGGCG
GAAAGCAGCAGTTTGCAGCTGACTGGAGTAATATTTCAGCCATTTGAAGAGGTTAAGAAG
GATGCTTATTTGGTTCCGATATCTCCTAATGTTTCTCTTGCTCGCCAAGTGTACGAAGAT
GAATGTGAAGCGGCTATTAACGAGCAGATCAATGTGGAGTACAATAACTCGTACGTATAC
CATGCCATGTTTGCATATTTTGACAGAGACAACGTTGCCTTGAGGGGCTTAGCCAAATTC
TTCAAGGAGTCTAGTGAAGAAGAAAGAGAGCATGCTGAAAAAATGATGAAGTATCAGAAC
ATTCGTGGAGGGCGGGTGATTCTTCACCCAATTCTGAATCCTATTTCTGAATTTGAGCAT
GTGGAGAAGGGAGACGCATTGTATGCTATGGAACTGGCTTTGTCTTTGGAGAAGCTGACA
AATCACAAACTTCTGAGCTTGCACAGTGTGGCAGAACGAAATAATGATCCTCAAATGCAA
GAATTCATCGAAAGCGAGTTTTTAGGTGAACAGGTTGAAGCAATTAAGAAGATTTCAGAG
TATGTGACTCAGTTAAGGATGGTTGGCAAAGGACATGGAGTGTGGCACTTCGATCAGACT
CTTCTCCACGAGGGT
>UniGene3880
ATGTCAGCCTTAAAATCTGCGAACAAGGAGTTGAAAGGAATGATGAAAACTGTGAAGATT
CAAGATATTGATAACTTGCAAGATGAGATGATGGACCTAATGGATGTGAGTAATGAAATC
CAAGAGACCTTAGGTAGAAGCTACAATGTGCCTGATGATATTGACGAGGACGAACTCATG
GGGGAACTAGATGCTCTGGAAGCAGACATGGGATTTGAAACTGAGGCAGATGGTGTTCCT
TCTTATCTGCAACCTGATAAGGAACCTGATTTGGATTCAGAACTTAACTTGCCTTCAGCA
CCTACAAGACACGCAGCAGTTCCAGCTGGTAGAAATAATGTGCAGGCTGAGGATGAACTA
GGTTTACCTGCTGTTCCCCGGGCGTCCCTGCGTGGT
>UniGene3886
CCTACAACATCAATAGGGTTATTTGTTGACTGTGGTTCAATCTATGAGTCTACAGCCTCT
CTTGGAGTCATGCGTTTACTGGAGCGAATGGCATTCAAAAGCACTAGAAACAGGAGCCAT
TTGCGGATTGTGCGTGAAGTTGAGGCAATTGGTGGCAATGTGTTAGCCTCAGGAACTCGG
GATATGATGGGATACACCTTTAATGCTTTGAAGACTTATGTTCCAGAGATGGTAGAGTTA
CTTATTGATTGTGTGCGAAATCCTGTCTTTCTTGATTGGGAGGTCAATGAACAGCTTCAG
AAAGTCAAAGCCGACTCTAGTGAGGCTTCCAACAATCCCCAAAGCTTGCTCATGGAAGCA
ATTCACTCTACTGGTTTTGTTGGTCCATTGGCGAATCCTCTTATGGTACCTAAATCTGCA
ATAGATAGATTGAATAGCACAATCTTAGAGGAATTTGTTTCTGAAAATTATACTGCTCCT
CGAATGGTGCTTGCAGCTTATGGTGTCAAACATGAAGAACTTCTATCTATTGCAGAGCCC
CTTTTATCCGACCTACCCTATGTTAGTAAAAATAAACATCCAGAATCTGTTTACAAAGGA
GGTGACTATCGTTGCCAGTCAGATTCGGGGAAAATCCATTTTGCTCTTGCATTTGAATTT
CCTAGTGGCTGGCGTTTTGACAAGGATGCCATGACCTTAGCTGTTCTTCAGGTGCTACTG
GGTGGAGGTGGATCCTTGATAATTAATGGCCCTCAAAAAGCGTACTCAAGGATAAATCTT
AGAGTCTTGAATGAATATCCGCAAATTCAACTCTTTACAGCATTCAGCAACATTTACTAT
GGGACTGGCTTATTTGGTATCCAAGTTGTCACTGTAAGC
>UniGene3890
TCTGGGTTGAAATTTAATTTGATGGATTTGGGGTGGCTTAGCGCCATTTTGGTTGGGGCT
GGCTGCCTTGCTTTGGGTTACTGCATCGGTTCTCGCCGTCCTGCTTGTATCTTTCTTAGA
GCAAAAGTAGCTAAGGATGGCACCTTTGGTATTGAAAATGGCAAAAAAAAGTCTAAAGAA
CCCCTTGAAATTGAGAAGCTCGCTGATATTCTTGATGATTTCAAAATGATTTTGGTTGTC
AGAAATGATCTTAAGATGGGAAAAGGGAAAATCGCTGCCCAATGCAGTCATGCAACTTTG
GGACTGTATAAGAAGCTCCTTCATCGAGCACCAAAAGCTCTAAACAGGTGGGAGATGTGT
GCACAGCCGAAGGTGGTTGTGAAAATTGAAAGCGAGGAGGATATGCTTGTTTTGCAA
>UniGene3907
GGGGATAGAAACACATATTTTTTTCATAGGAAGGCTAATGGGAGGAATCGAAAGAATGCT
ATTTTCAAAATTCAGGATGATCAGGGACAATATTACTTTGATGAGATGGAGATTAGCAGG
GTGATGATAGATTACTACCGGGATTTGTTTTCCTCTAATGGGTCACCAGATTTTAGTAGT
GCTTTGGATGTTATAGAGACAGTGGTGGATGCGGATATGAGTGTCGAGTTCCTAAAGCCA
TATACAAAAGAGGAAATCAAGGCTACTCTGGATCAAATGCCACCAAATAAAGCTCCTGGT
CCTGACGATGATAGTCTTGTTTTTTGCCTTGCTAATATGGAAGAAGCTACTCGTTTCAAG
CAGATTTTGAAAATTTATGAGTTAGCTTCGGATCAGAAAATCAATTTAAAAAAATCAGAG
ATATCATATAGTGCTAATGTTAAGGAATAGTCTCGGAGGTCTATAGAAGGGGTTTTGGGT
ATGCGAGGTATTTCTCATCATCATAAGTACTTAGGTCTTCCAGCAGTAGTGGGGCGGAAA
AAGAAGGAGGTGTTTTCTCATATTATTGATCGTGTTTCCCATAAGCTTAAAGGTTAGAAG
GAGAGGCGCCTTTCCATTGCAGGCTAGGAGATTATGTTGAAGTCAGTTGTACAGGTGATT
CTGACTTATCTAATGTCTTGTTTCATGTTGCCAGTTGATGTTATTGAATGCATCCAGTCT
TTAATA
>UniGene3910
GGGGATAGAAACACATATTTTTTTCATAGGAAGGCTAATGGGAGGAATCGAAAGAATGCT
ATTTTCAAAATTCAGGATGATCAGGGACAATATTACTTTGATGAGATGGAGATTAGCAGG
GTGATGATAGATTACTACCGGGATTTGTTTTCCTCTAATGGGTCACCAGATTTTAGTAGT
GCTTTGGATGTTATAGAGACAGTGGTGGATGCGGATATGAGTGTCGAGTTCCTAAAGCCA
TATACAAAAGAGGAAATCAAGGCTACTCTGGATCAAATGCCACCAAATAAAGCTCCTGGT
CCTGACGATGATAGTCTTGTTTTTTGCCTTGCTAATATGGAAGAAGCTACTCGTTTCAAG
CAGATTTTGAAAATTTATGAGTTAGCTTCGGATCAGAAAATCAATTTAAAAAAATCAGAG
ATATCATATAGTGCTAATGTTAAGGAATAGTCTCGGAGGTCTATAGAAGGGGTTTTGGGT
ATGCGAGGTATTTCTCATCATCATAAGTACTTAGGTCTTCCAGCAGTAGTGGGGCGGAAA
AAGAAGGAGGTGTTTTCTCATATTATTGATCGTGTTTCCCATAAGCTTAAAGGTTAGAAG
GAGAGGCGCCTTTCCATTGCAGGCTAGGAGATTATGTTGAAGTCAGTTGTACAGGTGATT
CTGACTTATCTAATGTCTTGTTTCATGTTGCCAGTTGATGTTATTGAATGCATCCAGTCT
TTAATA
>UniGene3916
CAGATGGATAATGTGATTTCACAAGCTCAAGCAACTCTTGGCGTGCTTGTCCTTCAGCGC
TCAACTTTTGGGGGTATTAATTCAAAGCTCAGCAACATGAGCAGCCGCCTTCCAACGGTA
AATCAGATTCTTTCTTCAATAAAGAGGAAAAAGTCCATGGATACAATAATACTTTCGCTG
GTTGCATCAGTGTGCACTTTTCTTATCTTTATTTATTGGTTGACAAAG
>UniGene3918
ATGTTGCTGAGGGCCGCTTCAGGTTTTCCTCTGACTAGCAGACAGGGCGATTCCGTCATG
GCTATCCTGAGTTCGTCGATGCCGAAACGGCGAAAAAGCAGTAACCTTTCTGCCATGGCG
GAAAGCAGCAGTTTGCAGCTGACTGGAGTAATATTTCAGCCATTTGAAGAGGTTAAGAAG
GATGCTTATTTGGTTCCGATATCTCCTAATGTTTCTCTTGCTCGCCAAGTGTACGAAGAT
GAATGTGAAGCGGCTATTAACGAGCAGATCAATGTGGAGTACAATAACTCGTACGTATAC
CATGCCATGTTTGCATATTTTGACAGAGACAACGTTGCCTTGAGGGGCTTAGCCAAATTC
TTCAAGGAGTCTAGTGAAGAAGAAAGAGAGCATGCTGAAAAAATGATGAAGTATCAGAAC
ATTCGTGGAGGGCGGGTGATTCTTCACCCAATTCTGAATCCTATTTCTGAATTTGAGCAT
GTGGAGAAGGGAGACGCATTGTATGCTATGGAACTGGCTTTGTCTTTGGAGAAGCTGACA
AATCACAAACTTCTGAGCTTGCACAGTGTGGCAGAACGAAATAATGATCCTCAAATGCAA
GAATTCATCGAAAGCGAGTTTTTAGGTGAACAGGTTGAAGCAATTAAGAAGATTTCAGAG
TATGTGACTCAGTTAAGGATGGTTGGCAAAGGACATGGAGTGTGGCACTTCGATCAGACT
CTTCTCCACGAGGGT
>UniGene3919
GGTAAAACTTCCAAGATTGATGAAGGAAGGGCTGTCCACTTAACAAGTGCAGAATTGTCT
GACATTGCTTCTGACTCAACAGATAAATTGGATGACCAGATTATGTCTGGAGAAAGGTGT
GTTAACGGAGAGAAGCTTGCTGGTTGCAATTCTTTGAAGAGTATATCTTCTCCACTTGGA
GATGTTGGATTTCGTTCCTTGGATGAATGTAGCACTGTAGATATACTTGTTAGACGTAAG
CGAACACAGAGGCCTACTAAGGCATACACCAAAATTCTGGAACAGCAGGAGTCAAGAAAT
CAGCACAAGAAATGTGTGGCACTCTACAAGAATCCAAGGGATGAATTGCTTCATGTTAGA
TCTCAGATTCAGCATCATGAGAAAAGATTAGATTCAGAAATGATCTCTCAAGAAAATTCA
TTCAGAGGATCTTGTATGCAGGATCCGTTCAATCTTCCTGTCCAGATAGGGCAACTAACG
AAAAGCTTGTCTTCTGTTGATGACTTTGACAATTGTGATGATGGTGAGCTTTCAGTTTCT
GATGATGATTTTAATAGAGAAACTTCTTCAGCTGATTCACTAGATGACATATTGGAAGCT
GATTGTGTGACGAGGAAAAGGGTTAGAAAGAGAAGACAACGCCACTCGAGGTGGACGGCT
TGTGAGGTGATGAAATTAATTGAGGGTGTTTCCAAGTTCGGAGTTGGAAAATGGACTCAC
ATAAAGAAGTCACTATTTTCATCTTCTTCTCATCGGACATCTGTAAACCTCAAGGACAAA
TGGCGAAATCTT
>UniGene3927
CAATTTGTTTTTGAAATGGGTAATGAAAGGAGAAGAAAGAGTAAAGGAAGAGTATCGAAA
ATAGGGAGTTATGCGATAGCATCGTCAATGTCGATGAGAGACCATCGTCAAGAGCCCTGC
ATTACTTGTACCACTTTCAATATTCTGGCCCCTATTTATAAACGCCTTAACAATCAGACG
TGCCGTGAAAGCGATTTCAGAGCATATTGGTTAGGAAGAAACCACCGGATTTTGGATTCT
TTGTTGCGGGAAAGGTCTTCTATCATTTGTCTTCAGGAATTCTGGTTGGGCAATGAGGAG
ATGGTTAACATTTATGAGAAGAGACTGGGTGATGCTGGTTATATCAATTTTCAGCTTCCA
CGCACCAATAATCGCGGTGATGGCTTGCTTACTGCTGTGCGAAAGGACTTCTTCAAAGTT
ATTAATTATAGAGAATTACTCTTCAATGATTTTGGAGACCGCGTTGCTCAATTGTTACAT
GTAGAATTGATTTCCCCTTTTTCTCAATGTCGAAACAATGATACCCGCCAAGAATTTCTC
ATCGTGAACACCCATTTGTTGTTTCCTCATGATTCAAGTTTGTGTCTAGTACGATTGCAG
CAAGTATACAAAATTCTGCAATATGTAGAGTCATATCAGAAAGAGTGCAAGCTTAAGTCA
ATACCTATCATGCTATGCGGTGACTGGAATGGAAGCAAACGTGGCCATGTTTACAAATTC
CTCCGGTCACAAGGCTTTGCATCATCATATGATACTGCTCATCAGTATACAGATGCTGAT
GCTCATAAGTGGGTTAGCCATCGCAATCACCGTGGAAACATATGTGGTGTCGATTTTATT
TGGCTTCTTAATCCAAATGGATACCGTAAACTACTAAATGCCAGTTGGAATGAAGCATTA
TTTGGCATGTTCAAG
>UniGene3929
CTAACTGCCATTCATCAATGCACGCGCGCCGATCGTTTAGCCATGGCGCGTTATTTGCTA
TTCCAAGAACAGATTGAGATTACTAAGGATGCTCCCGGTGTGTCAAACGGTAATATGGTA
TACGCTTGGCACGGCGCATCTGCGAAAGCAGTGGAGAGTATTCTGGCTTATGGTTTTGGG
ACGCCGAGCAAGGTTTCCGGTCTTGAATGTCACGGGGTTGGTGCATATCTCTCTCCTTTA
GAATTGCCCCATATAAGTGCTAGGTTAGCGGAGTTGGATAACAATGGCGAGAAACATATT
ATACTATGTAGAGTAATATTGGGGCGTGTTGAGAAAGTGGAAGCAGGATCCCAACAATCT
TATCCTTCTGATGCCAATTTTTATACTGGTGTTGATAATTTTGACGATACTTAGTGGTAT
ATTGTCTGGGCAAGCAATATGAGTAGGCATGTTATGCCAGAGTTTGTTGTGAGCTACAAA
TGTTCACAAAATGTGCCA
>UniGene3934
ACTGTGAAACAGTACCTCAGTGAGTTGGATGGCCTTAGATCGCAACTTGCAGCCACGAAA
GCAACTGCAGATGCAAGTGCTGCATCAGCTCAGTCAGCTCAGCTTCAGTGCTTAGCACTG
CTAAAGGAATTAGATGTAAAGAATAGTTCATTAAAAGAGCATGAGGACCGTGTAACTAGG
CTAGGAGAGCAATTAGATAATTTACAGAAGGATCTTCTGGCTAGGGAATCTTCTCAAAAG
CAATTGAAAGATGAAGTTCTTAGAATTGAGCAAGACATCATGCAAGCTATTGGCATGGCT
GGAGCTGACAAAGACTGTGAACTACGGAAATTGTTAGATGAAGTTTCACCAAAAAATTTT
GAGAAGATCAATAGACTATTGGTTGTTAAAGATGAAGAAATAGCAAAATTGAAAGACGAG
ATAAGAATTATGTCTGCCCATTGGAAGTACAAAACCAAAGAATTGGAAACACAGTTAGAA
AAGCAGCGGCGTGCTGATCAGGAGCTAAAAAAAAGGGTGTTGAAGTTAGAATTCTGTCTT
CAGGAAGCTCGTTCTCAGACTCGAAAGCTCCAAAGGATGGGTGAGAGAAGGGACAAAGCT
CTGAAAGAATTCAGAGAACAGTTGGTGGCAAAACAACAGTCTGCAGCTGCTGGTAATAAT
GAAAAACAAAATTTTTGGGAATCTTCCGGGTTCAAGATTGTAGTTTCCATGTCGATGTTA
ATATTAGTTGTATTTTCAAAGCGATGA
>UniGene3938
TTTCCCAATGCAGGTTCCTCTTTTTCCATTTTAAGTCGTAATTTTATAGAGCACTGCATT
TTGGGTGCAGAAAACCTTCCCAGAATCGTATTGATGTATTTGTCAAATACACGTTCATCC
CTAACCAACTACTTCTCCACTGTCCTATGTAATTCTGATCAGTTCAACAGGACTGTGATA
AACCATAACTTGCAATATGTAGCCTTTGAGAAGACTAATAAGCAGGCAAACCACACCTTC
GACGCTAGAGAATTTGATGTTATGATACGAAGTGGGGCTGCCTTTGCAAGCCACTTTCAA
GACAATGATTCAGTGCTCGAACACATTGACCGGGAAATTTTGGGGCGAAATTCTGGAGAG
GTCATTCCTGGTGGGTGGTGCTTGGGTGAACCTGAGAATACAACATGTTCAGTTTGGGGC
GATGCTAACATTTTAAGGCCGGGTCAAGGAGCAGCGAGGCTCGAAAAACGGATTGTTGAA
TTGTTGTCAAAAGGTGCATTTCGATCTCACCAATGTATAGTAGAA
>UniGene3940
ATGTCATTTGCACATCCATTGAGAGCCTTCTCAGTGGGAGCTCAATCTAATATACATTTG
ACAGAAAAGCTTTCAGATGAACCTACACCCAATAATAAATCACCTCAAAGCACCGTGACC
TGCGTTTACCAGACCAACATTTCCAAATTTTCTTGTAATGTTACAGTTTTATGGTGTAAG
AATCTAATGAATCATTCTCTTAATCTCATCTTCAATAACCCCGAAGGCGGTGAAATTTGT
TACAGTTGTAAGATTGATCTTAAACCATGGCTTTTTTGGGCCAAAAAAGGTTGCAAGTCG
TTTGAGCTCGAAGGATTCTCAGTTGATATCCACTGGGATCTACGATCAGCTAGATTTTCC
GGTAGCCCTGAGCCATGCAGCGATTATTACGTCGCTTTAGTTGCAGACGGTGAAGTTGTA
CTATTGCTTGGAGATCAGAAAAAGAAGGTTTATAAAAAAACAAAAGCAAGACCTGCACTT
TCTGAAGCTATACTATTTTACAAGAAGGAAAACGTATTTGCCAAGAAATCTTTCTCAACC
AGAGCTAAATTCGACCAGAGGAAGCAAGAACATGATATCGTCGTTGAGAGCTCGACGACG
GGCCCTAAAGACCCTGAGATGTGGATTAGCATAGATGGACTTGTGGTGATCCATATCAAG
AATTTGCAATGGAAATTCAGAGGAAATCAAACTGTAATGGTAAATACACAACCGGTCCAA
GTTTTCTGGGATGTTCATGACTGGCTGTTCAATAATGCACCAACAGGAAATGGCTTGTTC
ATATTCAAACCGGGTGCACCGTCTGAAGGTGAAGAGGATGAAAAAGACGGTAGCCCTCGT
GCTGCAAGCGATACCAGCGATGGGAGCAAGTATTTTTCAACGAAAAGCATTGCATCACAA
CCTGAATTTTGCCTTTTTTTGTATGCATGGAAGATGGAA
>UniGene3948
GAGGAAGAGCTGATTGGCAAAAAAATGGTTCCTTCTTCAACTGAAACAACTGGATTGTTA
GACATATTAGAAGCTGATGCCAAGATGATTGCAAGAGTGGCTCGTGATACTTTTGATAGG
GATGGTCCTTTGTTGGTAGTAGCATCTGGCCGCGATACCATTTCAGTAGCATGCTCCATA
AGACAATTAGCTCCAAAGAATGTTTTTGCTGTTCAGATACAACATCCAAGATCGCATCTG
AATAAGTTTGATTTGGTGATAACTCCTCACCATGATTATTATCCATTGACTCCTGAAGGT
CAGAAGCAAATCCCCTGGTTTCTTAGAAGGTTCTTA
>UniGene3953
ACAGGAGAGTCGGGGACCTTCACTGAAATGAGTGACATTTATAGCTTCGGTGTGTTCCTT
TTGGAGCTTATAACTGGACAGGAGGCAGTACAACTTGGCTTCTCAGCTTATGATGGTAGC
TTAATTCAGTGGGTGGCTTCAAAGCTGAACTCGAATAATTTTGTGGACCGTCGACTTTTG
GGGAGTTTCACTCAAGATGGGATTAGGGATTTGATTAGGTTGGCACTGCAGTGCATGAGT
TTTCCAAAAACAGGGAGACCAAAGATGGAAATGATCGTGGTTGAACTAGAACGGATTTAT
GAGAAAGAGATGGCATTAACAACTGTTGCAGGTGAGGGTACTGCTACATTTATTAAAGGC
AGTGAACTATTTACTTGAAAA
>UniGene3954
GAGAGAAACTTTATCTCACCACCTAATATGATTGTTATTCGCTCTTTTGATGTCAATAAG
CCTGGATTTGAGGTTGATGAAATAAAAGGTGGTGTGGCTGGTGGGAGCATCCTAAGGGGT
GTTTTGAAGGTGAATCAATTTATTGAAGTTCGTCCTGGGATTGTTGTTAAAGATGAGACT
GGGAATATTAAGTGCACACCAATATACACAAGAATAGTTTCTCTGTATGCTGAACAAAAT
GAGTTACAGTTTGCCGTCCCAGGAGGTCTTATTGGCGTTGGCACCACCATGGACCCTACT
TTAACTCGTGCAGATAGGTTAGTGGGTCAGGTTCTTGGAGATGTTGGATCACTCCCTGAA
GTTTTTCTTGAGCTTGAGGTAAATTTCTTTCTTCTTCGACGACTTATTGGTGTTAGGACA
AAGGGCTCAGAGAAGCAAGGGAAGGTCTCAAAGCTAGCTAAGGGAGAGATTCTTATGCTT
AATATAGGGTCCATGTCGACTGGTGCTCGTGTTATTGCTGTGAAAAATGATCTTGCAAAG
CTGCATTTGACATCTCCTGTGTGCACTAGCAAGGGAGAGAAAATTGCATTGAGTCGGCGA
GTTGAGAAGCATTGGCGTCTTATAGGATGGGGCATGATTCAAGCTGGAACAACCCTCGAA
GTCCCACCGTGCCCCTTA
>UniGene3956
GGTAAAACTTCCAAGATTGATGAAGGAAGGGCTGTCCACTTAACAAGTGCAGCATTGTCT
GACATTGCTCCTGACTCAACAGATAAATTGGATGACCAGATTATGTCTGGAGAAAGGTGT
GTTAACGGAGAGAAGCTTGCTGGTTGCAATTCTTTGAAGAGTATATCTTCTCCACTTGGA
GATGTTGGATTTCGTTCCTTGGATGAATGTAGCACTGTAGATATACTTGTTAGACGTAAG
CGAACACAGAGGCCTACTAAGGCATACACCAAAATTCTGGAACAGCAGGAGTCAAGAAAT
CAGCACAAGAAATGTGTGGCACTCTACAAGAATCCAAGGGATGAATTGCTTCATGTTAGA
TCTCAGATTCAGCATCATGAGAAAAGATTAGATTCAGAAATGATCTCTCAAGAAAATTCA
TTCAGAGGATCTTGTATGCAGGATCCGTTCAATCTTCCTGTCCCTATAGGGCAACTAACG
AAAAGCTCGTCTTCTGTTGATGACTTTGACAATTGTGATGATGGTGAGCTTTCAGTTTCT
GATGATGATTTTAATAGAGAAACTTCTTCAGCTGATTCACTAGATGACATATTGGAAGCT
GATTGTGTGACAACGAGTAAAAGGGTTAGAAAGAGAAGACAACGCCACTCGAGGTGGACG
GCTTGTGAGGTGATGAAATTAATTGAGGGCGTTTCCAAGTTCGGAGTTGGAAGATGGACT
CACATAAAGAAGTCACTATTTTCATCTTCTTCTCATCGGACATCTGTAAACCTCAAGGAC
AAATGGCGAAATCTT
>UniGene3957
GAAGGACAGGCCAAAAGATATGTTGGGGTGCCAGGCATGAATTCTATTTGTAAAGAATTA
TGCAAAGAGGCAGGTGTGGAAAGCAAGTTTGGAATAGGAGTTGGGAGGCTGGAATGGTTA
GATGATGAGAATTTATGGTTGGTGATGGGTTCTGATGGCCAAAATCATGGCCATTTTGGG
GGAGTGGTTGCATCAGACAAAAACATAGTTTCTCCAAGGTTTAAAGATGTCACAGGATGT
TCACCACCCATCGATTTGAGTTGGGCTCCAGAATTGGCAATGAAGTTTCAAGATATTCCT
GTTAATCCGTGCTTTGCTCTTATGCTTGCATTTGCTGAGCCTTTGTCTTCTATACCTGTA
AAGGCCTTCTCCTTCAAAAATTCTGAAGTTCTAAGCTGGGCTCACTGTGACAGCAGCAAG
CCTGGTCGATCAACTGCCAATGAACGATGGGTATTGCATTCCACAACAAAGTACGCAAGG
GATATAATTGCTCAAACTGGACTTCAAAAGCCTTCAAGTGCAACGCTAACAAAAGTAGCT
GAAGAATTGTTCCAGGCATTTGAAAGAATTGGACTCGTCAGTTCTCAACCATTTTTCAGA
AAAGCTCATCGATGGGGAAGTGCGTTTCCAGCTACAAGCATAGCGGTAGAAGAAAAATGC
ATTTGGGATGGGAAGAAAAGATTGGGCATATGCGGAGATTTTTGCATCAGCCCAAACGTT
GAAGGGGCTATACTAAGTGGCTTGGCAGCTGCTATGAAGCTCATAGAAGCTCCCAGTTGT
TTG
>UniGene3961
TCGATTCTAATGTGGAATGTAAGAGGTATCGTGACAAAGAAAAGTCAAAATACCTTAAAA
TCTCTTTTCAGGCTATATAAAATTCAGTTACTAATAGTGGTGGAGCCGAGAGTTTCTGGG
TTCAAAGCCGACTTAATTTCTAGTAACTTGGGTTTTGATTGTTGGGTTAGGATTGAAGCA
GTGGGTTTTAGCGAGGGTATTTGGCTATTCTGGAAACATGAGGTGGGTCACGGTCAGGTG
ATATACTCCAATGCTCAGTTCATCCATTGCCAAATTCTCACTCTATATAATTTGAGATGG
TTACTTACAGCAGTATACGGTAGTCCGAATGAATGCCAGCGGCACAAAATGTTTTCGAAC
TTAGCTAGATTGGGTGAACATATCCAGAATCCTTGGATGCTTATTGGTGACTTCAATTGT
GTCCTTGAACCTGAAAAGAGTACTAGTACGGGAAACCATGTTGTTTATAGGTGTAACAAA
GTCAGAAATTGGGTCAATCACTTGAAGCTCATCGATCTGGGTTATTCAGGGGCCAAGTTC
ACTTGGGTGAAAGGACCTTTAGCTCATAATTTCAAAGGAGCTAGA
>UniGene3966
TTACTCCAGCAATATATGATCTGTAAGACTTCAGAAATGAACAGATTTTACACAGAATGC
TTGGGGATGAAGTTGTTAAGAAAGCGAAACATTCCTGAGGAAAGATATTCAAATGCTTTT
CTTGGATATGGTCCTGAAGATTCTAATTTTACTGTTGAACTTACTTACAATTATGGAGTT
GACAAGTACAACATTGGAAATGGATTTGGCCATTTTGGCATTGCAGTAGAGGATGTTGCG
AAGACAGTTAATCTTGTGAAGGCAAAGGGGGGCAGAGTTACTAAAGAACCTGGACTTGTT
AAAGGTGGAAGTACAATAACCGCTTCTGTTGAAGATCCTGATGGTTATACCTTTGAGCTA
TTGCAGAGAGGGCCTACACCTGAGCCCCTTTGTCAAGTTATGCTCAGAGTGGGTGATCTT
GATCGCTCCATTAATTTCTACAAGAAGGCCTTCGGCATGCAACTACTTCGCAAAAGGGAT
AACCCAGAAGCAAAGTATAAGGTATGTTTTCTGGGGTATGGACCAGAAGATAAGAATGCT
GTGCTGGAACTAACGTATAACTATGGGATCACAGAATATGACAAAGGAAATGGTTATGCA
CAGATTGCTATAGGCACAAATGATGTCTATAAGAGTGCAGAAGCAATTAAACGATGTGGA
GGAAAGATCATTCTTGAACCTGGACCTCTACCAGGAATCAATACCAAGATCACTGCTTGC
TTGGACCCTGATGGATGGAAATCGGTATGGCTT
>UniGene3969
CTGTTGGTCGGTTATGATTTCCTGAGATTTGTTGAAGAGCAGATCGCTACTGGTCTTCCT
ACAAACTCTTACTTGTTTCGGCAGGATCAGCTTCTACGCAGTGCTATTATTGCGTCTCTT
TCTCCAGAGATCGTTCCCTATGTTGTGGGGGAAAAATCATCCCATGATGTCTGGACAACT
TTACAGAAGACATATGCTAAGCCATCACAGGCTCGAATCATGAGCTTGCGTGAATCTTTG
TTCACAACAAAGAAAGGGGCGTCGTCTATTACTGAATATCTTCAGAAGGTTAAGGCTATC
ATCACTCCACTCGCTGCTGCTGGAGTATCTGTCTCCAATAATGAGACAGTTCTTCATGTC
CTTTATGGACTACCGACGGAGTATAAGGAGGTTGCTGCTACTATTCGAGCTCGAGATACT
GAGATCTCATTCGATGATCTTCATGACAAGCTTACTGACTTTGAGAGTCAGTTAACTCGT
GACACTAGTATATTACCTGCTCCCACTACTGTCAATTATACGACTAAGCAGCGT
>UniGene3970
ACTGTGAAACAGTACCTCAGTGAGTTGGATGGCCTTAGATCGCAACTTGCAGCCACGAAA
GCAACTGCAGATGCAAGTGCTGCATCAGCTCAGTCAGCTCAGCTTCAGTGCTTAGCACTG
CTAAAGGAATTAGATGTAAAGAATAGTTCATTAAAAGAGCATGAGGACCGTGTAACTAGG
CTAGGAGAGCAATTAGATAATTTACAGAAGGATCTTCTGGCTAGGGAATCTTCTCAAAAG
CAATTGAAAGATGAAGTTCTTAGAATTGAGCAAGACATCATGCAAGCTATTGGCATGGCT
GGAGCTGACAAAGACTGTGAACTACGGAAATTGTTAGATGAAGTTTCACCAAAAAATTTT
GAGAAGATCAATAGACTATTGGTTGTTAAAGATGAAGAAATAGCAAAATTGAAAGACGAG
ATAAGAATTATGTCTGCCCATTGGAAGTACAAAACCAAAGAATTGGAAACACAGTTAGAA
AAGCAGCGGCGTGCTGATCAGGAGCTAAAAAAAAGGGTGTTGAAGTTAGAATTCTGTCTT
CAGGAAGCTCGTTCTCAGACTCGAAAGCTCCAAAGGATGGGTGAGAGAAGGGACAAAGCT
CTGAAAGAATTCAGAGAACAGTTGGTGGCAAAACAACAGTCTGCAGCTGCTGGTAATAAT
GAAAAACAAAATTTTTGGGAATCTTCCGGGTTCAAGATTGTAGTTTCCATGTCGATGTTA
ATATTAGTTGTATTTTCAAAGCGATGA
>UniGene3973
TTGGAAACTGATTCGATTGTCCTTCCAAATGCTGAAGCGTATCAGTTGCGTAAAGAATGG
CTGCAACTTCTGGAGCGGAAAGAGGTTCAAAGTAGGCAACAAGTTAAATCTTTCTGGACG
AGGTATAGTGATCATAACTCTAAATTTTTTCATGCATGTATTAAGCACGGTAAGGCAACA
AATCATATTTATGTTTTAATAATATGATCCAGAGTCAAAGTGATATTGTACAGGAAGTCA
TTACATATTTTTCAAATATTTTTTTGTGGTCATTATGTTAGTCCGGATGAAATTAATAAT
GTTCTGTGGATGAGAGTTTCTGATTGTGATAATGCTTTATTGACTGTAAACTTTTCTTTG
GAGGAATTTAGGATTGATGTGTTTCAAATGTATCCTGATAAATCTCTTGGTCCTGATGGT
CTTAATGCATGTTTTTTCCATAAGTTCTAGCATATTATTGGGCATGATGTTTTTCGATCC
TATGTGTCTTGGTTAGAAGGGGAAGTTTTT
>UniGene3975
TTTCCCAATGCAGGTTCCTCTTTTTCCATTTTAAGTCGTAATTTTATAGAGCACTGCATT
TTGGGTGCAGAAAACCTTCCCAGAATCGTATTGATGTATTTGTCAAATACACGTTCATCC
CTAACCAACTACTTCTCCACTGTCCTATGTAATTCTGATCAGTTCAACAGGACTGTGATA
AACCATAACTTGCAATATGTAGCCTTTGAGAAGACTAATAAGCAGGCAAACCACACCTTC
GACGCTAGAGAATTTGATGTTATGATACGAAGTGGGGCTGCCTTTGCAAGCCACTTTCAA
GACAATGATTCAGTGCTCGAACACATTGACCGGGAAATTTTGGGGCGAAATTCTGGAGAG
GTCATTCCTGGTGGGTGGTGCTTGGGTGAACCTGAGAATACAACATGTTCAGTTTGGGGC
GATGCTAACATTTTAAGGCCGGGTCAAGGAGCAGCGAGGCTCGAAAAACGGATTGTTGAA
TTGTTGTCAAAAGGTGCATTTCGATCTCACCAATGTATAGTAGAA
>UniGene3979
ATGGGTTCCAAATCGAGGAGCGATAACCCTCAAACAGGCGATGGTGCCAGCCCTGGGAAA
ATCTTTATTGGAGGATTGGCTAAGGATACATCATATGCTACTTTTAACAAGCATTTCGGG
AAATATGGGGAGATAACTGATTCTGTGATAATGAAAGATCGTTACACTGGTCAGCCTAGA
GGTTTTGGTTTTATCACCTATGCTGATCCTTCAGTTGTTGACAAAGTTATTGAAGATGAC
CATGTCATCAATGGGAAGCAGGTTGAGATAAAAAGGACCATTCCTAAGGGTTCTGGTCAA
TCAAAGGATTTTAAAACTAAGAAGATTTTTGTTGGAGGAATTCCATCATCTGTCACAGAA
GATGAATTCGAGAATTTCTTCTCCAAATATGGGAAAGTGGTGGAACACCAGATTATACGT
GATCATGAAACCAACCGTTCTCGAGGTTTTGGATTTATAATTTTTGATAGTGAAGAAGTT
GTTGATGAAATGTTATCCAACGGAAATATGATTGATATGGCTGGTACTCAGGTGGAGATC
AAGAAAGCTGAACCAAAGAAAGCCTCAAACCCACCACCTGCTCCTGCATATGGTAGCAAC
TCTAGGAGTCGTTCTTACGATGACGGCTTTGGTGGATTTGGAGGTTCTTATGGGGGATTT
GATGGAGGGTTTGCTCCTGGTCCCTATAGGAATCCT
>UniGene3982
ATGGCAGAGAATAAGGAATCGACTTCGAATTCACTGAATCAAGGACTGACTCGTCTTGAT
TCGGATCCTGATGACATACCAAAGTCTCCACCTGGCTCCCCCAATTCTTCTACTCGCAAG
GCTTGTTATGCTGTTCTTCAAAGTTGGGTTTCAAAGAAGTTCATGACTGGATGTATGGTT
CTGTTTCCAGTTGCTGTTACCTTCTTGGTTACATGGTGGTTTATTCAGTTTGTTGATGGT
TTCTTCAGTCCAATTTATGCTAAACTTGGAATAGACATATTTGGCCTTGGGTTTGTTACT
TCACTACTTTTTATATTCTTTGTTGGTATATTCGCTTCATCATGGCTGGGTGCCACTGTT
TTCTGGATTGGAGAATGGTTCATTAAGCGACTGCCGTTCATGAGGCACATATACTCAGCT
TCCAAACAAATTAGTGCTGCTATTTCTCCAGACCAAAATACTACTGCTTTTAAAGAGGTT
GCCATTATTCGTCATCCTCGCCATGGTGAATATGCATTTGGTTTCATCACATCATCTGTC
GTACTTCAG
>UniGene3983
ATGGAAAACCCACCTCCATACCATCCAAAGTATGTCATGTTGAACAGCAACTCTTCTCCA
GCCCTTAGACCTCCTCCTCAGAGGCGACACGTCCCTCGTTACAATAATCATTCCAGCGGT
AAATCCTCCGGAAACTTTTGTCTAAAATGTGTTTGCTGTTGCTTTTGCTTCTGGCTCGTC
TTGATCATCCTTTTAGCTGGCGCGATTGTCGCTCTTTACTCTTTCTTGCAGCCTGAAATG
CCTCGTTACAACATTAGCAGTTTTGACGTAAATGCATTTGATGTTCAACAAGATTTCAGC
CTCTACACAGAATTTTCTGTCACCGTTAAATCAGAAAACCCTAATCAGCATATCAGTTTT
CGGTATGGAAAAGACAGCTCTGTTGGTGTAACTTATAGAGATTCTACTCTATGTACAGGA
AAGATTCCTGCTTTCCTTCAACCTAGTTCTAACACTAGTATGATAAAGATTCTTCTGAAA
GGTAAAAGTGAATTTGATTCAGGACTTCAAGAGGCTTTAATGCAAAATAGAAAAACAGGA
AAGGTTCCATTACTAGTACAGATAAAAGCACCTGTTTCTGTTGTGGCTCAAAATTTCCCT
TTCAGACAAGTGAAGGTCTTCTTGAACTGTTCTTTGGTTGTCGATAACTTGTCGCCTAAG
AAAAAAGCCACCATCCTTTCGAGTCGGTATCATTACAATTTTCAGGTTTAA
>UniGene3986
ATGTCCAATTCTGATAGTGGAGCGAACACCGGTGGTGGCGGCGGCGGAGGAGGGGTAGTT
GCCAACGGGGCTATAATCGAGTCTCATAGACAGCAGCCTTCTGGGACCAATGGAGCTTTG
GCTGTGAAGAAACCGCCGTCTAAAGACCGTCATAGCAAGGTTGATGGACGTGGGAGGAGA
ATTCGCATGCCGATCATATGTGCAGCACGTGTCTTTCAGTTGACTCGTGAGCTTGGTCAT
AAATCAGACGGACAGACTATAGAATGGCTTCTCCGTCAAGCCGAGCCTTCCATTATTGCC
GCGACGGGCACCGGCACTACTCCGGCAAGTTTTTCTACTGTTTCTGTTTCTGTAAGAGCA
GGGGGAAACTCCAATTCTCTATCTTCGATTTCGTCGGTCACCAATTCTTCTGCAATGGAC
CATAAACCGCTATTAGGGCCCACCCCGTTTATTCTAGGGAAGAGAGTTAGAGCGGAGGAT
GACAACAATGGTGGTAAGGATGACAGTGGGGTTTCAGTTGGCCACACCGTTGGGTCTTTA
GTGGGGACAGCTGCTGCTCCTGGGGGCTTCTGGGCGGTTCAGGCGAGGCCTGATTTCTGG
GGATTCGCTGCTGCGGCGCCGCCGGATATGGTTGTGCAGCCGGCGGTATCGCAGCAGTCT
TCGCTCTTTGTTCAGCAGCATCACGCAGCGGCGGCAGCGGCAGCAGCTGCTGCTATGGGG
GAGGCATCGGCGGCCAGGGTGGGGAATTATCTTCCGGGGCATCTGAATTTGTTGGCTTCT
TTATCTGGTGGGCCGGGGAGTTCAGGGCGGAGAGAGGAGGACCCGCGT
>UniGene3990
GATTTTGACATTAAAGATGATGTGCATGGATCTGCGCTTCACGCTGATGACTTTGGTTAT
TGTTGGTCGGGAGCACGGGCCACAGTCGGCATTTGTGCTGGTAAGTATTGTTTCGGCTGT
AGAGTAACAGCGGCTCAACCCTTAAATCGGGACATACCGCCTGATGAGGAACATCTGTGT
AAAATTGGCATCTCAAGAGGAGATGATCCAATAGGGAAGCTTGGGGAGACACCAAATAGC
TTTTGCTTCTGTGGTAAAGTTGGTGATGAGGTGTTACTTTCAGTTGATCTTGAAAGTAAA
CCTGCATCTTTAGTATTTTCAAAGAATGGGACTGAGGAATGCAAGAAATTTGATGTCGGT
CCAAGTGGGATTGGTGTTGTTGATTCACCCACAAGAAATCTGCTATGGGAATCTGCACTG
TTTCCTCATTTTTTGTTGAAAAACGTAAAGGTTCAATTGCATTTCAGTGTTGGTGATGGA
CTAGTTCCTGCACAGGGTTACAAACCCTGGGACTTAGCTTTTGACGATTGCAATGCCATA
ATAGGTCCCGATTTTCCTAATGATTGTGAGGTAATTATGATGGTTGGGTTAAGAGGTTCT
GGTAAGACTACTTGGGCTGAGAGGCATGCGAAAGAGCATCCAGGAAAAAGATATGCTTTG
CTTGGTAGATACTCGGTTTTGGATCAAATGAAGTACAATTTTGGTGAGCCACTGGAGGTT
GAGAAAAAAATAGCATATCCAATGCTTGATGTGCTTTTAGCTAGGGCAGGAAGGACACCT
TGCAATTATATACTAGATCAAAATAATTTGAAAGAGGATGCACGCAGAAGAAAACTGGAA
CCTTTCACAAACTTTCGAAAGGTTACATTCCCAGAACTTGACGAGAAAGATGCGGAGAGA
TGCTTGGAGGAGATG
>UniGene3992
TTTTGCGTAATACCAATATCGATTAATTATCCAATTATTCTATTTGGATCGAAATAATCA
AAGTTGATGGAATCGACGACGAATTCGACGGTCGAAAAATCGGTCAAGAAGGTAGCGGAA
GAGGTGGAAAGAGTGGTGGAGCAAGCCAAAGAGCTTCAGGATTCTGCCGCCTCTCTAATT
TCTAGGTCTTCCAACGACGAGCTGTCTCTCCGGCAGCGTGCTCTTTCCCTCGACTCTTCC
ATCCGTCGTTGCCATTCCCTTCTCAATCCCCTTCTCTCCCACAAGCTCATCGATCCCAAG
CTAGCTGAGAAGCTGGAAGAAGATTTGCAAAGGGCCAGATGTATGATGCTTGATGGAGAC
GCTGCAGCTTTTCTTCCTACCAAATCTCAGGGCCGTTTTCTCAAAATGTTTCTGGGGCCA
ATTAATGTCCGTGCCTCCCGCAAAGATGTTCAATTGAAGCTTAAAGAGGAATATAACAGT
TACAGGGATAGAACTGCCCTGCTTTTTCTTCTTTTTCCATCAATTCTACTGATTTTGAGA
TCTTGGCTCTGGAACGGATGTTTGCCGGCATTTCCTGTTCAACTTTATCAGGCATGGTTA
TTGTTCCTCTACACTGGGTTGGCTTTGCGAGAAAATATTTTAAGAGCCAATGGAAGTGAT
ATTCGTCCATGGTAT
>UniGene3994
TTGATGGATTTGGGGTGGCTTAGCGCCATTTTGGTTGGGGCTGGCTGTCTTGCTTTGGGT
TACTGCATCGGCTCTCGCCGTCCTGCTTTTATCTTTCTTAGACCAAAATTAGCTAAGGAT
GGCAACTTTGGTATTGAAAGTGCCAAAAAAAAGTCTAAAGAACCCCTTGAAATTGAGAAG
CTCGCTGATATTCTTGATGATTTCAAAATGATTTTGGTTGTCAGAAATGATCTTAAGATG
GGAAAAGGGAAAATCGCTGCCCAATGCAGTCATGCAACTTTGGGACTGTATAAGAAGCTC
CTTCATCGAGCACCAAAAGCTCTAAACAGGTGGGAGATGTGTGCACAGCCGAAGGTGGTT
GTGAAAATTGAAAGCGAGGAGGATATGCTTGTTTTGCAA
>UniGene3996
ATGTCTAATGCTGTGACTCGAACCCACTCCGGTGACCGGTTCTATAACCCGCCGGCATTG
AGGCGCCACCATCACCATCAGCTGTTGCTGCAGAAGCAACTTCATATGGCGTCCAACGGC
GACACCCAAGTCAATTATGAAGAGGTGCAGAACCGGTTTGATTCGGACGAGTCGATATTG
AGTTTGCCTAACTTGGAGGCAGCTTCTCCTACTACTAAGTCTAATTCGACCAATTTGGAC
CGTTTGATGGAATCGGTTACTCCTACTGTTCCTTCTTATTACTCAGATAAGGCACGGTTG
CAAGGTCGAAGTACTCATGAAGCTGATATGCAACCCCTTTATTGCCTTGGGGATCTATGG
GAATCATTCAAAGAGTGGAGTGCATATGGAGTGGGAGTCCCTCTCCTATTAAACGAGAGC
GACAGTATTACACAGTACTATGTGCCATCCTTGTCAGGCATCCAATTATATGTAGACCAA
AATAGGTTGAGGAGGTATGGTGAGAAAGGTGAAGCAGAGACTTCAAGGGAGACAAGTAGT
GCTGGTAGTAGTGACTGTGAAGCGGAAAAGTGGGGTAAAGGTGGCGTTGATGGAGTGTGG
GGTCTAGATAATATCATGAACCTAAACTCTCAGGGATTGCAAAGACTTTTGTTGAAGGAT
AAACCTGTTAATTGTTCATTCAACAATGGAACCCATAGTTCCAACTCAAATGGGCAACTT
GTTTTTGAGTATTTTGAACAGGAACAGCCACATCATCGAATGCCCTTATATGTTAAGGCA
AGT
>UniGene4016
CCATTTCCCATTCCTTACACTCTATCTTCTGCAATTTCATTTCTTCAATGTCATTCCAAA
CTCTCATCTCCACCCATTATTAATACTCCTTTTCTCCCCTTTTCTTTTCCTTCTTCTAAC
AACCTCTCTTCCATTTCGTTTCTCAATCATTCTTCACATGTTAACTACACTAGCCTCTAC
TCCACCGTCAAACCGCTTGTCCCGGCGGCTACGACCACTAATGTCACATCCTCCGTCGTA
CTCGAGTCTGATAACCTGTCCGATCCAACGGCTGGATCAACCGCGTTCATCATCCATGCG
CCAAACCGGATTGGCCTCCTCCAGATCATCACTGGGGTCTTTAAAGTCCTTGGTCTCCGC
GTCGGGAAAGCCGCCGTTGAATTCGACGGTGATTATGTAACGAAGACGTTTTACGTGACT
GATTGTGATGGAAACAGAATCGAGGACCCTGAAAAGTTGGATAAAATCAAAGAAAAGTTG
ATTGATGCGATTGACGGAGGAGATGGAGGCGGCGAGGTTAGGATTGGG
>UniGene4024
ACAGGAGAGTCGGGGACCTTCACTGAAATGAGTGACATTTATAGCTTCGGTGTGTTCCTT
TTGGAGCTTATAACTGGACAGGAGGCAGTACAACTTGGCTTCTCAGCTTATGATGGTAGC
TTAATTCAGTGGGTGGCTTCAAAGCTGAACTCGAATAATTTTGTGGACCGTCGACTTTTG
GGGAGTTTCACTCAAGATGGGATTAGGGATTTGATTAGGTTGGCACTGCAGTGCATGAGT
TTTCCAAAAACAGGGAGACCAAAGATGGAAATGATCGTGGTTGAACTAGAACGGATTTAT
GAGAAAGAGATGGCATTAACAACTGTTGCAGGTGAGGGTACTGCTACATTTATTAAAGGC
AGTGAACTATTTACTTGAAAA
>UniGene4029
GATGATGAACTAATTTTGTCTTGGGATGAAAGACTTCAAATCGCTCTAGATATTTCGCAT
GGAATAGAATATCTGCATGAAGGGGCTGTTCCACCTGTCATACATCGCGACTTGAAGTCT
GCTAACATATTATTGGACCAATCAATGAGAGCTAAGGTTGCTGATTTTGGACTTTCAAAG
GAAGAGGTGTACGACGGGCGCAATTCTGGTCTGAAAGGCACATATGGCTATATAGATCCA
GTGTACATAACTACAAACAAGTTCACCATGAAGAGTGACATTTACAGTTTTGGCATTATC
ATCTTTGAACTCATTACAGCAATCCACCCACAGCAAAACCTAATGGAATATGTTAATCTC
GCTGCAATGAGTTCCGATGGCATTGATGAAATACTGGATGGGAAACTGGCAGGAGAATGC
AACATTGAAGAAGTTAGGGAACTAGCTGCCGTTGGTCACAAATGTTTGCAC
>UniGene4032
ATGTCCAATTCTGATAGTGGAGCGAACACCGGTGGTGGCGGCGGCGGAGGAGGGGTAGTT
GCCAACGGGGCTATAATCGAGTCTCATAGACAGCAGCCTTCTGGGACCAATGGAGCTTTG
GCTGTGAAGAAACCGCCGTCTAAAGACCGTCATAGCAAGGTTGATGGACGTGGGAGGAGA
ATTCGCATGCCGATCATATGTGCAGCACGTGTCTTTCAGTTGACTCGTGAGCTTGGTCAT
AAATCAGACGGACAGACTATAGAATGGCTTCTCCGTCAAGCCGAGCCTTCCATTATTGCC
GCGACGGGCACCGGCACTACTCCGGCAAGTTTTTCTACTGTTTCTGTTTCTGTAAGAGCA
GGGGGAAACTCCAATTCTCTATCTTCGATTTCGTCGGTCACCAATTCTTCTGCAATGGAC
CATAAACCGCTATTAGGGCCCACCCCGTTTATTCTAGGGAAGAGAGTTAGAGCGGAGGAT
GACAACAATGGTGGTAAGGATGACAGTGGGGTTTCAGTTGGCCACACCGTTGGGTCTTTA
GTGGGGACAGCTGCTGCTCCTGGGGGCTTCTGGGCGGTTCAGGCGAGGCCTGATTTCTGG
GGATTCGCTGCTGCGGCGCCGCCGGATATGGTTGTGCAGCCGGCGGTATCGCAGCAGTCT
TCGCTCTTTGTTCAGCAGCATCACGCAGCGGCGGCAGCGGCAGCAGCTGCTGCTATGGGG
GAGGCATCGGCGGCCAGGGTGGGGAATTATCTTCCGGGGCATCTGAATTTGTTGGCTTCT
TTATCTGGTGGGCCGGGGAGTTCAGGGCGGAGAGAGGAGGACCCGCGT
>UniGene4034
TTGATGGATTTGGGGTGGCTTAGCGCCATTTTGGTTGGGGCTGGCTGTCTTGCTTTGGGT
TACTGCATCGGCTCTCGCCGTCCTGCTTTTATCTTTCTTAGACCAAAATTAGCTAAGGAT
GGCAACTTTGGTATTGAAAGTGCCAAAAAAAAGTCTAAAGAACCCCTTGAAATTGAGAAG
CTCGCTGATATTCTTGATGATTTCAAAATGATTTTGGTTGTCAGAAATGATCTTAAGATG
GGAAAAGGGAAAATCGCTGCCCAATGCAGTCATGCAACTTTGGGACTGTATAAGAAGCTC
CTTCATCGAGCACCAAAAGCTCTAAACAGGTGGGAGATGTGTGCACAGCCGAAGGTGGTT
GTGAAAATTGAAAGCGAGGAGGATATGCTTGTTTTGCAA
>UniGene4038
AAGAATGAAGAGGACACTACAGGGCCACGTTTAAATGAGCAAATCAGAGCTCAGTTTGTT
AGGCTGGTAAATGATGGAGGGCATGTGGTTGTCCCATTACGTGAAGCACTAGCACAAGCA
AGAAACCTCGAACTTGATTTAGTTGAGGTTCAAAGAAATGCTAATCCACCTGTCTGTAAA
ATCATGGACTTCAACCAACAGAAGTATAAAAAACATTTGAAGGAAAAGGACAAAGCTAAA
ATCAAGTCAGAGTCATCATTAAGAAAAGGTGATTACAAAGAAGTGAAATTTTCTGAGAAA
ATAGAACAAAAGGACTTGAAGATGAAAGCAGATTCAGTGATAAGATTGATGCAGCGTAAT
TATCGAGTGAAGATAGTT
>UniGene4040
GTTAACTTGTTTAATGTATTTTATGTTCCTAGCTTTTCTTGCAATCTGATCTCAGTCACT
ACCTTAGCCATTATCAATCACATAGCTCTTCAAACCATGCTTGAATATTGTGTTTTGCAG
GATATACATACTAAGAAGACTATTACTCATGGCAAGGTGGTGGGAAAGCTATACTATCTA
ACTACTAGATCCTTCTTAAAACCTATATGTAAGACCTTTCTTTCTTGTACCAACCATCAA
AAACATGTGAATCAGCTATGGCATGTAAGATTATGACATATATCTACCAAAAGACTTTTA
AATGTATCTCAATTACCTATTATAAACAAAAAAGTTTTTTATTGTCCAGTTTGTCCATTA
TCCAAACAGTAAAAAACACCATTTGTTGTCAATGAAATGAAAACACAGAAAAACAATTAT
TTGATTTAGTCCATGTGGACTTATGGGGACCTTACTCAATAGAATCCATAACAGGGGGCA
AGGTATATGTTTACCCTAGTTGATGATCACTCTAGATACACTTGGGTGTATATGCTACAA
AATAAACAAGAAGTACCCACAGCCTTAAAAACCTATATCCTCATGATTGAAAACTAATTT
AATACCACCATTAAACAAATTAAAACCGACAATGGTTCTGAATTTTTAAACAACCAAGAG
AAAACCTTATTTACAAATAAAGGAATCCTACATCAACTATCCTGCCCTTACACGCCTCAA
CAAAATGGCCGTGTTGAAAGAAAACATAAAGAATTATTGAACATAGGAAGAGCACTACTC
TTTCAAGCCAGCCTACCCAAAGAATTC
>UniGene4048
ATGTCAATCATATGTGGCTTACCTCTCCTCGAGTGTGTCTACTGTCTAGCATGTGCCCGC
TGGGCGTGGAAAAGATGTCTCCATTCTGCAGGCCATGATAGTGAGACCTGGGGCCTTGCA
ACTGCTGAAGAGTTTGAGCCTATCCCGCGCCTTTGCCGTTATATTCTTGCTGTTTACGAA
GATGATCTCCGGAATCCCCATTGGGAACCTCCTGGAGGGTATGGAATAAACCCAGACTGG
GTAATTCACAGAAAAACTTATGACGATACTCAAGGAAGGGCTCCTCCCTATATATTGTAT
CTAGATCACGATCATTCGGATATTGTCCTCGCTATTAGGGGACTTAATTTGGCGAAAGAG
AGTGACTATGCTGTGCTTTTGGATAACAAGCTAGGGAAAAGGAAAATTGATGGTGGGTAT
GTCCATAATGGGTTGTTGAAGGCTGCTGGATTGGTTTTGGATGCAGAATGCGATATTTTG
AATAAGTTACTGAAGAAGCATCCAAATTATACATTGACTTTTACCGGACATTCCCTTGGT
TCTGGTGTAGCTGCAATGTTGACATTGGTGGTAGTACTAAATCGAGATAAATTGGGAAAT
ATTGAGAGAAGGAGGGTCAGGTGCTATGCAATTGCACCAGCTAGATGTATGTCACTAAAT
TTGGCTGTCAGATATGCAGATGTTATTAATTCTGTTGTGCTGCAGGCAAGTCTTTTTATC
TTTCGTAGTTTTTGGAAGAACCGCCTGAAAAAAAATGCCTTTTATGTGATTCACTCAGGA
ACATTTTATTCTCTTGAATATTAGATATTTTGTTCATCAGCTATGCTACTTATAATA
>UniGene4051
ATGGCTTCAAGCGAACCAGCAGCAATTCACACCAACACAACCTCCACCACCGATCAGTCG
CTTAAGCTTGCCGTAGCGATCTCTCTTCTCCGATCAAAGTTCTTCCAGAAGCTGGTTCCT
TTGCCTGAGCGTCCTACCGATTCCGACGCGCTTCGTTGGAAGCGAATGGCTAAAGAGTGG
AAACAAGTGCTCCTCCGACTGAGAGAAGAGCTCAAGGAAGCTGAAGATGCTTCCCACCGC
GATTTTTTCCCGCAAAATGCTTCGTGCAAGTGCTATTTCTTTGACAATCTTGGGAAATCA
AGCTCTAAGCAAGACGGTGATGGTTCTGATAGTAGATTCAATGATGTGCTACGCCGCAGG
TTCCTCAGACAA
>UniGene4052
TTGAAATGTTTGAGTTTCAAAAAGTGCAATGCAGTAACTGCTGAAGCGATGCGTGCCTTT
TCCAGTTTGGTTAACCTTGAAAAGCTGGACCTGGAAAGATGTCCCAGGATTCATGGTGGA
CTTGTTCATCTCAAAGGATTAATGAAGCTGGAGTCTCTTAATATGAGATGCTGCAAATGC
ATAACAAATTTAGACATGAAAGTGCTCTCAGGCCTTACAAATCTGAAGGAGTTGCAAATT
TCCAATACAAACATTACTGATTTGGGAGTTTCTTATTTGAGAGGGTTGCAGAAGCTGATT
ATGTTGAATTTAGAGGGATGCAATATTACCACCTCATGCTTGGATGATATCTCTGCTCTC
GTGTCCCTCACATACTTAAACTTGAACAGATGTGGTTTATGTGATGATGGGTGGGATAAG
TTTTCTGGACTAGAAAACTTGAAGGTGTTGAGCTTGGGATTTAATAATATAACAGATGCA
TGTCTGGTTCATCTAAAAGGT
>UniGene4053
CAGGTGTGCCTTGTTATGGAGCAAATGATGCGACTTCTTCACTATTGTGGTTTACCAGAG
GAAGACGTGGACTTCATAAATTCTGATGGGAAAACAATGAACAAGATATTATTGGAGGCA
AATCCTCGTATGACCCTTTTTACTGGTAGCTCAAGAGTTGCAGAGAAGTTGGCTCTTGAC
TTGAAGGGTCGTATTAAATTGGAAGATGCAGGATTTGATTGGAAAATTTTAGGGCCTGAT
GTTAATGAGGTTGATTATGTTGCATGGGTATGTGACCAAGATGCATATGCATGCAGTGGT
CAGAAGTGTTCTGCACAGTCAATGTTGTTCATGCATGAGAACTGGGCAGGTACTTCCCTT
CTTTCTAAAATGAAGGAACTTGCAGGGAGAAGAAAATTAGACGATCTAACTATTGGCCCT
GTTCTCACATTTACAACTGAAACAATGTTAGAACACACGAACAAATTACTCAAAATACCA
GGTTCTAAGCTGCTCTTTGGTGGCAAACCTCTGGAGAATCATTCCATTCCATCCATATAT
GGTGCCATACAACCAACGGCTGTATACGTTCCTATTGAAGAGATCTTGAAAGAGGGCAAC
TATGGACTTGTAACACGAGAGATATTTGGACCATTCCAGATTGTTACTGAATACAAAAAG
GACCAGCTCCCAATAGTATTAGAAGCTCTGGAGAGGATGCATGCACATTTAACAGCTGCA
GTGGTTTCAAATGATCCTCTTTTTCTGCAGGAAGTTGTTGGAAATACTGTGAATGGGACT
ACATATGCTGGATTAAGGGCAAGAACAACCGGTGCTCCTCAGAATCATTGGTTCGGACCA
GCAGGAGACCCGAGAGGTGCAGGAATTGGAACACCAGAAGCAATAAAACTAGTTTGGTCT
TGTCATAGAGAAATAATATATGATTATGGTCCTATTCCCAAGCATTGGGAAATTCCTCCA
TCTACA
>UniGene4056
ATGGTTGCTACTGCCGCTACATCGTCCTTCTTCCCAGTTTCTCCATCTGCTGATGCCAAG
TCCTCCAAGATTGGCAGTGGGACTGCAAGTTTGGGCGGAATCAAATCAAAATCTGCTTCT
TCTGGGGCTTTGCAAGTCAAAGCAAATGCTCAAGCCCCTCCCAAAATAAATGGATCCTCG
GTGGGCTTTACAACTCCTGTGGAGACTATGAAAAATGAGGATGCCATGTCATCTCCCCCT
CCAAGGACCTTTATCAATCAATTACCTGACTGGAGCATGCTTCTTGCTGCTATTACAACA
ATATTCTTGGCTGCGGAAAAGCAGTGGATGATGCTTGACTGGAAACCAAGGCGAACTGAC
ATGCTTATTGACCCATTTGGTCTAGGTAGAATTGTTCAGGATGGTCTTGTGTTCAGGCAG
AACTTTTCCATCAGATCATATGAAATAGGTGCCGATCGGACAGCATCTATAGAGACGCTA
ATGAATCATTTACAGGAAACAGCCCTGAACCATGTTAAGACTGCTGGACTTCTTGGTGAT
GGGTTTGGTTCAACCCCAGAGATGAGTAAAAGGAACCTGATATGGGTGGTTACTCGGATG
CAGGTTCTGGTAGATCGTTATCCAACGTGGGGTGATGTTGTCCAAGTAGATACTTGGGTA
AGTGCATCAGGAAAGAATGGTATGCGGCGTGATTGGCTCGTCCGTGACATTAAAACTGGT
GACATTCTAACAAGAGCTTCCAGTGTGTGGGTAATGATGAATAAACTGACTAGGAGATTA
TCTAAAATTCCTGAAGAGGTTCGAGGGGAAATAGAGCCTTATTTTCTGAATTGTGATTCT
ATTGTGGATGAGGATAGCAGAAAACTGCCAAAACTTGACACTGCAGACTATGTACGCAAA
GGTTTAACTCCTAAATGGAGTGATTTAGATATCAACCAGCATGTCAACAATGTGAAGTAC
CTTGGCTGGATCCTTGAG
>UniGene4063
ATGTTTATCCTCCGAGTTCACTCGGTAGACACAGAACATCCCCTGGTTGTTGAGGAGGCC
GCCTTCTCTGCCGTCTCAACTAATGCCGCCCAATCCAACCCTAACCCTATATACGCTGAA
AGAAGAGGTGTCGTCCACCTCTATCGACACGCATCGCAAAGCTCTTTACCAAACCCTAGC
TCTCGATCTATTTCTCTCTTTGTTGTTGCCGTTCCCAATTATCTCTCCGCTGATGACTTT
ATACGATTCTGCGAATCGCACGTCGACCATGTCCATGAGCTCCTCTTCATCAGGAATGAT
GCAATGGAAGATCGATATAGTGTTTTAGTCAAGCTCAATGATCAGTTGACAGCTGATGCA
TTTTATGGCAACTTCAATGGGAAACGATTTTCCCCTGCAGAGGCAGAGGTATGCCATATT
TTATTTGTGCTATCCGTGGATTACACTGAAGTGGCTGAAATAGCCAGAATACCTCCAGAG
GGATTCACTGAGCTGCCTACTTGTCCAATATGCCTTGAGAGATTGGATCCAGACACCAGT
GGAATACTCAGTACGCTATGTGACCACTCATTTCAATGTTCATGCACTTCAAAGTGGACC
TATTTGTCTTGCCAGGTCTGTCGACTTTGCCAGCAACAAAATGACATACCTCCTTGCTCT
GTTTGTGGAACATTGGAGAATTTGTGGGTTTGTCTGATATGTGGTTTCTTGGGTTGTGGA
AGG
>UniGene4064
CCTTGGATACCTTATTACAAGAACATTGCAATTTTGCAGCAAGGATTTGATGAAATAGAC
ATAAAGAAAGTAGAAGAACAAGCAGCAGAATTGGAGAAAGATTTGATTGTAAAAGAATTA
GAAACTCTAGATGTTCTTGAAGAACTCGGGACGACGAAAAGAATAGTGGAAGAATTGAAG
CTTCAGCTACAAAAAGAAGCATTAAGACTTATGACAGTTTCAGATGATCATCATATGTCA
AGTCCTGCTGCTGCAATTAAAGAAATGAACAAAGAAAATTGCAGCTTTCATGTTCCTAGT
AGTACTAATCATCAA
>UniGene4065
TTTCCCAATGCAGGTTCCTCTTTTTCCATTTTAAGTCGTAATTTTATAGAGCACTGCATT
TTGGGTGCAGAAAACCTTCCCAGAATCGTATTGATGTATTTGTCAAATACACGTTCATCC
CTAACCAACTACTTCTCCACTGTCCTATGTAATTCTGATCAGTTCAACAGGACTGTGATA
AACCATAACTTGCAATATGTAGCCTTTGAGAAGACTAATAAGCAGGCAAACCACACCTTC
GACGCTAGAGAATTTGATGTTATGATACGAAGTGGGGCTGCCTTTGCAAGCCACTTTCAA
GACAATGATTCAGTGCTCGAACACATTGACCGGGAAATTTTGGGGCGAAATTCTGGAGAG
GTCATTCCTGGTGGGTGGTGCTTGGGTGAACCTGAGAATACAACATGTTCAGTTTGGGGC
GATGCTAACATTTTACGGCCAGGTCAAGGAGCAGCGAGGCTCGAAAAACGGATTGTTAAA
TTGTTGTCAAAAGGTGCATTTCGATCTCACCAATGTATGGTAGAA
>UniGene4067
ATGGTTGCTACTGCCGCTACATCGTCCTTCTTCCCAGTTTCTCCATCTGCTGATGCCAAG
TCCTCCAAGATTGGCAGTGGGACTGCAAGTTTGGGCGGAATCAAATCAAAATCTGCTTCT
TCTGGGGCTTTGCAAGTCAAAGCAAATGCTCAAGCCCCTCCCAAAATAAATGGATCCTCA
GTAGGCTATACAACTCCTGTGGAGACTATGAAAAATGAGGATGCCATGTCATCTCCCCCT
CCAAGGACCTTTATCAATCAATTACCTGACTGGAGCATGCTTCTTGCTGCTATTACAACA
ATATTCTTGGCTGCGGAAAAGCAGTGGATGATGCTTGACTGGAAACCAAGGCGAACTGAC
ATGCTTATTGACCCATTTGGTCTAGGTAGAATTGTTCAGGATGGTCTTGTGTTCAGGCAG
AACTTTTCCATCAGATCATATGAAATAGGTGCCGATCGGACAGCATCTATAGAGACGCTA
ATGAATCATTTACAGGAAACAGCCCTGAACCATGTTAAGACTGCTGGACTTCTTGGTGAT
GGGTTTGGTTCAACCCCAGAGATGAGTAAAAGGAACCTGATATGGGTGGTTACTCGGATG
CAGGTTCTGGTAGATCGTTATCCAACGTGGGGTGATGTTGTCCAAGTAGATACTTGGGTA
AGTGCATCAGGAAAGAATGGTATGCGGCGTGATTGGCTCGTCCGTGACATTAAAACTGGT
GACATTCTAACAAGAGCTTCCAGTGTGTGGGTAATGATGAATAAACTGACTAGGAGATTA
TCTAAAATTCCTGAAGAGGTTCGAGGGGAAATAGAGCCTTATTTTCTGAATTGTGATTCT
ATTGTGGATGAGGATAGCAGAAAACTGCCAAAACTTGACACTGCAGACTATGTACGCAAA
GGTTTAACTCCTAAATGGAGTGATTTAGATATCAACCAGCATGTCAACAATGTGAAGTAC
CTTGGCTGGATCCTTGAG
>UniGene4068
ATGAAGATATTTCACATCCCTTGCTTGGATGATAACTACGCTTACCTGATCATCGATGAC
GGCACTAAAGAAGCAGCGGTGGTGGATCCTGTCGAGCCCGATAAGATCCTTCAAGTCGCC
AATCAGCACGGTGCGAATCTTAAGTTTGTTCTTACCACTCATCATCATTGGGATCATGCT
GGGGGTAATGAGAAGATGAAGCAGAAGGTGCCGGGAATTGAGGTCTATGGTGGTTCCATT
GACAATGTAAAGGGTTGTACCCGTAAAGTGGAGAACGGTGATAAGTTCACTCTTGGCTCT
GACACCAATATTTTGGCTCTTCACACTCCT
>UniGene4071
TTTTGCGTAATACCAATATCGATTAATTATCCAATTATTCTATTTGGATCGAAATAATCA
AAGTTGATGGAATCGACGACGAATTCGACGGTCGAAAAATCGGTCAAGAAGGTAGCGGAA
GAGGTGGAAAGAGTGGTGGAGCAAGCCAAAGAGCTTCAGGATTCTGCCGCCTCTCTAATT
TCTAGGTCTTCCAACGACGAGCTGTCTCTCCGGCAGCGTGCTCTTTCCCTCGACTCTTCC
ATCCGTCGTTGCCATTCCCTTCTCAATCCCCTTCTCTCCCACAAGCTCATCGATCCCAAG
CTAGCTGAGAAGCTGGAAGAAGATTTGCAAAGGGCCAGATGTATGATGCTTGATGGAGAC
GCTGCAGCTTTTCTTCCTACCAAATCTCAGGGCCGTTTTCTCAAAATGTTTCTGGGGCCA
ATTAATGTCCGTGCCTCCCGCAAAGATGTTCAATTGAAGCTTAAAGAGGAATATAACAGT
TACAGGGATAGAACCGCACTGCTATTTCTTCTTTTTCCATCAATTCTACTGATTTTGAGA
TCTTGGCTCTGGAACGGATGTTTGCCGGCATTTCCTGTTCAACTTTATCAGGCATGGTTA
TTGTTCCTCTACACTGGGTTGGCGTTACGAGAAAATATTTTAAGAGCCAATGGAAGTGAT
ATTCGTCCATGGTAT
>UniGene4073
TTGATGGATTTGGGGTGGCTTAGCGCCATTTTGGTTGGGGCTGGCTGTCTTGCTTTGGGT
TACTGCATCGGCTCTCGCCGTCCTGCTTTTATCTTTCTTAGACCAAAATTAGCTAAGGAT
GGCAACTTTGGTATTGAAAGTGCCAAAAAAAAGTCTAAAGAACCCCTTGAAATTGAGAAG
CTCGCTGATATTCTTGATGATTTCAAAATGATTTTGGTTGTCAGAAATGATCTTAAGATG
GGAAAAGGGAAAATCGCTGCCCAATGCAGTCATGCAACTTTGGGACTGTATAAGAAGCTC
CTTCATCGAGCACCAAAAGCTCTAAACAGGTGGGAGATGTGTGCACAGCCGAAGGTGGTT
GTGAAAATTGAAAGCGAGGAGGATATGCTTGTTTTGCAA
>UniGene4074
CTCGATATGGCTGCAAAGCTAATGCACGCTCTCCAGTACAATGGTTATGGTGGAGGAGCT
GCCGGTTTAAAGCATGTTGAAGTTCCAGTGCCCACACCAAAGAAAGATGAAGTTTTGTTG
AAGTTAGAAGCAACTGCTCTAAATCCAGTTGATTGGAAAATTCAAAAGGGCATGTTGCGG
CCATTCCTTCCTCGTAGATTCCCATATATTCCTGGTAGTGATGTGGCAGGAGAGGTTGTA
GAGGTCGGATCAGGAGTAGAAAATTTCAAAACTGGTGATAAAGTTGTTGCTATGCTTAAT
CATATGAATGGAGGTGGACTAGCTGAGTTTGCAGTGGCTTCAAAGAGCTTGACAGTAGCA
AGACCACCTGAAGTCTCTGCAGCTGAAGGCACTGGGTTGCTAGTTGCTGGTCTCACAGCT
CACCAGGCTCTCATTCAAGCTGCTGGGGTAAAGCTTGATGGAAGCGGTGCCCAGAAAAAC
ATTCTGATCACTGCTGCCTCTGGTGGAGTGGGTCACTATGCAGTTCAACTAGCAAAGCTT
GGAAACACACACGTAACAGCCACTTGTGGAGCTCGCAACATTGAATTAGTTAAGAGTTTA
GGGGCTGATGAGGTTCTTGATTACAAGACCACAGAGGGAGCAGCTCTAAAGTCCCCATCT
GGTCGAAAATATGACGCAGTGATCCATTGTGCCTCTAATATTCCTTGGAACACTTTTGAG
CCTAATTTGAGTGAAAGCGGCAAGGTTATAGATATTACTCCTAGTGCTTCTACCTTGGTG
ACTTGTGTTCTCAAGAAAGTTACCTTCTCCAAGAAACAATTGGTACCACTACTATTGTTT
CCCAAGGCTAATAATATGGATTATCTCGTTAAACTTGTGAAGGAAGGGAAGCTTAAGACG
GTTATCGACTCAAAGCATCCATTGAGCAAGGGTGAAGATGCTTGGGCTAAGAGTATCGAT
GGCCATGCTACTGGAAAGATCATTGTGGAGCCT
>UniGene4079
AGTCCACATTCTGTTCATAAAGCATATGCTGGAGAAAGTGAGAAAATTTTGCGTGAGGCA
TTTTCTGAGGCCACATCACATGCACAGTCAGGAAAACCATCTGTGATTTTCATAGATGAA
ATAGATGCTCTATGTCCACGTCGAGATTCAAGACGGGAGCAGGATGTCCGTATTACCTCT
CAACTCTCCACTCTAATGGATGCCAATAAGCGATTGCCTACCAGTTCATCCCAAGTTGTT
GTGGTTGCATCAACTAACAGAGTTGATGCAGTTGACCCTGCACTAAGAAGGTCAGGCCGT
TTTGATACAGAAATAGAAGTTACTACACCTACAGAAGAGGAACGATTACAAATTCTAAAG
GCGCAAAGAAGAGCTAGAGTTCACAAGCTGCGAATAGAGAAGGGCGCAGAGAAAGCTGCT

>UniGene4083
ATGTCCAATTCTGATAGTGGAGCGAACACCGGTGGTGGCGGCGGCGGAGGAGGGGTAGTT
GCCAACGGGGCTATAATCGAGTCTCATAGACAGCAGCCTTCTGGGACCAATGGAGCTTTG
GCTGTGAAGAAACCGCCGTCTAAAGACCGTCATAGCAAGGTTGATGGACGTGGGAGGAGA
ATTCGCATGCCGATCATATGTGCAGCACGTGTCTTTCAGTTGACTCGTGAGCTTGGTCAT
AAATCAGACGGACAGACTATAGAATGGCTTCTCCGTCAAGCCGAGCCTTCCATTATTGCC
GCGACGGGCACCGGCACTACTCCGGCAAGTTTTTCTACTGTTTCTGTTTCTGTAAGAGCA
GGGGGAAACTCCAATTCTCTATCTTCGATTTCGTCGGTCACCAATTCTTCTGCAATGGAC
CATAAACCGCTATTAGGGCCCACCCCGTTTATTCTAGGGAAGAGAGTTAGAGCGGAGGAT
GACAACAATGGTGGTAAGGATGACAGTGGGGTTTCAGTTGGCCACACCGTTGGGTCTTTA
GTGGGGACAGCTGCTGCTCCTGGGGGCTTCTGGGCGGTTCAGGCGAGGCCTGATTTCTGG
GGATTCGCTGCTGCGGCGCCGCCGGATATGGTTGTGCAGCCGGCGGTATCGCAGCAGTCT
TCGCTCTTTGTTCAGCAGCATCACGCAGCGGCGGCAGCGGCAGCAGCTGCTGCTATGGGG
GAGGCATCGGCGGCCAGGGTGGGGAATTATCTTCCGGGGCATCTGAATTTGTTGGCTTCT
TTATCTGGTGGGCCGGGGAGTTCAGGGCGGAGAGAGGAGGACCCGCGT
>UniGene4091
ATGGCAGAGAATAAGGAATCGACTTCGAATTCACTGAATCAAGGACTGACTCGTCTTGAT
TCGGATCCTGATGACATACCAAAGTCTCCACCTGGCTCCCCCAATTCTTCTACTCGCAAG
GCTTGTTATGCTGTTCTTCAAAGTTGGGTTTCAAAGAAGTTCATGACTGGATGTATGGTT
CTGTTTCCAGTTGCTGTTACCTTCTTGGTTACATGGTGGTTTATTCAGTTTGTTGATGGT
TTCTTCAGTCCAATTTATGCTAAACTTGGAATAGACATATTTGGCCTTGGGTTTGTTACT
TCACTACTTTTTATATTCTTTGTTGGTATATTCGCTTCATCATGGCTGGGTGCCACTGTT
TTCTGGATTGGAGAATGGTTCATTAAGCGACTGCCGTTCATGAGGCACATATACTCAGCT
TCCAAACAAATTAGTGCTGCTATTTCTCCAGACCAAAATACTACTGCTTTTAAAGAGGTT
GCCATTATTCGTCATCCTCGCCATGGTGAATATGCATTTGGTTTCATCACATCATCTGTC
GTACTTCAG
>UniGene4094
ATATATGAGACATCAGCATCAGAGCTGGATATAATTCGAGACATTTCTCGCACCTTCCCA
TCACATATTTTCTTCCAGCAGAGACATGGACCTGGTCAAAGGTCCCTCTATAATGTTTTG
AAGGCATACTCTGTCTTTGATAGAGACGTTGGATATGTTCAGGGAATGGGATTTTTAGCA
GGTCTATTGCTTCTCTACATGAGTGAAGAAGACGCATTTTGGTTGTTGGTTGCATTGCTG
AAAGGAGCTGTCCATGCTCCCATGGAAGGATTATATCAGGTTGGGCTTCCTCTTGTACAG
CAATACTTGTTTCAGTTTGACCACTTGGTGAGGGAGCATATGCCAAAGCTGGGAGCGCAT
TTCACCCAGGAAATGATAAATCCGAGTATGTATGCAAGTCAGTGGTTTATAACTGTTTTC
TCCTACTCTTTCCCATTCCATTTGGCTCTTCGGATTTGGGATGTGTTCCTGTTCGAGGGT
GTCAAAATCGTTTTTAAAGTGGGTTTGGCGCTATTGAAATATTGCCATGATGACCTGGTG
AAATTACCCTTTGAGAAACTAATACATGCTTTGCGCAACTTTCCTGAGGATGCAATGGAT
CCGGATAAACTGTTGCCGATGGCTTACTCATTCAAGGTGTCGAAGCGATTGGAAGAGCTG
AAACAAGAGTATGACCAA
>UniGene4095
TTGGATGATAACTACGCTTACCTGATCATCGATGACAGCACTAAAGAAGCAGCGGTGGTG
GATCCTGTCGAGCCCGATAAGATCCTTCAAGTCGCCAATCAGCACGGTGCCAATCTTAAG
TTTGTTCTTACCACTCATCATCATTGGGATCATGCTGGGGGTAATGAGAAGATGAAGCAG
AAGGTGCCGGGAATTGAGGTCTATGGTGGTTCCATTGACAATGTAAAGGGTTGTACCCGT
AAAGTGGAGAACGGTGATAAGTTCACTCTTGGCTCTGACACCAATATTTTGGCTCTTCAC
ACTCCTTGGTATGCC
>UniGene4096
ATTGGCGAAGGATACTTTTCTAAGGTATGTCGAGCACTCTGCCGTTACCAAAAAGAAAAA
GGAGTAACTGAGACAAAACGAGTTGCTGTAAAAATTATCAAAAGTGCCACTGCAATTGAA
GAAGTAAAATTGGAAGTTGATACTCTCAAGAGATGCAAACATCCAAATATTGTGCAATAT
ATTGATCATTTTATTACCGATGAAATGCGTCTTATACATATTGTACTTGAATATATGGGT
GGTGGTGATTTACACAATTTTCTGATTGATAGAAAAAACATGCCAACAATTGGAGATGCT
TTTTCTTATATTATCCAGATTGCTAAAGGAATGGCATATTTAGCTAGTCAACGAATCGTT
CATAGAGATTTGGCTGCCCGCAATTGTATGCTTGATACTAGCAAACGTGTTGTTAAAGTG
ACTGACTTTGGCCTTTCTCGAGCACTAACACGATCAAAATTATATGGCGAGAATGATGAA
AACTATGTGTATATTTACGTATCTGGTAATCAACAGCAAAAATTGCCTTATCGTTGGACA
GCTATTGAATGTTTTAGAGAAGATCCCTTGTTCTCCGAAAAAACTGATGTCTGGGCATTT
GGGGTGCTGATTTGGGAGATATTTGCCCGTCACATTGAACCTTATGAGAATATGAAAAGT
ATAGAGGTAAAGAAATTTCTTGAAGCTGGCGAAAGGCTTGAATGTCCAAAGCATTGTCCT
GAACCTCTTTACGAGTTAATGTTATTTTGCTGGGATGAAGATCAAATAAAACGACCAAAT
TTTGATGAAATTTATCTACAACTGGAAAGTATCTTCGACGAATTAATGAAAAATGCCTCG
GAATCAATGAAT
>UniGene4102
GATTTTGACATTAAAGATGATGTGCATGGATCTGCGCTTCACGCTGATGACTTTGGTTAT
TGTTGGTCGGGAGCACGGGCCACAGTCGGCATTTGTGCTGGTAAGTATTGTTTCGGCTGT
AGAGTAACAGCGGCTCAACCCTTAAATCGGGACATACCGCCTGATGAGGAACATCTGTGT
AAAATTGGCATCTCAAGAGGAGATGATCCAATAGGGAAGCTTGGGGAGACACCAAATAGC
TTTTGCTTCTGTGGTAAAGTTGGTGATGAGGTGTTACTTTCAGTTGATCTTGAAAGTAAA
CCTGCATCTTTAGTATTTTCAAAGAATGGGACTGAGGAATGCAAGAAATTTGATGTCGGT
CCAAGTGGGATTGGTGTTGTTGATTCACCCACAAGAAATCTGCTATGGGAATCTGCACTG
TTTCCTCATTTTTTGTTGAAAAACGTAAAGGTTCAATTGCATTTCAGTGTTGGTGATGGA
CTAGTTCCTGCACAGGGTTACAAACCCTGGGACTTAGCTTTTGACGATTGCAATGCCATA
ATAGGTCCCGATTTTCCTAATGATTGTGAGGTAATTATGATGGTTGGGTTAAGAGGTTCT
GGTAAGACTACTTGGGCTGAGAGGCATGCGAAAGAGCATCCAGGAAAAAGATATGCTTTG
CTTGGTAGATACTCGGTTTTGGATCAAATGAAGGTT
>UniGene4110
TTTTGCGTAATACCAATATCGATTAATTATCCAATTATTCTATTTGGATCGAAATAATCA
AAGTTGATGGAATCGACGACGAATTCGACGGTCGAAAAATCGGTCAAGAAGGTAGCGGAA
GAGGTGGAAAGAGTGGTGGAGCAAGCCAAAGAGCTTCAGGATTCTGCCGCCTCTCTAATT
TCTAGGTCTTCCAACGACGAGCTGTCTCTCCGGCAGCGTGCTCTTTCCCTCGACTCTTCC
ATCCGTCGTTGCCATTCCCTTCTCAATCCCCTTCTCTCCCACAAGCTCATCGATCCCAAG
CTAGCTGAGAAGCTGGAAGAAGATTTGCAAAGGGCCAGATGTATGATGCTTGATGGAGAC
GCTGCAGCTTTTCTTCCTACCAAATCTCAGGGCCGTTTTCTCAAAATGTTTCTGGGGCCA
ATTAATGTCCGTGCCTCCCGCAAAGATGTTCAATTGAAGCTTAAAGAGGAATATAACAGT
TACAGGGATAGAACTGCCCTGCTTTTTCTTCTTTTTCCATCAATTCTACTGATTTTGAGA
TCTTGGCTCTGGAACGGATGTTTGCCGGCATTTCCTGTTCAACTTTATCAGGCATGGTTA
TTGTTCCTCTACACTGGGTTGGCTTTGCGAGAAAATATTTTAAGAGCCAATGGAAGTGAT
ATTCGTCCATGGTAT
>UniGene4116
ACACCCTGGCTATTCGTAGTATGAGGCATTGATCTGCTCGGTCATTTCCCCGTAACAACA
GGACAAAAGAAGTTCATTGTGGTGAGCATCGACCAATTCACAAAGTGGGTCGAAGCTGAG
CCCTTAGCAACCATCTCCGAAAAACAGATAAAGGACTTTGTCTATCGAAACATCATCTGC
TGATTCAGAGTGCCAAAGATTATTGTCTCGAATAACAGCAAATAGTTTGATTGCTTTAAG
TTCTGTGGCTATTGTACGAAGATGGGAATTGACTTTCGTTTCACTTTTATGGCTCATCCT
CAAACCAACGGATTAACCGAGGTCACTAACATGACCATATTACAAGGTCTGAAATGCAGG
ATTACACAATCTAATAAGAAGTGGCTAGAGGAATTACCAAATGTCCTTTGGTGCTACAGA
ACCACTCCTAGAGCAGCAACATGAGAATCTCCCTTCTCCCTAGCATATGGCTCCGAAGCC
ATGGTACCTGTCGAAACCTAACATCCGACAGGACATTTCACCGAATTTAACAAAAAAACC
AATGACACACTCCTTCGGATAGGATTTAATCTGCTCCCAAAAAAGTGAGATGCAGTTGAG
CTTCGGATAGCTGCTTAAAAGAAAAAAATGACTAAGTATTTTAACAAAAATACAAGGCTC
AAATCCTTCAAAGTTAGTGATCTCATCCTTCGAAAAGTGAACATCGCAACAGGGAATGTT
GGAGTTCAGAAACTAGAACAGTTATGGTAGGGACCCTACAAAGTGGTTTGGAGCTCCAGC
ACCGGAGCTTACAAATTGGAAGAACTAAACGGCACCACTGTTCCCCGAATATGGAACGCT
GAAGTTCTCCATAAGTAT
>UniGene4125
AAATACAATATTCAAAACCAGTTACGGAGAGAAATGGAGATCCAGAGTAGCCTACATCAT
CCGAATATTCTTCGTCTATATGGTTGCTTTGACGATGATGAGCGAATTTTCTTGATACTG
GAGTTTGCTCTACACGGCGACCTTTTTGGAGAGCTTAAAAAGAAAGGTTATTTCGGTGAG
AAGCAAGCTGCGACGTATATTGCAAGCCTTGCAAATGCATTGGCT
>UniGene4126
TTTAAAATCATTACGAAGGTGATGACTAACAGATTGAGGAAGGTTTTTCCAAATTTGATT
GCTCCTGTTCAAACTAGTTTTATTCCTGGGCAATTTTTACATGATAATACAGTAATTCTA
CAAGAAGTTATTCATTTCATACAACATATGGGTAGTCAGAAATTACGGATGGTGATTAAA
ATTGATCTGAAAAAAGCGTATGACAGGCTTTCTTGGAGTTTTATTGATGAAGCACTAGCA
CTGGCAGGTTTTTCTACTTATTGGAGAATACTTGTCCGAAATTGCCTTGGTGTTTGTAGT
ATACAGGTTAGGTGGAATGGTGCTCTTTCTAATATTTTTAATCCCACAAGAGGCGTGCGT
CATGGTGATCCTATATCACTGTATCTCTTCGTATTGGGAATGGAAAGGTTAGGCCATATT
ATTCAAGATTCTGTGGGTGGGAATTATTGGAAGCCTTTTCTTATCTCTAGAGCTAGTCCC
TTTTTGTCTCATATATTCTTCGTTGATGATCTATTACTTTTTGTTGAGGCTACA
>UniGene4129
AGATTAAAGGCTGCAAAGAAAGATTTAAAGTGGTGGAACAAAGAGGTTTTCGGCAACCTA
GACCACCGATCTTCTTTGTTAAAAATCCAAATTGATGCACTGGATTTAATCGGGGAAGCT
AGACCTCTCACGGAACTTAAAAATCGGCAGCACCTTCAACTTTTGGGTGACCTTTGGAAG
AACCAAGCTTATCGGAATTCATATTGGCGTCAAATTTCATGTGCTTAATGGAATTCGGAA
GGTGACAGGAACACTAAATACTTTCATGCCATTGCTAGAAAAAGGAAAGCTTTCAATTTT
CTCTCTGCTGTCGAAATTGAAAGGTCTATTTTCTTTGACCCATGCCTTATAAAAGTGGAA
ATTCGAAAATATTTCAAGAACTTCTTCTCCAAGAAGCTTTACCACAGGCTTAATCCATCA
GGTTTGCATTTCTCATCATTATCAGTACATGATTCCTCTATGCTTGACTCTGCCTTTACA
GTGGAAAAGATTAAATCAGCAGTTTGGAACTGCGCAAATTCAAAAGCACCGGGTCCAGAC
GGTTTCAATTTCTCCTTTTTCAAAAAATGTTGGGACATTGTGGGCGTTAATTTTGTAAGT
TGTGTTTTGTCCTTCATAGAATTTGGGCTTGGAAATTACGACATGTTTGATTCTTTTATC
ACACTTGTTCCGAAAGTCCAAGGAGCTTATAATATACAAGAGTTTAGACCGATCTCCCTC
CTCAGCTCCATCAACAAAGTCATATCCAAAATGATGGCTAGTCGACTTCAAACAGTTATA
GGCACCCTGATCTTTTAGAATCAAATGGCTTTCATCAAAGGATGCCAAATATTAGATGGT
ATCCTAATTGCAAATGAGCTCATATATTTAGTTAAGTGGTTAAAACTTAAGGGTATCATA
CTCAAACTAGACTATGAAAAAGCCTTCGATTCAGTCGACTGGGACTATCTGCTGGAATTT
CTTAGTTTGATGGGGTTTAGTAAAAGATGGATT
>UniGene4135
TTTGTTACTCTTAAAATAGATATTTTGAAGGCGTATGATCGATTGGAGTGGTCTTACATT
TCTGCTATCCTTAACCAAATGGGTTTTCATCCGCAATGGATTAGTTTGGTGATGAGTTGT
GTTTCTACAGTAAAGTATTGGGTTCTTCATCAGGGTCATTATTTGGGGCCTATTTTGCCA
TCTAGAGGTGTTCATCTGGGCGATCCTATTTCGTCATACCTCTTTATTTTATGTGCTAAG
GGTTTGATGCGCTTGATAAATTCGAAGGTTTCAGCAGGGTTATGGCATGGTTGCAAGATT
ACGAGAAGTGCACCTTCTATTGATCATTTATTTTTTACCGACGATAGTTTGTTAGTGTTC
CGGGCTGATCAAAATAAGGTTGCAGTAGTTAAAGATGTTATTGAGACATATGCAAGGGCT
TCGGGACAACTCATTAATATGGCCAAGTCTTCTTGTTGCTTCTCAAAGAATGTTAGTCCT
GATTTAAAAATAGCGGTTTGTGATATTTTGGGAGTGGAGAAGAAATAAGATTTAGGTTGC
TATTTGGGTTTGCCTACACGTGTGAGTTTGAATAAAAATGAAGTCTTTGGTTTTGTCAAG
GATCGTCTTTTCAAACGGTTGAATTCATGGAAGCATAAATGTCTTTCTTGTGCTAGTAAA
GATGTATTGCTTAAAACTATTTTACAAACTTTACCGAATTATGTTATGAATTTATTCTTA
CTGTCCAAAACTTTTCGCTATGAGTTGCAACAACTTATGAATAATTTTTGGTGGAGTAAG
GGTGTGAATCAGGATTGTAATATTAATTGGATACGTTGGGAG
>UniGene4137
CACAATTTTATTTTATCACAACTCAGCAAGGAACTCCGCCTCACAGTCACTCCTACACCT
GTGTACTATGTCCGCCTTGGGAACGGAAATCGCGTGGCTACTTCAGGAGTGTGTAAGCAA
CTCCAATTACAGGTTGGTTCCTATGAACTTGTGGGAGATTTCTTCATCTTTCCACTACAC
GGTGTTGATTTTGTCTTGGGAATAGCATGGTTGGAAACCTTGGGGGATATACAAAGCAAC
TGGGTTAAAATGACAATGGCCTTTACCTACAAAGGCAGAACTATCTCTCTTACAGGTGAC
CCATCTTTGGTGAGAACTCCCTCTTCCCTCAAATCTATCTTTAAGTTAACCGATGTGGAA
TTCTCTGTTTTGCTATGGGGATTAGAAGCTGAAATCTCCCCACTTAACACTAATGTGCTC
ACTGCTTCACAAGATATAGAGTTGCACAGGTTGTTAGAATAGTACCAGACTGTTTTTGCT
GAAATTCAGTCTCTTCCTCCTCAACGTTCAGCTGATCACCAGATTACTCTCAAACCTGGG
CAAGAACCGGTTTCCGTTAAACCATACAGGTATGGCCATCTGCAGAAAGATGAGATAGAG
AAGTTAGTGACTGAAATGCTATCTGCCGGAGTTATCCAACCTAGTCACAGCCCCTACTCC
AGCCCGGTTCTATTGGTCCGCAAGAAAGATGGGAGTTGGCGTTTTTGTGTCGATTACCGC
CAATTGAACAAGGTCACTATACCAAACAAATACCCCATACCGGTGGTTCAAGAGTTGTTA
GACGAGCTACATGGCACCTGTTTTTTTACAAAATTGGATTTGAAGTCAGGGTTCTTCCAA
ATCCGGGTTTCAACACCAGATATTCACAAGACAGCCTTT
>UniGene4142
TCCCTCCTTCGATTCCCTCCCATTCTTAAATCCGCAAGGGTATTTTCGTCTTCTTCTCCT
GTTTCTTCAACCGCCTATTCCATGGGTGACACTCCAGATGCTGGCATGGACGCTGTCCAA
AGACGCCTTATGTTTGAGGATGAATGCATTTTGGTGGATGAGAACGATAAAGTTGTTGGT
CATGCCTCCAAATATAGCTGTCATTTATGGGAAAATATTTTGAAGGGGAACTCGTTACAC
AGAGCCTTTAGTGTATTTCTCTTCAACTCAAAATATGAGCTCCTCCTTCAGCAACGCTCT
GCAACAAAGGTGACATTCCCCCTTGTGTGGACTAACACTTGCTGTAGTCATCCTCTGCAT
CGTGATTCTGAGCTTATTGAAGAGGATTATCTCGGTGTAAGAAATGCTGCACAAAGAAAG
CTTTTGGATGAGCTTGGTATAGTTGCAGAAGATGTTCCAGTTGATCAGTTCACCTCGCTG
GGTCGTATTTTATATAAGGCACCTTCCGATGGGAAGTGGGGAGAGCATGAACTTGATTAT
TTGCTCTTCATAGTTCGGGATGTTACTGCAAATCCAAACCCTGATGAGGTAGCCGATATC
AAATATGTCAACCGAGACGAGTTGAAGGAATTATTAAGGAAAGCGGATGCAGGCGAGGAT
GGTTTGAAGCTCTCACCATGGTTTAGACTAGTTGTGGACAACTTCTTGTTCAAATGGTGG
GATCATGTCGAGAAGGGGACGCTCCAGGAAGCGATCGACATGAAAACAATTCACAAATTA
ACT
>UniGene4143
ACACCCTGGCTATTCGTAGTATGAGGCATTGATCTGCTCGGTCATTTCCCCGTAACAACA
GGACAAAAGAAGTTCATTGTGGTGAGCATCGACCAATTCACAAAGTGGGTCGAAGCTGAG
CCCTTAGCAACCATCTCCGAAAAACAGATAAAGGACTTTGTCTATCGAAACATCATCTGC
TGATTCAGAGTGCCAAAGATTATTGTCTCGAATAACAGCAAATAGTTTGATTGCTTTAAG
TTCTGTGGCTATTGTACGAAGATGGGAATTGACTTTCGTTTCACTTTTATGGCTCATCCT
CAAACCAACGGATTAACCGAGGTCACTAACATGACCATATTACAAGGTCTGAAATGCAGG
ATTACACAATCTAATAAGAAGTGGCTAGAGGAATTACCAAATGTCCTTTGGTGCTACAGA
ACCACTCCTAGAGCAGCAACATGAGAATCTCCCTTCTCCCTAGCATATGGCTCCGAAGCC
ATGGTACCTGTCGAAACCTAACATCCGACAGGACATTTCACCGAATTTAACAAAAAAACC
AATGACACACTCCTTCGGATAGGATTTAATCTGCTCCCAAAAAAGTGAGATGCAGTTGAG
CTTCGGATAGCTGCTTAAAAGAAAAAAATGACTAAGTATTTTAACAAAAATACAAGGCTC
AAATCCTTCAAAGTTAGTGATCTCATCCTTCGAAAAGTGAACATCGCAACAGGGAATGTT
GGAGTTCAGAAACTAGAACAGTTATGGTAGGGACCCTACAAAGTGGTTTGGAGCTCCAGC
ACCGGAGCTTACAAATTGGAAGAACTAAACGGCACCACTGTTCCCCGAATATGGAACGCT
GAAGTTCTCCATAAGTAT
>UniGene4144
TTTGTTACTCTTAAAATAGATATTTTGAAGGCGTATGATCGATTGGAGTGGTCTTACATT
TCTGCTATCCTTAACCAAATGGGTTTTCATCCGCAATGGATTAGTTTGGTGATGAGTTGT
GTTTCTACAGTAAAGTATTGGGTTCTTCATCAGGGTCATTATTTGGGGCCTATTTTGCCA
TCTAGAGGTGTTCATCTGGGCGATCCTATTTCGTCATACCTCTTTATTTTATGTGCTAAG
GGTTTGATGCGCTTGATAAATTCGAAGGTTTCAGCAGGGTTATGGCATGGTTGCAAGATT
ACGAGAAGTGCACCTTCTATTGATCATTTATTTTTTACCGACGATAGTTTGTTAGTGTTC
CGGGCTGATCAAAATAAGGTTGCAGTAGTTAAAGATGTTATTGAGACATATGCAAGGGCT
TCGGGACAACTCATTAATATGGCCAAGTCTTCTTGTTGCTTCTCAAAGAATGTTAGTCCT
GATTTAAAAATAGCGGTTTGTGATATTTTGGGAGTGGAGAAGAAATAAGATTTAGGTTGC
TATTTGGGTTTGCCTACACGTGTGAGTTTGAATAAAAATGAAGTCTTTGGTTTTGTCAAG
GATCGTCTTTTCAAACGGTTGAATTCATGGAAGCATAAATGTCTTTCTTGTGCTAGTAAA
GATGTATTGCTTAAAACTATTTTACAAACTTTACCGAATTATGTTATGAATTTATTCTTA
CTGTCCAAAACTTTTCGCTATGAGTTGCAACAACTTATGAATAATTTTTGGTGGAGTAAG
GGTGTGAATCAGGATTGTAATATTAATTGGATACGTTGGGAG
>UniGene4147
CCAACATTCAAGTCATGCCTATCCTCTCATTATAGTCGCCGGTCCTTTTTGTCCAAACCT
ATCCACCCTTTGCTTTTTCCTAGCCAAGCAACACGAGAAGCTTCTGAAGCACCAGCTGCT
GGAGCTTTGCATAAAGATGCCCACCGTTGGAGCAGTGCCAGCAGTAGCATGGATTATGCA
GATATTTCTGATTCATTGGGTTCTGAAATGCTGAGTCGATTGTGCCCTATATCTGATGGT
TTTAAATGTGGATTGTGTGAGAAGTTTCTTTCACAAAGATCGCCTTGGAGCTCTAGGCGG
ATTGTGAGAAGTGGAGACATGCCTGTTGCTGGGGTTCTTTCATGTCGTCACAGTTTTCAT
GCAGAATGTTTGGAGCAGACAACACCTAAGGCACATAAAAGTGACCCTCCTTGTCCTCTA
TGTGCCCGATCAGACGAAAATTCCCCAGGGTCACACGCTATTGCCAGGATGAAGAATGGT
TTTCCGAGTCTTAAACCATCTTCTGAGCATGGACCGCCTAAGCCCTGGGGTTGTGTGACA
ACAGGAGATTGTGTAGAAGGTGCGTTACATACGTCCCAAAGGAATACTGTTTTACTACTA
AACCGAAACCGAATGAGGAAAAATCTTTCCTTGAAGGGCAACTCTAGTAAGGAATTTCCC
GGAAAGCTGAAGAAGAGTGGTACCTATTCTTCAGGGACTGTCGATTTGGGAACAATTGGG
CTGTCAATAGCAAAACCTGGCCCAAGTATGAAG
>UniGene4165
GAGAGAAACTTTATCTCACCACCTAATATGATTGTTATTCGCTCTTTTGATGTCAATAAG
CCTGGATTTGAGGTTGATGAAATAAAAGGTGGTGTGGCTGGTGGGAGCATCCTAAGGGGT
GTTTTGAAGGTGAATCAATTTATTGAAGTTCGTCCTGGGATTGTTGTTAAAGATGAGACT
GGGAATATTAAGTGCACACCAATATACACAAGAATAGTTTCTCTGTATGCTGAACAAAAT
GAGTTACAGTTTGCCGTCCCAGGAGGTCTTATTGGCGTTGGCACCACCATGGACCCTACT
TTAACTCGTGCAGATAGGTTAGTGGGTCAGGTTCTTGGAGATGTTGGATCACTCCCTGAA
GTTTTTCTTGAGCTTGAGGTAAATTTCTTTCTTCTTCGACGACTTATTGGTGTTAGGACA
AAGGGCTCAGAGAAGCAAGGGAAGGTCTCAAAGCTAGCTAAGGGAGAGATTCTTATGCTT
AATATAGGGTCCATGTCGACTGGTGCTCGTGTTATTGCTGTGAAAAATGATCTTGCAAAG
CTGCAGTTGACATCTCCTGTGTGCACTAGCAAGGGAGAGAAAATTGCATTGAGTCGGCGA
GTTGAGAAGCATTGGCGTCTTATAGGATGGGGCATGATTCAAGCTGGAACAACCCTTGAA
GTCCCACCATGCCCCTTA
>UniGene4168
ATGTCTAATGCCGTTACTCGAACCCACTCCGGTGACCGGTTCTATAACCCGCCGGCGTTG
AGGCGCCACCATCATCAACAGCTGTTGCTTCAGAAGCAACTTCATATGGCGTCGAATGGC
GACCTCCATGTCAATTCTGAAGAGGTGCAGGCCCGGTCCGATTTGGACGACTCGACATTG
AGTTTGCCTCACTTGGAGGCAGCTTCTCCTACTACTAGGCCTAATTCGACCAATTTGGAC
CGTCTGATGGAATCGGTTACTCCTACTGTTCCTGCTTATTACTCTGACAAGGTACGGTTG
CAAGGTCGAAGTACTCATGAAGCTGATATGCAACCCTTTTTTTGCCTTGGGGATCTATGG
GAATCATTCAAAGAGTGGAGTGCATATGGAGTGGGAGTGCCTCTCCTATTAAACGAGAGC
GACAGTATTACACAGTACTATGTGCCATCCTTGTCTGGCATCCAATTATTTGTAGACCAA
AATAGGTTGAGGAGGCGTGGTGATGAAGGTGAAGCAGAGACTTCAAGGGAGATCAGTAGT
GCTGGTAGTAGTGACTGTGAAGCGGAAAAGTGGGGTAAAGGTGGCGTTGATGGAGTGTGG
GGTCTAGATAATATCATGAACCTAAACTCTCAGGGATTGCAAAGACTTTTGTTGAAGGAT
AAACCTGTTAATTGTTCATTTAACAATGGAACCCATACTTCCAACCCAAATGGGCAACTT
ATTTTTGAGTATTTTGAACAGGAACAGCCACATCATCGGATGCCCTTGTATGTTAAGGCA
AGT
>UniGene4180
AAATACAATATTCAAAACCAGTTACGGAGAGAAATGGAGATCCAGAGTAGCCTACATCAT
CCGAATATTCTTCGTCTATATGGTTGCTTTGACGATGATGAGCGAATTTTCTTGATACTG
GAGTTTGCTCTACACGGCGACCTTTTTGGAGAGCTTAAAAAGAAAGGTTATTTCGGTGAG
AAGCAAGCTGCGACGTATATTGCAAGCCTTGCAAATGCATTGGCT
>UniGene4191
AAATCGAANGAAGGGGGAGCTTTAAAGAACACAGAAATTGGTCATTGTCATGATGATTGT
TGTGATAAAGAGCAACCTGAAACTGAGGGTTTGGAAAATATTACTGATTTGGGTTTTACA
ACTCCTCAGCCAGACCAGTCAGAAACACATTGTTGCTCAACTAAGGGTGCCTGTTCGAGC
ATAGAGAAGAAAGAAATGGGAGGTTGTTGCAAAAGCTACATAGAGGAGTGTTGTGATAAT
CATGGACAATTTGAATGTAGCTTTCGTGCAGGGTTGTCAGAAATTATGATAGAA
>UniGene4196
CTTTGGTACCAGGTAAATAAAAGGTGTCGGTTTCTTCTTGATTTTGAGCAAATCGTGAGG
CTTACTCTTGAAAATCTGCAACCAAATAATCACCCTTTTAGCGGCCAAGATGTGGATGCA
TCCTCACTTGGATGGGCAATGTCAGCAGTCTCATCTAGGGCATTCCGGTTGTTTGGAAAA
AGGCTTCCAGATGGAACCCATATTGATATTCCTATGATGCTTCCTCTTATTGACGTGTGC
AACCATAGCTTCAATCCAAATGCAAAAATTTTGCAAGAACAAGATCCGGAGGTTTCTAAA
ACTCTTGTAAAGGTTGTTGCAGAAACATCAATTAAACAAGAAGATCCTTTGCTACTTAAT
TATGGATGCTTAAACAATGATCTTTTCTTATTGGATTATGGTTTTGTGATACCTTCAAAC
CCTTATGACTACATTGAGCTCAAATATGATGGAGCTCTTCTAGATGCCGCAGGTATGGCT
GCTGGAGTAGCTTCATCAAATTTCTCTTCACCTGCTCCATGGCAACAACAAATCCTCTCA
CAGCTAAATTTAGATGGAGAAAATTCTATCCTTAAGGTAAGGATAGGTGGTCAAGAACCG
ATAGAGGGACGCCTGTTGGCGGCTCTAAGAGTATTGCTCACAACTGACAAGGAAGCAGTG
GAAAAGCATGATTTGGATACACTCAAATCCTCGTCGGCCGATGCTCCTCTGGGAATTGCA
AACGAAGTCGCTGCATTT
>UniGene4197
ATATATGAGACATCAGCATCAGAGCTGGATATAATTCGAGACATTTCTCGCACTTTCCCA
TCACATATTTTCTTCCAGCAGAGACATGGACCTGGTCAAAGGTCTCTCTATAATGTTTTG
AAGGCATACTCTGTCTTTGATAGAGACGTTGGATATGTTCAGGGAATGGGATTTTTAGCA
GGTCTATTGCTTCTCTACATGAGTGAAGAAGACGCATTTTGGTTGTTGGTTGCATTGCTG
AAAGGAGCTGTCCATGCTCCCATGGAAGGATTATATCAGGTTGGGCTTCCTCTTGTACAG
CAATACTTGTTTCAGTTTGACCACTTGGTGAGGGAGCATATGCCAAAGCTTGGAGAGCAT
TTCACCCAAGAAATGATAAATCCGAGCATGTATGCAAGTCAGTGGTTTATAACTGTTTTC
TCCTACTCTTTCCCATTCCATTTGGCTCTTCGGATTTGGGATGTGTTCCTGTTTGAGGGT
GTCAAAATCGTTTTTAAAGTGGGTTTGGCACTATTAAAATATTGCCATGATGACTTGGTG
AAATTACCCTTTGAGAAACTAATTCATGCTTTGCGTAACTTTCCTGAGGATGCAATGGAT
CCGGAT
>UniGene4198
TTTCAGTCGACAGGATCATTCTTCCACGACCGAAGTATTACACTTGGGAGCCTAATTGGT
GTCTCAAACCTATTAGAGCTATCAAGGAAATCATCAAGAATAAGAAAAGTAGAAGTACTA
AAAGAAAAAAAGAGCAACAAAAAACCGAAAACATGGCTTTTCTCGCTATGTTCAAAGGAC
AGTACCGACGTTCAAAATATGAATAATAATCATCCTCCATCACTTGGCCACTTTCTCGCC
GTGGAGAGAAGAGCAGCTAATGAATATAGAAGGAACACTAATCAAAGTCCTAATGCAAGT
ATTTATGGAGTTGATGAAATTTCGTTAGCGCAGCCATTAACACAATCTAATTCACTATTT
GTTAATGGTCATGTTGCTCCTCCGAGAAATGGAGAGTTAGATTTAGATGGGAATAATGGT
AATGGGTATGGAGTTCCTGTCCTGTTTTCTTGCATGTGCGGACACCCTGCT
>UniGene4209
CTCGATATGGCTGCAAAGCTAATGCACGCTCTCCAGTACAATGGTTATGGTGGAGGAGCT
ACCGGTTTAAAGCATGTTGAAGTTCCAGTGCCCACACCAAAGAAAGATGAAGTTTTGTTG
AAGTTAGAAGCAACTGCTCTAAATCCAATTGATTGGAAAATTCAAAAGGGCATGTTGCGG
CCATTCCTTCCTCGTAGATTCCCATATATTCCTGGTAGTGATGTGGCAGGAGAGGTTGTA
GAGGTCGGATCAGGAGTAGAAAATTTCAAAACTGGTGATAAAGTTGTTGCTATGCTTAAT
CATATGAATGGAGGTGGACTAGCTGAGTTTGCAGTGGCTTCAAAGAGCTTGACAGTAGCA
AGACCACCTGAAGTCTCTGCAGCTGAAGGCACTGGGTTGCTAGTTGCTGGTCTCACAGCT
CACCAGGCTCTCATTCAAGCTGCTGGGGTAAAGCTTGATGGAAGCGGTGCCCAGAAAAAC
ATTCTGATCACTGCTGCCTCTGGTGGAGTGGGTCACTATGCAGTTCAACTAGCAAAGCTT
GGAAACACACACGTAACAGCCACTTGTGGAGCTCGCAACATTGAATTAGTTAAGAGTTTA
GGGGCTGATGAGGTTCTTGATTACAAGACCACAGAGGGAGCAGCTCTAAAGTCCCCATCT
GGTCGAAAATATGACGCAGTGATCCATTGTGCCTCTAATATTCCTTGGAACACTTTTGAG
CCTAATTTGAGTGAAAGCGGCAAGGTTATAGATATTACTCCTAGTGCTTCTACCTTGATG
ACTTGTGCTCTCAAGAAACTTACCTTCTCCAAGAAACAATTGGTACCACTACTACTGTTT
CCCAAAGCTAATAATATAGATTATCTCGTTAAACTGGTGAAGGAAGGGAAGCTTAAGACG
GTTATCGACTCAAAGCATCCATTGAGCAAGGGTGAAGATGCTTGGGCTAAGAGTATCGAT
GGCCATGCTACTGGAAAGATCATTGTGGAGCCT
>UniGene4213
ATGGCGACCAGATACTGGATGGTGTCTCTGCCTGTTCAAAACTCCGCTTCCACTCTTTGG
AATCGTTTACAAGATCAAATCTCTAAGCATTCTTTTGATACTCCTCTCTACAGGTTTAAT
ATTCCTAATCTCCGTGTCGGAACCTTGGATTCTCTTCTTTCTCTCGGCGACGATCTCTTG
AAGTCAAATAGCTTTATTGAAGGAGTATCTCACAAGATCAGGAGACAGATCGAGGAATTG
GAGAGGGTGTCTGGTGTAGAGAGCAGTGCATTGACTGTTGATGGTGTACCTGTTGATTCA
TACCTCACCAGGTTTGTGTGGGATGAAGCAAAGTATCCAACCATGTCACCACTTAAGGAG
ATTGTGGACAACATTCATTCTCAAGTGGCAAAGATTGAAGATGATCTGAAGGTTCGAGTT
GCTGAGTATAACAATGTGCGAGGTCAACTCAATGCCATCAACCGAAAGCAAAGTGGAAGC
TTAGCTGTTCGTGATCTCTCAAATCTGGTGAAACCACAGGATATTGTTGCTTCTGAACAT
CTTCTAACTCTGCTTGCAGTTGTTCCCAAGTACTCACAGAAGGATTGGTTGGCAAGCTAT
GAAACTTTGACTAGCTATGTGGTTCCCAGGTCCTCCAAGAAGTTATACGAGGATAATGAG
TATGCTCTTTACACAGTAACACTATTCCACCGAGTTGCAGACAATTTTAGAATAAGTGCA
CGCGAGAAAGGGTTCCAAGTTCGTGATTTTGAATACAGTCCAGAAGCTCAAGACAGTAGG
AAGCAAGAGCTGGAAAAATTAATGCAAGACCAAGAAAGCTTAAGAAGTTCTCTTCTGCAA
TGGAGTTACACTAGTTATGGAGAGGTAATTTCTTTTTATCTA
>UniGene4222
ATGTCCAATTCTGATAGTGGAGCGAACACCGGTGGTGGCGGCGGCGGAGGAGGGGTAGTT
GCCAACGGGGCTATAATCGAGTCTCATAGACAGCAGCCTTCTGGGACCAATGGAGCTTTG
GCTGTGAAGAAACCGCCGTCTAAAGACCGTCATAGCAAGGTTGATGGACGTGGGAGGAGA
ATTCGCATGCCGATCATATGTGCAGCACGTGTCTTTCAGTTGACTCGTGAGCTTGGTCAT
AAATCAGACGGACAGACTATAGAATGGCTTCTCCGTCAAGCCGAGCCTTCCATTATTGCC
GCGACGGGCACCGGCACTACTCCGGCAAGTTTTTCTACTGTTTCTGTTTCTGTAAGAGCA
GGGGGAAACTCCAATTCTCTATCTTCGATTTCGTCGGTCACCAATTCTTCTGCAATGGAC
CATAAACCGCTATTAGGGCCCACCCCGTTTATTCTAGGGAAGAGAGTTAGAGCGGAGGAT
GACAACAATGGTGGTAAGGATGACAGTGGGGTTTCAGTTGGCCACACCGTTGGGTCTTTA
GTGGGGACAGCTGCTGCTCCTGGGGGCTTCTGGGCGGTTCAGGCGAGGCCTGATTTCTGG
GGATTCGCTGCTGCGGCGCCGCCGGATATGGTTGTGCAGCCGGCGGTATCACAGCAATCT
TCGCTCTTTGTTCAGCAGCATCACGCAGCGGCGGCAGCGGCAGCAGCTGCTGCTATGGGG
GAGGCATCGGCGGCCAGGGTGGGGAATTATCTTCCGGGGCATCTGAATTTGTTGGCTTCT
TTATCTGGTGGGCCGGGGAGTTCAGGGCGGAGAGAGGAGGACCCGCGT
>UniGene4223
ATGTCGTGTACGTCTTCGCTATTCGCTCCAACTACTTTCCACCACGTCAACAGTAATCCG
AGATTCTCTCCGCTTACTCCCAAACTGAAAACAAACAGAAGTACCATAACTGTAGCTGCA
ATTCCGCCTCTAACCACTGCCTCCGCTGCTGAACTTTCGTCATTCGACGGAACAACACTC
GCCGTCATAGGCGGAGGCTCCGTCGCTGCTTTAGCCGCGGCTTTATCCCTAACGGACCCT
GAGCGTCGGCGGCGGCTCCAGGCAGAGGAGGTTGGAGGGGGCGACAAGGAAGTAGTTAGA
GAGTACTTTAACAGCTCTGGATTTCAACGGTGGAAGAAGATTTACGGAGAGACGGATGAA
GTTAATCGAGTGCAGCGCGACATTAGGCTAGGCCACTCAAAGACGGTGGAGAATGTATTG
AAGATGTTGAAAGACGAAGGCTCGCTCGAAGGAGTTACTGTTTGTGATGCTGGTTGCGGG
ACCGGATGTCTAGCCATTCCATTGGCTAAAGAAGGAGCGGTTGTTTCGGCCAGCGATATC
TCGGCTGCTATGGTGGTCGAAGCTGAGAAGCAAGCAAAAGAGCAGCTTCAAGTAGTACGT
GGAAATGCATCAACTGTATTACCGAAATTTGAAGTAAAGGATTTAGAGAGCTTAGTTGGG
AAGTATGACACAGTAATCTGCCTAGATGTTTTGATACATTATCCACAGAGTAAAGCAGAT
GGGATGATTGCCCATCTAGCATCATTGGCAGAGAACCGACTGATTCTGAGCTTTGCACCA
AAGACATTTTACTATAATCTACTCAAGAGAATTGGAGAGCTGTTTCCAGGACCTTCAAAG
GCAACCCGAGCATATTTACATTCGGAGGCGGATGTGGAGAGAGCATTGAAAAAAGTTGGG
TGGAGGATAAAGAAGAGAGGCCTAATTACTACCCAATTTTACTTCGCTAGACTTGTTGAG
GCAGTTCCT
>UniGene4231
GATAGTGAATGGTCGCTGGAAAAGTTTGAAGAAGATATAGGAATTATTACTTCTGAAATG
TTCCAACTTAGAGAAGTGTCCCCTGCAACTGAGAGGGCAATTGAAGCTGCTAAAATGCTC
AAGCCTAAATATCCTTCTTTCATGGTTATATTACGCCCTTGCAATTTCAAAAGCAATAAT
GTGTATGTGCCCATTAAATTTGCAAGAAGATATCTAATTAGAGGTCTTGAGTCTATTAAA
CTACAAGATTCTGTTGGAAGAGAGTGGGCTATTTTTCTTGTTTGGACACCAAGAAAACTT
GTGAAATTAGGATGGGGATGGCATGCACTTTGGAGGGAGAATAAATTCAAGGAAGGGGAT
GTTTGTGTCTTTGAGCTAATTGAAATTGACGTGCTGAAACCTACCCTGTTTCCTGCAAAT
CAGTTCATGGATAATTGTGAAGAAGGGTTTGAAATTATTACTAGTGAAATGTTTGGACTT
GCAAACCCATCCCCTGAAAGTCAAAGGGTAATTGAGGCTGCTAGAATGTGGAAGCCAAAA
AACTCATCTCTGCTT
>UniGene4233
TTCATTCATGCAAAATCATGCTTTAACATTTGGGCTATGTGCTAGATACAAAATGGGGCT
ACCTTTGTTCATATAGACAAAATCTCAAATCCTCGGGATGGGAGTGCAGCTTTGTTAATT
CAAGATGACGGAGGTGGAATGAATCCAGAAGCAATGAGGAGTTGTTTGAGTTTTGGATTC
TCCAAGAAAAATATACATGCTATTGGACAATATGGAAATGGCTTCAAGGCTAGCACCATG
AGACTTGGAGCTGACGTCATTGTCTTCAGTCGCCACATGAATATAGAGAAAATGTGAGAT
AGCGGGATCCCATCTTTTCACACTGAGCAAGGAAAATGTTCAACCGAGTACTTTTATTTT
GCAAACATCATCTATTTTTCTTTTTTCCATTTGTTGTCCATGGTTATTTTCAAATTGGTA
ATCCTTTCTTTGATCAGGACGCTGACACAAAGTGCTGGGCTTCTCTCCTATACATTTTTG
AGAAGAATGGGCTATGACAAGATTGTAGTACCGACAGTTAATTATGAATTTAATGCTTCA
AGTAGTTCATTACTACCCAGTCTTCATCACAGCAAGGAACATTTTACTTCAAACCTGTCC
ATCTTATTGCAATGGTCTCCTTATTCGACAGAAGAGGAGCTGCTGAAGCAA
>UniGene4235
ACCAAAGCAGTTTTGGCTTTAATGGAGGCTTTTGATTCGATCTCATTCGAAGAAGCTTCC
TCGGCTTGTAAACAAGCCAACGGCGATATAAACAAGGCGGCTGCGATATTATCCAACTCG
GCCGACACTACGGAGGATACGGATCCGGATTCGTCTTTGAGTGGACTAGCCAGTTCCGAC
TTATCTTCTTCCGGTTCTGGTTCGAGCTCCAGTAGTACCGGTTCGAGTTCCGGCTCGTCG
GAAGGGTACTTGGAGGCAGATTTGGTGAAAAAAATGGGGTTTCGAGGTAATAATAAGCAG
AAGAAAGTCGTGGCGGTTACAGGAACTGTTTCAGCCATGCTTGGAAAGGAATATGTGAAT
GCAAGCCCACGGAGGGATTCCGCTAAGGCAAAGGGTTATGGCAGTAGCGGTCATGTGGTG
AAAGAAGATGCTGAACAGTTCTTGTGTTCAATGCTTAGTCATGATTGCGAGCTAAACATG
GCTATTGTTAGAGATGTTCTATGTCAGTGTGGATATAATGTTGAAAAGGCTTTGGATGTA
TTGCTTGATCTATCTGCTTCCTCCAATGAGCAGTCCAGGAGTAGTAGATACTTTAATGAT
TCCCTGACTCATCCAGAAGATAATAATACTTCCCCATTTGAGCATAATGATAATGTGACA
GAGAGGGCTTCGGAGTGTACTTCCAATTCAGCTGAAAGTGAAATTCATGAAAGTATATGG
GATTATGATTGCAGGAATTATTCTGAGGTCCTTACTAGTAGTTCTGAAGTTCCATCAACC
AGCCCAAGAATTGATGAATCGGATCTCCCTCAAAAGGTGTTGGAATCCTTGTTTAACATC
CCCAGAAGTTCTGAACATGAACAAGGAACTATGAATTGGCGGAATGTGGCGAAGAAAATG
CAGTTGTTGGGACCTGGTATCTGCTCACCTAGTGTCACAGTTCCTCAACAAGAAACT
>UniGene4236
TGTGTTGAATTACAACAACTAATGAATGCGTATTGGTGGGGAAAAGGTGTGAATCATGAG
CGTGGTATACATTGGTTGAGTTGGGAGCGCATGAGTAGGCCTACATGTGTTGGAGGTTTG
GGGTTTCGGAGGCTGAGGGAGTTTAATATTGCAATGCTTGGACGGCAGGGATGGGGGTTG
ATCAATAAGCCAGACTCTTTAGTTGGGCAGCTTTTGCGAGCACGGTATTATCCGGGTTTG
AATTTTTTGCAAGCTGAGTTAGGCTCGAATCCAAGTTTTCTATGGAGAAGTCTGTGGGCA
GGACTGGGTATGTTGCGGGATGGGTTGTGTTGGCGAGTAGGGAATGGGCAGCGGATTAGA
GTTTGGGAGGATCATTGGTTGGTGTTTAATCCATTGACTAGTATTTCAACGGTGCGTCCG
GAACATACCACAATTTCTTTGGTGTCTGATTTGCTAGAGGAGGGGAGATGGAATGTGGAG
TTGATTACAAATGTATTTAATGGGGAGGATTAGTTGGCTATTAAGAGTATTCTGTTACCT
TTACGGAATCAAGAGGATAGATTGATATAGGGATTTGATCGAAATGGCAATTATTCGGTG
AAGTTTGCTTATCAATATTTGACGAGAGAAGCAATGCATGGGGAAGGAGTTGAGTTTCGG
GATTTGTGGAAGAAGGTGTGGCAGGCCCAGGTGCCGCCAAAGGTGAAGGAGTTTGTGTGG
CGTGCGAGCAACAAGGCAATTCCGGTATTAACTTTGTTACGGCAGAGACGAGTTCCGGTG
TTTGGTTTGTGTCCTCTTTGT
>UniGene4239
AGGCCAGTCAATGTTGTATGCTGGAAGCGTGCTATATGTTTGGAGTTCATGGATAAGGCT
GATGTGCTCGAGTATTATGATCAGACAGTAAATTCCCCAAGTGGATCCTTCTATATACCT
GCTGTATTAAGGGTTCCACATCTGCTGCAGGTAGTTAAAAGAAGAAGAATAAGAAATACA
CTTAGTCGGAAGAATATATTTTATCGGGACAACTACACATGTCAG
>UniGene4240
AGATTAACTATCACCAGTGAAGATTAAGCTGAGCTAGATTCTTTGTTTGATTCTNTTTGG
TTGAANNTTGAATATTCCTGTGGGATTCTGATCATGACAGACAACAAATGCAAGCAAGTC
TCTGTTCATGCTGTTACTCTTTCTTCTCCTTCTACCATACTCTCATGCGTAGAGAAGGCA
CCTAAAGATGCACATGTTTCCCTACTACCAGTTGCCAATTCAGATACAGATTCGTGCAAT
CAGCCAGACACAACAACTAACAGCACCTTGCAAGATATACACATATCCGCACGGTTGATG
GAGGATTTTCTTGAACTTGCTAGAGAAAATACGGAGAAGGATCTTGAAACTTGTGGGGTT
CTTGGTGCTTTCCTTGAAAGAGGAACCTACTATGTTACCACTCTGATGATACCAAAACAA
AATTCGACTTCTAATTCGTGTGAAGCTATAAAAGAGGAAGAGTTCTTTGTGATACAGAAC
GAACTATCACTTTTTCCTGTGGGGTGGATTCATACACATCCGTCTCAGGGTTGTTTCATG
TCTTCAATAGATCTGCACACTCAATATTCATATCAGGTAATGGTACCAGAGGCTTTTGCA
ATTGTCATGGCTCCGACTGATTCCTCCAGGAACTATGGAATATTCCGGCTATCCGACCCA
GGTGGGATGAGCATTCTAAAAGAGTGCGAGGAAACCGGATTTCATCCCCACGGAGAACCA
GCAGACGGAAGCCCCATTTATGAGCACTGTTCAAATGTATACACAAATTCCAACCTGAGG
TTTGAAATCTTTGACTTACGC
>UniGene4250
CTTTCAAAATTGGTTGTAAAGTGTAAAGCTTTAATGCATCTTTCACTGTAGAAGCCTATA
TCTCAATGTGTTGCTCTAATCTTAGACAAGAAGAGCATAAAAAAAGGTGGTTCTGAATCC
AATCTTGACATAAAAGGAAATTTNTTTGTTCTTCAAAAATTGTAAGAACATAAGCTTAGA
GAGGCTCTTGATGAGGCATTTGAAGATGGATCACTATTTAAATCTCAAGACATGAAGTCT
GAGGCAGTTGGAAACCAAGATGAGAGCCTTGGGAGATCAAGATCCCTAGCAAGACTCCAT
GTCCAGCGAAAATTCTTGCGTGCTATTGCCTTAGCTGCAGAGTGCAAATTCGAGAATGAA
GAATCCATCCCTGAACTCCACGAGGCATTTTCCAAGTTCCTCACAATGTACCAAAAGTAC
CAGCCTTCAGAGAAGATTGATCAGCTT
>UniGene4252
CAAGTCTTGAGTTTAGCTGAAAGTCAGGAGCGGTCAGATCATTTGGTTAACGGCTTTCCT
GAGGATCAGAAATTCAATACACCTCCCAACCCAATTCCCGAAAATTATCAACCACAACAA
TCAGACATTTTCAAAGCATGGCAAAAGTCCGATCGATTACTTCGTGGATGGATCTATGGA
ACATTAAGTAAGGAATCACTCGGCCTTGTCATCGGATTAGAAACAGTTCATACTGTTTGG
AGCGCATCAAAAGATGCGTATGCCCAAGACTCTCAAGAAAGGGAATTTACCCTCAGACAG
CAATTAACCTATTTTCGTAAAGAAGAAAGTCAGTCCATTACAGAATACCTACGATTGTTT
AAAGAGATCTGCGACAATTTAGCAGCAATCGGGAAAAAAGTACCCGATGGAGAGAAAGTA
TTTTGTCTACTTACTAGTTTGGGACCTCAATACGAAATGTTCACTACAACAATACTCAAG
CCACCGCGATCGACGTATAATGAGCTGGTCTCATAACTTAAGAATCTAGATCAACGACGT
ATGTGGTTTTCCACACAAACCAAAACAGGTCTTGAACAAATCGCTTCTCACGTGGCCTTC
TATGGAAATCAACAGACTCCGTTCAGTTCTTCTTCGAATCGGTGTCCTAGGTTCAACTCT
CAAGGGCGTAGCTTTCAAGCTCAGTAGACACAAAGACAAGGTCACAACAAGGAGTCGTTC
TCCTCCCAGCGACTACCACATCCCACAGGGTGTAGAAGAATGACACCAACCGAACGAGAA
CAGTATAAGAATGAAGTTTGTCAATACTGCAACAGAGTTGGTCATATTGCAAAAATTTGC
TAGTGGATTTCATAAGATAAACAGAATAGCCCTGCTCAAGCTCTTACTGCACTCACATTG
GATAATGATGTTATTGACACCGACTGGGTTACAGACTCCGCTGCGTCAAATCATATGACA
GGTAACAAA
>UniGene4254
CCTACAACATCAATAGGGTTATTTGTTGACTGTGGTTCAATCTATGAGTCTACAGCCTCT
CTTGGAGTCATGCGTTTACTGGAGCGAATGGCATTCAAAAGCACTAGAAACAGGAGCCAT
TTGCGGATTGTGCGTGAAGTTGAGGCAATTGGTGGCAATGTGTTAGCCTCAGGAACTCGG
GATATGATGGGATACACCTTTAATGCTTTGAAGACTTATGTTCCAGAGATGGTAGAGTTA
CTTATTGATTGTGTGCGAAATCCTGTCTTTCTTGATTGGGAGGTCAATGAACAGCTTCAG
AAAGTCAAAGCCGACTCTAGTGAGGCTTCCAACAATCCCCAAAGCTTGCTCATGGAAGCA
ATTCACTCTACTGGTTTTGTTGGTCCATTGGCGAATCCTCTTATGGTACCTAAATCTGCA
ATAGATAGATTGAATAGCACAATCTTAGAGGAATTTGTTTCTGAAAATTATACTGCTCCT
CGAATGGTGCTTGCAGCTTATGGTGTCAAACATGAAGAACTTCTATCTATTGCAGAGCCC
CTTTTATCCGACCTACCCTATGTTAGTAAAAATAAACATCCAGAATCTGTTTACAAAGGA
GGTGACTATCGTTGCCAGTCAGATTCGGGGAAAATCCATTTTGCTCTTGCATTTGAATTT
CCTAGTGGCTGGCGTTTTGACAAGGATGCCATGACCTTAGCTGTTCTTCAGGTGCTACTG
GGTGGAGGTGGATCCTTGATAATTAATGGCCCTCAAAAAGCGTACTCAAGGATAAATCTT
AGAGTCTTGAATGAATATCCGCAAATTCAACTCTTTACAGCATTCAGCAACATTTACTAT
GGGACTGGCTTATTTGGTATCCAAGTTGTCACTGTAAGC
>UniGene4255
ACTAAATTAGAGTTCAAGCAGAGGCTGTCCATAGCTCTAGGAGCAGCTAAAGGTCTATGC
CATTTACATGGCCTAAATCCTCCCTTGGTACACAAGAACTTCAAAACAACTAACGTCTTG
GTTGATGAGAACTTCATTGTAAAAGTTGCAGATGCAGGGATTTCAAGACTTTTGGAAAAG
ATAGAAGAAACTGGTCCATCTCACACATCTGGTGTAAATGTTTTCCAGGATCCAGAGACA
GGAGAGTCGGGGACCTTCACTGAAATGAGTGACATTTATAGCTTCGGTGTGTTCCTTTTG
GAGCTTATAACTGGACAGGAGGCAGTACAACTTGGCTTCTCAGCTTATGATGGTAGCTTA
ATTCAGTGGGTGGCTTCAAAGCTGAACTCGAATAATTTTGTGGACCGTCGACTTTTGGGG
AGTTTCACTCAAGATGGGATTAGGGATTTGATTAGGTTGGCACTGCAGTGCATGAGTTTT
CCAAAAACAGGGAGACCAAAGATGGAAATGATCGTGGTTGAACTAGAACGGATTTATGAG
AAAGAGATGGCATTAACAACTGTTGCAGGTGAGGGTACTGCTACATTTATTAAAGGCAGT
GAACTATTTACTTGAAAA
>UniGene4262
GTCCCTAGTACAGGGAGGACAGCTACAGAAAATTCTTATATGGAATTTGAAGCCAAATCT
GCAAGGGATGGGGCATGGTATGATGTTGGGACCTTCCTTTCCCATAGACATTTGGACACA
GGAGACCCGGAAGTATTGGTTCGCTTTACTGGTTTTGGATCAGATGAGGATGAGTGGGTT
AATATTCGTAAGAATGTTAGGCAGCGGTCTCTTCCATGTGAAGCATCAGAATGTGTTGCA
GTTCTTCCTGGAGACCTTATACTCTGTTTTCAGGAAGGTAAAGATCAGGCTCTATACTAT
GATGCACATGTTCTTGATGCCCAAAGGAGGAGGCATGATGTAAGAGGTTGCCGCTGTAGG
TTTTTGGTCCGTTATGATCATGACCTGTCTGAGGAAATTGTACAGCTAAGAAAGGTGTGT
CGTAGGCCTGAAACTGACTACAGGTTGCAGCAGCTTCATGCTGCAAATGACTCGACTACG
GACCAACAGAAAAACAAACAGAAAACTAGCATGGACCCTTCTACCCCCAATGTCCAAAGA
CTTGCCATTTCCACTGCTGAAACAATGCAGAGACAACGGAATGTTGCCACAACAGACCCT
ATTCCTGTTTTACATGCTAACATTTCACAACCTGCCAAAACCATGATTCCAGAGACAAAA
ACCGTCGAAACTAGCAACACCGGAAACATTGGAAATCTTAACGTTCTCTCCAGTACTAAC
AGTGCCAATATTGGGAATCCTCCGAGTGTAGTCAATGTAGGAAATATTAGTGTTCTTCCT
GCGGACGTAGTTAACTCTGAAGCAAGTGGTCCTGCTCCAAATAGTGTT
>UniGene4277
ATGGCGCAAAAGCAGATATGGTTTGGTATTCCCTTGTTCCCTGTATTGGTTATGTTCTTC
ATTTCTTGTCTAGCAGAAACTAATCGAGCTCCGTTTGATCTCCCAGAAGCGGAAGCTGAA
TTAGTTGCAGGCTATAATGTAGAATATGCGCGGGATGCGATCCTTACTAGTCCACTGTTG
GCGGAAGCCAATGTCCCGGGGTCCCGGGGACTCATTCTGACTGAAACAAGGGGTGGGTCT
TTACCAATTTTTTAAATATTCTCTTTT
>UniGene4288
ATGATTAACGTACTGAACGTGGCGGAGAAGCCATCTGTGGCGAAATCAGTGGCGACCATA
CTATCTAGGAACCAACAGCATGGGCTGAGAGTAAGAGATGGGCGGTCCCGCTATAACAAA
ATCTTCGAGTTCAATTACGTGATTAACGGCCAGCCGTGCCACATGCTTATGACGTCCGTC
ACCGGTCACCTGATGGAGCTCGAATTTGACGACCGCTTCCGCAAGTGGCATTCTTGTGAT
CCTGCCGATTTNCTCTCCGCTCCCGTCCGTAAATTCGTCCCCGAGGACAAGGTAGATATC
AAAAGGACATTGGAGGAGGAAGCTAGAAGGTGTCAGTGGCTTATTATGTGGCTTGATTGT
GATAGAGAGGGAGAAAACATTGCATTCGAAGTAATGGAGGTCTGTAGATCTGTGAATCGC
TTCCTCACCATAAAGAGGGCTCGCTTTTCTGCATTAATTGACAGGGACATTCACGAGGCT
GTCCAAAATCTTGTTTCTCCCAATCAGTGCTTTTCTGATGCTGTGGATGCTAGACAAGAA
ATTGATCTCCGTATTGGTGCTTCATTCACTAGGTTTCAAACCATGCTATTGAGAGACAAG
TTTGTTATTGATGCTGCTCAAGACGACATAAATCTTATTCTAAGTTGTGGTCCTTGTCAG
TTCCCCACTCTTGGGTTTATAGTGGAACGTTACTGGGAGATACAGTCACATGATCCAGAA
GAATTTTGGACTANNAGTTGCTCTCATAGATCAGATGAA
>UniGene4294
ATGCAGAATATTCACCGGCTTATATCACGTTTTTCATCAGCTACGGTCAGCACCGGCATT
GGTACTGCAAGATTTGTCAAAGAAAACACTTGCAGTTTGGGTAATGATACAAGGGTGTCA
ATCAATGGAATAGGATCATGTCATGTTATTAGTAGTCATATGCTTTCAACTAAATCAAGC
AGTGGCGGTGATCGAAAAGAAGGGAAAGATGATTGGGAGAATGCTTTTGGTGGGACTGGC
AATGATGATTTGGGTTGGGACACTGTTTCATCTTGGTCAACTGGATTGACCAAGGACCAT
TTTGATGGACAACTTGTGGATCAGAAAAGAGATTCCAGTTCTAATGTTGGTGGCTTGAAT
GCTTCTGATACTGAATTGCTGTCTACTTTACAAAAAATGGATGATACGCTAAGAGAATAC
GAGGCAGAGAACAAAAAAAGCAGGGCCTTTGTGGAGGGATGGGGTGAGAGGATGCGTGAG
ATAAGTGTGTTGTTGAAGCAAGTCAAGGAGCCTGGTGCAAGAGGATCTTACTTGAAGGAT
TCGGAAAAGGCCGAGATGTACCGCTTGCATAAGGAGAACCCTGAAGTATACACAGTTGAG
AGGCTTGCCAAAGATTATAGGATTATGAGGCAGAGGGTGCATGCCATTCTCTGGTTAAAG
GAACTTGAGGAGGAAGAGGAGAAGAAACACGGCCATCCATTAGATGACTCTGTAGAGCTC
TTGCTTGATACTTGCCCAGAG
>UniGene4300
GATAATTTTGAGTCTATTAATGTTGAGGGGCAGCAAGAGACTGGTGTCTGGATTCATAAA
CCTGGAAGTGAAGTGACACAAAAATGGGAGCCTAGAAAAAGCAAGAGTAAGCACCTTGAT
AATCAAGCCCGTGGAGTCCCTGGTGATTCAACTGCTTCTGGAGCCCTTAACAATGACAGT
AGCAGTACTGATGAAAATGCTGATGGTAAAAGTCGGACGAAGCGCGTCCGGGAGAGTTTA
CGTAAACTTAGCTCAGTGTTCCATAGAATCCCCAAAAATGAGGATAATTTGAGCAGCAAT
GGGGAGAACGTGCAATCTCCCTATGCTAACATCAAATCAGTTAATCAGAAAGGGATTGGT
GTGAATTTCGTAGTAGAAGACAAGGATAAGAGTCCTAAAGACTTTAATTTGAGTCCCGAG
GGAAGTGGTTCAGAGAGCCCTGGAATGGGAAATGTTAAAGACGTGGCGAAGGGCATTTTG
AAGAAGTCCGCTCGAGGCATAAGGCATGTACTTTCCCGGAAAGGTTCAAGAAAGTCCCGA
GNNAGTCNNNNGACAGAATTAGAAATTTATCCGGAGTCTGACTCTTCAGATGATGATGAG
CCTCTCACACCAACTGAAGTTCAAAGAATCCCAGTTGTTTCGAGTTCTACATCCTCCTCA
GTCATTGAAGATTCTGATAAAACCAAGGTGAACATTGTGCAAGCTGGTTCAAGTGGGGTT
GGGGCGGAAGCAGAAGGCCAAATGAAGAAGGTGAATACTGAAGGCCTTGAGAGTATAAAT
GAG
>UniGene4307
CAGTTATGCCTAAGGAGTAAGCAACCTCCAGATATGTAGTACATGGATAGTGTTGGTTCT
AGGCACATGACTGGTGATAGAAAGAAGTTCACCAACCTGAAAAATAAAGAAGAAGGATCT
GTCAACTTTGGAGACAAAGCAAAAGGAAAAATAATTAGCACTGAAAGTGTTGGAAAGCAA
CCTTCTCTGAACAACATGCCTCTAGTGGAAGGTTTGCATTTCAATCTTCTAAGTGTTAGT
CAGATTTGTGATCAAAACAAAAGAGTCATTTTTTAACCTTCATTTTGCGAAGTTCATAAT
ATGTATGTCAAAACATCAATTTTGAAAAGAAATCATGTTGGTAATGTCTACCTTGTGGAT
CTGAAC
>UniGene4309
ATGATTAACGTACTGAACGTGGCGGAGAAGCCATCTGTGGCGAAATCAGTGGCGACCATA
CTATCTAGGAACCAACAGCATGGGCTGAGAGTAAGAGATGGGCGGTCCCGCTATAACAAA
ATCTTCGAGTTCAATTACGTGATTAACGGCCAGCCGTGCCACATGCTTATGACGTCCGTC
ACCGGTCACCTGATGGAGCTCGAATTTGACGACCGCTTCCGCAAGTGGCATTCTTGTGAT
CCTGCCGATTTNCTCTCCGCTCCCGTCCGTAAATTCGTCCCCGAGGACAAGGTAGATATC
AAAAGGACATTGGAGGAGGAAGCTAGAAGGTGTCAGTGGCTTATTATGTGGCTTGATTGT
GATAGAGAGGGAGAAAACATTGCATTCGAAGTAATGGAGGTCTGTAGATCTGTGAATCGC
TTCCTCACCATAAAGAGGGCTCGCTTTTCTGCATTAATTGACAGGGACATTCACGAGGCT
GTCCAAAATCTTGTTTCTCCCAATCAGTGCTTTTCTGATGCTGTGGATGCTAGACAAGAA
ATTGATCTCCGTATTGGTGCTTCATTCACTAGGTTTCAAACCATGCTATTGAGAGACAAG
TTTGTTATTGATGCTGCTCAAGACGACATAAATCTTATTCTAAGTTGTGGTCCTTGTCAG
TTCCCCACTCTTGGGTTTATAGTGGAACGTTACTGGGAGATACAGTCACATGATCCAGAA
GAATTTTGGACTANNAGTTGCTCTCATAGATCAGATGAA
>UniGene4322
ACATTTTCTATTATTAGGTCCTTGGTTGAGTTGGATGTTGCTTTCAACCGTCTCACATAC
TTGCCAACAGATATTGGGTATGAGTTGGTGAACCTTAGGAAGTTGTCAACGCAGTTGAAC
AAGATTCGTTCACTTCCAAGTTCTATTGGGGAGATGATATCTCTGCAGCACTTGGACGCA
CACTTCAATGAGCTTCAGGGCCTTCCACTTTCATTCGGGAAATTGACGAATCTTGAGATC
CTAAATCTGAGCAATAATTTCACTGACCTGACACAACTTCCTCACACTTTCGGTGATTTG
ACAAACCTCAAGGAACTTGATCTTAGCAATAACCAGATTCATGCTTTGCCTGATACATTC
GGTAGGCTGGATAATCTAACCAAATTGAACTTGGAGCAAAATCCTTTAGTGCTTCCGCCA
CCAGAAGTTGTGAATGAAGGGGTTGAAGCTGTGAAGATCTTCATGGCTAAGAGATGGCTT
GAAATATTGTTAGAGGAAGAAAAGAAGAGCATGCTTGAAGTCCAGGAGGAAACACAGACT
GGGTGGTTGACGCGAAGCACGTCCTGGTTGAAGAACAAGGCAGTAAATGTTTCTGAAAAT
GTTTCAGAATTACTAAGTCCAAGAACTCCTAGAGACCCTTGTCTTGATCAGCAGCTA
>UniGene4328
GATTTTGACATTAAAGATGATGTGCATGGATCTGCGCTTCACGCTGATGACTTTGGTTAT
TGTTGGTCGGGAGCACGGGCCACAGTCGGCATTTGTGCTGGTAAGTATTGTTTCGGCTGT
AGAGTAACAGCGGCTCAACCCTTAAATCGGGACATACCGCCTGATGAGGAACATCTGTGT
AAAATTGGCATCTCAAGAGGAGATGATCCAATAGGGAAGCTTGGGGAGACACCAAATAGC
TTTTGCTTCTGTGGTAAAGTTGGTGATGAGGTGTTACTTTCAGTTGATCTTGAAAGTAAA
CCTGCATCTTTAGTATTTTCAAAGAATGGGACTGAGGAATGCAAGAAATTTGATGTCGGT
CCAAGTGGGATTGGTGTTGTTGATTCACCCACAAGAAATCTGCTATGGGAATCTGCACTG
TTTCCTCATTTTTTGTTGAAAAACGTAAAGGTTCAATTGCATTTCAGTGTTGGTGATGGA
CTAGTTCCTGCACAGGGTTACAAACCCTGGGACTTAGCTTTTGACGATTGCAATGCCATA
ATAGGTCCCGATTTTCCTAATGATTGTGAGGTAATTATGATGGTTGGGTTAAGAGGTTCT
GGTAAGACTACTTGGGCTGAGAGGCATGCGAAAGAGCATCCAGGAAAAAGATATGCTTTG
CTTGGTAGATACTCGGTTTTGGATCAAATGAAGGTT
>UniGene4329
ATGGATATGGCGAAGTTGCGATGGCCGGTGGCGGTGGATTGGGTGGCATTGAGAGGATTG
GCTTATACAATATTTATTCTTCATTTTGTATTCTTTTGTCAGCTTTTGCTTCTCCAACCT
CTCGTTTCTGCTTCTGAGGGTAAAAGCGGGAATGTAGCGGAATTGCTTGAAAAAGTAGAG
AGAAGTGTAAAAGTCAAGCGTTATAGTGAAGCTATTGATGATCTTAATACAGCAATTGAG
GCAGATCCAACATTATCAGAAGCTTATTTTGGTAAAGCTTCCATTCTTCGTCAGCTTTGC
AGATATGAAGAGTCAGAGAAAAATTATAAAAAAGTTTTGGAGCTAAAACCAAAGCATTCG
TCAGCAGAAAAAGAGCTCTCTCAGTTACATCAAGCTCAAAGTGCTCTGGATACAGCTAAT
ACTCTATTCAATTCAGGCGATTATACAAAATCCTTGGAATTTGTTGATAAAGTCGTACTT
GTTTTTTCTCCAGCATGCTCAAAGGCCAAGCTCCTTAGAGTTAGACTGCTGTTAGCAGTT
AGAGACTATTCTGCTGCAATATCTGAAACTGGGTTTATTCTTAAGGAAGATGAAAATAAT
CTGGATGCACTGCTACTCCGTGGCCGTGCCTACTACTATTTAGCCGATCATGATGTTGCT
TCAAAGCACTATCAAAAGGGCCTTCGTCTTGATCCTGAACACAGTGAGTTGAAAAAAGCA
TATTTTGGATTGAAAAATTTACTCAAGAAGACTAAAAGTGCCGAAGATAATGCAAATAAA
GGAAAACTGCGTGTTGCAGTAGAGGATTATAAAGCAGCTCTTGCAATGGATCCTAATCAT
CTTGTATATAATGTAAACCTCCATTTAGGCTTGTGTAAGCTATTGGTCAAGCTTGGTAGG
GGGAAAGATGCTTTGGAGAGCTGCACTGAAGCACTTAACATTGATGAGGAGCTTCTTGAT
GCTTTAGTTCAG
>UniGene4338
ATGTCAATATCAATTGCAGATAAACTTAAAGAAACGTTTCGAAACTTGCTTGGAGATCAT
ATTTCTACAGCTTTTAAAGCTCTGAAGAGATGGGTTTCAGCCACTGTTTTCCTTTTCTTC
ATCCTCCTCCTTGTTGGTGCTTTCTTTCTAAGGATTGACGTTTATATGAGTAGGGTTTTT
TCAATCTCAAGTTCATCTTCTAAAAAACCAGACTTTCTTCTTAAATGTGCTAGAAACCTT
ACCCAAACCTGTCCAAACTTCTACTACTATCAAACCCAGCCTGGCCATTCATTTCCATCG
AGTAATACTGCTTGTCCAGCGTATTTCCGTTGGATTCATGAAGATCTACGGCCCTGGAGA
GACAAGGGAATTACAAGGCGCATGATTGAAAAGGCAAAAAGA
>UniGene4339
AGCCCTTTCTATGGACACAGACGCCCTATGCTGCAGCGCGGTGCAAAACTCTTGTGCGTC
AGTGACTTGCTTTTATTAGGTAGAGCAACAATCGAGGAGACACGCAGTCTTTTATATTGG
CTAGACTCAGAGGCAGGGTTTGGCAAGATGGGCGTTTGTGGACTTAGCATGGGGGGAGTA
CATGCTGCAATGGTTGGATCACTGCACCCCACACCTATTGCTACCTTTCCTTTTCTCTCC
CCACATTCTGCTGTTGTGGCATTCTGTGAGGGGATATTAAGGTATGGCACTGCATGGGAG
GCACTGAGAGAGGATCTTGCAGTGCAAAAGACTGCAACGACTCTCGAGGAGGTGCAAGAA
CGGATGAGAAAAGTATTGTCTCTCACGGATGTCACGCGTTTTCCAATTCCCAAAAATCCG
AATGCTGTGATAGTTGTTGGTGCCACT
>UniGene4342
ATGGCAATAGTAAAAGAAATCATGGGTAGTTCTTTGATTGATAAATCATTATTTATTTCA
TCATCTNTCTTGTANNATAGATTTTATCAAAAGAATCAATTTTTGATGAGTCCAGCAGTT
GTAGTGCCTTTAAGACAGAGAATGGTGAAAAGACATGTTAGAAGCACTGTAGCTGCAATT
AGTGAAGATTTAATCAAGGCTGATAATAGTAATAGTAATGTTTTGCCTGAAAAAGCTGTG
AAATTCAAGGTTAGAGCTGTTATTACTGTTAGAAACAAGCATAAGGAAGATTTGAAGGAG
ACAATTGCCAAGCACTGGGATTCTTTTGCTGATAAACTTGGGAGTAATGTTGTTTTGGAG
CTTATTAGTACTGAAGTTGACCCAAGAACAAAAGCACCAAAGAGAAGCAAGGAAGCTGTA
TTGAACGACTGGTCCAAGAAATCAAATGTTAAAGCTGAAAGGGTTCATTACACTGCTGAT
TTTGTAGTGGATTCTAATTTTGGAATTCCTGGAGCAATTACAGTAAGCAACAAGCACCAA
AAGGAGTTCTTCTTAGAGACAATCACCATTGAAGGTTTTGCTTGTGGTCCAGTGCATTTC
CCTTGTAATTCTTGGGTACAATCCAAGAAAGATCATCCTGCAAAAAGGATATTTTTCACT
AATGAGCCGTATTTACCGAGCGAGACACCAGCTGGATTAAGAGCATTGAGAGATAAAGAA
TTAAAAGAAATTAGAGGGGATGGCACA
>UniGene4344
TTGTTAACGATGGACTTGCAGCGAGCTATGCTCGACGAACTCATGGGAGCTGACCGGAAT
TTGACGGACGAACAGAGAAAAGACTACAAAGAGATAGCGTGGGATTCTAAGGAGGTCTGT
CCTTATTATATGGCTCGGTTTTGTCCTCATGACCTCTTTGTCAACACCAAAAGTGATCTT
GGGCCATGTGATAGAATTCATGATCCAAAGTTGAAAGAAAGCTTTGAGAATTCCCCAAGA
CATGATAGATATCTATCAAAATTTGAAGGTGAACTTGCTCAGCGTTGTGAGAAACTGGTG
ATGGATTTGGATAGAAAAGTCAGACGAGGACGAGAGCGCCTAGCTCAAGGGGAGGAGCCT
GTGCCGCCTCCTCCGCTGTCTGCTGAAAAGTCTGAACAATTATCCGTGGTAGAGGAAAAA
ATTAAGAATCTGCTGGTGCAAGTGGAGTCCCTTGGTGAAGCAGGAAAGGTGGATGAAGCC
CAAGCTCTTATGAAAAAGGTGGATGAACTCAACACTGAGAAAACCTTGATTCAATCCCAA
AGTGATAAAGCTCTGATGGTTCCTCAGGAAAAAAAGATGGCGTTATGTGAGATTTGTGGT
TCTTTTTTGGTAGCAAATGATGCCGCAGAGAGAACTCAGTCTCATGTCTCGGGAAAGCAA
CACATAGGTTATGGCATGGTTCGAGATTTCATTGTAGAATACAAG
>UniGene4357
ATGGATATAGACGATTTTCGATCCATTCTCGAAAGTTCAGGCGTTGACGTTTGGACTTTT
ATAGATACGGCGATTATGGTGGCGTCTTTGGATTTTGGGTCTGAATTGAAGCAACGAAGA
GATAAGATTGTTGAAATGCTATATTCATCATCAGTTGATCGGTGTAGGAACTGTAATTTT
GATGCTGGTCATGAATTGAAAGAGAGTAGTCATGAAAGGAAACTTGTTGCCGGAGGAGGC
TGTGGTGGTGGAGGTGGAAGTGGAAGTGGGTCGCCTTCAACTACACCAAGGTCTATTCAA
GGAGATGAAGATGATGAACTTGATGATGAATTGGATCCTTATGGTGGATTACTCGATGAT
GAACAGAAAAGAATTTTAGAGATCAAACAACTTATTGAAGATCCTGATCAGGTTTTAGGT
CATTTGTTA
>UniGene4362
TCTGTGGATTCCAGAGATGAAGAGGCGCCTTTGGTTGTTGATAATTTACCCGTTCGCAAA
CCCAAAAATCATAATAAAGATATTCATATTCTGAGTTCTGCGTTTTTGCTTATCTTCCTT
GCTTATGGCGCTGCTCAGAATCTCGAGACTACAGTCGTTACTGAGCAAGACATGGGTACA
ATTTCGTTAGGGATATTGTACGTATCTTTCACAATTTTCTCTTTATTTGCCTCTTTGGTA
GTTCGACTGTTGGGGTCAAAGAAGGCTGTGGTTCTTGGGACGACTGGTTATTGGTTGTTC
ATTGCTGCAAATTTAAAGCCAACATGGTTTACAATGATACCAGCTTCATTGTACATGGGG
TTTGCTGCTTCAATAATATGGGTTGGACAGGGTACATATCTCACTTCCACAGCACAGAGT
CATGCCAGAGATAATAACTTACTTGAAGCAACTGTTATTGGTAACTTTAATGGAGAATTT
TGGGGAATGTTTGCATCCCACCAGTTTGTTGGAAATCTCATTTCACTTGCTATTCTGAGA
GACGGAGGGGAGGGCACTACTAAGGGCACAACGTTATTGTTTGTTGTGTTTCTTAGTATT
ATGACCTTAGGAATGATACTAATGTGCTTCTTAAGTAAAAGGGATGCCAAGGAGGATGGA
CTGGAAAACTCTTCTGTTAGTTTACATTCTTCTCTAAAATCACTATCAAAGTCGATTATC
ATCGCTTTGCTTGACATCCGGATGCTATTGATCATTCCTCTGATTGCATATTCAGGACTA
CAACAAGCATTCGTGTGGGCTGAATTCACCAAGACTATTGTGACTCCAGCACTTGGCGTG
TCTGGTGTAGGGGGTGCAATGGCAGTGTATGGTGCTTTCGATGCCGTGGTAAGT
>UniGene4367
ATGGGACTCCAAAATCAAGTAGAAAAAGCCAAAAATCTCCTCAGGAGCAGGTTTTGTGAC
CCTAGTTTCATCTTCAAGCCTCTATCTGAATTACCAGACAGCAATTACAGCAAGTTGAAG
TTTATAATATCAAGCTCGATCACAGAGGCATGCAATAATTCGATTCTGCTGGTTGGCCCT
CATGGATCTGGAAAAAATGCAGTGTTGGAGCTTGTTCTTAATGATTTATTGCAAGAACAT
CCTGACATTATATCTGTGATCAGATTGAATGGACTGTTGCACAGTGAAGAAATTTGTGCC
TTTAAGGAAATTTCTAGACAACTATGCCTGGAGCATCACTTAATGTTCTCAAAAATGGCA
TCGTTTGATGATAACTCCCAGTTCATGATAGCCATGTTACGGGAATGTGGATTAGCACAT
AAAACAATTATTTTTACACTTGAAGAGTTTGACCTTTTTGCTCAGGGAAAACAACGGTTG
CTTTATAGCTTACTTGATGCAATGCAATCAGTAACTTCACAAGCTGTTGTCATTGGTGTG
AGCTGCCGACTG
>UniGene4369
ATGAACGGCGGCGATGCGTACGGTGTAGCGGAGGCGCAGTACATACGGAGACACCATAGG
CACCAGCCCCGAGAGAATCAGTGCACTTCTGCTCTAGTTAAACACATCAGAGCTCCTGTT
CATCTTGTTTGGTCACTGGTGAGGCGATTTGATCAGCCGCAGAGGTACAAGCCGTTTGTG
AGTAGGTGCGTTGTGAATGGGGAGAGCGGAGAGCTTGGGATTGGAAGTGTGAGAGAAGTG
AATGTTAAATCTGGACTTCCTGCTACAACTAGCACCGAGATTCTGGAGCTCCTTGATGAT
GAGGAACACATTCTTGGAATCAAGATTGTTGGTGGTGATCATAGGCTAAGG
>UniGene4375
AAGAATGAAGAGGACACTACAGGGCCACGTTTAAATGAGCAAATCAGAGCTCAGTTTGTT
AGGCTGGTAAATGATGGAGGGCATGTGGTTGTCCCATTACGTGAAGCACTAGCACAAGCA
AGAAACCTCGAACTTGATTTAGTTGAGGTTCAAAGAAATGCTAATCCACCTGTCTGTAAA
ATCATGGACTTCAACCAACAGAAGTATAAAAAACATTTGAAGGAAAAGGACAAAGCTAAA
ATCAAGTCAGAGTCATCATTAAGAAAAGGTGATTACAAAGAAGTGAAATTTTCTGAGAAA
ATAGAACAAAAGGACTTGAAGATGAAAGCAGATTCAGTGATAAGATTGATGCAGCGTAAT
TATCGAGTGAAGATAGTT
>UniGene4381
AATTTCGATTCTGTGCGAGAATCGATGCACTCGGCTATATCTTTGAACAAAACTGAGGTT
CTGGATGTGGCGCTTGATGATTTCTCCGAGGGTTATGTCAGCCTTTCATTCGAAGACCGC
CGGAAATTGCTGCTTACGCTCGCCAAAGTGTATGATCTCAATAGGACGCAAGTCCGTGAC
CTTATAAAACAGTATCTTGGACTTGAAGTTCCTGGCAGTAATTCAGTTGAATCGAGCACT
GTTGATGATGAAGCCATGCTTTCTTGTTTCTATCGCATTGAACGGAGTTTGAGACAAGCC
CTTCAGCCAACGTATGATTATCTCTTTGAACGTCTCAACAGCCACCCCGGGGGATTGAAG
TTTCTGTCCATTTTTCGTGCTGACATTCTATCCATTCTCGCAGAGGAGAATAATGCATCT
TTGCGATCTCTAGATTCTTGCTTGAAGGATAAACTTAATAATTGGCTTTGTCCTGCTGCA
TTGGAGCTTCATCAGATTACTTGGGATGATCCTGCTAGTTTGTTGGAGAAAATTGTGGCT
TATGAGGCAGTACATCCAATCTGCAATCTGTTAGATCTTAAAAGAAGGTTGGGTGTTGGT
CGTCGTTGTTTTGGTTATTTACATCCGGCAATACCTGGTGAGCCTCTTATTTTCATAGAA
GTTGCCCTTCTGAAGAATATTGCCCAGACAATACAGGTCAGATTTAACACATCACACTTG
GTCTTTCTCTTTTCAGTGAATTGCTGTTTATTTGTGAACCTATGGCAGGAAGTTTTATGG
GATAATCCTCCCGTACCTGAATCTGAGGCTATGTGCGCACTATTTTATTCCATATCATCA
ACTCAA
>UniGene4387
ACTAAATTAGAGTTCAAGCAGAGGCTGTCCATAGCTCTAGGAGCAGCTAAAGGTCTATGC
CATTTACATGGCCTAAATCCTCCCTTGGTACACAAGAACTTCAAAACAACTAACGTCTTG
GTTGATGAGAACTTCATTGTAAAAGTTGCAGATGCAGGGATTTCAAGACTTTTGGAAAAG
ATAGAAGAAACTGGTCCATCTCACACATCTGGTGTAAATGTTTTCCAGGATCCAGAGACA
GGAGAGTCGGGGACCTTCACTGAAATGAGTGACATTTATAGCTTCGGTGTGTTCCTTTTG
GAGCTTATAACTGGACAGGAGGCAGTACAACTTGGCTTCTCAGCTTATGATGGTAGCTTA
ATTCAGTGGGTGGCTTCAAAGCTGAACTCGAATAATTTTGTGGACCGTCGACTTTTGGGG
AGTTTCACTCAAGATGGGATTAGGGATTTGATTAGGTTGGCACTGCAGTGCATGAGTTTT
CCAAAAACAGGGAGACCAAAGATGGAAATGATCGTGGTTGAACTAGAACGGATTTATGAG
AAAGAGATGGCATTAACAACTGTTGCAGGTGAGGGTACTGCTACATTTATTAAAGGCAGT
GAACTATTTACTTGAAAA
>UniGene4389
TTTATTTTGTCTCTTAAGGATGAAGTTGTTGATAATATTGAGGCTAGGATTGCTGCATGG
ACTTTTCTCCCCCAAGGTATCCTGTCTTGTGCTTTTCACTGTTTGCATCTCAGTAAATCA
TGAGCAAGGAATTTTTGTGTCATCTCTTCCTTTTTCTTATCAGAGAATGGGGAGTCCATG
CAAATACTGCACTATGAGAATGGCCAGAAGTATGAACCACATTTTGATTATTTTCATGAT
AAGGAAAATCAAAAGCTGGGTGGACATCGGATCGCAACTGTGCTGATGTATTTGTCTAAC
ATTGAGAAGGGTGGGGAAACAATCTTTCCCAATGCAGAGGATAAAACATCTCAGCCAAAA
GACGATAGCTTTTCTGAATGTGCTAAAGGTGGCTATGCAGTGAAACCCCGTAAAGGCGAT
GCTTTGCTGTTCTTCAGTCTGCATCCTGATGCAACTACCGACGAAAACAGCTTACATGGG
AGCTGCCCAGTTATTGAGGGTGAGAAGTGGTCTGCAACCAAATGGATTCATGTGAGGTCC
TTCGACAAGTCTCAGAACGAAGATGATGGCTGCTCCGATCAGAATGAGAACTGTCCTTTG
TGGGCAAGGGTGGGTGAATGCAACAAGAACCCTATCTATATGGCCGGTCCCAACGGCCAC
TGCCGGAAAAGCTGCAATGTGTGCACATCGTAG
>UniGene4398
CAGTGTGGGCTAGGAAGTACAAATGATCAGTTTAGGCCTACTTGTGTGCCTTCTTTTTCG
GGAACTCGTGTAGAAAGAGTTGCTGCTGGGCTGTGGCATACTGCATGCATTACTGCTGAT
GGTCGCGTTTACACCTTTGGCGGAAATCAGTTTGGACAGCTGGGAACTGGCACTGACCAG
GCTGAGACTGAACCTAGACAATTAGATACACCAAGTCTGGAAAGCAAGCGTGGGAACATG
GTATCTTGTGGAGCTCGACATAGTGTCATTCTCACAGATGATGGACAGGTATACAGTTGG
GGATGGAACAAGTATGGCCAGGTAAAAATTATGAAATCCGTCTGATCAGAATCACATGTT
TTTTATCGAAGTAATGCTTATGACTGCATGCTCTTGCAGCTTGGGCTGGGGGATTCAATT
GACCGCAACATTCCGACTCAAGTTCCTACTGAAGATTGTCAACCCAAAAATATCAAATGC
GGTTGGTGGCATACA
>UniGene4402
TCTGTGGATTCCAGAGATGAAGAGGCGCCTTTGGTTGTTGATAATTTACCCGTTCGCAAA
CCCAAAAATCATAATAAAGATATTCATATTCTGAGTTCTGCGTTTTTGCTTATCTTCCTT
GCTTATGGCGCTGCTCAGAATCTCGAGACTACAGTCGTTACTGAGCAAGACATGGGTACA
ATTTCGTTAGGGATATTGTACGTATCTTTCACAATTTTCTCTTTATTTGCCTCTTTGGTA
GTTCGACTGTTGGGGTCAAAGAAGGCTGTGGTTCTTGGGACGACTGGTTATTGGTTGTTC
ATTGCTGCAAATTTAAAGCCAACATGGTTTACAATGATACCAGCTTCATTGTACATGGGG
TTTGCTGCTTCAATAATATGGGTTGGACAGGGTACATATCTCACTTCCACAGCACAGAGT
CATGCCAGAGATAATAACTTACTTGAAGCAACTGTTATTGGTAACTTTAATGGAGAATTT
TGGGGAATGTTTGCATCCCACCAGTTTGTTGGAAATCTCATTTCACTTGCTATTCTGAGA
GACGGAGGGGAGGGCACTACTAAGGGCACAACGTTATTGTTTGTTGTGTTTCTTAGTATT
ATGACCTTAGGAATGATACTAATGTGCTTCTTAAGTAAAAGGGATGCCAAGGAGGATGGA
CTGGAAAACTCTTCTGTTAGTTTACATTCTTCTCTAAAATCACTATCAAAGTCGATTATC
ATCGCTTTGCTTGACATCCGGATGCTATTGATCATTCCTCTGATTGCATATTCAGGACTA
CAACAAGCATTCGTGTGGGCTGAATTCACCAAGACTATTGTGACTCCAGCACTTGGCGTG
TCTGGTGTAGGGGGTGCAATGGCAGTGTATGGTGCTTTCGATGCCGTGGTAAGT
>UniGene4411
AAAACCACCAAACTAAATGTCTTATGCTCCTTTGTCTTCCAGGTATTTTCTGCAGAATAT
TCTCTAATATGCAAAATTTCTGATTATAAGAAACCATATATATCCTTTATGGATGGGATA
ACAATGGGCTTTGGAATTGGCCTATCTGGTCATGGTTGCTACCGGATTATAACAGAGAGA
ACTGTTCTTGCTATGCCAGAAAATGGAATTGGCTTGTTCCCAGATGTTGGGTTTTCCTAT
ATAGCTGCACATAGTCCAGGAGAAGGGTCAGTTGGTGCTTATCTTGGATTGACTGGCAAG
AGGATTTCAACACCCTCAGATGCACTATTTGTAGGTCTTGGATCTCATTATGTGCCATCT
GGCAATTTAGCCTCATTGAAGGAGGCCCTTTTGGCTACTACCTTTTCCCAGGACCCACAT
GATGATGTCAAAGCACTTTTAGCAAAGTACAGTAGTGAACCAGATTCTGAAGCTGAATTA
AAATTGCTTTTGCCTCGAATAATTTCGACCTTTGGTGCAAATAAGTCAGTGAAGGAGATT
ATTGAAGAGCTGAAAAAGAATCAGCAGAGTGGTGATGACAAAGTGGCAGCGTGGGCTAAT
GATGCACTTCAGGGAATTGGAAAAGGTGCCCCATTTTCTCTTTGCTTGACACAAAAGTAT
TTCTCGAAAGTGGCATCTGCCTATGGGAAACCTGAAAATGAACTATCAAATCTAAATGGG
GTGATGAAAACAGAATATCGCATTGCCATAAGATCTTCTCTTCGAAATGATTTTGCTGAA
GGGGTTAGGGCAGTCTTGGTGGACAAGGATCAGAATCCAAGATGGAATCCCCCAAGCTTG
GAAGAAGTTGATCAAAGTGAGGTGGATTCTCTCTTCAAACCACTTGCCCCAGAGGTTGAG
GAGTTGAGC
>UniGene4414
TCTGTAGATTATGGTCGTATGGCTGAGATACTGGTGCAGAGGGCAGCTTCTCCAGATGAA
TTTACTCGGTTAACAGCTATCACATGGATAAATGAGTTTGTGAAGCTTGGTGGGGACCAA
CTTGTTCCTTACTATGCTGATATCTTGGGAGCCATTCTGCCCTGTGTATCCGATAAAGAA
GAGAAAATCAGAGTGGTTGCCCATGAAACCAACGAAGAGCTTCGTGCCATCAAGGCTGAT
CCTGCTGAAGGATTTGATGTTGGAGCAATACTCTCCATTGCAAGAAGTCAATTATCTAGT
GAGTGGGAGGCTACTCGAATTGAAGCATTGAACTGGATATCAACACTTCTCAACCGGCAT
CGTGCTGAGGTCTTATCCTTTCTCAACGACATATTTGATACTCTTCTAAAGGCACTTTCA
GATCCTTCAGATCAGGTGGTGCTCCTTGTTCTGGAGGTTCATGCATGCATAGCAAGAGAT
CCACAACATTTCCGCCAGCTGGTGGTATTCTTAATGCATACCTTCCGTGTTGATAATTCT
TTGCTGGAGAAGCGTGGTGCTTTGATAATCAGAAGACTGTGTGAACATTTAGATGCTGAA
AGGGTCTGTAGGGAACTCTCCACAATACTAGAGGGTGAAGCTGACCTGGATTTTGCGACT
ATTATGGTTCAGGCTTTAAATTTGATCTTGCTTACATCTTCTGAATTAGCTGGGCTTCGG
GATCTTTTAAAGCAATCCCTTGTAAATCCTGCTGGAAAAGACTTGTTTGTTTCTTTGTAT
GCTTCATGGTGCCATTCGCCTATGGCTATTATAAGCCTTTGCTTATTAGCACAGACATAC
CAGCATGCAAGTGTGGTAATTCAGTCACTGGTAGAGGAAGATATCAATGTCAAATTCTTG
GTCCAGCTGGATAAATTGATTCGCTTGCTAGAAACTCCAATCTTTGCTTACCTTAGATTG
CAGCTTCTTGAACCTGGAAGATACATATGG
>UniGene4418
GAGAGAAACTTTATCTCACCACCTAATATGATTGTTATTCGCTCTTTTGATGTCAATAAG
CCTGGATTTGAGGTTGATGAAATAAAAGGTGGTGTGGCTGGTGGGAGCATCCTAAGGGGT
GTTTTGAAGGTGAATCAATTTATTGAAGTTCGTCCTGGGATTGTTGTTAAAGATGAGACT
GGGAATATTAAGTGCACACCAATATACACAAGAATAGTTTCTCTGTATGCTGAACAAAAT
GAGTTACAGTTTGCCGTCCCAGGAGGTCTTATTGGCGTTGGCACCACCATGGACCCTACT
TTAACTCGTGCAGATAGGTTAGTGGGTCAGGTTCTTGGAGATGTTGGATCACTCCCTGAA
GTTTTTCTTGAGCTTGAGGTAAATTTCTTTCTTCTTCGACGACTTATTGGTGTTAGGACA
AAGGGCTCAGAGAAGCAAGGGAAGGTCTCAAAGCTAGCTAAGGGAGAGATTCTTATGCTT
AATATAGGGTCCATGTCGACTGGTGCTCGTGTTATTGCTGTGAAAAATGATCTTGCAAAG
CTGCATTTGACATCTCCTGTGTGCACTAGCAAGGGAGAGAAAATTGCATTGAGTCGGCGA
GTTGAGAAGCATTGGCGTCTTATAGGATGGGGCATGATTCAAGCTGGAACAACCCTCGAA
GTCCCACCGTGCCCCTTA
>UniGene4421
CATTTTATTCGTTTGCAGGCTAATAGAATTCGGTTTGAGTTCCGCAAGGGTGCAGCTGAC
CATACTTTCATGAGAATCGATGGGGAGCCTTGGAAACAACCACTTCCGGTTGATGATGAC
ACAGTGGTTGTGGAAATTTCTAATCATGGCCAAGTAACCATGCTTGCGACCCCATCATGT
CAATCCAGAAGCGTAAATGATCCAGCTTCACCCATGCATGATCATGATGAGGAGGATGAG
GTCTCCACTGACGATGAATCCGCTGAAGACAAGGAAGAGCGAAGAAAGTTTGGAGCCGCT
GACACCTTCAGATTTCCAGATGATTTTGAG
>UniGene4427
TTCATTCATGCAAAATCATGCTTTAACATTTGGGCTATGTGCTAGATACAAAATGGGGCT
ACCTTTGTTCATATAGACAAAATCTCAAATCCTCGGGATGGGAGTGCAGCTTTGTTAATT
CAAGATGACGGAGGTGGAATGAATCCAGAAGCAATGAGGAGTTGTTTGAGTTTTGGATTC
TCCAAGAAAAATATACATGCTATTGGACAATATGGAAATGGCTTCAAGGCTAGCACCATG
AGACTTGGAGCTGACGTCATTGTCTTCAGTCGCCACATGAATATAGAGAAAATGTGAGAT
AGCGGGATCCCATCTTTTCACACTGAGCAAGGAAAATGTTCAACCGAGTACTTTTATTTT
GCAAACATCATCTATTTTTCTTTTTTCCATTTGTTGTCCATGGTTATTTTCAAATTGGTA
ATCCTTTCTTTGATCAGGACGCTGACACAAAGTGCTGGGCTTCTCTCCTATACATTTTTG
AGAAGAATGGGCTATGACAAGATTGTAGTACCGACAGTTAATTATGAATTTAATGCTTCA
AGTAGTTCATTACTACCCAGTCTTCATCACAGCAAGGAACATTTTACTTCAAACCTGTCC
ATCTTATTGCAATGGTCTCCTTATTCGACAGAAGAGGAGCTGCTGAAGCAA
>UniGene4434
GTCCCTAGTACAGGGAGGACAGCTACAGAAAATTCTTATATGGAATTTGAAGCCAAATCT
GCAAGGGATGGGGCATGGTATGATGTTGGGACCTTCCTTTCCCATAGACATTTGGACACA
GGAGACCCGGAAGTATTGGTTCGCTTTACTGGTTTTGGATCAGATGAGGATGAGTGGGTT
AATATTCGTAAGAATGTTAGGCAGCGGTCTCTTCCATGTGAAGCATCAGAATGTGTTGCA
GTTCTTCCTGGAGACCTTATACTCTGTTTTCAGGAAGGTAAAGATCAGGCTCTATACTAT
GATGCACATGTTCTTGATGCCCAAAGGAGGAGGCATGATGTAAGAGGTTGCCGCTGTAGG
TTTTTGGTCCGTTATGATCATGACCTGTCTGAGGAAATTGTACAGCTAAGAAAGGTGTGT
CGTAGGCCTGAAACTGACTACAGGTTGCAGCAGCTTCATGCTGCAAATGACTCGACTACG
GACCAACAGAAAAACAAACAGAAAACTAGCATGGACCCTTCTACCCCCAATGTCCAAAGA
CTTGCCATTTCCACTGCTGAAACAATGCAGAGACAACGGAATGTTGCCACAACAGACCCT
ATTCCTGTTTTACATGCTAACATTTCACAACCTGCCAAAACCATGATTCCAGAGACAAAA
ACCGTCGAAACTAGCAACACCGGAAACATTGGAAATCTTAACGTTCTCTCCAGTACTAAC
AGTGCCAATATTGGGAATCCTCCGAGTGTAGTCAATGTAGGAAATATTAGTGTTCTTCCT
GCGGACGTAGTTAACTCTGAAGCAAGTGGTCCTGCTCCAAATAGTGTT
>UniGene4440
AAGTTTATATTTTAGGTGGAGAAAGTTATAACAAAGATCAATAAAACCTTTCCTGCTGAT
GGTTTGCTTCCAATCTATATTAGTCCTGATACTGGATCTGGTGCATACTCAACCATAACT
TTTGGTGCAATGGGTGACAGCTTTTATGAATATTTGCTCAAGGTTTGGATTCAAGGAAAC
AAAACTTCATCCGTGAGAAATTACAGAGAAATGTGGGAGAAATCAATGAAAGGACTGTTA
AGCTTGGTTAGGAAAACTACACCATCATCTTTCACATACATTTGTGAGAAGAACGGAGAG
GCGCTGGCTGACAAGATGGATGAATTGGCATGCTTTGCTCCAAGAATGCTGGCTTTAGGA
TCTGCTGGTTATGGGCTTGCCGATGCAGAGAAATTTCTCTCACTCGCAAAGGAGCTTGCT
TGGACTTGCTACAACTTCTACCAATCTACACCTACTAAATTAGCTGGAGAAAACTATTTT
TTCCATTCTGGTGAGGATATGAGTGTGGGAACATCATGGAATATATTGAGACCAGAAACA
ATTGAATCACTTTTCTACCTATGGCGTTTAACTGGCAACAAGACGTATCAGGAGTGGGGT
TGGAATATATTCCAAGCATTTGAAAAGAACTCACGAGTCGAGAGTGGATATGTCGGACTG
AAGGATGTTAATACCGGCGTAAAAGACAACATGATGCAAAGTTTTTTCCTCGCGGAGACG
CTCAAATATTTTTATCTTCTTTTCTCACCTCCTTCAATAATCTCATTAGATGAGTGGGTT
TTCAACACTGAAGCCCATCCCTTAAGAATTGTGACCCGTCATGACGAAGACACATTTGGG
CAGCAATCGGAGAAGAAACAAACTAATAGGAAGCACGGTAGGAAAGAAGGTCAGTTCGTC
GGTCAT
>UniGene4443
CATTTTATTCGTTTGCAGGCTAATAGAATTCGGTTTGAGTTCCGCAAGGGTGCAGCTGAC
CATACTTTCATGAGAATCGATGGGGAGCCTTGGAAACAACCACTTCCGGTTGATGATGAC
ACAGTGGTTGTGGAAATTTCTAATCATGGCCAAGTAACCATGCTTGCGACCCCATCATGT
CAATCCAGAAGCGTAAATGATCCAGCTTCACCCATGCATGATCATGATGAGGAGGATGAG
GTCTCCACTGACGATGAATCCGCTGAAGACAAGGAAGAGCGAAGAAAGTTTGGAGCCGCT
GACACCTTCAGATTTCCAGATGATTTTGAG
>UniGene4464
TCAGTTTTACAATGAATTCTTGCAGGTCTGCTAACAGGATTAGTCATTGACTCTGGTGAC
GGAGTTACTCATGTGGTTCCTGTTGTTGATGGCTACTCATTCCCTCATCTAACTAAACGT
ATGAATGTAGCTGGTCGGCACATTACCTCCTATCTTGTTGATTTACTTTCACGGAGAGGG
TATGCAATGAATAGGACGGCTGATTTTGAGACTGTTAGGGAAATCAAAGAGAAACTTTGC
TATATAAGTTATGATTACAAACGGGAGTATCAATTGGGACTTGAGACCACAATCCTTGTT
AAGAATTACACTCTGCCAGATGGAAGGGTGATAAAAGTAGGCACGGAGAGGTTCCAGGCA
CCTGAGGCTCTTTTTACGCCAGAACTTATAGATGTTGAAGGTGATGGGATGGCTGACATG
GTTTTCCGCTGTATTCAGGAAATGGATATTGACAACAGAATGATGGTACTGGAGTTTTTT
TTAATGAAC
>UniGene4470
ATGAGTGGCCGCTTCTCTCGGACAATCTATGTTGGGAACTTGCCATCTGATATAAGAGAA
TGGGAAGTTGAAGATCTATTTTACAAGTATGGCCGCATCCTAGATATTGAGCTGAAGATA
CCACCACGCCCTCCTTGTTACTGTTTTGTGGAGTTTGAGAATGCCCGGGATGCTGAAGAC
TCAATTAGGGGTCGGGATGGCTACAATTTTGATGGCTGTCGTTTGAGGGTTGAGCTTGCC
CATGGTGGTCGGGGACAATCTTCAAGTGATCGGCGTGGTAGCTATGGTGGTGGAGGTACT
GGTCGATATGGTGTCTCACGCCATTCTGAATTTCGAGTTATTGTTCGTGGGCTCCCATCT
TCCGCTTCCTGGCAAGATTTGAAGGATCATATGCGAAAAGCAGGAGATGTGTGCTTTGCA
GAAGTTTCTCGTGACAGTGATGGAACTTTCGGTGTTGTTGATTATACCAATTATGAAGAC
ATGAAGTATGCTATACGGAAGCTTGATGATACTGAGTTTAGAAATCCTTGGACAAGAGCC
TATATTCGGGTGAAGAGGCATGAAAAT
>UniGene4478
TACGAAATTTATTCCTCTTACCGGTTTAGGGTACTCGGTCCTGAAGTCAGGATTTAGGAT
AATCTGGGAGAGAAACATATAATTATTTTTTAGAATCATCTTCGGTTCGGGTTGAACTTC
CCTCTACACGAGGCCATTGTCGAATTCCTGAACTTGACAAAGATGGCGCATTGTCAAGTT
GCTTCAAACAGTTTTCGGATGCTAAATTGCGTCATTGCTGTGGCTCGCAAGTATAACGTC
TTTTTCAACGGAAAAGTGTTGCTGGGGTTATTTAATATACATTGTCAAAGGTTGCAACGG
TAACATGAATATAGTTTCATCTCGCTGTCAATGAAGACAGACTAAACTTTGTTTAGGCGG
AAGGATGGGTCCAACTGTGGCGAGTGGGTCCAAGAATTCCTGATAGTGGAATCGGATGTG
GGGTTCCTGGTAAGGACATCATGGAAC
>UniGene4480
TCCCTCCTTCGATTCCCTCCCATTCTTAAATCCGCAAGGGTATTTTCGTCTTCTTCTCCT
GTTTCTTCAACCGCCTATTCCATGGGTGACACTCCAGATGCTGGCATGGACGCTGTCCAA
AGACGCCTTATGTTTGAGGATGAATGCATTTTGGTGGATGAGAACGATAAAGTTGTTGGT
CATGCCTCCAAATATAGCTGTCATTTATGGGAAAATATTTTGAAGGGGAACTCGTTACAC
AGAGCCTTTAGTGTATTTCTCTTCAACTCAAAATATGAGCTCCTCCTTCAGCAACGCTCT
GCAACAAAGGTGACATTCCCCCTTGTGTGGACTAACACTTGCTGTAGTCATCCTCTGCAT
CGTGATTCTGAGCTTATTGAAGAGGATTATCTCGGTGTAAGAAATGCTGCACAAAGAAAG
CTTTTGGATGAGCTTGGTATAGTTGCAGAAGATGTTCCAGTTGATCAGTTCACCTCGCTG
GGTCGTATTTTATATAAGGCACCTTCCGATGGGAAGTGGGGAGAGCATGAACTTGATTAT
TTGCTCTTCATAGTTCGGGATGTTACTGCAAATCCAAACCCTGATGAGGTAGCCGATATC
AAATATGTCAACCGAGACGAGTTGAAGGAATTATTAAGGAAAGCGGATGCAGGCGAGGAT
GGTTTGAAGCTCTCACCATGGTTTAGACTAGTTGTGGACAACTTCTTGTTCAAGTGGTGG
GATCATGTGGAGAAGGGGACACTCCAGGAAGTGATAGACATGAAAACAATTCACAAGTTA
ACT
>UniGene4487
TTTAAAATCATTACGAAGGTGATGACTAACAGATTGAGGAAGGTTTTTCCAAATTTGATT
GCTCCTGTTCAAACTAGTTTTATTCCTGGGCAATTTTTACATGATAATACAGTAATTCTA
CAAGAAGTTATTCATTTCATACAACATATGGGTAGTCAGAAATTACGGATGGTGATTAAA
ATTGATCTGAAAAAAGCGTATGACAGGCTTTCTTGGAGTTTTATTGATGAAGCACTAGCA
CTGGCAGGTTTTTCTACTTATTGGAGAATACTTGTCCGAAATTGCCTTGGTGTTTGTAGT
ATACAGGTTAGGTGGAATGGTGCTCTTTCTAATATTTTTAATCCCACAAGAGGCGTGCGT
CATGGTGATCCTATATCACTGTATCTCTTCGTATTGGGAATGGAAAGGTTAGGCCATATT
ATTCAAGATTCTGTGGGTGGGAATTATTGGAAGCCTTTTCTTATCTCTAGAGCTAGTCCC
TTTTTGTCTCATATATTCTTCGTTGATGATCTATTACTTTTTGTTGAGGCTACA
>UniGene4488
ATGCTCAAAGTTTTTCTTTTGGTTATCACTGAACTAATAATTTTTCCAATACTCTGCGGT
TGGTGGCTTGACATTTGTTCTCTTCCTCTGACTGGTGTAACTCTGGATGATCGTATTCGA
AGCTTCCGACATTACCCTACTAGTTCATTCTTTCTTCATTGGCTCGCCGGAATGGTTTAC
GTGTTTTATTCGGCGTCTTTTATGTTAATTCTTCGTGAACTTCTTCGACCTGGTGTTCTT
TGGTTCATTCGTAATTTGCACGATCCCGATTTTAACCCAATTCAAGAGATGATTGAGCAA
CCAATAACGCATCACCTTCGTCGTTTAGTAGCATCAATGACGCTTTTCTTTTCAATAATA
CTTATTGTTGTTTATCTACCATTGCGTCTAATAAATTGGGGCCATCCTTCGACTCTTCCA
TATGTATTTTCTGGATCAGCAGACACTCCACTGGTCGAATATTCGTTTGAGCTCGTCCTT
CTGCAGGTAATTATGCCAACCATTCTTGAGTATTCGAAGGCCTTTTCGCTACTTAAACGA
GCTGTTCGATGTTGGTGTAGAACTGTTGGTGGATGGCTTCAGCTAGATTCATATTTGTTA
CCAAGCGAAAAGGACAAAAACAATGTAGATCAACGAGAGCATCAAAGACAAAGAGCTCGC
CTACGTCTCATGCGTGGTGATCAGAATGAACAGCTTGGGCTTTTGGAAGTT
>UniGene4505
TTTCTCAGAGGAGATCAATATGCGATTGCCTTAGGATTACTTGAAGGAGGGAAAGTAGTG
TTGGGTGCCCTTGCTTGCCCAAATCTTCCATTATCTTCAATTGCCAGTACAAATCCTCCT
CCTGTGCATGGTGAGGTAGGTTGCCTGTTCTTTGCAGAAGTTGGTGGCGGAACATATATG
CAATCGCTAAATGATTCGCCAGCAGTGAAGGTGCAAGTCACTGGAATTGACAATCCTGAA
GAAGCATCATTCTTCGAATCATATGAAGCAGCACACTCTATGCATGACTTATCCAGCTCA
ATTGCAAAAAAACTTGGAGTCAAAGCACCACCCGTTAGAATTGATAGCCAAGCAAAGTAT
GGTGCCCTATCCAGAGGAGATGGGGCTATATATATGCGTTTCCCTCATAAAGGTTATCGC
GAGAAGATCTGGGATCATGCGGCTGGATATATCGTTGTCACAGAAGCTGGTGGGGCGGCC
ACAGATGCTGCTGGAAATCCCTTAGATTTTTCTAAAGGAAGATATCTGGATCTGGACACT
GGCATCATCGTTACCAATCAAAAGTTGATGCCCTCTCTTCTAAAGGCAGTTAGACAATCC
ATAGAGGAAAAAAGTTCATCATTG
>UniGene4507
ATTAGCTTTACTTATTTGCTAATCTTGTTTGTTCTTCTTGCTTCAGCTAGTCTAATAGTT
GAGGCTAAACACTGCAAGCCAAGTGGAAAACTAAAGGGAAAGAAACATCCACATGGTGGA
TGTGATGATTGTTGTGAGGAAGGCAAACTTTACGACATCTATAGATGTTCGCCTACGGTT
ACCAAACATACACGGGCAACTTTAACGGTCAACAGCTTTGAGAAGGGCGGAGATGGTGGT
GGTCCGTCGGAATGTGATGGTAAGTTCCATAGTGATGAAACTCCAGTTGTAGCATTGTCC
ACTGGATGGTTCAATAAAATGAAAAGATGTCACCGGCACATCAAGATTCATGGGAATGGA
AGAACCGTCAAGGCGAAGGTGGTCGATGAGTGTGATTCTACCAGAGGATGTGACAGCGAG
CACGGGTTCCAACCACCGTGCCCGAATAACATTGTTGATGCATCGAAGGCGGTTTGGAAA
TCTTTGGGTGTAAAAGAAAATGATCCTAACTTTGGATGGATGGATATCACCTGGAGTGAT
GCT
>UniGene4508
CAATTTGTTTTTGAAATGGGTAATGAAAGGAGAAGAAAGAGTAAAGGAAGAGTATCGAAA
ATAGGGAGTTATGCGATAGCATCGTCAATGTCGATGAGAGACCATCGTCAAGAGCCCTGC
ATTACTTGTACCACTTTCAATATTCTGGCCCCTATTTATAAACGCCTTAACAATCAGACG
TGCCGTGAAAGCGATTTCAGAGCATATTGGTTAGGAAGAAACCACCGGATTTTGGATTCT
TTGTTGCGGGAAAGGTCTTCTATCATTTGTCTTCAGGAATTCTGGTTGGGCAATGAGGAG
ATGGTTAACATTTATGAGAAGAGACTGGGTGATGCTGGTTATATCAATTTTCAGCTTCCA
CGCACCAATAATCGCGGTGATGGCTTGCTTACTGCTGTGCGAAAGGACTTCTTCAAAGTT
ATTAATTATAGAGAATTACTCTTCAATGATTTTGGAGACCGCGTTGCTCAATTGTTACAT
GTAGAATTGATTTCCCCTTTTTCTCAATGTCGAAACAATGATACCCGCCAAGAATTTCTC
ATCGTGAACACCCATTTGTTGTTTCCTCATGATTCAAGTTTGTGTCTAGTACGATTGCAG
CAAGTATACAAAATTCTGCAATATGTAGAGTCATATCAGAAAGAGTGCAAGCTTAAGTCA
ATACCTATCATGCTATGCGGTGACTGGAATGGAAGCAAACGTGGCCATGTTTACAAATTC
CTCCGGTCACAAGGCTTTGCATCATCATATGATACTGCTCATCAGTATACAGATGCTGAT
GCTCATAAGTGGGTTAGCCATCGCAATCACCGTGGAAACATATGTGGTGTCGATTTTATT
TGGCTTCTTAATCCAAATGGATACCGTAAACTACTAAATGCCAGTTGGAATGAAGCATTA
TTTGGCATGTTCAAG
>UniGene4513
CAGGTGTGCCTTGTTATGGAGCAAATGATGCGACTTCTTCACTATTGTGGTTTACCAGAG
GAAGACGTGGACTTCATAAATTCTGATGGGAAAACAATGAACAAGATATTATTGGAGGCA
AATCCTCGTATGACCCTTTTTACTGGTAGCTCAAGAGTTGCAGAGAAGTTGGCTCTTGAC
TTGAAGGGTCGTATTAAATTGGAAGATGCAGGATTTGATTGGAAAATTTTAGGGCCTGAT
GTTAATGAGGTTGATTATGTTGCATGGGTATGTGACCAAGATGCATATGCATGCAGTGGT
CAGAAGTGTTCTGCACAGTCAATGTTGTTCATGCATGAGAACTGGGCAGGTACTTCCCTT
CTTTCTAAAATGAAGGAACTTGCAGGGAGAAGAAAATTAGACGATCTAACTATTGGCCCT
GTTCTCACATTTACAACTGAAACAATGTTAGAACACACGAACAAATTACTCAAAATACCA
GGTTCTAAGCTGCTCTTTGGTGGCAAACCTCTGGAGAATCATTCCATTCCATCCATATAT
GGTGCCATACAACCAACGGCTGTATACGTTCCTATTGAAGAGATCTTGAAAGAGGGCAAC
TATGGACTTGTAACACGAGAGATATTTGGACCATTCCAGATTGTTACTGAATACAAAAAG
GACCAGCTCCCAATAGTATTAGAAGCTCTGGAGAGGATGCATGCACATTTAACAGCTGCA
GTGGTTTCAAATGATCCTCTTTTTCTGCAGGAAGTTGTTGGAAATACTGTGAATGGGACT
ACATATGCTGGATTAAGGGCAAGAACAACCGGTGCTCCTCAGAATCATTGGTTCGGACCA
GCAGGAGACCCGAGAGGTGCAGGAATTGGAACACCAGAAGCAATAAAACTAGTTTGGTCT
TGTCATAGAGAAATAATATATGATTATGGTCCTATTCCCAAGCATTGGGAAATTCCTCCA
TCTACA
>UniGene4518
CAGGTAATAGCTGAAAGCCTTTCTGAGGAGGAGATTGCTGGTTTACGAGAAATGTTCAAG
GCTATGGATACTGATAACAGTGGTGCAATCACATTTGATGAACTAAAAGCTGGTTTGAGA
AGATATGGCTCTACCTTGAAGGACATAGAAATACGTGATCTTATGGATGCGGCTGATGTG
GACAACAGTGGGACTATTGACTATGGGGAATTTATAGCTGCAACAGTTCATCTTAACAAA
TTAGAACGAGAAGAACATCTTGTTGCAGCATTCCAATACTTTGATAAGGATGGAAGTGGT
TATATCACCATTGATGAGCTTCAGCAAGCTTGTACTGAACATAACATGACTGACGTTTTC
CTTGAAGATATAATCAGAGAAGTCGACCAAGATAATGATGGAAGAATTGATTATGGTGAA
TTTGTTGCCATGATGCAAAAAGGAAATTTTGGGGTTGGCAGACGAACCATGAGGAACAGT
CTGAATATGAGCATGAGAGATGCACCGGGAGCT
>UniGene4519
CAGGTTATTGGGTCTATCAGTGGAGTTAGGCTTATTATTGATACATTTCCAGAAGTAGGA
CTTGGGCCACGATTGAACGTTGACATCCATCGTGGTGCTCTCACAGAAGGATTGCTGGCG
TTCGCCATTGTTATCATTTCTCTGGGGCTTGCAAGAAAGATTCCCGGAAGTTTCTTCATG
AAGACTTGGATCTCAAGCATCTCTAAATTAACTCTTCACGTACTTGGATCTGATCTGACC
GGCGGTTGCATGAACCCAGCTGCGGTGATGGGGTGGGCATTTGCTCGCGGGGATCATGTA
ACCAAGGAACATATACTTGTCTATTGGCTTGCACCAATTGAGGCTACTCTTCTGGCCGTA
TGGACATTTAAGTTGCTAGTTCGACCCAAAAAGAATGAAAAGTTGAAGGGTAAATCAGAT

>UniGene4524
GTTAAAGGTATGAATCTATTTTCTGATTCTGATTATCCACTAGTACACCCACCTAATTTT
GAAAGAAGAAAGGCAGGAAGGCCTAAGACTGCTAGAAGAAGAGATATTGATGAGCCAAGG
AAGAAAATTGGGAAAAAGTTAAAGGTAGACACACAAATGAAATGTACCACTTGTAAACAA
ATTGGACACAACAAAAGAGGATGTCCAAATAGAAATAACAGTGCAAGTGAG
>UniGene4546
GAAGAGGTAAAGCTACTGGGCATGTGGGCAAGTCCTTACACTCGCAGAATTGAACTAGCT
TTGAAACTTAAAGGGATCCAATATGAATACATAGAAGAAGACCTCCATTACAAGAGCTCT
TTACTTCTGAAATACAATCCAGTTTACAAGAAAGTCCCTGTTCTTGTTCATAATGGCAAA
CCCATTTCAGAATCACTTCTCATTCTTGAGTGCATTGATGAAACATGGCCAAGAAACCCT
CTTTTGTTGCCTAAAAACCCTTATAACCGAGCCATGGCTTGATTTTGGGCTAGATTTCTT
GATGACAAACAGATCTTATGGATTGCAATTAAGTGTAGTGCAGCTGAAGAGAAAGAACAA
AAGCAAGCCATTGAAGAAATCTGTGAGCAGCTGAAATGGGTTAAAAATGAGCTGAAAAGA
AAGGACTTTTATGGAGGTGAGAGTATTGGGTATTTCGACATTGCAGTGTTNTGGGTTTAT
ATACGTCAAGAATTTATGATCGAGAAATTTATAACTGAAGAGAAATTCCCAGTTCTGTAC
AAATGGTTTCAAAAGCTTCTTGAAATGGATTTGGTCAAGGAATGTTTGCCTTCAAGAGAA
AAACATATTCCTCATATTCAAGAATTTATCCAAGCTATCAAATATGGTGCTAAA
>UniGene4548
GTAGGCTATCGGTGGATCACAAGACTGGCTGGTCTTGCATTCTATGCTCTTTTACTTATG
CCTGGCTTTCTTCAAGTTGCATATTATTATTTCTTCTCAAGCCAGGTGCGGCGTAGTGTC
ATTTATGGAGATCAAGCAAGAAACAGGCTGGATCTTTATCTACCAGAAAATTTAGATGAA
CCAAAGCCAGTTGTCGCCTTTGTAACTGGTGGTGCCTGGATCATTGGGTATAAAGCTTGG
GGTTCTCTTCTAGGAAAACAGCTAGCAGAAAGAGACATCATAGTCGCGTGTATTGATTAT
CGAAATTTTCCCCAAGGAACCATCGGTGATATGGTAACAGATGTTTGTCAGGGAATTTCA
TTTATCTGCAACAACATCTCAGAATATGGAGGTGACCCTAACAGGATTTACCTTATGGGA
CAGTCAGCTGGTGCACATATTTCTTCTTGTGCTCTCGTGGAGCAAGCAATCAGGGAAGCT
AAGGGAGAAGAGAGCATTTCCTGGAGTGTTTCCCAGATAAAAGCTTATTTT
>UniGene4549
ATGGAGCGAAAGCTTGTGGTTTTAGGTATTCCATGGGAGGTTGATACTGAAGGTTTGAGG
GAATATATGAGCAAATTTGGAGACTTAGAGGATTGTATTGTCATGAAGGAGCGTTCGTCA
GGTCGTTCTCGTGGATTTGGATATGTAACATTTGCATCAGTAGAAGATGCAAAGAGTGCT
CTATCAAGCGAACACTTTCTTGGAAACAGAATGCTGGAAGTTAAAGTGGCCACACCGAAG
GAGGAGATGAGAGCACCTGCAAAGAAAGTTACAAGGATATTTGTGGCTAGAATTCCACCA
TCTGTGACTGAAGCAGCATTTCGAAGCCATTTTGAGAAATATGGTGATATAATAGATCTG
TATATGCCAAAGGATCACAGCTCAAAAGCACATCGTGGAATTGGGTTTATTACATTTTCC
AGTGCAGATTCTGTGGACAATTTGATGGTTGATACTCATGAATTGGGAGGTTCTGCTGTG
GTTGTTGATCGAGCAACACCCAAGGAAGATGATTTCAGACCAGTTGGAAGAATGTCACAT
GGTGGATATGGTGCATACAACGCTTATATTTCTGCAGCCACTAGATATGCAGCACTTGGT
GCTCCTACTTTATATGACCATCCAGGTCCAATGTATGGGAGGGAACCGACTAGAGGAATG
GGCAAAAAGATCTTTGTTGGAAGGCTTCCTCAGGAAGCAACTGCTGAAGACTTACGCCAG
TATTTTGGTAGATTCGGTCATATATTAGATGTTTATGTTCCCAAAGACCCAAAAAGAACT
GGGCACAGAGGTTTTGGATTTGTAACCTTTGCTGAAGAAGGTGTAGCTGATCGTGTT
>UniGene4550
ATGGAGCCGCGACCAGAACAGGTGTAGTCTCCGTCACTAGACGATTGCTTGAAGCTATTG
AAAGGCGAGAGAGACGAGCAACGCCTTGCTGGTCTGCTTCTAGTAACCAAATTTTGTAAA
GGAGACGATACTGATTCTCTCCGCAAGGTTTATAACGCAGTCGGCGTTCAGTTTCTTGAT
AGGCTCTTGAGAACTGGTATGGGTAAAGGAAGTATCAGTGGAGGTGGAGCTAATAATCGT
GATGCATATTTGCAGTTATCCGTTACTGTTCTTGCTGCATTTTGTCGTGTTCATGAAATT
GCCTCTTCAGAAGAGATGGTTTTAAAGATTCCAATGATGCTAGAAGTAATGTCAAAGTGC
CTGATTAACCACCCAATTTCGGTTATTCATCAACTGTGTCCGCCTCAAAACCACAGATCA
AATTCACCTGTCTTAGAAGAATGCTATGAATTCTTATACCTGGTGTCAACGTCTTCCGAG
GATGGAGCTGCAACATTCTGTGAATCTGGAGGCATGAAAGTGTTGTCTTCTCAAATTTGT
GCTCTACCAGATGGTTCCCACATGATGGAGCTTGCTATTAGAATTATACAATTTATGCTA
AATAAGCTGTCTCTGGACTTCACCAAGAATGGCTACCTAGTAGAGGTGTCAACAATGGTG
GTGGCAATAGCAAGGCAGTTTGCCATTTTGCACAATCAACTAAAATTTGAAGCACTTCAC
CTGCTTTCTGAGATATTCTCATCAAAATACTCGCAATCACTGTGCGATTCACTGCGTATG
ATGTCGGGGAAGAATTGGCCTGATTATGTGCGTGTTGGTATTGTTGATATTTTACAGAAC
CGAGTTGGT
>UniGene4553
AACATGCAAAATAATAAAAAAGGCTTATGGATTATTGACACATGAGCAACACATCACATT
ACCAATTCTTTATCACATTTTGATACCTTAACCAAATTACTAAAATCGGCACCTGTAGAC
TTACCAGATGGAACACAGAAATTCATTACCCATATAGGCAACATAAAATTGCATGATACT
TTGGTTTCAACCAATGTACTATATGTGCCTAGCTTTAAATGCAACATATTGTCAGCAAGT
ACCCTAGCCAAGAAAAATAAAATTTCAGTTAAAACATTACCTAGCTCATGTATTTTGCAG
GATATTCTGACTGAAAAAGAGATTGCTCATGGGAAAGAGATTGGAAATCTTTACTTGTTA
AATTGTGAATCTTTTAAGAAGCCTATTATTACTAGTTTACATGTTGATTGTAATAACCAT
GTAGAATATGTCAATTACTTGTGGCATGTCAGACTTGGACATATTTCTGAAAAAAGACTA
AAGCATATTTCTCAAATACCAATTGTCAATTCAAATTTCATGTGTACTGTATGTCCTATG
TCTAAACAACAAAGGAAACCATTTCCAACTAGTAACAGTCAGTCAGTAATACCTTTTGAT
CTCATTCATATGGACCTTTGGGGACCATATTCGATAAAATCCCTCACCAATGCTTACTAT
ATGTTGACAATTGTTGAAGACTATAGTAGGTACACATGGACTTACATGTTAAATAATAAA
CATCAAGTTTTTCATGCCATTGAAACCTTTATCAACCATGTGGAAAACCAATTCAAAACT
AGAATAAAAACAGTTAGAACAGACAATGGCACTGAATTTCTTAACCAAAATATTCATACC
CTATTCAAAACCAAAGGAATTTTTCACCAATTATCATGTCCTTACACCCCCAACAAA
>UniGene4554
ATGGTAGAAAAGAAGAAGGTAAATCTGGGCTATTGGTTGGCTAGTCAATTTAAAAAGAAC
ATAGGCAAACATAGAGACATGTCATTGGGTTTTGTTGTGACTAAGATAGCTTTGCATGAA
CAACTGATTTCATTGGATAATGATTTGCATAAAGCCTGTGACATGAAGCCTCTTGATTTG
GCCTGTTTGGATTCTATGCGTTTACTACACCACGAGGAAGGTGGTGCCGTGTTTTTTATG
CCTGCAGGTCAGCTA
>UniGene4556
GCCACCCCTTTATGGTCTCATAAGAAATTCTCTTCTGTTTCTTTGAACTGTTTATCCCCT
GCTTCTTCTGTTAAGTTCAGGACCAACTCAACTAATCGTTATAGACCCTTTGTCACTGCT
TCTGGAGATTACTATGCTACTCTTGGGGTTCCCAAATCAGCTAGTGGTAAAGAAATCAAG
GCCGCTTATCGAAGGTTAGCCCGCCAGTACCACCCAGATGTTAATAAGGAGCCTGGAGCA
ACTGAAAAGTTCAAGGAGATAAGTGCTGCTTATGAGGTGCTATCAGATGACAAAAAGAGG
GTTCTGTATGATCAGTACGGTGAAGCTGGAGTTAAGAGTACAGTAGGTGGTGGTCAAAGT
GCTTACACGACTAATCCTTTTGATCTATTTGAGACATTCTTTGGGCCAAGCATGGGTGGT
TTTCCTGGCATGGAAACTGGGTTCCGGACTAGCCGTCGTAGTACTGTCACTAAGGGTGAA
GACATACGATATGACATCACTCTAGAATTTTCAGAGTCTATCTTTGGAGCTGAAAAGGAA
TTTGAGCTTTCTCATTTTGAAACTTGTGAGGCTTGTACTGGCACTGGAGCAAAGATAGGC
TCCAAGATGAGGATATGCTCCACTTGTGGTGGTAGGGGTCAAGTCATGAGAACCGAGCAA
ACACCATTTGGCATGTTCTCGCAGGTTTCTATATGTCCCAATTGTGGTGGGGAAGGTGAA
GTCATTTCTGAATTCTGTCGAAAATGCTCTGGGGAAGGGCGTATCCGTGTTAAGAAAATT
ATCAAAGTTAAAGTTCCTCCTGGAGTCAGCACAGGCAGTATTCTTAGAGTTGCAGGAGAA
GGTGATGCTGGACCAAGAGGTGGTCGTCCAGGAGACCTATATGTGTATCTTGATGTCGGG
GAGATAAGTGGTATCCAAAGAGATGGCATAAATCTCAAGACAACAATATCTATCAGTTAC
CTTGACGCGATTCTTGGATCAATAGTGAAGGTT
>UniGene4560
TATGTTGGGAACTTGGGATGCAGATTAGAAAGGGAGAACAAGACTTAGTTGAAACAAATG
GCACTAGTTTCAGGAGGAAAATCAACACTAAATCCAGATGCCCCACTCTTTATCCCTGCT
GCATACCGGCAAGTGGAAGATTTCTCACCAGAATGGTGGCAGCTAGTTACGACTTCAACA
TGGTATCGGGATTATTGGCTGAGTCAACATCAGGATGAGGAAGGTTTCTATGACAATGCT
GAGGATGATAGCTATGATGTTGCTGACTTACTCCCTGATACTTTTGATCTTGATGCTGGT
GAAGATTTCTCCGGTCTGGATATCCAATTCCAGGATTTCATGGAGTCTTATCAAAATGTA
GATAGCAGATCACCTCTTTCCAATGGAATACAT
>UniGene4568
GTCCCTAGTACAGGGAGGACAGCTACAGAAAATTCTTATATGGAATTTGAAGCCAAATCT
GCAAGGGATGGGGCATGGTATGATGTTGGAACCTTCCTTTCCCATAGACATTTGGACACA
GGAGACCCGGAAGTATTGGTTCGCTTTGCTGGTTTTGGACCAGATGAGGATGAGTGGGTT
AATATTCGTAAGAATGTTAGGCAGCGGTCTCTTCCATGTGAAGCATCAGAATGTGTTGCA
GTTCTTCCTGGAGACCTTATACTCTGTTTTCAGGAAGGTAAAGATCAGGCTCTATACTAT
GATGCACATGTTCTTGATGCCCAAAGGAGGAGGCATGATGTAAGAGGTTGCCGCTGTAGG
TTTTTGGTCCGTTATGATCATGACCTGTCTGAGGAAATTGTACCGCTAAGAAAGGTGTGT
CGTAGGCCTGAAACTGACTACAGGTTGCAGCAGCTTCATGCTGCAAATGACTCAACTATG
GACCAACAGAAAAACCAACAGAAAACTAGCACGGACCCTTCTACCCCCATTGTCCAAAGA
CTTACAATTTCCACTGCTGAAACAATGCAGAGACAACGGAATGTTGCCACAACAGACCCT
ATTCCTGTTTTACATGCTAACATTTCAGAACCTGCCAAAACCATGATTCCAGAGACAAAA
ACCGTCGAAACTAGCAACACCGGAAACGTTGGAAATCTTTACGTTCTCTCCGGTACTAAC
AGTGCCAATATTGGGAATCCTACGAGTGCAGTCAATGTAGGAAATACTAGTGTTCTTCCT
GCGGGCGTAGTTAACTCTGAAGCAAGTGGTCCTGCTCCAAATAGTGTT
>UniGene4581
TCCCCTGTAAGGGGGGAACATCCCTTTCATAATTACACTATACGATCCAAGTACAGGAAA
CAGTTACCTGCTTCTAAAACTGGCCAGGTGTCAAAGAGAAGAAGATCATCTGATCAGAAA
TCAGAACCTGAATCTGAAAAAAGCGATGAAGAAGAAAATGACAGGGTTGATGAAGTGGTT
TCATTGGATGAGATGGAATCAACTCAAAATTCAAACTCCAGCTTTTGCAATCAGATTGGT
GATGTTTTGAAGGACAAACGAGTTGATGCAAGTATCCTAGCCAGATGGCTGCATGAACCT
GATGAAAAAGATAGAATAAGTGCATCCCACTTCAGAAAGATCCTTTGCTGTTCATGTGGA
AAGTTGGAGAAATCAAGGGGATTTGATTTTGTCGAAATTTCTATATGGGGAGAATCTTTC
ATGTTACATCAGATACGCAAAATGGTAGGAACTGCTGTAGCTGTAAAACGAGGGTTACTC
CCTAGAGACATTTTAACATTATCACTTGCAAAGTTCTCAAGAATTGTCCTACCACTCGCA
CCACCTGAAGTTTTGATATTAAGGGGCAACAGTTTTGTACTGAGAGAAAAACCACACAAA
GGATCGCCACCGGGGATGCTTACAATAGTTGAATCAGAAGAAATACTCAAATCAGTCAAT
GAATTCTATGCCAACACAATGCTGCCTCAGGTTTCCAAATTCCTCGACCCTAGTGGCTTT
CCTTGGAAAGAATGGGTTGAAAGATTGGATGAGAACACAAGCATTCCTGACGAGCAATTG
GACAAGGTCAGGAGCGCTTGGAAAATTTGGAAGGAAAAATTGGAAACAAGAACCAGTCTT
GTATCAGTTGTAAATCAG
>UniGene4589
CAGGTAATAGCTGAAAGCCTTTCTGAGGAGGAGATTGCTGGTTTACGAGAAATGTTCAAG
GCTATGGATACTGATAACAGTGGTGCAATCACATTTGATGAACTAAAAGCTGGTTTGAGA
AGATATGGCTCTACCTTGAAGGACATAGAAATACGTGATCTTATGGATGCGGCTGATGTG
GACAACAGTGGGACTATTGACTATGGGGAATTTATAGCTGCAACAGTTCATCTTAACAAA
TTAGAACGGGAGGAACATCTTGTTGCGGCATTCCAATACTTTGACAAGGATGGAAGTGGT
TATATCACCATTGATGAGCTTCAGCAAGCTTGTACTGAACATAACATGACTGATGTTTTC
CTTGAAGATATAATCAGAGAAGTCGACCAAGATAATGATGGAAGAATTGATTATGGTGAA
TTTGTTGCCATGATGCAAAAAGGAAATTTTGGGGTTGGCAGACGAACCATGAGGAACAGT
CTGAATATGAGCATGAGAGATGCACCGGGAGCT
>UniGene4595
TGGAAACCAAACTTTTGCATCCTTCTTGTTTCACAACAGAGTGGAGTTCATCATGCCCTG
AACCCAGATCCATATAGAGGTGTTTTCGGTTCAGATGGAGAAAAGTATGCAAAAGATGTT
CAAGATATCATTGACTTTGGAACTACTGGTCATGTCGCTGGATTTATATCTGAAGCTATA
CAGGGAGTGGGTGGAATTGTAGAATTGGCCCCAGGTTACTTGCCTGCTGTTTATAAAAGC
ATTAAAAATGCCGGGGGCCTTTGTATTGCTGATGAAGTGCAAGCTGGGTTTGCTCGTACT
GGAAGCCATTTCTGGGGATTTCAGTCCCAGGGCGTTGTTCCTGACATAGTGACAATGGCA
AAGGGTATTGGGAATGGCATTCCTCTCGGTGCTGTTGTCACAACTCCTGAGATTGCTGAA
GTAATGACTCGCCGCAGTTATTTCAACACATTTGGGGGCAATCCTGTGTGTACTGCAGCA
GGACTGGCCGTCTTGAAAGTGATTGAGAAAGAAAATCTTCAGAAAAATGCGCATTTTGTT
GGGTCATATCTGAAAAAGAGACTAACTGAACTCAAAGATAAATATGAAATCATTGGAGAT
GTGAGGGGACAGGGATTGATGCTTGGAGTTGAACTAGTAACTGACCACCAGCAGAAAACT
CCTGCAAAGAAAGAAACTTTATATGTAATGGATCAGATGAAAGAAATGGGAGTCTTGGTT
GGAAAAGGAGGATTCTATGGAAATGTTTTCAGAATTACTCCTCCTCTCTGTTTTACCAAA
GAAGATGCAGATTTCTTTGTGGATACAATGGACTACACAATGTCGAAGATG
>UniGene4602
TTTCTCAGAGGAGATCAATATGCGATTGCCTTAGGATTACTTGAAGGAGGGAAAGTAGTG
TTGGGTGCCCTCGCTTGCCCAAATCTTCCATTATCTTCAATTGCCAGTACAAATTCTCCT
CCTGTGCATGGTGAAGTAGGTTACTTGTTCTTTGCAGAAGTTGGTGGCGGAACATATATG
CAATCGCTAAATGATTCGCCAGCAGTGAAGGTGCAAGTCACTGGAATTGACAATCCTGAA
GAAGCATCATTCTTCGAATCATATGAAGCAGCACACTCTATGCATGACTTATCCAGCTCA
ATTGCAAAAAAACTTGGAGTCAAAGCACCACCCGTTAGAATTGATAGCCAAGCAAAGTAT
GGTGCCCTATCCAGAGGAGATGGGGCTATATATATGCGTTTCCCTCATAAAGGTTATCGC
GAGAAGATCTGGGATCATGCGGCTGGATATATCGTTGTCACAGAAGCTGGTGGGGCGGCC
ACAGATGCTGCTGGAAATCCCTTAGATTTTTCTAAAGGAAGATATCTGGATCTGGACACT
GGCATCATCGTTACCAATCAAAAGTTGATGCCCTCTCTTCTAAAGGCAGTTAGACAATCC
ATAGAGGAAAAAAGTTCATCATTG
>UniGene4611
AGCAAAGCTAATTCTACAACATTGACATTTGATGGTGTTGACGTAATGGGAGATAGACTG
GCAGAAGAGGTTATATCAGCGATAGAGCGTCACCCCTCTGTTAAGAAGATTTCATTCATA
GGACATTCTTTAGGTGGGCTTGTAGCAAGATATGCAATTGCAAAGCTCTATGGAAGATAT
CCTGGAAAGGAACATTCTAAAGGAAATGGAGAATGTAAAAGTGAGGTGAATGGAGGATCT
ATCGCAAACGAACATTCTCAAGGAAATGGAGAATGTAAAACTGAGGTTAACGGAGGCGCA
GAAATGGAGGAAAATAAAAACAGAATTGCTGGATTGGAGCCTGTGAATTTCATAACTCTT
GCTACTCCACATCTCGGTTCAAGGTGGCATAAACAGGTCCCCTTATTTTGCGGCTTTCAT
CCTCTGGAAAAAACAGCTGCTCATATTTCATGGTTCCTTGGTAGAACTGGGAAGCATCTG
TTCCTGAAAGATGGTGGCAAGGGAAAACCTCCTCTTCTTCTCCAAATGGTTAGCGACTCA
GAAGATCTTAAGTTTATGTCTGCTTTGCAATCTTTCAAGCGTCATGTCGTCTATGCAAAT
ACACGTTTTGACCATCTAGTGGGATGGAGCACATCATCTTTACGGCATCGGCATGAGCTT
CCAAAGGCACTTCTCTAGTCCTTGAGTAAGTTTATAACTATAATCTAACAATTTTCTTAT
AATTTTTGTTTAATGTTTTCCTACTGTCAGAAAAAAAATCTTTCAAGAGATGAGAAATAC
CGTCATATAGTACACATGGAAACATCAAAAAGTTCAAACCCTCGACAAGAATTACCTTTG
GATGCTAAAGTTGAAGGAAAACCTGTAAGCATGGAAGGTAAGCTACTTAGTTGCCTCTTC

>UniGene4624
ATGTCTTTGATCAGATCTTTCTTCGGCAACCCAATCACTGATGTTTGGGCTCCAACTGGT
TCAAATAATGAGATTTCCGCAATCACTAATGCTCAAGTAGATTGGAAGGAAACGCCCGAC
GCCCATGTATTCAAAGCCGATTTGCCTGGATTGAAGAAAGAGGAAGTGAAAGTTGAAATT
GAAGAAGGAAGAGTTCTTCAAATTAGCGGAGAGAGAAATGTTGATAAGGAAGACAAAAAC
GAGACATGGCACCGCGTAGAGAGAGGCAGAGGTAAGTTTATGAGAAGGTTTTGGTTACCG
GAAAATGCTAAAGTTGGTGAAGTTAAAGCGTCGATGGAGAATGGAGTACTTACTGTAACT
ATCCCAAAAGCAGAGGAGAATAAGCCTCAGGTCAAGACTATTGAGATCGGCGGA
>UniGene4627
CTTCATGATCCTTTAAATCCTTTGTTTCTACATCCTAGTGAACAAGTATCAAATGTGATT
GTTTCTACTATCCTTACTGGTACAAACAATTACACAACATGGTCAAGATCAATGCTGATG
TCCTTAGGGACTAAAAACAAGATAGGTTTCATTGATGGAACTATCATCGTTCCTCCAGAG
GATGATCCTCTGTATGAGGCTTGGAAAAGGTGCAACATGACTGTGCTTTCTTGGATTAGA
CATTCTGTAGATGTATCTATTTCCAATAGTATTCTGTGGATAGATAGGGCATGTGATGCA
TGGAGAGATTTGAAAAATAGATTCTCTCAACCAAATCAATCTAGGATTTCTGATCTAATT
GAGGAGATTGCAAGCTTCAGGCAAGGGGAACTATCTGTAAATGATTGCTTCATACATATG
AAGATTTTATGGGATGAGATGATGGTGCTCAGGCCATTACCTAGTTGTACTTGTAGACCA
CAGTGCAGATGTGATGTTGTGGCTAGAATTAGAGACTATCTTGAGAATGAGAAAGTCTAT
AAGTTTTTAAGGGGATTGAATGAGAAGTATGCAGTGGTAAAGTCTCAGATTATGTTGTAA
GATCAATTACCTAACATAAACAAAGTTTTCTCTCTTGTTGTGTAACAGGAAATGGAGTAA
AATTATTCTTCT
>UniGene4633
TTTCTCATCTTTTGCTGAGAAAACCAGAAAGGAATCGGAAGATCACAAGTCAAAGAGGAG
GAAGAGATGCACGGATTCACGAGCCTGAGCACTAAGGACAAAGAAGTCGATCTAGAGGCC
GGAAATGGAGAGACTCTGTACCCTGGTTTGGGTCTAGGAGAGAACCAGTTGCGATGGGGC
TTGATTCGTAAGGTTTACGGCATTCTAGCCGTTCAGCTTGTGCTTACCACCATCGTCTCC
GCTGCCACCGTCCTCTATACTCCTGTCAACAATTTGCTTGCCAATAGTCCCGGCCTGCTT
TTGCTTCTCTGCATCGTGCCCTTCATCTTGCTATGGCCCTTGCATGTATATCATCAGAAG
CACCCTGTCAACCTGATCATCCTTGGTCTTTTCACCGTGTCGCTGAGCTTTTTGGTGGGA
GTAAGCTGTGCTAATACAGATGGCAAAATTGTGCTCGAAGCTCTCATTTTGACCTCTGCT
GTGGTTTGCTCGCTAACTGCATACACTTTCTGGGCTGCTAAGAAGGGAAAAGACTTCAGC
TTCTTGGGACCAATTCTATTCACCAGTCTCATGATCCTCATACTGACTAGTTTTATCCAG
ATGTTCTTCCCTCTTGGCTCAACATCCACTGCTATCTATGGTGGAATTAGCGCTCTGGTA
TTCTGCGGGTACATCATTTACGACACTGATCACTTGATCAAGCGCTTCACGTATGATCAG
TACATTTTGGCCTCTGCTGCACTCTACCTGGACATTCTCAACCTGTTCCTTTCCATTTTG
CGAGTTTTGAGTCAAAGAAACAAT
>UniGene4636
CCAACATTCAAGTCATGCCTATCCTCTCATTATAGTCGCCGGTCCTTTTTGTCCAAACCT
ATCCACCCTTTGCTTTTTCCTAGCCAAGCAACACGAGAAGCTTCTGAAGCACCAGCTGCT
GGAGCTTTGCATAAAGATGCCCACCGTTGGAGCAGTGCCAGCAGTAGCATGGATTATGCA
GATATTTCTGATTCATTGGGTTCTGAAATGCTGAGTCGATTGTGCCCTATATCTGATGGT
TTTAAATGTGGATTGTGTGAGAAGTTTCTTTCACAAAGATCGCCTTGGAGCTCTAGGCGG
ATTGTGAGAAGTGGAGACATGCCTGTTGCTGGGGTTCTTTCATGTCGTCACAGTTTTCAT
GCAGAATGTTTGGAGCAGACAACACCTAAGGCACATAAAAGTGACCCTCCTTGTCCTCTA
TGTGCCCGATCAGACGAAAATTCCCCAGGGTCACACGCTATTGCCAGGATGAAGAATGGT
TTTCCGAGTCTTAAACCATCTTCTGAGCATGGACCGCCTAAGCCCTGGGGTTGTGTGACA
ACAGGAGATTGTGTAGAAGGTGCGTTACATACGTCCCAAAGGAATACTGTTTTACTACTA
AACCGAAACCGAATGAGGAAAAATCTTTCCTTGAAGGGCAACTCTAGTAAGGAATTTCCC
GGAAAGCTGAAGAAGAGTGGTACCTATTCTTCAGGGACTGTCGATTTGGGAACAATTGGG
CTGTCAATAGCAAAACCTGGCCCAAGTATGAAG
>UniGene4639
ATGAACGGCGGCGATGCGTACGGTGTAGCGGAGGCGCAGTACATACGGAGACACCATAGG
CACCAGCCCCGAGAGAATCAGTGCACGTCTGCTCTAGTTAAACACATCAGAGCTCCTGTT
CATCTTGTTTGGTCACTGGTGAGGCGATTTGATCAGCCGCAGAGGTACAAGCCGTTTGTG
AGTAGGTGCGTTGTGAATGGGGAGAGCGGAGAGCTTGGGATTGGAAGTGTGAGAGAAGTG
AATGTTAAATCTGGACTTCCTGCTACAACTAGCACCGAGATTCTGGAGCTCCTTGATGAT
GAGGAACACATTCTTGGAATCAAGATTGTTGGTGGTGATCATAGGCTAAGG
>UniGene4647
AAAGTTTTGAACATTATAAAGCCCAAACCCAACCCACAACAGCAATTAAGAGATTGGCAA
CGCAGGCTTCGTCAAGAGTGTCGCAATATCGAGCGTCAAATCCGAGATATACAAAGAGAA
GAGAAAAATGTACAAAAAGCAATCAAAGAAGCTTCCAAGAGAAATGACATGGGTTCTGCC
AAGGCACTTGCTAAGGAACTTGTGAGGTCTAGAAAAACAGTGAATCGGCTTTATGAAAAT
AAGGCGCAAATGAATTCAATATCAATGCATCTTGGTGAAAGCGTTGCAATTGCCCGTACA
GTGGGCCATTTATCCAAGAGCGCTGAAGTCATGAAGCTCGTCAATAATCTGATGAAGGCT
CCTGAAGTGGCTGCTACAATGATGGAGTTTAGCAAAGAAATGACCAAGGCAGGCGTGATT
GAGGAATTTGTGAGTGATGCTCTTGACAATGCACTGGACTCAGAAGATATCGAAGAGGAA
ATTGAGGAAGAAGTTGACAAGGTTTTGACTGCTATAGCTGGAGAGACAGCTGCACAGCTG
CCGGAAGCAGTCAGGAAAGAAAAAGCAAAAGTATCAGTTGGGCCAGCAACAACC
>UniGene4651
GAGATCAGATTATATTTCATGTTTCCTTTAACTAAAGATTACATTCAGAGACGTCGCAGA
TTACGTAGAGTTGCAATTCCCAACAGTCAAGCATTATCTTTTCTTGGTCGAGATCTCCGT
GAGGCGCATTTGCAAGTTCTTTTAGGGGGTGGTGGATATAGGTCAAGCAATGCAAATGTT
TCTAATGCAGCAGCTACTGATCCCTTCCTTTCATCACTTATTTTGAATTTCCCTGCATCT
GAAGCTGAAGAAATTTCAAAATCTGTGGTAACAACTGTGGAAGACACTCCGAAAACTTCT
TCCCCAGCATACATGTGGAAATCAAGTTTGGATCCTTCTTTGAGTAATGAAGAAAGGGAG
AAAAGAATGAAACAAGCGGCTGGAAGAGCTGGTTTCGTGCAAGACCTGCTTCTGTCTACT
CTACTAAGGGAC
>UniGene4657
TCTACAATTGCATCCCCACTTTGTAGTTGCTCTATGAAAAGAAAGGTGTTTGATGAAAGT
CCAACTAGAGGAGAATCTAGTAAAAGACATGCTGCTTTGCGAAATTCAGGGATCAAATTG
CAATGCGGAGGTCTTTATTCAATGGGGAGCCCAAATATTAAAACAAGGATCAAAGGAATG
TCTACATCACCAGATTCTTCTGGCTCAGATGATAGTGAATGGTCGCTGGAAAAGTTTGAA
GAAGATATAGGAATTATTACTTCTGAAATGTTCCAACTTAGAGAAGTGTCCCCTGCAACT
GAGAGGGCAATTGAAGCTGCTAAAATGCTCAAGCCTAAATATCCTTCTTTCATGGTTATA
TTACGCCCTTGCAATTTCAAAAGCAATAATGTGTATGTGCCCATTAAATTTGCAAGAAGA
TATCTAATTAGAGGTCTTGAGTCTATTAAACTACAAGATTCTGTTGGAAGAGAGTGGGCT
ATTTTTCTTGTTTGGACACCAAGAAAACTTGTGAAATTAGGATGGGGATGGCATGCACTT
TGGAGGGAGAATAAATTCAAGGAAGGGGATGTTTGTGTCTTTGAGCTAATTGAAATTGAC
GTGCTGAAACCTACCCTGTTTCCTGCAAATCAGTTCATGGATAATTGTGAAGAAGGGTTT
GAAATTATTACTAGTGAAATGTTTGGACTTGCAAACCCATCCCCTGAAAGTCAAAGGGTA
ATTGAGGCTGCTAGAATGTGGAAGCCAAAAAACTCATCTCTGCTT
>UniGene4666
ATTTTCAATCTCCTTCAGATGGCTTTGGTTGTAATCTGTGGGCAGCCATGCAGTGGGAAG
TCCACAGCTGCACTTTGCTTATCTGAAGCTCTCAAAGAATCAGAATCTAAATTAAGTATT
AGAGTCATTGATGAGGCTTCCTTCCATCTTGATCGTAATCAGAGTTATGCCAACATGACT
GCTGAGAAAAATTTAAGAGGAGTTCTCAGGTCTGAAGTTGATAGATCTGTCTCAAAAGAC
AATATAATCATAGTAGATTCTTTGAACAGCATCAAAGGCTACAGGTATGAATTATGGTGT
TTGGCTCGTGCTGCAGGGATAAGATATTGTGTGCTATTCTGTGATATGGATGAAGATCAG
TGTCGAGAATGGAATGAAAAACGGGTAGAGAGGGGAGAAGCTGCATTTAATGGTGTCATA
TTTGAGGACCTGGCCAGAAGGTTTGAGAGGCCGGACAGAAGAAATCGATGGGACTCTCCT
TTGTTTGAGTTATGGCCATATAAGGATGGGATTCAGAAATCTTCTGCAGCCATTTTAGAT
GCTGTTTCATACTTAACAAAAGAAGCGGACTTGAAATCTCGAGATGTCAAAATTTTACAA
CCAACCATTGCAACACAAACTACACGGTTTTCGGAGGCTAATTCTCTTTATGAGCTGGAT
AAGGCAACCCAAGAGGTGATCAGTGCGATTGTGGAAGCGCAATCCCAGGCCATTGGGACC
CCACCAAATGGTGTTTCTATTGGTCAGGGTCTACCACTTCTCAATATTTCAAGATCTGTA
GGGTTGCCAGAGCTGCGGAGATTGCGGCAAACTTTCATTAAGATGACAAGTCAGACAAGC
TTGAGCGGGCGACCCCCACCCTCGGATGCAGAGAGTGCGAGAAGGATGTTTGTGGATTAC
TTGAATTGGGAACTTGGAACTGCT
>UniGene4667
CATGATTCTTGGACTCTTCATTTTCTAAGTAGCACTCGGGGGCCAATATGCCCTTCACCT
TCCAGGTGCAATGCTTTTGTCTGCCAATCTCTACTGACTCCAGGAGGAGGAAATGAGATT
CCTGTTCTAAAATCTGCTTCTGTGATCTTTACTAGGTCATATGATGCCATATGTGGAAGT
TCTGTTGTCCCTAAGTTGATCCAAGCTGTTGGTATCATTGTTTTTGCTGCATGGGGTCTC
GCCCCACTTATGCGTCTGAGCAGGATTTTTTTTCTCCAGAAATCTGATAGTAATTGGAAT
AAAAGCAGCACTCATCATGTTATGACTTCATACATTCAACCTTTGCTGCTATGGACAGGA
GCATTACTCATATGCAGAGCATTAGATCCTGTAGTTCTTCAATCAGAAGCAAGCCAAGCT
GTGAAGCAAAGACTCATAAACTTCATACGATCATTATCAACTGTTTTGGCATTTGCTTAT
TGTGTATCGAGCTTGATTAAGCAGGTGCAAAAATTCTTCACAGAGACAAATGACTCTAAT
GATGCAAGAAATGTAAGTTCCGTGAATTCTGCAGTCTACTCA
>UniGene4674
CAGGTTATTGGGTCTATCAGTGGAGTTAGGCTTATTATTGATACATTTCCAGAAGTAGGA
CTTGGGCCACGATTGAACGTTGACATCCATCGTGGTGCTCTCACAGAAGGATTGCTGGCG
TTCGCCATTGTTATCATTTCTCTGGGGCTTGCAAGAAAGATTCCCGGAAGTTTCTTCATG
AAGACTTGGATCTCAAGCATCTCTAAATTAACTCTTCACGTACTTGGATCTGATCTGACC
GGCGGTTGCATGAACCCAGCTGCGGTGATGGGGTGGGCATTTGCTCGCGGGGATCATGTA
ACCAAGGAACATATACTTGTCTATTGGCTTGCACCAATTGAGGCTACTCTTCTGGCCGTA
TGGACATTTAAGTTGCTAGTTCGACCCAAAAAGAATGAAAAGTTGAAGGGTAAATCAGAT

>UniGene4681
CCAACATTCAAGTCATGCCTATCCTCTCATTATAGTCGCCGGTCCTTTTTGTCCAAACCT
ATCCACCCTTTGCTTTTTCCTAGCCAAGCAACACGAGAAGCTTCTGAAGCACCAGCTGCT
GGAGCTTTGCATAAAGATGCCCACCGTTGGAGCAGTGCCAGCAGTAGCATGGATTATGCA
GATATTTCTGATTCATTGGGTTCTGAAATGCTGAGTCGATTGTGCCCTATATCTGATGGT
TTTAAATGTGGATTGTGTGAGAAGTTTCTTTCACAAAGATCGCCTTGGAGCTCTAGGCGG
ATTGTGAGAAGTGGAGACATGCCTGTTGCTGGGGTTCTTTCATGTCGTCACATTTTTCAT
GCAGAATGTTTGGAGCAGACAACACCTAAGGCACATAAAAGTGACCCTCCTTGTCCTCTA
TGTGCCCGATCAGACGAAAATTCCCCAGGGTCACACGCTATTGCCAGGATGAAGAATGGT
TTTCCGAGTCTTAAACCATCTTCTGAGCATGGACCGCCTAAGCCCTGGGGTTGTGTGACA
ACAGGAGATTGTGTAGAAGGTGCGTTACATACGTCCCAAAGGAATACTGTTTTACTACTA
AACCGAAACCGAATGAGGAAAAATCTTTCCTTGAAGGGCAACTCTAGTAAGGAATTTCCC
GGAAAACTGAGGAAGAGTGGTACCTATTCTTCAGGGACTGTCGATTTGGGAACAATTGGG
CTGTCAATAGCAAAACCTGGCCCAAGTATGAAG
>UniGene4689
ATGGGTTCCAAATCGAGGAGCGATAACCCTCAAACAGGCGATGGTGCCAGCCCTGGGAAA
ATCTTTATTGGAGGATTGGCTAAGGATACATCATATGCTACTTTTAACAAGCATTTCGGG
AAATATGGGGAGATAACTGATTCTGTGATAATGAAAGATCGTTACACTGGTCAGCCTAGA
GGTTTTGGTTTTATCACCTATGCTGATCCTTCAGTTGTTGACAAAGTTATTGAAGATGAC
CATGTCATCAATGGGAAGCAGGTTGAGATAAAAAGGACCATTCCTAAGGGTTCTGGTCAA
TCGAAGGATTTTAAAACAAAAAAGATTTTTGTTGGTGGAATTCCATCATCTGTCACAGAA
GATGAATTCGAGAATTTCTTCTCCAAATATGGGAAAGTGGTGGAACACCAGATTATACGT
GATCATGAAACCAACCGTTCTCGAGGTTTTGGATTTATAATTTTTGATAGTGAAGAAGTT
GTTGATGAAATGTTATCCAACGGAAATATGATTGATATGGCTGGTACTCAGGTGGAGATC
AAGAAAGCTGAACCAAAGAAAGCCTCAAACCCACCACCTGCTCCTGCATATGGTAGCAAC
TCTAGGAGTCGTTCTTACGATGACGGCTTTGGTGGATTTGGAGGTTCTTATGGGGGATTT
GATGGAGGGTTTGCTCCTGGTCCCTATAGGAATCCT
>UniGene4690
ATTGCTTTCATGACTCTTGCTGAACGTAAAGTAATGGCTTCTATGCAACGAAGAGTAGGG
CCTAATGTTGTGGGGTTTTATGGAATTCTCCAACCTTTTGCTGATGGATTTAAACTTCTG
CTTAAGGAGGCTGTAATCCCCAGCCACGCTAATAAAATAATCTTCCTAATTTCACCCTTC
ATTACTCTGTCTTTAGCCCTTATGGGTTGGGCAGTGATTCCATTTGCCAAGGGAACAGCC
CTAGCGGATATCAGTCTAGGAGTGTTATTTCTTATGGCTATTTCTTCTTTAGGAGTCTAT
GGTGTTCTGCTTGCCGGTTGGTCAGCTAACTCTAAATATGCTTTCCTTGGATCATTAAGA
TCTTCGGCACAACTTGTAAGCTATGAACTCCCTTTAGCTATGGTTATCCTTATAATTGTA
TCAATAACAGGTTCATTATCCTTTCTACAAATTGTTGAATTTCAACAGGGAGTGTGGCTA
ATAATACCTTTATTACCACTTTCTTTAGTTTGGTTTATCGTCATTCTTGCAGAAACAAAT
AGAGCACCCTTCGATCTGCCCGAAGCAGAACAAGAGCTCGTAGCAGGATTTATGGTAGAA
CATTCAGCCTTGCCCTTTGCCTTTTTTTACCTAGCTGAATATGGGTCTATACTATTAATG
AGTACACTTACTAGTCTTTTATTTTTAGGCGGCTACCTTTTACCTTTTGGTTTACCCTCA
ACTCCCCTTCTTGAATCACTAATATTAGGATTAAAGTCCTCTGCTATATTCTTCTTTTTT
GTTTGGGTACGGGCGACCTTACCTCGAGTTAGATTTGATCAATTAATGGTAATATGTTGG
ACTAGCCTTTTACCTATTGGATTTGCTTTATTTATTCTAACTCTTAGTATTATAGTTGCC
TTCGAA
>UniGene4697
ATGTCAGCCTTAAAATCTGCGAACAAGGAGTTGAAAGGAATGATGAAAACTGTGAAGATT
CAAGATATTGATAACTTGCAAGATGAGATGATGGACCTAATGGATGTGAGTAATGAAATC
CAAGAGACCTTAGGTAGAAGCTACAATGTGCCTGATGATATTGACGAGGACGAACTCATG
GGGGAACTAGATGCTCTGGAAGCAGACATGGGATTTGAAACTGAGGCAGATGGTGTTCCT
TCTTATCTGCAACCTGATAAGGAACCTGATTTGGATTCAGAACTTAACTTGCCTTCAGCA
CCTACAAGACACGCAGCAGTTCCAGCTGGTAGAAATAATGTGCAGGCTGAGGATGAACTA
GGTTTACCTGCTGTTCCCCGGGCGTCCCTGCGTGGT
>UniGene4714
GCAGAAGTGAATTATTTAGGTCAACTCAGTCATCATAATCTTGTAAAGCTTATTGGATAT
TGCTGCGAAGATGAGCACAGGTTATTGGTCTATGAGCACATGGCAAGTGGGAGCTTGGAG
AAACATCTTTTTCGTCGAGTGGGTTGCACTCTGACTTGGTCAAAAAGAATGAAGATTGCC
TTAGATGCTGCAAAAGGACTTGCTTTTCTTCATTGTGCAGAAAGATCTATCATATACCGC
GATTTTAAGACATCCAACGTCCTACTGGATGAGCATTTTAATGCAAAGCTTTCAGATTTT
GGGCTTGCAAAAGATGGACCAATGGGAGACCAAACACACGTGTCAACGCGTGTAATGGGT
ACTTATGGATACGCTGCACCTGAATATGTAATGACCGGCCACTTAACAGCTAGGAGTGAT
GTTTATGGTTTTGGAGTAGTTCTACTTGAATTGCTTCTAGGAAGAAGGGCCTTGGACAAG
AGCAGACCTAGCCGAGAACACAACTTGGTTGAGTGGGCTCGTCCAATTCTGAACCACAAG
AAGGTTTTAAGAATCTTAGACCCTAGGATGGAAGGGCAATATTCAGTTAGAAATGCACTG
AAAGTATCCAATTTAGCATACCAATGCCTCAGCCAAAATCCAAAAGGGAGACCTATAATG
AGCCAGGTGGTTGAACTACTTGAAGCTATTCAGACAAAGGATGAAGATATAGTGATCCAA
AGCAATGAAAAACCGGTGACTCTTTATGAAGACCCAGGGCTTTCTCCTTATACTCAAGAT
AAAAGAAAACCGAAAAGTAGTGAAAGAGACAAACCAACAAATGGAAGAGGCAACAGTGAA
CCCCAAACAAAG
>UniGene4716
CCATTTCCCATTCCTTACACTCTATCTTCTGCAATTTCATTTCTTCAATGTCATTCCAAA
CTCTCATCTCCACCCATTATTAATACTCCTTTTCTCCCCTTTTCTTTTCCTTCTTCTAAC
AACCTCTCTTCCATTTCGTTTCTCAATCATTCTTCACATGTTAACTACACTAGCCTCTAC
TCCACCGTCAAACCGCTTGTCCCGGCGGCTACGACCACTAATGTCACATCCTCCGTCGTA
CTCGAGTCTGATAACCTGTCCGATCCAACGGCTGGATCAACCGCGTTCATCATCCATGCG
CCAAACCGGATTGGCCTCCTCCAGATCATCACTGGGGTCTTTAAAGTCCTTGGTCTCCGC
GTCGGGAAAGCCGCCGTTGAATTCGACGGTGATTATGTAACGAAGACGTTTTACGTGACT
GATTGTGATGGAAACAGAATCGAGGACCCTGAAAAGTTGGATAAAATCAAAGAAAAGTTG
ATTGATGCGATTGACGGAGGAGATGGAGGCGGCGAGGTTAGGATTGGG
>UniGene4726
AGATTAACTATCACCAGTGAAGATTAAGCTGAGCTAGATTCTTTGTTTGATTCTNTTTGG
TTGAANNTTGAATATTCCTGTGGGATTCTGATCATGACAGACAACAAATGCAAGCAAGTC
TCTGTTCATGCTGTTACTCTTTCTTCTCCTTCTACCATACTCTCATGCGTAGAGAAGGCA
CCTAAAGATGCACATGTTTCCCTACTACCAGTTGCCAATTCAGATACAGATTCGTGCAAT
CAGCCAGACACAACAACTAACAGCACCTTGCAAGATATACACATATCCGCACGGTTGATG
GAGGATTTTCTTGAACTTGCTAGAGAAAATACGGAGAAGGATCTTGAAACTTGTGGGGTT
CTTGGTGCTTTCCTTGAAAGAGGAACCTACTATGTTACCACTCTGATGATACCAAAACAA
AATTCGACTTCTAATTCGTGTGAAGCTATAAAAGAGGAAGAGTTCTTTGTGATACAGAAC
GAACTATCACTTTTTCCTGTGGGGTGGATTCATACACATCCGTCTCAGGGTTGTTTCATG
TCTTCAATAGATCTGCACACTCAATATTCATATCAGGTAATGGTACCAGAGGCTTTTGCA
ATTGTCATGGCTCCGACTGATTCCTCCAGGAACTATGGAATATTCCGGCTATCCGACCCA
GGTGGGATGAGCATTCTAAAAGAGTGCGAGGAAACCGGATTTCATCCCCACGGAGAACCA
GCAGACGGAAGCCCCATTTATGAGCACTGTTCAAATGTATACACAAATTCCAACCTGAGG
TTTGAAATCTTTGACTTACGC
>UniGene4733
AAAATGGGACAAGCTTTGGGTTGCATCCAAGTGGACCAATCAACTGTAGCCATAAAAGAG
ACCTTTGGGAAGTTTGACGATGTGCTTGAGCCTGGTTGTCACTGCTTGCCATGGTGTTTC
GGCAGCCAGTTAGCTGGTCATCTCTCTTTACGTGTGCAGCAGCTAGATGTTCGCTGTGAA
ACTAAAACTAAGGTCTGGAGACTTCAGATTATATAAAAGATGATCTGACAAAAAATTCTT
GTTATTTGCCTTCAGTGTAAAAACATTTTTGGAAATTTGAGTCAACTATCAGTGACTCTT
ATCTATGCTTTTCCTCAGGATAATGTATTTGTTACTGTGGTTGCATCTATCCAATATCGA
GCACTGGCAGGAAAGGCTCAAGATGCTTTCTATAAGCTCTCTAATACCCGAGCTCAGATT
CAAGCTTATGTATTTGATGTTATTAGGGCAAGTGTTCCAAAATTGAACTTGGATTCAACC
TTTGAGCAGAAGAATGATATAGCAAAAGCTGTGGAGGAAGAACTGGAAAAGGCAATGTCA
CATTATGGATATGAGATAGTCCAGACTCTTATTGTGGATATTGAGCCAGATGAACATGTG
AAGAGAGCTATGAATGAGATTAATGCAGCTGCTAGAATGAGGCTTGCTGCCACTGAGAAG
GCTGAAGCAGAGAAAATATTGCAGATTAAGCGAGCTGAGGGAGAAGCAGAATCTAAATAT
CTGTCTGGTCTTGGTATAGCAAGGCAGCGCCAGGCCATTGTAGATGGACTGAGAGATAGT
GTTCTGGCATTCTCGGAGAACGTCCCAGGAACCACTTCAAAGGATGTCATGGATATGGTT
TTGGTGACCCAGTACTTTGACACAATGAAGGAAATTGGTGCCTCATCAAAGTCGAATTCT
GTGTTTATTCCCCATGGACCTGGCGCTGTGAGGGATATAGCGACACAAATTAGGGATGGC
CTTCTTCAGGCTGAT
>UniGene4739
ATGGAGCCGCGACCAGAACAGGTGTAGTCTCCGTCACTAGACGATTGCTTGAAGCTATTG
AAAGGCGAGAGAGACGAGCAACGCCTTGCTGGTCTGCTTCTAGTAACCAAATTTTGTAAA
GGAGACGATACTGATTCTCTCCGCAAGGTTTATAACGCAGTCGGCGTTCAGTTTCTTGAT
AGGCTCTTGAGAACTGGTATGGGTAAAGGAAGTATCAGTGGAGGTGGAGCTAATAATCGT
GATGCATATTTGCAGTTATCTGTTACTGTTCTTGCTGCATTTTGTCGTGTTCATGAAATT
GCCTCTTCAGAAGAGATGGTTTTAAAGATTCCAATGATGCTAGAAGTAATGTCAAAATCA
AATTCGCCTGTCTTAGAAGAATGCTATGAATTCTTATACCTGGTGTCAACGTCTTCCGAG
GATGGAGCTGCAACATTCTGTGAATCTGGAGGCATGAAAGTGTTGTCTTCTCAAATTTGT
GCTCTACCAGATGGTTCCCACATGATGGAGCTTGCTATTAGAATTATACAATTTATGCTA
AATAAGCTGTCTCTGGACTTCACCAAGAATGGCTACCTAGTAGAGGTGTCAACAATGGTG
GTGGCAATAGCAAGGCAGTTTGCCATTTTGCACAATCAACTGAAATTTGAAGCACTTCAC
CTGCTTTCTGAGATATTCTCATCAAAATACTCGCAATCACTGTGCGATTCACTGCGTATG
ATGTCAGGGAAGAATTGGCCTGATTATGTGCGTGTTGGTATTGTTGATATTTTACAGAAC
CGAGTTGGT
>UniGene4742
GTCAAACGTGGCGGGTCACGGAGGTGGATGGCAAGAACCAACAAATATTCATCCATTAAC
TATAATCATATCTATGAAAGGAACTTAACGAACAATAACAACCCATCAAAACAACCTTCT
TCTTCATCTGTTGCTTCTTATTCTGCAATTTCTTCTCCAAATGCCTATAAAAACCATCTT
TCGTCTTCTTCTTCTCGGACCCACGGTCGTATGCTTGTTCTGACCCGACCTGCTGCTAAA
CCCGTTTCATCTGTTCCGAATACTTCTGTTTCGCCTTCTCCGCAAATCCCATCATCCACT
CAGCAATCATCTCAAGTGCACGTTTCGGATCAGAATCAGAATCGGAATCGTAACGAACCC
GATTCTGATCAGATTTCTCTCCGTCCTTTGGGTCGAACCGGGTCTGCTGGTTCTTCCTCT
CCGATTCTGTTTCACCCGGAGAGGGAGAAGGAAATTCTGTCGCCGAAGCCGAATAAGTTT
GTACCGCCACATCTTAGACCGGGTTTTGCTGGGAAGGAGGAGAGACCTGGACCAGAGGTT
TTTAGAGGGAAGGAAGTGAGTCCGAAGGTGCATCATCCACAATTACAGCAACAACAGCAA
CAAGGGTTTTTTGCGTCTTCCGATAGTGGGCGGCCAAAATCCGGTGGCTATGAGAGGATT
CGAAGAGGTGGTGCCGGCGAGTCAGATCTGGGTTTCATG
>UniGene4747
GTACAGAGTGATCCAGAGGATAGATTCTCTCCAAGGCCTGTGTTAGCGAGGACACCAGAA
GAAGTTCTTGCTGCTAAAGGGGTCAAGCCAACATTATCTCCTAATTTAAATACACTTGCT
CTGGTTGAGGCTGCAGGTGTGAAGCGTCTTCTCTTTTGTGGTGTTGGTTGCCAAGTGCAA
GCATTACGATCTGTAGAGCAACATTTGAACTTGGAGAAGCTTTATGTGTTGGGCACGAAT
TGTGTGGATAATGGAACTCGAGAAGGGCTGGACAAGTTTCTAAAGGCTGCAAGTGATGAA
CCAGAAACAGTTCTTCATTATGAGTTTATGCAAGATTACAAGGTCCACTTGAAGCACTTG
GATGGCCGTATTGAAGAGGTTCCTTATTTCTTTCTACCAGCAAATGATTTAGTTGATGTT
ATTGCTCCATCTTGCTAC
>UniGene4752
GAGATCAGATTATATTTCATGTTTCCTTTAACTAAAGATTACATTCAGAGACGTCGCAGA
TTACGTAGAGTTGCAATTCCCAACAGTCAAGCATTATCTTTTCTTGGTCGAGATCTCCGT
GAGGCGCATTTGCAAGTTCTTTTAGGGGGTGGTGGATATAGGTCAAGCAATGCAAATGTT
TCTAATGCAGCAGCTACTGATCCCTTCCTTTCATCACTTATTTTGAATTTCCCTGCATCT
GAAGCTGAAGAAATTTCAAAATCTGTGGTAACAACTGTGGAAGACACTCCGAAAACTTCT
TCCCCAGCATACATGTGGAAATCAAGTTTGGATCCTTCTTTGAGTAATGAAGAAAGGGAG
AAAAGAATGAAACAAGCGGCTGGAAGAGCTGGTTTCGTGCAAGACCTGCTTCTGTCTACT
CTACTAAGGGAC
>UniGene4754
AAGGAAATGAAAAACCGTCAACCTCATCGCAAACGTAATCATATCCTTGCTTCAATTCTT
TTTATACTGTGTCGCCAAAATGGTTTACCGCGTACTTTTGTTGAAATATGTAACGCTGCT
TCAATTAGGAAGCAAGAGATTGGAACTTATTATCGTCTCATGCTTAAAGTATTTGAAAGT
AATGGATTGGGTGATGGATCTAATGGAACTGTTGATTCTGCTGAATATTTGAAACGGTGG
TGTCAAAATCTTAAACTTCCACCACATATACTTAATGCAGCCATTCACGTTTATAGACAA
GCCAGTGAGTTAAATATTACTACCGGAAAATGTCCAGTATCGGTTGGAGCTGCTTCAATA
TGGTTATCTATACATGCATGGAATGAAACTAGAAGTTCAACTTATAGCCATACACATACT
GATGATGCAGAGTTGATAAAAGTAGAACATAAAGATGTTGCAACAGCTGCTGGTGTCGTT
AATGCTACTCTTGTTGGATGTTTCAAAAATTTATTAAGATTCAAGGAACAATTATTACCT
AAAGGATTTTTAGAGGAA
>UniGene4760
GTCCCTAGTACAGGGAGGACAGCTACAGAAAATTCTTATATGGAATTTGAAGCCAAATCT
GCAAGGGATGGGGCATGGTATGATGTTGGGACCTTCCTTTCCCATAGACATTTGGACACA
GGAGACCCGGAAGTATTGGTTCGCTTTACTGGTTTTGGATCAGATGAGGATGAGTGGGTT
AATATTCGTAAGAATGTTAGGCAGCGGTCTCTTCCATGTGAAGCATCAGAATGTGTTGCA
GTTCTTCCTGGAGACCTTATACTCTGTTTTCAGGAAGGTAAAGATCAGGCTCTATACTAT
GATGCACATGTTCTTGATGCCCAAAGGAGGAGGCATGATGTAAGAGGTTGCCGCTGTAGG
TTTTTGGTCCGTTATGATCATGACCTGTCTGAGGAAATTGTACAGCTAAGAAAGGTGTGT
CGTAGGCCTGAAACTGACTACAGGTTGCAGCAGCTTCATGCTGCAAATGACTCGACTACG
GACCAACAGAAAAACAAACAGAAAACTAGCATGGACCCTTCTACCCCCAATGTCCAAAGA
CTTGCCATTTCCACTGCTGAAACAATGCAGAGACAACGGAATGTTGCCACAACAGACCCT
ATTCCTGTTTTACATGCTAACATTTCACAACCTGCCAAAACCATGATTCCAGAGACAAAA
ACCGTCGAAACTAGCAACACCGGAAACATTGGAAATCTTAACGTTCTCTCCAGTACTAAC
AGTGCCAATATTGGGAATCCTCCGAGTGTAGTCAATGTAGGAAATATTAGTGTTCTTCCT
GCGGACGTAGTTAACTCTGAAGCAAGTGGTCCTGCTCCAAATAGTGTT
>UniGene4761
ATGGAGAAGCCAATACGTTTTTTCAAGATAGTTCTTGAATATGTTATTCAGGAGGGAAAA
CTAGACCTTCCCAAGAAGTTTGTTAGAAAGTATGGGAGTGCCTTGACAAGTCCAGCGACT
CTGACCGTCCCTTCTTCCGGTTCTGTATGGACAGTGGAGTTGTTAAAGGCCAATGGCAAA
GTTTGGTTTGCAAAGGGCTGGGAGCAATTTGCAAGCCATTACTCTTTAGCATATGGACAC
CTGCTAGTTTTCAGAAAGCTAGGACCGTCACTTTTTCAGGTGCTCATATTTGATAAGACT
GCCATTGAGATTGAATACCCACATGTTAGAATTGGTGCTTCAAATCCAAAGAGTGCTTGC
GAAATTCATGAGATAGAGACAGGAGACAGTGAAGATGATAGACCGATTTCCAGAAAAGAA
AAGAATAAATCAAATTCTTTATGTCCTCCTCCTGGAAAGAAGATGAGAATTGGTTCAACT
AGTAAAGCACCTGACGCTTCACCGTCTCGCAGCTTGCGTGCACCCATTCCTAGTCCTCAT
GGAACAAATCGCCAGGAAAGACCTTCATGTTTAAGAGGATCATCAGCACCTGAACAATCC
AAACATAGAGCTTGCAGTCCGAAAAATCCATTTTTCAAGATCACCGTG
>UniGene4762
TTGTTTCTAATGCCAGGCAGTAGGGGTTTGACGGAGGTGCCAAAGGATGTGGAATGGGAA
ATGTTGAAGGAAATTTGCCTGATGGATAATGAGCTAGCTGAGTTGCCAGAGGATGCCAAC
CTCCAAGCTCTATTCCTGCAAAGGAACTAGAAATTGAAAACTATACCTCACTCATTTTTC
AATTCTATGGTTGCTCTCCAAATCCCGAATTTATCCAGGACTGGCATCAAGTCTTTGCCA
GATTCTCTTTTCGGCTTAATCAAACTTAAAAAACAGTTTTTGAACCATTGTGAGCTTCTT
TCAAGATTAGCATCCAAAGTTTGAGAACTCAACCTGCTTGAAGTACTTGATCTTGAAGGG
ACAACAATCATGGCTCTACCGGCAGAAGTTGGGGAGTTAGAAAATTTAACATCCCTGGAA
GTTTCAATTTGTGAACCTATGAGTTATAGGAAATCAGAGCAGTTAGAAGTCGTTTTTCCN

>UniGene4765
ATGAGTGCTTATTTATTTGGGTACCCTATAATCTGTTTTTGCGACACGGACAGTGCACAA
AGCTCCGATGAGGAAAACGCGGCCATCGGCACTTCTACGGAATCACCGACCCGCCAAGAA
AGCAATAGCAATCCTAAGTTGGAATCGGGTTTGGTTAAACCCGACGATAAAGCTTCCGCG
AAGCCGGAAGCATCTTCTTCGCGAGACGACAAAGGGAAGCGTCCATTAGAATCGGCGCTT
CCCTTTGTCGACCAAGACGCGGTTTGGAATTCTATGGATCAATCAGAAAAGCGAAAACAA
GAAGAAAGGGGCTCTGACTCTGACTCTGGCTCTAATGAAATGAAAACCGGTGCGAACTGG
ACCAGCGAGTGGGTAACAGAACAGGAAAACAAAATTGGTGACGAAATAAACCACTTAAGA
GGAAAGGAACACATGCGCCCTCTTGCCCCATATCGATTACAAGAAGTAGTCGATATGCTC
GGGGACCGCTATGATATAGAGAATTATGGAATTATCTTAAACGATCTGAAAGAAAAAGGA
GTAAACAGTGACTACTATAAGGCTTCAAAAATCGATAGAGACCTCCCTTCCGAAATAGAA
GCACGAACC
>UniGene4768
ATGACCACCAGCATCCACATCAACGCCCTAGACGGCATAATCAACGTTAACTCCCTATTC
ACTTTCGCCGTCTTCCTCGGCCTCGCCTGGAATCCGTCGGACCCCAACAACTCCCTCATC
ACCAACACCGCTTGCGCCGCCAGCTCCTCCATCGTCGAGAATATCGTCGCTTTTCATGTC
TACTCTTTTAGCTCATTCCTTTTCTCTAGCCTGATCGCAGCTGCACTCAAGCAAGCTCTC
AAGATAGCTAAAACCTCTCACTTTTCAGCTCATTTCAATCACTTACCTGAGTTCTTCTCG
CACATCCATAAAGATCTGATTCGGGTCGGGATGCTGGTTTCGGGTGTTGGGTCGGCCACC
GGTTGCGTGTTTTTGATGCTGGCTTTGATTAATGTAGTTCAGTTCAAGCTTGGAACTTTG
GGTTGTGGAAGTTCACATAGCTATCAAGCAGTTGTGCCTCTTGTAATTCTTGTACCCATT
GCTCTTTTACTTTATGTTTGTATGGTTTTGTATGCTTTTACTCGC
>UniGene4772
ACTGTGAAACAGTACCTCAGTGAGTTGGATGGCCTTAGATCGCAACTTGCAGCCACGAAA
GCAACTGCAGATGCAAGTGCTGCATCAGCTCAGTCAGCTCAGCTTCAGTGCTTAGCACTG
CTAAAGGAATTAGATGTAAAGAATAGTTCATTAAAAGAGCATGAGGACCGTGTAACTAGG
CTAGGAGAGCAATTAGATAGTTTACAGAAGGATCTTCAGGCTAGGGAATCTTCTCAAAAG
CAATTGAAAGATGAAGTTCTTAGAATTGAGCAAGACATCATGCAAGCTATTGGCATGGCT
GGAGCTGACAAAGACTGTGAACTACGAAAATTGTTAGATGAAGTTTCGCCAAAAAATTTT
GAGAAAATCAATAGACTATTGGTTGATAAAGATGAAGAAATAGCGAAATTGAAAGACGAG
ATAAGAATTATGTCTGCACATTGGAAGTACAAAACCAAAGAATTGGAAACACAGTTAGAA
AAGCAGCGGCGTGCTGATCAGGAGCTGAAAAAGAGGGTGTTGAAGTTGGAATTTTGTCTT
CAGGAAGCTCGTTCTCAGACTCGAAAGCTCCAAAGGGTAAGT
>UniGene4786
AAATCGTTAGAGATTCAGTATTCTCGTTTGGCTGCTGCGATGATAAAATCTGTTCTTCTT
CGTTCTTGTTCCTCTCCTTTGCTCATCGAAGCTAAGGATTTTCATTGTTCGAATGCTTCC
ATGAAAGCTTTTTCAACAGTCACTTGTTCTACTTCTCCTTCTCCTTCCTCTTCAAGGAGC
AGTTCTTATATTCCTAAGCTCGAGCCATTTAGCCGAACCAAACTCGAAAGAGCCGTCAAA
GAACCGCCGTTGATTGAGAAGTCTGAGAATGAACTAGCCGATTATTGTTCAACGCTTGAA
GGAGACGATTCGTATGGCTGCTGGAGAGCTTATTTTGAGTTGAAGGATTTGGAAAGAGAG
TTGCCAAAAGAAGATGTAGAGAAGTTGATTCTTCAATCTGGTGGAGTGAAGTCCTTAATT
GGATGCTTACATGGAATTTCAGCAATCCACAAAAGAAAGAAGAATGGTTCTAGTTTCATG
GCACCAATATCTTTGGAGAAAGAAATACAGAGATCATGTCCAATACCTGATGGATTGCCA
AAATCAAAAGAAGAGCTTGCAGAGGAAGAGAGAGCAAGAATGCCAGATTCAGCCTATACT
AGATTGCTGCGGACAAAAGGAACATTTCCCGCTTGGTACTCTCCTGCTCCGGACCATGAC

>UniGene4787
ATGTTGAGAAGGGTGTTGGTGAACCAAGCTTCCACTTACCGATTTTTGCTGTCAAACAAA
GCAGCAACTTCTTCTTCTTCTCCGTCATTTCCTTTGCTCCGCAAAACTCTTATTTTCTCC
CATTTTTCATCTTCATCTTCTCAATCAGAAACCCCTAGCATTACTTTCCCCGAACACTTG
GTCAACCACGATGCCCAATCCACCACCACCATCTCCATTGACCGCTCTGGCCTTCATAAT
CCTCCTGAGGATTCTCATGAACCCGCTTCGGAGTCAGAGCTTGTGAAGCACCTTAATGGC
ATTATCAAGTTTCGAGGGGGCCCAATTACCGTGGCAGATTACATGGAAGAAGTTCTGACA
AACCCTAATGCGGGATTCTACATTAACCGAGATGTGTTTGGGGCAGAAGGTGATTTTATA
ACATCTCCTGAAGTTAGCCAGATGTTTGGGGAGATGATTGGTGTATGGGCCATGTGTTTA
TGGGAGCAAATGGGACAACCAAAAGAAGTGAACCTGGTTGAGCTTGGTCCTGGACGAGGA
ACTCTCATGGCTGATCTTCTACGTGGATTCCCTTCTGTTCTTTTTGCTGAGAAAGTAAAA
TTTTACATGTAGGGTGCATCCAAATTTAAGAGCTTCACTGAATCATTGAACTTGCACATG
GTAGAATGCAGTCCTGTGTTACAAAAGCTTCAGTATCACAACTTAAAATGTGTGGATGAA
AGTAGTAGGGGTGATAGTGTTGATAAAAGAACTATTTGCTCATTGGCAGACACACCTATA
TCATGGCATGCTACATTGGAGCAGGTTCCACCTGGAGTGCCTGCAATCATCATTGCCCAT
GAATTTTATGATGCTTTACCGGTTCACCAGTTTCAG
>UniGene4801
CGAAGCTGCTCGACTGCTGCTCCATTTAGGCAACTTTTCAGAAGTGGTGTCTTTGTTTTG
ATTTTCAATCTCCTTCAGATGGCTTTGGTTGTAATCTGTGGGCAGCCATGCAGTGGGAAG
TCCACAGCTGCACTTTGCTTATCTGAAGCTCTCAAAGAATCAGAATCTAAATTAAGTATT
AGAGTCATTGATGAGGCTTCGTTCCATCTTGATCGTAATCAGAGTTACGCCAACATGACT
GCGGAGAAAAATTTAAGAGGAGTTCTCAGGTCTGAAGTTGATAGATCTGTCTCAAAAGAC
AATATAATCGTAGTAGATTCTTTGAACAACATCAAAGGCTACAGGTATGAATTATGGTGT
TTGGCTCGTGCTGCAGGGATAAGATATTGTGTGCTATTCTGTGATATGGATGAAGATCAG
TGTCGAGAATGGAATGAAAAACGGGTAGAGAGGGGAGAAGCTGCATTTAATGGTGTCATA
TTTGAGGACCTGGCCAGAAGGTTTGAGAGGCCGGACAGAAGAAATCGATGGGACTCTCCT
TTGTTTGAGTTATGGCCATATAAGGATGGGATTCAGAAATCTTCTGCAGCCATTTTAGAT
GCTGTTTCATACTTAACAAAAGAAGCGGACTTGAAATCTCGAGATGTCAAAATTTTACAA
CCAACCATTGCAACACAAACTACACGGTTTTCGGAGGCTAATTCTCTTTATGAGCTGGAT
AAGGCAACCCAAGAGGTGATCAGTGCGATTGTGGAAGCGCAATCCCAGGCCATTGGGACC
CCACCAAATGGTGTTTCTATTGGTCAGGGTCTACCACTTCTCAATATTTCAAGATCTGTA
GGGTTGCCAGAGCTGCGGAGATTGCGGCAAACTTTCATTAAGATGACAAGTCAGACAAGC
TTGAGCGGGCGACCCCCACCCTCGGATGCAGAGAGTGCGAGAAGGATGTTTGTGGATTAC
TTGAATTGGGAACTTGGAACTGCT
>UniGene4803
TTCTCCTTTTCAGCACAAACATCAGGAACTACGGTCACCTTTATGATAATTGAAGGATGT
GTCGTTACTGTTGCATCTGTTGGTGATTCCCGATGCATTCTTGAATCTGCTGAAGGTGAT
ATCTATTACTTGTCAGCAGATCATAGGCTTGAATGCAATGTGGAGGAGAGGGAGCGAATC
ACTGCTAGTGGAGGCGAAGTTGGGCGACTAAATACTGGAGGTGGTTCAGGGATTGGCCCT
TTAAGATGTTGGCCCGGTGGTTTGTGTCTTTCACGATCTATTGGAGATGTGGATGTTGGG
GAATATATTGTTCCTGTTCCTTATGTGAAGCAAATTAAGCTATCCTCAGGGGGTGGTAGA
CTTATTATTTCAAGTGATGGTGTCTGGGATGCTCTATCTGCAGAAGCAGCTCTAGATTGT
TGTCGTGGGATGCCAGCTGAAGCTGCTGCTGCACAAATTGTCAGAGAAGCTGTACAGTTT
AAGGGACTTAGAGATGATACAACCTGCATTGTGATTGATATATCACTACCCGAAAAGGCA
CCTGCTCCTGCGCCAGCACCAACTACAAAGAAGCAGATGAAAGGAGTGCTCAAGTCCATG
TTTCGCAAAAAA
>UniGene4806
ATTTCTGAAGCAGTTCCAGAAATTACAAAAGGTCTATGTTGTTACTTCAACAAGGCTATG
CCAGTGATGCTTCTCTACAAAAGTGAGCGTCAACAGTATACTGATGCAATTAAAGATGAT
GTCTCTCCTTCAGCTATATATGGTGCAGAGCATCTCTTACGCCTGTTTGTTAAGTTGCCG
GAGTTATTAGACTATGCAAACATTGATAAAGATACACTGATGGAATTGCAGCATAGACTT
GTCGATTTTCTCAAGTATGTC
>UniGene4809
GATTTTGACATTAAAGATGATGTGCATGGATCTGCGCTTCACGCTGATGACTTTGGTTAT
TGTTGGTCGGGAGCACGGGCCACAGTCGGCATTTGTGCTGGTAAGTATTGTTTCGGCTGT
AGAGTAACAGCGGCTCAACCCTTAAATCGGGACATACCGCCTGATGAGGAACATCTGTGT
AAAATTGGCATCTCAAGAGGAGATGATCCAATAGGGAAGCTTGGGGAGACACCAAATAGC
TTTTGCTTCTGTGGTAAAGTTGGTGATGAGGTGTTACTTTCAGTTGATCTTGAAAGTAAA
CCTGCATCTTTAGTATTTTCAAAGAATGGGACTGAGGAATGCAAGAAATTTGATGTCGGT
CCAAGTGGGATTGGTGTTGTTGATTCACCCACAAGAAATCTGCTATGGGAATCTGCACTG
TTTCCTCATTTTTTGTTGAAAAACGTAAAGGTTCAATTGCATTTCAGTGTTGGTGATGGA
CTAGTTCCTGCACAGGGTTACAAACCCTGGGACTTAGCTTTTGACGATTGCAATGCCATA
ATAGGTCCCGATTTTCCTAATGATTGTGAGGTAATTATGATGGTTGGGTTAAGAGGTTCT
GGTAAGACTACTTGGGCTGAGAGGCATGCGAAAGAGCATCCAGGAAAAAGATATGCTTTG
CTTGGTAGATACTCGGTTTTGGATCAAATGAAGGTT
>UniGene4812
ATGAGCTTTCAAGATCTCGAGGCTGGACGACCTTTGGCGGCTTCGAGGAGAAACAACCTG
ATCAACGGCAAGACAGATTCCACGAAAGATGTTGTCTCTGGTATCTTCCAGATTAACACC
GCTGTTTCAACGTTTCAGCGGCTAGTCAATACCCTTGGTACTCCCAAAGATACCCCTGAG
CTCCGGGAGAAGCTGCACAAGACGAGGCTACATATAGGCCAGTTGGTGAAGGATACTTCA
GCAAAACTTAAACAAGCCAGTGAAACCGATCATCTTTCCGGAGTTAGTCAAAGCAAAAAA
ATTGCTGATGCTAAACTTGCTAAAGATTTTCAAGCAGTTCTAAAAGAATTTCAAAAGGCT
CAACGGCTTGCTGCAGAGAGGGAAACAGCGTATACACCTTTTATTCCCCAAGCAGTTCTT
CCTTCA
>UniGene4826
AGATATCCTTCTTTCAATGCAAGAAGGGATATGGGGAAAGGTGTATTCAAAGTGGGAATG
CTTTTTAAGAATGTAGAAGAGTTCAAGAAGGCTGCTAAGGAGTATGGAATTAGGACTAGG
TGGGAAATTAGAATGCCTATAAATTGTAAAGAAAAAGTTCAAGTTAAGTGTCCTAATGAA
AATTGTAGTTATAAAATGTTTGCTTCTAAACATCACCCCAATGATCCACATGACCCCACA
TTTCAAATAAAGAGTGGTTGTTTTATGCATAATTGTAAGAAAGTGCATAAGAATTTTCAT
TGCACTTCAGAGTGGATAGGCATGCAGTACATAGAGGATTTCAGAGTGAATCCTAAATGG
GAGTTGAACCATTTAATTGCTAAAGTGTCTTCTGATTGGCACTATAATATTAGTTATTTG
AAGGCTTGGAGAGCAAAATGTAAAGCCTTGGGGTTGATACATGGGGATGAGAGTAATCAG
TTTATTAAACTCCATGATTATGCACTTGAATTATTGAGAACCAATCCTGGTTCCACAATA
ATGCTTAAGAGGGACATGGGTGTGTTTAGGGGAATTTACATATGTTTGGAACCATTGAAG
AGGGCTTTTAAAGCACATTGTAGGCCACTAGTTTGCTTAGATGGATGTTTTCTCAAAGGT
ACATATGGGGGGCAGTTATTAACTGCTGTAGGTATAGATCCCAATGATTGTATTTTCCCA
ATAGCCTATGCAGTATGTAAAACTGAATCCACAGAGACATGGCAATGGTTTCTGGAGCTG
TTGAAAGATGACTTGGAGATTGTGAATGACAAAGCAATCTGCTTTATGAGTGACAAACAG
AAG
>UniGene4829
GCAGAAGTGAATTATTTAGGTCAACTCAGTCATCATAATCTTGTAAAGCTTATTGGATAT
TGCTGCGAAGATGAGCACAGGTTATTGGTCTATGAGCACATGGCAAGTGGGAGCTTGGAG
AAACATCTTTTTCGTCGAGTGGGTTGCACTCTGACTTGGTCAAAAAGAATGAAGATTGCC
TTAGATGCTGCAAAAGGACTTGCTTTTCTTCATTGTGCAGAAAGATCTATCATATACCGC
GATTTTAAGACATCCAACGTCCTACTGGATGAGCATTTTAATGCAAAGCTTTCAGATTTT
GGGCTTGCAAAAGATGGACCAATGGGAGACCAAACACACGTGTCAACGCGTGTAATGGGT
ACTTATGGATACGCTGCACCTGAATATGTAATGACCGGCCACTTAACAGCTAGGAGTGAT
GTTTATGGTTTTGGAGTAGTTCTACTTGAATTGCTTCTAGGAAGAAGGGCCTTGGACAAG
AGCAGACCTAGCCGAGAACACAACTTGGTTGAGTGGGCTCGTCCAATTCTGAACCACAAG
AAGGTTTTAAGAATCTTAGACCCTAGGATGGAAGGGCAATATTCAGTTAGAAATGCACTG
AAAGTATCCAATTTAGCATACCAATGCCTCAGCCAAAATCCAAAAGGGAGACCTATAATG
AGCCAGGTGGTTGAACTACTTGAAGCTATTCAGACAAAGGATGAAGATATAGTGATCCAA
AGCAATGAAAAACCGGTGACTCTTTATGAAGACCCAGGGCTTTCTCCTTATACTCAAGAT
AAAAGAAAACCGAAAAGTAGTGAAAGAGACAAACCAACAAATGGAAGAGGCAACAGTGAA
CCCCAAACAAAG
>UniGene4837
ATGAGTGCTTATTTATTTGGGTACCCTATAATCTGTTTTTGCGACACGGACAGTGCACAA
AGCTCCGATGAGGAAAACGCGGCCATCGGCACTTCTACGGAATCACCGACCCGCCAAGAA
AGCAATAGCAATCCTAAGTTGGAATCGGGTTTGGTTAAACCCGACGATAAAGCTTCCGCG
AAGCCGGAAGCATCTTCTTCGCGAGACGACAAAGGGAAGCGTCCATTAGAATCGGCGCTT
CCCTTTGTCGACCAAGACGCGGTTTGGAATTCTATGGATCAATCAGAAAAGCGAAAACAA
GAAGAAAGGGGCTCTGACTCTGACTCTGGCTCTAATGAAATGAAAACCGGTGCGAACTGG
ACCAGCGAGTGGGTAACAGAACAGGAAAACAAAATTGGTGACGAAATAAACCACTTAAGA
GGAAAGGAACACATGCGCCCTCTTGCCCCATATCGATTACAAGAAGTAGTCGATATGCTC
GGGGACCGCTATGATATAGAGAATTATGGAATTATCTTAAACGATCTGAAAGAAAAAGGA
GTAAACAGTGACTACTATAAGGCTTCAAAAATCGATAGAGACCTCCCTTCCGAAATAGAA
GCACGAACC
>UniGene4838
GTGCAGGGTTCTGAGGTTCAGTTCACATCTTCCTCTCAATGTACGTATCCTCGGAGTCCT
GCCATGGCTCTTGGTTTGACTTCAGCTGTGGCACTTATGATGGCTCAAGTGATTATTAAT
GTCTCAACTGGTTGTATTTGTTGCAAAGGAAGTCGTCAACCGTCAAACCCAAATTGGACA
ATAGCATTGATTTGCTTTGTTGTGTCCTGGTAATTCTCATTGACAATT
>UniGene4842
TACGAAATTTATTCCTCTTACCGGTTTAGGGTACTCGGTCCTGAAGTCAGGATTTAGGAT
AATCTGGGAGAGAAACATATAATTATTTTTTAGAATCATCTTCGGTTCGGGTTGAACTTC
CCTCTACACGAGGCCATTGTCGAATTCCTGAACTTGACAAAGATGGCGCATTGTCAAGTT
GCTTCAAACAGTTTTCGGATGCTAAATTGCGTCATTGCTGTGGCTCGCAAGTATAACGTC
TTTTTCAACGGAAAAGTGTTGCTGGGGTTATTTAATATACATTGTCAAAGGTTGCAACGG
TAACATGAATATAGTTTCATCTCGCTGTCAATGAAGACAGACTAAACTTTGTTTAGGCGG
AAGGATGGGTCCAACTGTGGCGAGTGGGTCCAAGAATTCCTGATAGTGGAATCGGATGTG
GGGTTCCTGGTAAGGACATCATGGAAC
>UniGene4851
AAAGAAAGCCTTGTATGGTTAAAACAAGCTCCAAGAGCTTGGTATGGAAGGATGGACAAT
CATCTCATGCAACTTGGCTTTAGCAGAAGTTAAAGTGAAGCTACCTTGTATGTAATAAAC
ACAGATGATGAGTTCTTAGTTGTTTCAATTTATATTGATGACATGCTTGTGACAGGTAGC
AAACTTGAACTCATTCAAAAGTTTAAGAATGAAATGGAGAAAGTCTTTGAGATGACTGAT
CTAGGAATTATGAAGTATTTTCTTGGGATGGAGGTGCTACAAACTAATGATGGATTTTTT
ATAAGTCAGCAGAAATATATTTCTGATATTTTACACAGGTTCAAAATGCAAGAATGCAAA
CCTGTAAGCACTCCTATTTCTACTGGTTTAAAGCTTGGCAAGGATGAAAATATCGAAAAA
GTTGATGCAAGTCTCTATAGAAGTTTAATCGGTTGTCTCCTGTATCTTACGGCGAGCAGA
CCTGACATTCTATTTGCTGTAAGTTTGCTTTCTAGGTTCATGCATTCACCTAGGGAAACT
CACTTCACAGCTGCCAAACGGGTGTTAAGGTATTTAAAAGGGACCAGCACATTTGGAATA
TTTTTTCCTTCAGTTGCAGGGGAGAGTTTGGTGCTGGTTGGTTACTGTGACAGCGATTGG
GGTGGCTGTATTGATGATTCAAGAAGCACTTCTGGATACATTTTTTCATTGGGCACAAGT
TTTTTCAGTTGGAGCTCAAAAAAACAAGAA
>UniGene4860
ATGGCACAAGTGCTCTCACTCCATCTCAATCTCTTCACACATTCCACCAAAAATGCTCCT
TCGAACCCACGCAAGTTCTTCAAGAGAACTGATAAAGCTAGCAAGTCAATTTCTTCTCCA
AAGAAACGTCCTCTCACTCACTTGCACAAAACCCAGAAATTGAATTTGGAGATTTCTCCT
CATAGAGCTGTATCTGCAGTGCGGCTGATGAGAATAGAGAAGGGTGGTGCATTTGCTGAT
CTTTTGAATGAGAAAGGGAAAGGTTCTGGTGAGAATGAAATGGGATATGTGGAAAGAACT
CTTGGTTTTCGAACCAAGGACTTGGAAGATCGTGATCTTAGATTGGTCACAGAGGTGGTT
GGTGGCACTATTAGATGGAGGCGATATCTTGATCATTTAATTTGTTCATTGTGCCATGAT
GAGAACACATTTCAGAGCATGGAACCTCTTCTCTTGCAGATCCTACGAATTGGTTTTTAC
GAGATTCTCAAGCTAGACATGCCACCATATGCTGTTGTAGATGAGAATGTGGAACTTGCA
AAAGTTGCGCTTAGGCCTGGTGCTGGAAACATGGTCAATGGCATTCTGCGGAAGCTAGTG
GCACTTAAGGAAACTGACTCTCTTCCTCTTCCCAAGTTGGACGGTGATGATCGCTCACAA
GCACGTGCTCTTGCCACTCTTTATTCTCACCCCGTGTGGATGGTAAGGCGCTGGACAAAA
TATCTTGGGCAAGAAGCAGCAATTAGATTGATGATGTGGAACAATAGTGAGCCGAGTTTC
AGTTTGAGGGCAAATAGTGGGAAAGGTGTGACAAGAGAAGACCTTGTGATGCGGCTGAAT
TTGTTGAAGGTTCCTTATGAGCTTTCCATACATTTGGATCATTTTGTCCGCATCAAAACA
GGATTGCAGGTATTTTTC
>UniGene4865
GTACAGAGTGATCCAGAGGATAGATTCTCTCCAAGGCCTGTGTTAGCGAGGACACCAGAA
GAAGTTCTTGCTGCTAAAGGGGTCAAGCCAACATTATCTCCTAATTTAAATACACTTGCT
CTGGTTGAGGCTGCAGGTGTGAAGCGTCTTCTCTTTTGTGGTGTTGGTTGCCAAGTGCAA
GCATTACGATCTGTAGAGCAACATTTGAACTTGGAGAAGCTTTATGTGTTGGGCACGAAT
TGTGTGGATAATGGAACTCGAGAAGGGCTGGACAAGTTTCTAAAGGCTGCAAGTGATGAA
CCAGAAACAGTTCTTCATTATGAGTTTATGCAAGATTACAAGGTCCACTTGAAGCACTTG
GATGGCCGTATTGAAGAGCAAATG
>UniGene4882
CCAACGAGAATTATGGCGTTGTTTGCCAAACTATACCGGTCATCTTCCGTAACCAAAGGA
CATTGTCTCCTCCACCGCTTCCGCTCCATGAGCAATATCCCGGAAAACACTGTCTACGGT
GGACCAAAATCCCAAAACCCTGACCAGAGAGTGACTCTTACTCACTTGAGGCAAAAGCAC
AAAAAAGGTGAGCCTATAACTGTCGTCACATCCTACGATTATCCTTCCGCGGTGCACCTC
GACACAGCTGGAATTGACATTTGCTTAGTCGGAGATTCAGCTGCTATGGTGGTTCACGGT
TATGATACCACTCTGCCTATATCTCTGGAAGAGATGCTTGTCCACTGTCGCGCCGTCGCT
CGCGGTGCCAAGAAACCCCTTCTTGTTGGTGACTTGCCGTTTGGCACCTATGAGTGTAGC
GCCAAACAGGCGGTGGATACAGCAGTACGGGTCTTGAAGGAAGGAGGAATGGATGCGATC
AAATTAGAAGGAGGTTCACCTTCTAGAATTACAGCTGCCAAAGCTATAGTGGAAGCTGGA
ATTGCAGTTATGGGTCATGTAGGACTCACTCCTCAGGCGATCAGTGTTCTTGGGGGATTT
AGGCCTCAAGGAAAGAATGTTTCTAGCGCTGTAAAGGTTGTGGAGACTTCATTGGCTTTG
CAGGAAGCAGGGTGTTTTTCTGTTGTTTTAGAATGCGTACCTCCTCCTGTGGCTGCTGCC
GCAACTTCGGCTCTTCGAATTCCCACCATCGGCATTGGAGCAGGGTCTTTTTGCAGTGGC
CAGGTT
>UniGene4885
GATTTTGACATTAAAGATGATGTGCATGGATCTGCGCTTCACGCTGATGACTTTGGTTAT
TGTTGGTCGGGAGCACGGGCCACAGTCGGCATTTGTGCTGGTAAGTATTGTTTCGGCTGT
AGAGTAACAGCGGCTCAACCCTTAAATCGGGACATACCGCCTGATGAGGAACATCTGTGT
AAAATTGGCATCTCAAGAGGAGATGATCCAATAGGGAAGCTTGGGGAGACACCAAATAGC
TTTTGCTTCTGTGGTAAAGTTGGTGATGAGGTGTTACTTTCAGTTGATCTTGAAAGTAAA
CCTGCATCTTTAGTATTTTCAAAGAATGGGACTGAGGAATGCAAGAAATTTGATGTCGGT
CCAAGTGGGATTGGTGTTGTTGATTCACCCACAAGAAATCTGCTATGGGAATCTGCACTG
TTTCCTCATTTTTTGTTGAAAAACGTAAAGGTTCAATTGCATTTCAGTGTTGGTGATGGA
CTAGTTCCTGCACAGGGTTACAAACCCTGGGACTTAGCTTTTGACGATTGCAATGCCATA
ATAGGTCCCGATTTTCCTAATGATTGTGAGGTAATTATGATGGTTGGGTTAAGAGGTTCT
GGTAAGACTACTTGGGCTGAGAGGCATGCGAAAGAGCATCCAGGAAAAAGATATGCTTTG
CTTGGTAGATACTCGGTTTTGGATCAAATGAAGGTT
>UniGene4888
TTTATTTTGTCTCTTAAGGATGAAGTTGTTGATAATATTGAGGCTAGGATTGCTGCATGG
ACTTTTCTCCCCCAAGGTATCCTGTCTTGTGCTTTTCACTGTTTGCATCTCAGTAAATCA
TGAGCAAGGAATTTTTGTGTCATCTCTTCCTTTTTCTTATCAGAGAATGGGGAGTCCATG
CAAATACTGCACTATGAGAATGGCCAGAAGTATGAACCACATTTTGATTATTTTCATGAT
AAGGAAAATCAAAAGCTGGGTGGACATCGGATCGCAACTGTGCTGATGTATTTGTCTAAC
ATTGAGAAGGGTGGGGAAACAATCTTTCCCAATGCAGAGGATAAAACATCTCAGCCAAAA
GACGATAGCTTTTCTGAATGTGCTAAAGGTGGCTATGCAGTGAAACCCCGTAAAGGCGAT
GCTTTGCTGTTCTTCAGTCTGCATCCTGATGCAACTACCGACGAAAACAGCTTACATGGG
AGCTGCCCAGTTATTGAGGGTGAGAAGTGGTCTGCAACCAAATGGATTCATGTGAGGTCC
TTCGACAAGTCTCAGAACGAAGATGATGGCTGCTCCGATCAGAATGAGAACTGTCCTTTG
TGGGCAAGGGTGGGTGAATGCAACAAGAACCCTATCTATATGGCCGGTCCCAACGGCCAC
TGCCGGAAAAGCTGCAATGTGTGCACATCGTAG
>UniGene4893
GCTGTTGATGTTATGGCACAGACCATGGAAAGAAATGATGTTTCTGAGTTGAAGAAGGAG
AAACATCGGGAGTACGAGGACAAATGTCGTGAAAAATTGTCAACTAGTGAGGCTAGTGAG
GTACAGTCAGACTCTGAAGTTGTGGTGCCACCCTTAGCAACAGCACAGGAGAGTGATAGT
AATGCTGTTGGTGTTAGTGATACACATGATGGTCCTGAAAATAGAGTTGATGAGAAACCC
ATTGAAGAGGAGAAAATGCTTAGTTATAATAGGAAAATAACCGTTCTGTATGAGCTTCTT
TCAGCTTGTTTGGCTGATAAACGTGAAGATGATAAAAAATGTACCCGTCGAAGAAAGGGT
TATGATGCTCGACATCGAGTGGCTCTAAGATTGCTGGCAACTTGGCTTGATATCCAGTGG
ATAAAAATG
>UniGene4894
ATGGATATAGACGATTTTCGATCCATTCTCGAAAGTTCAGGCGTTGACGTTTGGACTTTT
ATAGATACGGCGATTATGGTGGCGTCTTTGGATTTTGGGTCTGAATTGAAGCAACGAAGA
GATAAGATTGTTGAAATGCTATATTCATCATCAGTTGATCGGTGTAGGAACTGTAATTTT
GATGCTGGTCATGAATTGAAAGAGAGTAGTCATGAAAGGAAACTTGTTGCCGGAGGAGGC
TGTGGTGGTGGAGGTGGAAGTGGAAGTGGGTCGCCTTCAACTACACCAAGGTCTATTCAA
GGAGATGAAGATGATGAACTTGATGATGAATTGGATCCTTATGGTGGATTACTCGATGAT
GAACAGAAAAGAATTTTAGAGATCAAACAACTTATTGAAGATCCTGATCAG
>UniGene4913
CTGCTAAATTGTTCTTTCTCATTCTACTTATTTTCATTCCAAGTGCATGAGAAGTCTATT
CTGCTGCCACTTCTGCCTGCAAGTCTACTAGCTGTGGAAATGCGTGGTCCGTTCAAGTTA
TTGATGCATTATGCACTGTTTTCAATGTTTCCACTTCTGTGTCGGGACCAATTGATTATT
CCATATATAGCCCTTTATGCTCTCTTCTTCCTTCTTTATCATACACCACGCGGTAGAAGG
GATGTTAAACTAACTCATCAATCTGCTATTCCCATTTCCCTCTCATTTGTGTTGACCTTT
TTGTACATGTGCTCTCTTGTTCTTCACGTCATTTACTTGATTGTTCATCCCCCAGAGAAA
TACCCTTTCCTTTTTGAAGCCATGATTATGCTCCTCAGCTTTTCTCATTTTGTGTTGTTT
GTTTTTCACACCAATTCAAGGCAATGGATGTTGTCAAAACAAGATAAAGAAAAGAAACTA
AAT
>UniGene4919
GCTTTGGGATGGTGGCTGATGCTGCTGGGTGTTCTTCGATTAGCATCCGTATGGTTCGGT
TTCTTCGACATTTGGGCTCTTAGGCTCGCCGTCTTCTCCAATACTACCATGACTGAAGTT
CATGGGAGGACTTTTGGCGTTTGGACACTTCTGACTTGCACTCTTTGCTTTCTTTGTGCA
TTCAACCTTGATAACAAGCCCCTTTATCTGGCTACCTTTCTATCATTTGTTTATGCTTTG
GGTCACTTCCTGTCTGAATACCTTAGATATCATACCATGGCCATTGGGAATTTGACAACG
GTGGGCATTTTTGCAGGTACGTCAATAGTTTGGATGCTGATTCAGTGGAATGCACATCAA
AAGTCA
>UniGene4920
GGGGATAGAAACACATATTTTTTTCATAGGAAGGCTAATGGGAGGAATCGAAAGAATGCT
ATTTTCAAAATTCAGGATGATCAGGGACAATATTACTTTGATGAGATGGAGATTAGCAGG
GTGATGATAGATTACTACCGGGATTTGTTTTCCTCTAATGGGTCACCAGATTTTAGTAGT
GCTTTGGATGTTATAGAGACAGTGGTGGATGCGGATATGAGTGTCGAGTTCCTAAAGCCA
TATACAAAAGAGGAAATCAAGGCTACTCTGGATCAAATGCCACCAAATAAAGCTCCTGGT
CCTGACGATGATAGTCTTGTTTTTTGCCTTGCTAATATGGAAGAAGCTACTCGTTTCAAG
CAGATTTTGAAAATTTATGAGTTAGCTTCGGATCAGAAAATCAATTTAAAAAAATCAGAG
ATATCATATAGTGCTAATGTTAAGGAATAGTCTCGGAGGTCTATAGAAGGGGTTTTGGGT
ATGCGAGGTATTTCTCATCATCATAAGTACTTAGGTCTTCCAGCAGTAGTGGGGCGGAAA
AAGAAGGAGGTGTTTTCTCATATTATTGATCGTGTTTCCCATAAGCTTAAAGGTTAGAAG
GAGAGGCGCCTTTCCATTGCAGGCTAGGAGATTATGTTGAAGTCAGTTGTACAGGTGATT
CTGACTTATCTAATGTCTTGTTTCATGTTGCCAGTTGATGTTATTGAATGCATCCAGTCT
TTAATA
>UniGene4926
CTTCTCCCAACGAGAATTATGGCGTTGTTTGCCAAACTATACCGGTCATCTTCCGTAACC
AAAGGACATTGTCTCCTCCACCGCTTCCGCTCCATGAGCAATATCCCGGAAAACACTGTC
TACGGTGGACCAAAATCCCAAAACCCTGACCAGAGAGTGACTCTTACTCACTTGAGGCAA
AAGCACAAAAAAGGTGAGCCTATAACTGTCGTCACATCCTACGATTATCCTTCCGCGGTG
CACCTCGACACAGCTGGAATTGACATTTGCTTAGTCGGAGATTCAGCTGCTATGGTGGTT
CACGGTTATGATACCACTCTGCCTATATCTCTGGAAGAGATGCTTGTCCACTGTCGCGCC
GTCGCTCGCGGTGCCAAGAAACCCCTTCTTGTTGGTGACTTGCCGTTTGGCACCTATGAG
TGTAGCGCCAAACAGGCGGTGGATACAGCAGTACGGGTCTTGAAGGAAGGAGGAATGGAT
GCGATCAAATTAGAAGGAGGTTCACCTTCTAGAATTACAGCTGCCAAAGCTATAGTGGAA
GCTGGAATTGCAGTTATGGGTCATGTAGGACTCACTCCTCAGGCGATCAGTGTTCTTGGG
GGATTTAGGCCTCAAGGAAAGAATGTTTCTAGCGCTGTAAAGGTTGTGGAGACTTCATTG
GCTTTGCAGGAAGCAGGGTGTTTTTCTGTTGTTTTAGAATGCGTACCTCCTCCTGTGGCT
GCTGCCGCAACTTCGGCTCTTCGAATTCCCACCATCGGCATTGGAGCAGGGTCTTTTTGC
AGTGGCCAGGTT
>UniGene4928
TGGAAAACTACCTCTCCTCTCCGATTTTCCAGAATCAACCCTCTTGTTGGTGTTTTGTTC
AATCTTAATAAGGGTTCCAATTCCAAACCTCAGCTTATCGTCGTTGGCGGTGTTAGATTT
ATTGGTAATTTGGTCGACATTGAAGAACGATTGGCTGTTGAAATTTATAACCCTAATTAC
GATTCATGGAATCTCGGCCCTCCTTTACCTGCTGATTTTCGTTCTGGCAATTCATCTCAG
ACTCTATCTTCTGCTTTATTCAAAGGTAGATTTTATGTCTTCGGAATATACACTTTCTTC
GTGTCGTTTTTTGATCTGGGTAATCTCGTTTGGAGTCAAGTTCAAACATTAAGGCCACCT
GGTGTGCTTTTTGCATTCTTGATCCCTTGTCAAGAAATGCTTATATTAGCTGGTATGTGT
AATGGGCCAGGAGGGCCATCTTTCAATTTATGGAAAATTGATGAGAAAAGTATGGAATTC
AGTGAAATTGCAATTATGCCTCAGGAATTGCTTTATGGGTTGGTTGATATTGAAGAAGAT
GATAAATTTGCTAGCTTGAAATGTGTTGGAATGTGGAACCTTGTTTATGTATTCAATGAG
GAGTATCATAAGAAATATCCTGCTTGTATTTGTGAGATCATTAGTGAGTCTGGGAAGTGT
AGATGGAGGAGAGTGCCCCAATTGCCTTTACCTGTTAACAAGTTTCACAAAGTTATTAGC
TATTGTTCTATTGTTTTGCCACAAAATATATTTATAGGCGACGATGATGAAGAAGAAGAA
ATTGGATTGGTGGAGCCTATGACTGAT
>UniGene4934
CCACCAAAATTTTCTGAGTCGATGGCAAAAGAACCACAAGATTCGACTCCAAAAATCTCA
GATGGATTTCTCACATGGCAAAAATCAGATCGTTTGCTACGAGGATGGATCATGGGAACC
TTGTCCGAGGAGAGTCTTGGACTTGTTATTGGTCTATCTACAGCACAGGGGATTTGGGAT
GCACTCAAGGAAGCTTATGCGCAAGAATCACAGGAGCGTGAATTTACGCTCAAACAACAA
CTCTCTTATCTTCGCAAGAAAGAGACAACAACAATAACAGATCATATCCGGACATTCAAA
GGTATTTGTGATAATTTGGCAGCAATTGGGAAGCCAATATCAGACAAAGAGAAAGTTTTT
TCTTTGCTTACGAGCTTGGGCCGACAATATGAGAGCTTTACAACAACTATGTTAAAACCA
CCTAGACCCACATATCCTGAGTTAATTTCTCAGCTTCAAAATTTTGATCAGCGGCAGACC
TGGTTTACAGATGAGACAGAAGGAGCGTTAACACACTTGGCATTTTTTGGACAGCAAAGT
GGACGAGCAACTCATCAGCTGAACTCCAGTCGATAAGTCAGTTTAAATCAATCAAATGGC
AATCGCTTCAATTCAGCTGGGCGTGGATTTCAGGCACAACGCACTCAAGGAAGAAATATT
GATAATACTCAAAGGCGAGGACCACCAGCTGGAAAGAGACGAATGACACCAGAAGAACGT
GAGCGGTACAAAGATGAGACATGTCAGTGTTGTGGATGGACAGGGCATATAGCAAAAATC
TGCTGGTGGATTCCAAGTCAGAGGGATCAAGACAATGAGTTACCACAGGCATTAGCAGCT
TTAACCTTGGACAACTCAATTGTTGATACAGAGTGGACAGCTGACACAGGAGCTTCAAAC
CATATGACAGGT
>UniGene4936
TTCAACGCACAGATTTCCCCTCCTACTTGTCCGCACTTAGCGGATTTTCGTGCCCGAAAT
GGTTCCAAACCCTTCCGGGCCCTCCAAGACTGTCTCAGAGTTAAACCCCCCTGTGGCCGC
GCCGCCATTCGCCGGGACCCGTCTGAGGTCCCTCGTTGCGCCGCGTGCGGAGAGTCTTCA
AGGCCTCGATTATATGCTTGTGTGACATGCGCTGCCGTCTCTTGTCATTCGCCACCTGGA
CCCTCTCACGCTGCTGCACATGCCACGTCCATGCCTCCGGGTCACGAGATTGCGTTGGAT
GTTGATCGCGCCGAACTATTTTGCTGTGCTTGTCGCGATCAGGTCTATGACCGTGATTTC
GATGCTGCGGTGGTCTTATCCCAAAGTACAACGCTTAAGTCCGCTACAATCCAATCAGCT
AAATCCGAAATTCTCCGTAAACGGCGGAGAATTGATTACCGTCCTTGGTCTCCAGATTTG
CGGGATCGCGTATTGATGGAAAGCAGCTCAAGTCCGCTAGACTATAGCTCCGATATGCCG
CGGGGTTTGAGAGGATTGAATAATTTAGGGAATACATGTTTTATGAACTCAGTGCTTCAG
GCATTCCTTCATACACCGCCGTTAAGGAATTATTTCTTGAGTGATCGGCATAATAGGTAC
TACTGTAAGCTGAAGAATGGTGTTACCAATAATAATGCCACTGGAAAGAGGAATGTGGGC
AATGCTGATATTAATGGCAACAGGAATGCAAGGTTGTGTCTGGCTTGTGACATGGATGCT
ATGTTTTCTGCTGTTTTTTCTGGGGATCGGACCCCTCATAACCCCGCAAAGTTTTTGTAC
AGTTGGTGGCAACATGCATCTAATTTGGCAAGTTATGAACAACAGGATGCACATGAATTT
TTCATTTCCATGCTTGATGGGATACATGAAAGGGTGGAGAAGGATCGATGTAAGCCCCAC
AGTCAAGGGTGTGGG
>UniGene4937
AAGGAGTCTTTCCAGCTAGTTTTCCTACTTCAAAAACAATGGTCATCCATTCAAAAACGG
AAACCAGTAAAGACAACAATGAAACCTAGTCTGTGGGAACAAAGAAAGGCGGCGGGGCTG
TGTTTTAAGTGTGGAGAGAGGTATACTCCAGGGCATCAATGTAAAAACAAGACTCTGCTA
GCTATGGAAGTTAATGATGAAAAAGAGGTGCAGGATGGCCAAATTGAAATAGAAACAACA
GAGGAAGTTTTAGAAGGAGAGTTATCATTGGCAGCAGTCACAGGTCAGAAGTCTCCCAAT
ACTCTTAGAATTAAGGGTAACATCAATGGCACCCAAGTGGTAATACTCATAGACACAGGA
AGTACCCATAGTTTTATGAATACTGTAGTAGCTAATCGGGTACAAGCTGCTATTGTTAAG
ACTACCACTATGTCTATCACAGTAGCCAATGGGGAACAAATCTTGAGTAGAACGGCATGC
CAGGGAATGAAGTGGACTATGCAAGGCCCGGAATACTCGTTTGAGTTAAGGGTTTTGGAG
GTTGTTGGGTATGACATGGTTCTAGGTGTGGACTGGATGATTATGTTCAACCCCTTGTTG
TTTGATTTCGTAAGAATGACTCTCACATTCAGGAGAGATGGGCAGAGGGTGGAGTTACAG
GGCATACAAAATAATGAGGAGTTGAGATGCTTGACTAGTAAAACCATGGTCAAACTGGTT
AAAGAAGGAGAGGAGTTACTACCTGCACAATTGTTTACCATTAGGGCAGTAGAGGAATCT
GATGGGAAGGAAGCTGCAACAATCCCTTCAAAACATGTTCAAGAATTGCTGGATAAGTAT
GCATCCATCTTTGCCGAACCAACTTCACTACCTCCTCACAGGGGACTTGATCATGCCATT
AACCTCCTT
>UniGene4943
CAGGTTATTCCGGACTCAATAGGGGAGTTACAGAATCTTGAGGATCTCAATCTTGCTTCA
AATCTCTTGGAAATACTTCCTGATTCTTTGGGATTGCTACTTAACCTGAAAATTCTAGAT
GTCTCCAGCAATAAGCTGCAGTGCTTACCTGACTCCATTTCTCATTGCAGGTCCTTGGTT
GAGTTGGATGTTGCTTTCAACCGTCTCACATACTTGCCAACAGATATTGGGTATGAGTTG
GTGAACCTTAGGAAGTTGTCAACGCAGTTGAACAAGATTCGTTCACTTCCAAGTTCTATT
GGGGAGATGATATCTCTGCAGCACTTGGACGCACACTTCAATGAGCTTCAGGGCCTTCCA
CTTTCATTCGGGAAATTGACGAATCTTGAGATCCTAAATCTGAGCAATAATTTCACTGAC
CTGACACAACTTCCTCACACTTTCGGTGATTTGACAAACCTCAAGGAACTTGATCTTAGC
AATAACCAGATTCATGCTTTGCCTGATACATTCGGTAGGCTGGATAATCTAACCAAATTG
AACTTGGAGCAAAATCCTTTAGTGCTTCCGCCACCAGAAGTTGTGAATGAAGGGGTTGAA
GCTGTGAAGACCTTCATGGCTAAGAGATGGCTTGAAATATTGTTAGAGGAAGAAAAGAAG
AGCATGCTTGAAGTCCAGGAGGAAACACAGACTGGGTGGTTGACGCGAAGCACATCCTGG
TTGAAGAACAAGGCAGTAAATGTTTCTGAAAATGTTTCAGAATTACTAAGTCCAAGAACT
CCTAGAGACCCTTGTCTTGATCAGCAGCTA
>UniGene4947
ATGGAGCGAAAGCTTGTGGTTTTAGGTATTCCATGGGAGGTTGATACTGAAGGTTTGAGG
GAATATATGAGCAAATTTGGAGACTTAGAGGATTGTATTGTCATGAAGGAGCGTTCGTCA
GGTCGTTCTCGTGGATTTGGATATGTAACATTTGCATCAGTTGAAGATGCAAAGAGTGCT
CTATCAAGCGAACACTTTCTTGGAAACAGAATGCTGGAAGTTAAAGTGGCCACACCGAAG
GAGGAGATGAGAGCACCTGCAAAGAAAGTTACAAGGATATTTGTGGCTAGAATTCCACCA
TCTGTGACTGAAGCAGCATTTCGAAGCCATTTTGAGAAATATGGTGATATAATAGATCTG
TATATGCCAAAGGATCACAGCTCAAAAGCACATCGTGGAATTGGGTTTATTACATTTTCC
AGTGCAGATTCTGTGGACAATTTGATGGTTGATACTCATGAATTGGGAGGTTCAGCTGTG
GTTGTTGATCGAGCAACACCCAAGGAAGATGATTTCAGACCAGTTGGAAGAATGTCACAT
GGTGGATATGGTGCATACAACGCTTATATTTCTGCAGCCACTAGATATGCAGCACTTGGG
GCTCCTACTTTATATGACCATCCAGGTCCAATGTATGGGAGGGAACCGACTAGAGGAATG
GGCAAAAAGATCTTTGTTGGAAGGCTTCCTCAG
>UniGene4949
CCACCAAAATTTTCTGAGTCGATGGCAAAAGAACCACAAGATTCGACTCCAAAAATCTCA
GATGGATTTCTCACATGGCAAAAATCAGATCGTTTGCTACGAGGATGGATCATGGGAACC
TTGTCCGAGGAGAGTCTTGGACTTGTTATTGGTCTATCTACAGCACAGGGGATTTGGGAT
GCACTCAAGGAAGCTTATGCTCAAGAATCTCAAGAGCGTGAATTTACGCTCAAACAACAA
CTCTCTTATCTTCGGAAGAAAGAGACAACAACAATCACAGATCATATACGAACATTCAAA
GGTATATGTGACAGTTTGGCTGCAATCGAAAAACTGATTTCTGATAAAGAGAAAGTTTTC
TCTCTGTTAACTAGTCTGGGTCGCCAATATGAAAGCTTTACAACAACCATGTTAAAGCTG
CCAAGACCCACTTACTCAGAATTGATCTCCCAGCTTCAGAACTTTGATCAGCGTCAGACC
TGGTTTACAGATGAAACAGACGGGGCCTTGACGCATCTTGCCTTTTTTGGGCAACAACAA
GGTCGAAGAGCACATCAATTGAATTCCACTCAACAAATCAGTTCCAATCAGTCCAGTAGA
AATCGTTTCAATTCCACTAGGCGTGGATTTCAGGCACAACACACTCAAGGTAGAAATTTG
GATAATAATCAAAGATGAGGGCCACCTGCTGGAAAAAGAAGAATGACACCAGAAGAACGA
GAGCGATACAAAGATGAGACTTGCCAGTATTGCGGA
>UniGene4958
TTTTCAAAGCAGTTCGGTCCGTTTGTTAATCAGATGATGCCAATAGTGGAGTCTTTCCCC
ATATATTCATTGGCTAGGACTGCATCAGGAGATGCATGGAGAATGTTAATCGACACTGCT
GGAACGATAATACCAGACAGCGAAAAAGAAACGTTAACCTCATTGACCAAATTTGTTGAT
CAGTTACCCTCAGTACTGAATCAGGTTACAGAGGGGGTGTCAGAGTTCAAGCCCAAACCT
TCTGAAAATCGTGACCGTTGCAGGAATTCCTATAACGTCCAACACACACTACTGGTGAAG
TTCAGTTCTGACACAATTGATGAGACAGATCTTCTTGAAGAGACCCTGAAGCCTCGTATC
GAATCTATAGGAGGGACGATTGAGAAGGTCCAGTTAAGTGGCAACCATATCACACCATGT
GTGCAGGAACCAAAATGGCAAGTGGGTTATGTGTACACTCCTGCAGATGCTGTTGCTCAA
GTGCTCAAGTCTCTCGCCCTGAATGAGACTAGAGTTCTCTGCAGAACCATTGTCGACTGG
TTCAGTTGCTTTGAAGAA
>UniGene4961
GGACATGGTGGGAGTGATGGACTGCATGCATATCTTCATTCTATTGATTACGCTGTCAGT
GACTTGAAATCATTTCTCGATAAAGTTGAAAGAGATCATCCTGGGCTTCCATGTTTTTGC
TTTGGTCACTCAACCGGAGCAGCCATTATTCTCAAGGCGGTGATGGATCCAAAAATTGAA
GCACGTGTAGCTGGTGTAGTGCTGACTTCCCCTGCAGTTGGAGTTCAGCCGTCTCATCCT
ATTTTTGCGGTGCTTGCCCCAATATTTTCCGTTTTGTTTCCAACGTTCCAAGTAAGTGCT
GCGAATAAGCAGGGGACGCTGGTTTCTCGGGATCCAGAGGCACTTGTAGCCAAGTATTCT
GATCCACTAGTGTACACTGGATCCATAAGGATAAGGACGGGTTACGAAATTCTCCGAGTT
ACCACTTACTTGCAGCAGAATCTTAACAGAGTATCAGTTCCATTTCTAGTTCTCCATGGT
ACTGCTGATACTGTAACTGACCCAGAAGCTTCACAAAAACTGTATATAGAAGCTTCCTCA
TCCGATAAAACCATCAAATTATTTGAAGGATTCCTACACGATCTCCTATTTGAACCCGAA
CGACAAGAAATTGTGGATGACATAATTGAGTGGTTATGTTGTAGGGTA
>UniGene4962
ATGCTTCACTGCAAGGAACCTATCAGAGAAACTCACTATGACATTCTATTAGTGAAAGAA
GATGCAAGCTATGAAGAAATCCGTTCTGGGTACAAATTAGCCATCCTTAGTTATCATCCT
GATAAACTTCAAAACAAAGATCAAAACTCTGATTGCCTAAAGGAGTCTGGCGAAAAAATT
TTTAAGGTCCAAAAGGCTTGGGAAATCCTTGGCCATTCAAAATCGCGTGCAGCTTATGAT
AGTGAATTAAGAGCTTATAGAAAAGACACGGGAGTCGTAGAAGATGTCAATTTAGAGGAC
ATGACGATCCAGGATGGCGATGAAGCCTTGGAGCTCTTTTACCAGTGCCGATGTGGCGAT
TATTTCTTTGTTAATTCATTAGAGTTGGGAGAAATGGGTTATACATTTTTGAAGGATGGA
AATAAGGTCTCTTTCAAAACAACAGATGAGATACCAGCAGCAGTTGTTCTTCCTTGCAGT
TCTTGTTCTTTACAGGTTCGTTTATTGATTAATACAGATTCTGAGGTT
>UniGene4966
TACGAAATTTATTCCTCTTACCGGTTTAGGGTACTCGGTCCTGAAGTCAGGATTTAGGAT
AATCTGGGAGAGAAACATATAATTATTTTTTAGAATCATCTTCGGTTCGGGTTGAACTTC
CCTCTACACGAGGCCATTGTCGAATTCCTGAACTTGACAAAGATGGCGCATTGTCAAGTT
GCTTCAAACAGTTTTCGGATGCTAAATTGCGTCATTGCTGTGGCTCGCAAGTATAACGTC
TTTTTCAACGGAAAAGTGTTGCTGGGGTTATTTAATATACATTGTCAAAGGTTGCAACGG
TAACATGAATATAGTTTCATCTCGCTGTCAATGAAGACAGACTAAACTTTGTTTAGGCGG
AAGGATGGGTCCAACTGTGGCGAGTGGGTCCAAGAATTCCTGATAGTGGAATCGGATGTG
GGGTTCCTGGTAAGGACATCATGGAAC
>UniGene4968
GTAGGAAGGGAGACCCTCGTCAAATCTGTTATTGCTGCAATTCCTCTGTTTGCTTTTTTA
TGCTTTAAAGTTCCAAAGCAACTAACGAGTGAAATAAATTCAATGATAAGGAAGTTTTGG
TGAGGGCAGCGTGAGGAAGAACGAAAGATCAATTGGCTTGCTTGGAGAAAAATGTGTGTG
GGTAAGAATGAGGGTGGATTGGGGTATATGGATTGGGAAGCAATAGATATGTCTTTATTG
GCGAAGTAAGGTTGGTGGATAATTAATAACCCTACTTCTTTGCTCTCTAAAGTTTTAAAA
GGTAAATACTTTCCCCATTCACATTTTTTTGCAGCTAGAGCTTCAAATAATTCTTCATAG
GGTTGGAAAAATATTATATGGGGT
>UniGene4976
ATGATCGATGTTGCAAGTGATTAGGAAATTGATTCTCTTCTCTACGATTTTGATCAAATC
TACGAGAGTAGAATAAGTGAAATCCAATTGCTAAAATCAAATTGGAGTGCTGAAATTAAG
AATAGGGAGGCTCTCGAACTCACTTGCCAAAATTTGAAACAAGAAAACAAGCAATTGATG
AAATTATACACAGAAAATTTCCACAATGTAGCGGAGCAGATACAGCTTCAATTCCGTGTC
AAATTTCAAAACCTAAAGGAAAAAATGAAAAGATTGAATGATGACAATCTTATTAAAGAA
GAA
>UniGene4978
GAAATGTTTACAAATAATCAGAGGCAGCAACAACGAACTGGAAAATATGGAACCCCGAGG
CTCCAATACATTCAGGAACTAGTAGGCCAATTTCAAAATGCAACTGATGAAGAAACCAAA
GAGAGAATAGTTGCTAACTTGGGGAACTTTGCTTATGATCCTTACAATTATGCATTCTTA
CGTCAGCTCAATGTTTTGGAACTTTTCCTAGACTGCATAACTGAACCAAATGAGAAGCTT
GTAGAATTCGGGGTTGGGGGTGTATGCAATGCTTGTGCCGATCCAGTAAATGCTGCAATT
GTCGCTCAGTCCGGTGGTATACCTCTTATTATCCAATGTTTATCAAGCCCAGTTAGAAAC
ACAGCTACTCGTTTACGACAACTATTAACTTGTGACTTTTCATCTGTTACCCTCTTGCCT
CTTTCCTATCATGCCATCTTTAAACTACTAGTTTGTGAGAGTTGCTGAACATCAGCATCA
CACTTGCAGGTTAATTATGCTATTGCGGCACTTTATTATCTTTGTAACTCATCAAACAAG
GAGGATATTCTAAAGCCTGAAGTGGTTGATATCATCGAGAGGTACGCTGCAGCAGAAGCA
GTTAGTGTAAGCTTCAGTAATCTTGCAAAAGCATTCCTGGACAAGCATGTCTCTGATAAT

>UniGene4982
GCTTTGGGATGGTGGCTGATGCTGCTGGGTGTTCTTCGATTAGCATCCGTATGGTTCGGT
TTCTTCGACATTTGGGCTCTTAGGCTCGCCGTCTTCTCCAATACTACCATGACTGAAGTT
CATGGGAGGACTTTTGGCGTTTGGACACTTCTGACTTGCACTCTTTGCTTTCTTTGTGCA
TTCAACCTTGATAACAAGCCCCTTTATCTGGCTACCTTTCTATCATTTGTTTATGCTTTG
GGTCACTTCCTGTCTGAATACCTTAGATATCATACCATGGCCATTGGGAATTTGACAACG
GTGGGCATTTTTGCAGGTACGTCAATAGTTTGGATGCTGATTCAGTGGAATGCACATCAA
AAGTCA
>UniGene4983
AAGTTCTCGAAGATGGCAAGGTACGACATTACAGGTATTGGAATAAACCTTAGAGAAGTT
CCTGATGGGAGTGGAATAGTGAAACTGAAAGTATTAGGTCTCCTGCTGGACGGGCCTGCC
CATACTGCTGGTGTAAGACAGGGAGATGAACTCTTAGCTGTTAATGGAGAGGATATCAGA
GGGAAGTCAGCTTTTGAAGTATCATCTTTATTACAAGGCCCAAATGAAACATTTGTGACT
ATTAAGGTGAAACATGGCAATTGTGGGCCTATTCAATCTTTAGAAGTTCAAAGGCAACTC
ATTGCTCGGACACCAGTCTTTTACCGCTTGGAACAAGTAAACAAAGATGCTACTTCTGTT
GGGTATATGCGCCTAAAGGAGTTCAATGCATTGGCCAAAAAAGATTTG
>UniGene4984
ATGTCATTCTACTCCTTACCATCTTCAGCGGCGCCACCGCGAGACATCGCTCCGTTTCCC
AGTCGTGTCTCCTTTGGCTCAGGCTCAGCCAAGCCTCCTCGCCTCCGTATTTCAGCTATG
GCTGTCAAGAGAAGTCCTAAACGTCTCAAGTATTCAGCTCCTCGTTTTTCTAAGAATGAG
TTGCTTTATTTAGAAGCTGATCCGTCTGGAGCCGATAGTTGGAAGTTAGATCCAGTAATT
GAGCTTTTGAAACAGGGAGCTGTGGGAGTGATCCCTACAGATACTCTATATGCAATAGTT
TGTCACTTGAAAAGCCATGAAGCCATCGAACGTCTTCGTAGAATAAAAAATATAGAACCT
TCCAAGCCTCTTAGCATCTTATGCCACTCATTGAGAGACATTGATGTATATACAACTGGG
TTCCCTCGTGGTGACGGCCAAGGACATGCAAATATATTTCGGGCTATCAAGGATTGGTTA
CCTGGGCCTTATACTTTCATCTTAACTGCAAGCAAAGAATTACCTAAAAAATGTGTGAGG
TATGGGACTCCAACTGCAAAATATGCTTCAAGGAAAAATGTTGGTGTTCGGATCCCTGAT
GATGCCATATGTCAAGCAATCCTTGAAAAGATGGATGCACCACTTATATCCACAAGTGTT
AAGTGGCCCAAGGATGATGAGTGGATGGTAGATCCTGTTGTAATTGCTGATATATATGGA
CAAGAG
>UniGene5009
CTGCTCATTATACGGTCGTCAATGGCTGTCGTCGACCGGCAAAAGCCGCACAGCGAGAAG
AAAATGTTTAGTTTATGTCCGTTTTGGCAAAGTGGAACCAGTTCATCGTCTTCCTCGTCA
ACGCAAAACTTGACTCATACTCAAAACGGAAACAGCAATAATCGCCACGTGGACGGTAAT
AATAGCTCGAAATCTTCATCGTCTTCTAGAACGGTGTCATCTGTTGCCAGATCTCTCCTC
CCTGCTCGGCGGAGACTCCGTCTCGACCCGTCCAACAAACTCTATTTTCCATATGAACCC
GGGAAACAGGTGAGGAGTGCCATACGGATAAAAAATACTAGCAGGTCTCACGTAGCTTTC
AAG
>UniGene5017
TTTTCAAAGCAGTTCGGTCCGTTTGTTAATCAGATGATGCCAATAGTGGAGTCTTTCCCC
ATATATTCATTGGCTAGGACTGCATCAGGAGATGCATGGAGAATGTTAATCGACACTGCT
GGAACGATAATACCAGACAGCGAAAAAGAAACGTTAACCTCATTGACCAAATTTGTTGAT
CAGTTACCCTCAGTGCTGAATCAGGTTACAGAGGGGGTGTCAGAGTTCAAGCCCAAACCT
TCAGAAAATCGTGACCGTTGCAGGAATTCCTATAATGTCCAACACACACTGCTGGTGAAG
TTCAGTTCTGACACAATTGATGAGACAGATCTCCTTGAAGAGACTCTGAAGCCTCGTATC
GAGTCTATAGGAGGGACAATTGAGAAGGTCCAGTTAAGCGGCAACCATATCACACCATGT
GCGCAGGAACCAAAATGGCAAGTAGGTTATGTGTACACTCCTGCAGATGCTGTTGCTCAA
GTGCTCAAGTCTCTCGCCCTGAGTGAGACTAGAATTCTGTGCAGAACCATTGTCGACTGG
TTCTGTCGCTTTGAAGAA
>UniGene5025
ATGACCACCAGCATCCACATCAACGCCCTAGACGGCATCATCAACGTTAACTCCCTTTTC
ACCTTCGCCGTCTTCCTCGGCCTCGCCTGGAATCCATCGGAACCCAACAACTCCCTCATC
ACCGACCCCGCTTGCGCCGCTGGGGCTGGCTCCTCTATTATCGAGAATATCGTCGCTTTT
CATGTCTACTCTTTTAGCTCCTTCCTTTTCTCTAGTTTGGTCGCAGCTGCACTCAAGCAA
GCGCTCAAGATATCTAAAACCTCTCACTTTTCAGCTCATTTCAATCACTTGCCTGAGTTC
TTCGCGCGCATCCATAAAGATCTGATTCGGGTCGGGATGCTGGTTTCGGGTGTTGGGTCG
GCCACCGGTTGCGTGTTTTTGATGCTGGCTTTGATTAATGTAGTTCAGTTCAAGCTTGGA
ACTTTGGCTTGTGGAAGTTCAGATAGCTATCAAGCGGTTGTGCCTCTTGTAATTCTTGTA
CCCATTTCTCTTTTACTTTATGTTTGTATCGTTTTGTATGCTTTTACTCGC
>UniGene5026
ATGGGCAAGAGGCTGCCATCCCCAGATATTGAGAAGGGAGCCTGCAAGAAACACCCACCG
CCGTCACGGCCTCCATTTCCGCCACCAGTCCCAGAGCAATGGACTCCTTGGCTTGTGCCA
ATCATATTCTTAGCTAATATAAGCATGTTTATTTATACAATGTACGTCAATGATTGCCCT
TCTTATACTGTTCCCGATCAATGTCTTCTTTACGATCATTTGGGGAGGTTTTCTTTCCAA
CCATTTAAAGAAAATGCTGCTATTGGCCCTTCCATTGTCACGTTGGAAATACTAGGAGCC
CTTGATCCAATAAGAGTGGAGAAGCACGGAGAAGGATGGAGATTTTTTTCTTGCATGTGG
CTACATGCTGGGATTATCCATCTATTTACAAACATGATGAGTCTTCTCTTTATAGGAATC
CCACTTGAGCAAGAATTTGGATTTTGTAAGGAATTTAACATTTTACAATATGCTTCAAAA
TTGTTCAATTTCGTTACCTTCTAACGCTCAAAAATTATTATGACAGTGAGAATAGGAGGT
TTGTATTTGATGTCTGGTTTTGGTGGAAGCTTGATGTCTGCTCTTAATCCAGTGCCGACG
GTGCACTCTTTGGACTTCTGGGTTCCATGCTTTCTGAGCTCTTCTTGAATTGGACAATCT
ATGTTAATAAGGTAAAATGTCACTGTAAAGATTCTGTTTTCCTTCTGCTAATAGTAATTG
GGTTGAATTCAGTGTAAAGCTGTTAGCTCCCTGCTGCTAATAGTTGGGTTGAATCTGGCC
TTCGGACTCATTCCACACGTGGATAATTCAGCTCATATC
>UniGene5033
TTCCTCATATTCCTCAGAGGTAATAATAGAGCTCGTGTGAGATGGGATGAGGCAAATCTT
GTGGACATTGAATCAAATAAGCCTGTGAGGCAGAAAATAACTGAACCCAAGACACCTTAC
CACCCCATGATCGATGATGATGGTTCACCATCTCCTAAGCGAGGTAGCTTTGAGGATGTT
ATCGGAAAAGCAATGCGTGCAGAAGAATTGCGGACTGCATTGGACACAGTGGCTTCTTCT
AGTAGAGACGGCAGTAGGCGATCAGGCTGGACATCATCTGAGGATGAGGCTGATCCAATG
GATCAAGATGAAGAAGATTCTGAATCCAACAGGACTGCAAACTTTAGGGAGCACAGAAGA
GCACACTATGATGAGTTTCGCAAAGTGAAGGAACTGCGGCGCAGGGGTTCTCTGCTCGAG
GAAGAAGATGGTGTTGAAAACAGTAATGGTATGATAAGGCACGGGAGAGATGACTCATCT
TCATCACTAAGCGCCGGCGTGCAAGGCATAGAGATTGAAAAGGATTCGTCTACTAAACTT
CAACAATCTCCATCTAATGGAAAT
>UniGene5043
AAGAATGCGAGAATGGCGATTGAAGTTGATCTATCTCGCCCTCTGTTATCTAAATTTCGA
TTCAGGCGAATAGAATATGAAGGCTTAGAGTTAATTTGTTTTGCATGTGGATGCTTCGGC
CATAGAAAAGATAGATGTCCTGACTTTCATTCTCATGCACCTACAAATTGCGATAAAGGA
GAAGACAATAGCAGACCACAAAATATTGTGATGGATGAGATGATTATTCTGGCGGAGGTC
ACTAAATCTTTTGGTCCATGGATGATCGCCAAGAAACCGACCAGGCGG
>UniGene5053
AGTGTTCGTGCTTCATCTTTTTCTTGGCATAATCGTTTTGGTCATCCTGCAAAAAGAGTG
TCTAGTTATGTTTTATCTAAATTCAATTTGCCTATTTCTTCTAGTGATAGTTTTCATTGT
GATTCTTGCAATTGTAATAACAGTCATAGACTCGCCTTTGGAAAGTCGTCTTTACAAAGT
ACCAGACCATTGGAATAATTATACTCCGACTTATGGGGGCCTGCTCCTGTAGAATCAGTT
GATGGTTTTAAATACTATTTGATTTTTGTTGATCATTATATGAAATATGTCTGGTTATAT
CCTTTGAAGTTAAAGTCTGATGTTTCATTAGTATTTCCCACATTTCAAAAGCTAGTAGAA
ACTAAGTTTTCCACAAAAATTATGACAATTTATACTGATGGTGGAGGCGAATATATTGCT
TTAAGAACTATCTTTCGAAACAGTGGAATTACACATCTTCAAACCCCACCCCACACACCT
CAACATAATAGGGCAGCTGAATGTAGGCATCGACATCTAGTTGAAACAGGTCTGACCTTG
CTTCATTCGACATCCTTGCCTTATAATTTTTGGTCTTATGCTTTTCGAACAGCTGCATAT
TTAATCAATAGGTTGCCAACTCCAATACTTGCATATTCTTCACCATATTTTAAGCTTTTT
CAACAATATTCTAATTAT
>UniGene5062
ATGGAGAAGCCAATACGTTTTTTCAAGATAGTTCTTGAATATGTTATTCAGGAGGGAAAA
CTAGACCTTCCCAAGAAGTTTGTTAGAAAGTATGGGAGTGCCTTGACAAGTCCAGCGACT
CTGACCGTCCCTTCTTCCGGTTCTGTATGGACAGTGGAGTTGTTAAAGGCCAATGGCAAA
GTTTGGTTTGCAAAGGGCTGGGAGCAATTTGCAAGCCATTACTCTTTAGCATATGGACAC
CTGCTAGTTTTCAGAAAGCTAGGACCGTCACTTTTTCAGGTGCTCATATTTGATAAGACT
GCCATTGAGATTGAATACCCACATGTTAGAATTGGTGCTTCAAATCCAAAGAGTGCTTGC
GAAATTCATGAGATAGAGACAGGAGACAGTGAAGATGATAGACCGATTTCCAGAAAAGAA
AAGAATAAATCAAATTCTTTATGTCCTCCTCCTGGAAAGAAGATGAGAATTGGTTCAACT
AGTAAAGCACCTGACGCTTCACCGTCTCGCAGCTTGCGTGCACCCATTCCTAGTCCTCAT
GGAACAAATCGCCAGGAAAGACCTTCATGTTTAAGAGGATCATCAGCACCTGAACAATCC
AAACATAGAGCTTGCAGTCCGAAAAATCCATTTTTCAAGATCACCGTG
>UniGene5064
ATGGGACTCCAAAATCAAGTAGAAAAAGCCAAAAATCTCCTCAGGAGCAGGTTTTGTGAC
CCTAGTTTCATCTTCAAGCCTCTATCTGAATTACCAGACAGCAATTACAGCAAGTTGAAG
TTTATAATATCAAGCTCGATCACAGAGGCATGCAATAATTCGATTCTGCTGGTTGGCCCT
CATGGATCTGGAAAAAATGCAGTGTTGGAGCTTGTTCTTAATGATTTATTGCAAGAACAT
CCTGACATTATATCTGTGATCAGATTGAATGGACTGTTGCACAGTGAAGAAATTTGTGCC
TTTAAGGAAATTTCTAGACAACTATGCCTGGAGCATCACTTAATGTTCTCAAAAATGGCA
TCGTTTGATGATAACTCCCAGTTCATGATAGCCATGTTACGGGAATGTGGATTAGCACAT
AAAACAATTATTTTTACACTTGAAGAGTTTGACCTTTTTGCTCAGGGAAAACAACGGTTG
CTTTATAGCTTACTTGATGCAATGCAATCAGTAACTTCACAAGCTGTTGTCATTGGTGTG
AGCTGCCGACTG
>UniGene5065
ATTAGCTTTACTTATTTGCTAATCTTGTTTGTTCTTCTTGCTTCAGCTAGTCTAATAGTT
GAGGCTAAACACTGCAAGCCAAGTGGAAAACTAAAGGGAAAGAAACATCCACATGGTGGA
TGTGATGATTGTTGTGAGGAAGGCAAACTTTACGACATCTATAGATGTTCGCCTACGGTT
ACCAAACATACACGGGCAACTTTAACGGTCAACAGCTTTGAGAAGGGCGGAGATGGTGGT
GGTCCGTCGGAATGTGATGGTAAGTTCCATAGTGATGAAACTCCAGTTGTAGCATTGTCC
ACTGGATGGTTCAATAAAATGAAAAGATGTCACCGGCACATCAAGATTCATGGGAATGGA
AGAACCGTCAAGGCGAAGGTGGTCGATGAGTGTGATTCTACCAGAGGATGTGACAGCGAG
CACGGGTTCCAACCACCGTGCCCGAATAACATTGTTGATGCATCGAAGGCGGTTTGGAAA
TCTTTGGGTGTAAAAGAAAATGATCCTAACTTTGGATGGATGGATATCACCTGGAGTGAT
GCT
>UniGene5066
ATGGCGGCTTCTCTTACAACTCTGCCAAATGTCGGTTATGTATCAGGTGCACGAAACGTT
TCGCCGGTTAAAGCTCTAAGACCCATCTGTAATACATTGAAGCTTCCTGAGAAAGTTAAT
GTCTTCTCGTCTTCATCGAGTTTGTTCTTCACGAGCTCGCTGCGTCAATCTCCTCTTACT
GTTTCTTCTTCTTCTCAGAGGAAAGCTCATCTTAGCTCGATTCGAGCTAGTTCTGAGGTA
GCAGATGTGCAATCCAAAGTGACAAACAAGGTGTTTTTTGATATAAGTGTTGGAAATCCT
GTACCCAAACTTGTTGGAAGGATTGTAATTGGATTATATGGTGATGATGTGCCACAAACA
GCAGAGAATTTCCGGGCTTTATGCACAGGTGAGAAGGGATTTGGCTACAAAGGTTCTGCA
TTTCACCGTGTCATCAAAGATTTCATGATTCAAGGAGGGGACTTTGATAAAGGGAATGGA
ACTGGAGGTAAAAGCATATACGGCCGTACATTCAAAGATGAAAACTTCAAGTTGGCTCAT
ATTGGACCAGGAGTTGTAAGTATGGCAAATGCAGGTCCCAACACGAATGGAAGCCAGTTC
TTCATTTGCACCGTCAAGACCCCATGGTTGGATCAGAGACACGTAGTTTTCGGGCAAGTT
TTAGAAGGCTTTGATATTGTGAAGTTGATTGAGTCACAAGAGACTGACCGGGGAGACCGT
CCTAGAAAGAGGGTGGTGATCAGTGACTGTGGTGAGCTTCCATTGTCTGAGGCA
>UniGene5068
CCACCAAAATTTTCTGAGTCGATGGCAAAAGAACCACAAGATTCGACTCCAAAAATCTCA
GATGGATTTCTCACATGGCAAAAATCAGATCGTTTGCTACGAGGATGGATCATGGGAACC
TTGTCCGAGGAGAGTCTTGGACTTGTTATTGGTCTATCTACAGCACAGGGGATTTGGGAT
GCACTCAAGGAAGCTTATGCGCAAGAATCACAGGAGCGTGAATTTACGCTCAAACAACAA
CTCTCTTATCTTCGCAAGAAAGAGACAACAACAATAACAGATCATATCCGGACATTCAAA
GGTATTTGTGATAATTTGGCAGCAATTGGGAAGCCAATATCAGACAAAGAGAAAGTTTTT
TCTTTGCTTACGAGCTTGGGCCGACAATATGAGAGCTTTACAACAACTATGTTAAAACCA
CCTAGACCCACATATCCTGAGTTAATTTCTCAGCTTCAAAATTTTGATCAGCGGCAGACC
TGGTTTACAGATGAGACAGAAGGAGCGTTAACACACTTGGCATTTTTTGGACAGCAAAGT
GGACGAGCAACTCATCAGCTGAACTCCAGTCGATAAGTCAGTTTAAATCAATCAAATGGC
AATCGCTTCAATTCAGCTGGGCGTGGATTTCAGGCACAACGCACTCAAGGAAGAAATATT
GATAATACTCAAAGGCGAGGACCACCAGCTGGAAAGAGACGAATGACACCAGAAGAACGT
GAGCGGTACAAAGATGAGACATGTCAGTGTTGTGGATGGACAGGGCATATAGCAAAAATC
TGCTGGTGGATTCCAAGTCAGAGGGATCAAGACAATGAGTTACCACAGGCATTAGCAGCT
TTAACCTTGGACAACTCAATTGTTGATACAGAGTGGACAGCTGACACAGGAGCTTCAAAC
CATATGACAGGT
>UniGene5086
CTCATGCAGTGTCGAAATGGACACACACTATGTTCAACATGTAAAACACGAGTGCAAAAT
AGGTGCCCCACTTGTCGACAGGAACTTGGAGATATTAGGTGCTTAGCATTGGAGAAGGTG
GCCGAGTCACTTGAATTATCCTGTAAATACTACAACTTGGGATGTCCAGAGATATTTCCT
TATTATAGTAAACTCAAGCATGAAGCAGTTTGCAACTTTAGGCCATATAGTTGCCCTTAT
GCTGGATCAGAATGCTCTGTCACTGGAGATATTCCTTTCTTAGTTGCTCATTTGAGGGAT
GATCATAAGGTGGACATGCACACAGGGTGCACTTTCAATCATCGTTATGTGAAGTCAAAT
CCTCGTGAAGTGGACAATGCAACTTGGATGCTTACGGTCTTCAATTGTTATGGTCAATAC
TTTTGCCTTCATTTTGAGGCCTTCCAACTTGGTATGGCATCAGTTTACATGGCATTCGTC
AGATTCATGGGCGATGAAACTGAGGCTCGTAATTATAACTACAGCCTTGAGGTTGGGGCG
AATGGCAGGAAACTCATTTGGGAGGGTACCCCACGAAGTATACGAGATAGCCATAGGAAG
GTAAGGGACAGTCATGACGGGCTCATTATTCAACGAAATATGGCGCTCTTCTTTTCTGGA
GGAGAACGAAAAGAATTAAAGCTGAGAGTTACTGGGAGGATATGGAAGGAGCAACAAAAT
ACAGATACTGGTGTGTGCATACCTAATCTT
>UniGene5090
ATAGTAATTTTATTTGTTTAAAATGGCAGTGCCAATCGAGGCGACAGCTTAGATCGCCAT
ATCGATGAAGAAAATGGCTCCACAAAGGATTTCTTAATTCTTGAAGGTCATGAGGAGGCA
GCGGAAGAAGCACCAAAGAAAGCAAAATTCTTCTTTAGCACTGCAGTACAAAATTGGGAT
GCACATTTTTATGTGAAAGTTGATGATGATATAAATTTGGATCTTGAGGGGTTAATTGGA
CTACTTGAACATCGCCGTGGTCAAGATAGTGCTTATATAGGGTGCATGAAGTCAGGAGAT
GTGATAACTGAGGAGGGAAAGCAATGGTATGAACCTGAATGGTGGAAATTTGGTGATGAG
AAATCCTACTTCCGACATGCAGGGAGTGCACTTATGATACTCTCCAAAAATTTGGCTCAG
TACATTGACATAAACAGTGCATCATTAAAAACTTATGCTCATGACGATATAACTGTGGGG
TCGTGGATGATGGGTCTGCAAGCAACTTACATTGATGACAATCGTCTTTGTTGCAGTAGT
ATTAAACAAGACAAAGTATGCTCTGTAGCATGA
>UniGene5094
CCACCAAAATTTTCTGAGTCGATGGCAAAAGAACCACAAGATTCGACTCCAAAAATCTCA
GATGGATTTCTCACATGGCAAAAATCAGATCGTTTGCTACGAGGATGGATCATGGGAACC
TTGTCCGAGGAGAGTCTTGGACTTGTTATTGGTCTATCTACAGCACAGGGGATTTGGGAT
GCACTCAAGGAAGCTTATGCTCAAGAATCTCAAGAGCGTGAATTTACGCTCAAACAACAA
CTCTCTTATCTTCGGAAGAAAGAGACAACAACAATCACAGATCATATACGAACATTCAAA
GGTATATGTGACAGTTTGGCTGCAATCGAAAAACTGATTTCTGATAAAGAGAAAGTTTTC
TCTCTGTTAACTAGTCTGGGTCGCCAATATGAAAGCTTTACAACAACCATGTTAAAGCTG
CCAAGACCCACTTACTCAGAATTGATCTCCCAGCTTCAGAACTTTGATCAGCGTCAGACC
TGGTTTACAGATGAAACAGACGGGGCCTTGACGCATCTTGCCTTTTTTGGGCAACAACAA
GGTCGAAGAGCACATCAATTGAATTCCACTCAACAAATCAGTTCCAATCAGTCCAGTAGA
AATCGTTTCAATTCCACTAGGCGTGGATTTCAGGCACAACACACTCAAGGTAGAAATTTG
GATAATAATCAAAGATGAGGGCCACCTGCTGGAAAAAGAAGAATGACACCAGAAGAACGA
GAGCGATACAAAGATGAGACTTGCCAGTATTGCGGA
>UniGene5112
CTGCTCATTATACGGTCGTCAATGGCTGTCGTCGACCGGCAAAAGCCGCACAGCGAGAAG
AAAATGTTTAGTTTATGTCCGTTTTGGCAAAGTGGAACCAGTTCATCGTCTTCCTCGTCA
ACGCAAAACTTGACTCATACTCAAAACGGAAACAGCAATAATCGCCACGTGGACGGTAAT
AATAGCTCGAAATCTTCATCGTCTTCTAGAACGGTGTCATCTGTTGCCAGATCTCTCCTC
CCTGCTCGGCGGAGACTCCGTCTCGACCCGTCCAACAAACTCTATTTTCCATATGAACCC
GGGAAACAGGTGAGGAGTGCCATACGGATAAAAAATACTAGCAGGTCTCACGTAGCTTTC
AAG
>UniGene5115
CCAACATTCAAGTCATGCCTATCCTCTCATTATAGTCGCCGGTCCTTTTTGTCCAAACCT
ATCCACCCTTTGCTTTTTCCTAGCCAAGCAACACGAGAAGCTTCTGAAGCACCAGCTGCT
GGAGCTTTGCATAAAGATGCCCACCGTTGGAGCAGTGCCAGCAGTAGCATGGATTATGCA
GATATTTCTGATTCATTGGGTTCTGAAATGCTGAGTCGATTGTGCCCTATATCTGATGGT
TTTAAATGTGGATTGTGTGAGAAGTTTCTTTCACAAAGATCGCCTTGGAGCTCTAGGCGG
ATTGTGAGAAGTGGAGACATGCCTGTTGCTGGGGTTCTTTCATGTCGTCACAGTTTTCAT
GCAGAATGTTTGGAGCAGACAACACCTAAGGCACATAAAAGTGACCCTCCTTGTCCTCTA
TGTGCCCGATCAGACGAAAATTCCCCAGGGTCACACGCTATTGCCAGGATGAAGAATGGT
TTTCCGAGTCTTAAACCATCTTCTGAGCATGGACCGCCTAAGCCCTGGGGTTGTGTGACA
ACAGGAGATTGTGTAGAAGGTGCGTTACATACGTCCCAAAGGAATACTGTTTTACTACTA
AACCGAAACCGAATGAGGAAAAATCTTTCCTTGAAGGGCAACTCTAGTAAGGAATTTCCC
GGAAAGCTGAAGAAGAGTGGTACCTATTCTTCAGGGACTGTCGATTTGGGAACAATTGGG
CTGTCAATAGCAAAACCTGGCCCAAGTATGAAG
>UniGene5117
ATGGCGGCTTCTCTTACAACTCTGCCAAATGTCGGTTATGTATCAGGTGCACGAAACGTT
TCGCCGGTTAAAGCTCTAAGACCCATCTGTAATACATTGAAGCTTCCTGAGAAAGTTAAT
NNGTCTTCATCGAGCTTGTTCTTCACGAGCTCGCTGCGTCAATCTCCTCTTACTGTATCT
TCTTCTTCTCAGAGGAAAGCCCATCTTAGCTCGATTCGAGCTACTTCTGAGGTAGCAGAT
GTGCAATCCAAAGTGACAAACAAGGTGTTTTTTGATATAAGTGTTGGAAATCCTGTACCC
AAACTTGTTGGAAGGATTGTAATTGGATTATATGGTGATGATGTGCCACAAACAGCAGAG
AATTTCCGGGCTTTATGCACAGGTGAGAAGGGATTTGGCTACAAAGGTTCTGCATTTCAC
CGTGTCATCAAAGATTTCATGATTCAAGGAGGGGACTTTGATAAAGGGAATGGAACTGGA
GGTAAAAGCATATACGGCCGTACATTCAAAGATGAAAACTTCAAGTTGGCTCATATTGGA
CCAGGAGTTGTAAGTATGGCAAATGCAGGTCCCAACACGAATGGAAGCCAGTTCTTCATT
TGCACCGTCAAGACCCCATGGTTGGATCAGAGACACGTAGTTTTCGGGCAAGTTTTAGAA
GGCTTTGATATTGTGAAGTTGATTGAGTCACAAGAGACTGACCGGGGAGACCGTCCTAGA
AAGAGGGTGGTGATCAGTGACTGTGGTGAGCTTCCATTGTCTGAGGCA
>UniGene5125
TCAGTTTTACAATGAATTCTTGCAGGTCTGCTAACAGGATTAGTCATTGACTCTGGTGAC
GGAGTTACTCATGTGGTTCCTGTTGTTGATGGCTACTCATTCCCTCATCTAACTAAACGT
ATGAATGTAGCTGGTCGGCACATTACCTCCTATCTTGTTGATTTACTTTCACGGAGAGGG
TATGCAATGAATAGGACGGCTGATTTTGAGACTGTTAGGGAAATCAAAGAGAAACTTTGC
TATATAAGTTATGATTACAAACGGGAGTATCAATTGGGACTTGAGACCACAATCCTTGTT
AAGAATTACACTCTGCCAGATGGAAGGGTGATAAAAGTAGGCACGGAGAGGTTCCAGGCA
CCTGAGGCTCTTTTTACGCCAGAACTTATAGATGTTGAAGGTGATGGGATGGCTGACATG
GTTTTCCGCTGTATTCAGGAAATGGATATTGACAACAGAATGATGGTACTGGAGTTTTTT
TTAATGAAC
>UniGene5132
ATGCCAATTAATAGAATTGCATTTGGGAGTCCCGGAGAAGCTAGCCAACCAGATGCCATA
AGGGCTGCCTTGGCAGAGTTCTTCTCCATGGTCATTTTCGTATTCGCCGGGGAAGGTTCC
GGCATGGCTTTCAACAAGCTAACGGATAATGGGTCATCAACACCGGCTGGTTTAGTAGCA
GCATCAGTGGCTCATGCATTTGCACTATTTGTGGCGGTGTCAGTTGGTGCAAACATTTCA
GGAGGGCATGTAAATCCTGCTGTCACATTTGGTGCATTTATTGGAGGAAACATTACTCTA
TTAAGAGCAATTTTGTACTGGATTGCCCAACTTCTCGGATCCGTTGTTGCTTGCTTGCTT
CTTAAATTCGCAACCGGCGGATTGGAAACCTCAGCATTCGCGTTATCGACAGGGGTGACA
GCATGGAACGCAGTAGTTTTCGAGATAGTGATGACATTTGGATTGGTATACACTGTGTAT
GCCACAGCAGTGGATCCGAAGAAGGGCAATTTAGGAGTGATTGCACCAATTGCAATTGGT
TTTATAGTTGGTGCCAACATTTTAGCTGGTGGTGCATTTGATGGTGCGTCTATGAACCCT
GCAGTTTCTTTTGGCCCTGCAGTTGTAAGCTGGACATGGACTAACCACTGGGTCTATTGG
GTTGGTCCGTTGATTGGTGCAGCCATTGCAGCCCTTGTTTATGATAACATTTTTATTGGT
TATGCTACACATGAACCACTTTCCACTAGTGATTTT
>UniGene5133
ATGGAGAGTGGAAAGGAAGTAGAAGCAGGACCCTCCACTCGCGAAGGTCAGAAACAGGAG
GAAAAAAAGCTACAAGAAATAGCAGAAAAATCAGTAATTGATAATGATGAGACTGAAGAA
GAGGAAGAAGATAATGGGGTTCCTGTTGCTGGCTTTGTTCCTGGGCCTTTACTATCTCTC
AAGGAACAAATTGAGAAAGATAAGGATGATGATAGCTTAAGGAGGTGGAAAGAGAAGCTG
CTTGGTTGTGTAGAAAGTGATATAAATGGGCAAAAGGAACCTGAAGTGAAATTTCACTCC
ATAGGGATCATATCTAATGATTTGGGGGAGATAAATACTCCCTTGCCTGTCGATGAGAAT
CAGGGCGGTCGTGTTCTTTTCACTCTACGAGAAGGATCTCGATATCAGCTTAAGTTAACT
TTCGGTGTTCTGCACAACATTGTTTCTGGCCTTGTGTACACGAATACTGTGTGGAAGGGA
GGAATCCAAGTTGAGCGAAATAAGGGAATGTTGGGCACTTTTGCTCCTCAGCGGGAACCA
TACGTTTATACATTGGAGGAGGAAACAACTCCATCTGGTATACTGGCTAGGGGAACTTAC
TCGGCGAAACTTAAGTTTGTAGATGACGATAAAAGATGTCATATGGAATTAAAGTATTCC
TTCGAGATCAAAAGAGGCAGC
>UniGene5141
ATGCCAATTAATAGAATTGCATTTGGGAGTCCCGGAGAAGCTAGCCAACCAGATGCCATA
AGGGCTGCCTTGGCAGAGTTCTTCTCCATGGTCATTTTCGTATTCGCCGGGGAAGGTTCC
GGCATGGCTTTCAACAAGCTAACGGATAATGGGTCATCAACACCGGCTGGTTTAGTAGCA
GCATCAGTGGCTCATGCATTTGCACTATTTGTGGCGGTGTCAGTTGGTGCAAACATTTCA
GGAGGGCATGTAAATCCTGCTGTCACATTTGGTGCATTTATTGGAGGAAACATTACTCTA
TTAAGAGCAATTTTGTACTGGATTGCCCAACTTCTCGGATCCGTTGTTGCTTGCTTGCTT
CTTAAATTCGCAACCGGCGGATTGGAAACCTCAGCATTCGCGTTATCGACAGGGGTGACA
GCATGGAACGCAGTAGTTTTCGAGATAGTGATGACATTTGGATTGGTATACACTGTGTAT
GCCACAGCAGTGGATCCGAAGAAGGGCAATTTAGGAGTGATTGCACCAATTGCAATTGGT
TTTATAGTTGGTGCCAACATTTTAGCTGGTGGTGCATTTGATGGTGCGTCTATGAACCCT
GCAGTTTCTTTTGGCCCTGCAGTTGTAAGCTGGACATGGACTAACCACTGGGTCTATTGG
GTTGGTCCGTTGATTGGTGCAGCCATTGCAGCCCTTGTTTATGATAACATTTTTATTGGT
TATGCTACACATGAACCACTTTCCACTAGTGAT
>UniGene5143
ATATGCCAATTGTTGCAGGAAGAAACCCCCTTAAACAATTATAAAGACAGTGAAGATCGA
TTTAGAACATGGGAATTTCCCCAAAATAATTTTACTATAATGGTCTTGTTGACTAGATTT
TTGATTATTGGGGAAGAAAGAGTGATAAATGGGACAAATTCAGGTACTTTTAATTTGCAT
TTGGACAAGGTTGACAAGAACTGGACAGGTAAACTTCCTGAGATGGATTATGCAATAATA
TCAGATATGCATTGGTTTTACAGACAGAATTACCTATATGAAAATGGAAGAATCATTGGA
TGCATATTTTGCGATGAATCGAAAATCAAGAACTATAAGATTGAATTTGCGATTCAAAGG
ATTATCAGACTTGTTCTGCAATACATAAATAATTGCCCAGGATGCAAGAATTTGGTGACC
TTTTTAAGAACATACTCACCTGCACATTTCGAAAATGGGTCGTGGAATACAGGAGGAAAT
TGCAATAAAACTAAACATTTGGATCAAATAGATGTCAACTTGGAAAGTTCTGATTGGAAG
CTGAGAAGTATTCAGGTTGATGAGGTGGAAAATGCATCAAAGTTGAGGAAAATTGGAAAA
GGGTTTGAAGCTTTAGATGTAACTAAAGCTATGATGTTGAGACCCGATGGTCATCCTGAT
TCTTACTGGGGAAATCAATGGATGAAAGGTTATAATGATTGTGTTCATTGGTGTTTACCA
GGACCGATTGATATGTGGAATGATTTGTTAATGGCTTTGCTTAAAAGATATGCTGATTTT
TCCGTACTTCAGGAGATAAATAAA
>UniGene5148
AAAAAAAATCTGTCCAAGTTGACAAGACTTGCTGTAAATAGTAGAAGGTTTGATGGGAGA
ACTCCAGACTCACCCTCCACAATTGCAAACCAGGGTGTTGTTACTCAACTCTCTGAACAA
ATTGCGACGTTGAATGAGAGGATGGATGAGTTTACAACTCGTATTGAGGAGTTGAATTCA
AAGTTCACTGTCAGGAAAGCTTCAGCTAGCCAACAAAACTTGGCAATGCAGGCAGAAGCT
TGCAATGGCTCAGGACCCACTTCTGTATTTGTTACTGGCTTGGGTAATGGTTCACTAGCT
GGGTCTTTACTACCATCTTCTTCATCTTCATCACAACTGGCTAGGGAGTCACCGCCGATG
GAAGAGATTCTACTAATATCAAGGGCACAACGCCAAATCATGCACCAGTTAGATAATCTG
AGCAATCTTATACATGAATATCGGGGTGAAAGGACTCGCCAAGAACGAACAGACAGGATG
GGCAGAGCTATCGATGCTGAGTCTATTTTGCTACCTCTTATTCTAACTTTTGCAATTGGT
GGATTAGGTGTGTTTTTGTTTAGGGCATCTGCATCCCAAAAA
>UniGene5150
TTTTCCAGGAAATGGAAAGAAATTGTAGATGAATGGGTGAGATTGAATACACAAGGAGAG
CATGCATCCTCTGCTCTGATGGCTGATGGGGACTCCCCTCAGCAGAAAATTCCCCAGAAT
GGTCATCTCCAGGTTCCTGATTTTGCATACTCTCCAAATCCTCACAATGGAAGTTCTGGT
TCGGACAAGTATAATTCAGAATCGGAACGAAAGCCAAAACCCGTTCCTCGAAAAGAAGCT
CCTCGGAGACCCATCCTCCAACAATCTGCTTCTGCTTATTCACAGAGACAGAGAGAGCAA
CAGCAGCAACAAAGAGAGAGTAATTTCGATGCCGAGAGGCTTGCATCTGCAAGGAAAAGG
CTTCAAGCGAATTACAAAGAAGCCATGAATGCCAAGAAGCAAAGAACAATTCAAGTGATG
GACATTCATGAAATACCAAAACCAAAGAACACCTTCTTCTCAAAGAACAAAGGTGGTGCT
TCTCAGGGGAGGCATTGG
>UniGene5155
GGACATGGTGGGAGTGATGGACTGCATGCATATCTTCATTCTATTGATTACGCTGTCAGT
GACTTGAAATCATTTCTCGATAAAGTTGAAAGAGATCATCCTGGGCTTCCATGTTTTTGC
TTTGGTCACTCAACCGGAGCAGCCATTATTCTCAAGGCGGTGATGGATCCAAAAATTGAA
GCACGTGTAGCTGGTGTAGTGCTGACTTCCCCTGCAGTTGGAGTTCAGCCGTCTCATCCT
ATTTTTGCGGTGCTTGCCCCAATATTTTCCGTTTTGTTTCCAACGTTCCAAGTAAGTGCT
GCGAATAAGCAGGGGACGCTGGTTTCTCGGGATCCAGAGGCACTTGTAGCCAAGTATTCT
GATCCACTAGTGTACACTGGATCCATAAGGATAAGGACGGGTTACGAAATTCTCCGAGTT
ACCACTTACTTGCAGCAGAATCTTAACAGAGTATCAGTTCCATTTCTAGTTCTCCATGGT
ACTGCTGATACTGTAACTGACCCAGAAGCTTCACAAAAACTGTATGAAGAAGCTTCGTCA
TCTGATAAAACCATCAAATTATTAGAAGGATTCCTACATGATCTCCTATTTGAACCTGAA
CGGCAAGAAATTGTGGATGACATAATTGAGTGGTTATGTTGTAGGGTA
>UniGene5162
GCAATGATTAACGTACTGAACGTGGCGGAGAAGCCATCTGTGGCGAAATCAGTGGCGACC
ATACTATCTAGGAACCAACAGCATGGGCTGAGAGTAAGAGATGGGCGGTCCCGCTATAAC
AAAATCTTCGAGTTCAATTACGTGATTAACGGCCAGCCGTGCCACATGCTTATGACGTCC
GTCACCGGTCACCTGATGGAGCTCGAATTTGACGACCGCTTCCGCAAGTGGCATTCTTGT
GATCCTGCCGATTTNCTCTCCGCTCCCGTCCGTAAATTCGTCCCCGAGGACAAGGTAGAT
ATCAAAAGGACATTGGAGGAGGAAGCTAGAAGGTGTCAGTGGCTTATTATGTGGCTTGAT
TGTGATAGAGAGGGAGAAAACATTGCATTCGAAGTAATGGAGGTCTGTAGATCTGTGAAT
CGCTTCCTCACCATAAAGAGGGCTCGCTTTTCTGCATTA
>UniGene5166
GTGAAGGAGCTGGTCTGGTCATTGAAACCGGAGTTTCAAGAAAAGAAATTTTCTGAGGTG
GAAAAGGTTCTCAAGCATAAATTTACTCGGGAAATTGAGTCGCTAAATGCAAAATGGCAA
GTGGAAAGATTGGATAAATTAAAGGTCGAGAGAGAAGTTGAAAAACTAAAGGACTTGAAT
TCTCGGCTGATCAAGGAGCGGAATGATGATAAGAACTTGATTGTGGAATTACAGAAAAAG
ATAGGAGATTTGGGATGTGAGAAACTTCGAGCTGAGAGTGACCTTGAGGTTTTCAAGAAG
AGGTTTGAAGAATTAGAAACTCGGATTGAAAGGTTACAGAACGAATTGGAGCTTTTGAAT
GCTGGAGAGGAGCAGGTGGGTTTAATGAATGCTAGGGTTTCTGAGGAAACAAACCATTTG
CAAGAGAAATTTTTGCCTCAAGTCAAAACTGAAGTGGATGCAAATGGGGACAAGCATTTT
GAAAGTTTGGAACAGGGGGACAATACAGGGAAGAAAAAAACAAGCGGAAGTGAGGAGGTT
GACAGTGTACCAAATTGTGAGGAGAGAAATGAAATTCCTGTGGAAAAAGTAATGACAGGG
AAGAATAAGACAAGCGGAAATGAGAAGGTTGAGAGTGTACCAAATCGTGGGAAGAACAAT
GAAATTCCCCCGGAAAAAGTAGATCAAATTGGCTCTTTGAACATTACGAGCATGAATAAT
GCTGGAACACAGAAGAAGGTGATTGAAGTAGATGCT
>UniGene5167
GTTACCTCTTGGATCCTTAATTCCATTACTCCTGAATTGTCTGAGGCTTTCTTATATGCT
GCAAGTGCCAAGGATCTATGGGAGGAGCTTGCTACTCGGTTTGGTGCAAGCAATGGACCG
ATGATCTACCAAATTAAAAAGGAGATTGCAGGTATTGTTCAACTGAATTCTTCTGTTACT
TCTTATTACACAAAATTGAAGAAACTTTGGGATGAATTGGCATGTTTGAAGCCTCAACCT
AAATGCAGTTGCGGTGCTGTTAATAAATGTGTGTGTGGTGTATCTATGATAATTGATTGT
ATGAAAAATGAAAATAGATTGATGCAGTTCCTTATGGGACTCAACGATTCATATGATAAT
ACCAAGAACCAAATACTACTTATGGATCCTTTTCCTAGCTTAGCGAAAGCCTACTCTATG
GTGATTAGTGTTGAAAAATAAAGAGAAGTCCATGGATCTGGTTCCCAAGAACCTACTATG
GCACTTTATACTTAGAAATCCGGCGGATCTCAGAGAAATAACAGTTATAGTAACATAAGT
GCCTCTAGAGACAAGGATAAAGGAGATAAATATTGGACTCATTACAAATCCACAGGTCAT
GTGAAGGAATCATGTTTCAGGCTTAACGGATATCCAGACTGGTTTCTGGAA
>UniGene5173
AAGAATGCGAGAATGGCGATTGAAGTTGATCTATCTCGCCCTCTGTTATCTAAATTTCGA
TTCAGGCGAATAGAATATGAAGGCTTAGAGTTAATTTGTTTTGCATGTGGATGCTTCGGC
CATAGAAAAGATAGATGTCCTGACTTTCATTCTCATGCACCTACAAATTGCGATAAAGGA
GAAGACAATAGCAGACCACAAAATATTGTGATGGATGAGATGATTATTCTGGCGGAGGTC
ACTAAATCTTTTGGTCCATGGATGATCGCCAAGAAACCGACCAGGCGG
>UniGene5178
CAGGTTTTTGACTTGTTTGATACCAAGCATAATGGGATCCTAGATTTTGAAGAGTTTGCA
CATGCTCTCTCTGTCTTTCACCCCAATGCACTTATTGATGATAAGATTGAATTTTCATTC
CAGTTGTATGATCTCAAACAACAAGGATTCATTGAGAGGCAGGAGGTGAAGCAAATGATG
GTGGCTACCCTCGCTGAATCGGGTATGAATCTGTCGGACGATGTAATCGAGAGCATTATC
AACAAGACCTTCGAGGAAGCTGATACGAAACACGACGGGAAGATTGACAAGGAGGAATGG
CGAAACCTAGTTTTGAGACATCCTTCTCTTTTGAAGAATATGACACTTCAATATCTCAAA
GACATTACCACCACTTTCCCCAGTTTTGTCTTTCATTCACAAGTTGATGACACT
>UniGene5193
GTGCAGGGTTCTGAGGTTCAGTTCACATCTTCCTCTCAATGTACGTATCCTCGGAGTCCT
GCCATGGCTCTTGGTTTGACTTCAGCTGTGGCACTTATGATGGCTCAAGTGATTATTAAT
GTCTCAACTGGTTGTATTTGTTGCAAAGGAAGTCGTCAACCGTCAAACCCAAATTGGACA
ATAGCATTGATTTGCTTTGTTGTGTCCTGGTTCACATTTGTGATAGCTTTTCTCCTGTTA
TTAACTGGTGCTGCACTCAATGATCAACACGGGGAAGAGAGCATATACTTCGGCAACTAC
TACTGCTATGTGGTAAAACCAGGAGTGTTTGCTGTCGGTGCTGTCCTGGCTCTTGCAAGT
GTCACTCTGGGAATTTTTTACTACCTCACCTTAAACTCGTCAAAAAGCGTTAACAGTACT
CCATGGGGGAACAATCCTCCAGTGGCTTCTAGTTCAACTGGTATAGCCATGGGACAACCT
CAGATTGCTCCGCAAGGTACTCAAGATCCTGTCTTTGTACACGAAGATACTTACATCAGA
CGACAATTCACT
>UniGene5212
CAGGTTCTACTTGAATCAAAGAAATCCAGAAATTGGGCCGGGTTGCATGTTGCTGACAAT
TCTTGCTTCCATTATCGTGCTAGACTAATGTTCAGGATTCTAGAGGAGTCCTGCCACAAA
CAAGAAGCTCAGTCCTTTGATAACAATGTTGAAATTTATCAAATCTGGCAGGAGGAGCTT
CACTGGAATGAAGAATTGATAAAAAAATTTGTGGGCAGAGAGGCTCTGTGGCTGTATCGT
CGGTTCCTTTCCTTGTGCTGGATGAAGCATTTTGCAAAAGTAACCCACCAGTCTGACGAC
[truncated: 67,197,252 more chars]
