# Supplementary material for: Novel findings to the biosynthetic pathway of magnoflorine and taspine through transcriptomic and metabolomic analysis of Croton draco (Euphorbiaceae)
Source: BMC Plant Biol. 2019 Dec 18;19:560. doi: 10.1186/s12870-019-2195-y (PMC6921603; doi:10.1186/s12870-019-2195-y)
Supplement: Supplementary file 5 — Additional file 5: Table S2. Annotation of C. draco non-redundant (nr) unigenes. [file 12870_2019_2195_MOESM5_ESM.xlsx]

## Sheet: Table S2
	Supplementary table S2: Annotation of C. draco non-redundant (nr) unigenes. Before the annotation process, erroneous frameshifts were corrected, and the redundancy was eliminated. AlignWise and BlastClust programs were used for such purpose (see Methods for more details). The annotation process involved BLASTp similarity searches against the total of proteins translated from coding genes identifi…
	Identifier of representatives nr-unigenes (UniGene ID)		Arabidopsis thaliana homologous					Hevea brasiliensis homologous				Jatropha curcas homologous				Manihot esculenta homologous				Populus trichocarpa homologous				Ricinus communis homologous				No. of allocated pFam domains	pFam domains descriptions
			Identifier (Locus or Accesion number)	Description	Identity %	e-value		Identifier (Locus or Accesion number)	Identity %	e-value		Identifier (Locus or Accesion number)	Identity %	e-value		Identifier (Locus or Accesion number)	Identity %	e-value		Identifier (Locus or Accesion number)	Identity %	e-value		Identifier (Locus or Accesion number)	Identity %	e-value
	UniGene1		AT1G67120.1	ATPases;nucleotide binding;ATP binding;nucleoside-triphosphatases;transcription factor binding	49.16	0		scaffold0993_69533	72.08	0		XM_012213528.1	80.22	0		XM_021755318.1	72.87	0		XM_006372909.1	65.38	0		XM_015720626.1	70.89	0		3	AAA domain (dynein-related subfamily) | ATPase family associated with various cellular activities (AAA) | ATPase family associated with various cellular activities (AAA)
	UniGene2		ATMG01190.1	ATP synthase subunit 1	89.92	0		scaffold0400_649822	94.66	0		XM_012222333.1	26.44	5e-25		XM_021754075.1	26.44	2e-25		XM_006379232.1	26.75	3e-25		XM_002535484.2	97.68	0		3	ATP synthase alpha/beta family, nucleotide-binding domain | ATP synthase alpha/beta chain, C terminal domain | ATP synthase alpha/beta family, beta-barrel domain
	UniGene3		ATCG01280.1	Chloroplast Ycf2;ATPase, AAA type, core	80.21	0		scaffold0400_145710	92.81	0										XM_006389275.1	84.72	2e-25						2	Plant protein of unknown function (DUF825) | ATPase family associated with various cellular activities (AAA)
	UniGene5		AT4G17140.3	pleckstrin homology (PH) domain-containing protein	63.71	0		scaffold1023_179878	77.88	0		XM_012219929.1	83.95	0		XM_021744077.1	77.89	0		XM_002304099.2	72.45	0		XM_015718156.1	76.94	0		7	Vacuolar sorting-associated protein 13, N-terminal | Repeating coiled region of VPS13 | Plant protein of unknown function (DUF946) | N-terminal region of Chorein or VPS13 | SHR-binding domain of vacuolar-sorting associated protein 13 | PH domain | Vacuolar-sorting-associated 13 protein C-terminal
	UniGene7		AT2G17930.1	Phosphatidylinositol 3- and 4-kinase family protein with FAT domain	82.07	0		scaffold0972_44992	91.31	0		XM_012210506.1	93.53	0		XM_021739335.1	91.92	0		XM_002307314.2	87.9	0		XM_015720841.1	91.7	0		3	FAT domain | Phosphatidylinositol 3- and 4-kinase | FATC domain
	UniGene9		AT4G39420.2	unknown protein; INVOLVED IN: biological_process unknown; LOCATED IN: cellular_component unknown; EXPRESSED IN: leaf; EXPRESSED DURING: LP.04 four leaves visible, LP.02 two leaves visible; Has 20 Blast hits to 19 proteins in 8 species: Archae - 0; Bacteria - 0; Metazoa - 0; Fungi - 0; Plants - 20; Viruses - 0; Other Eukaryotes - 0 (source: NCBI BLink).	58.4	0		scaffold1514_64166	77.22	0		XM_012219878.1	84.14	0		XM_021774495.1	75.92	0		XM_002310579.2	74.99	0		XM_015726027.1	75.6	0		1	Spatacsin C-terminus
	UniGene10		AT3G02260.1	auxin transport protein (BIG)	75.24	0		scaffold0520_237508	88.46	0		XM_012232721.1	91.73	0		XM_021748541.1	87.8	0		XM_006373351.1	86.15	0		XM_015723425.1	88.35	0		3	E3 ubiquitin-protein ligase UBR4 | Zinc finger, ZZ type | Putative zinc finger in N-recognin (UBR box)
	UniGene11		AT5G24740.1	Protein of unknown function (DUF1162)	47.99	0		scaffold1044_67216	69.86	0		XM_012215091.1	77.06	0		XM_021767026.1	69.42	0		XM_006370679.1	62.22	0		XM_015718780.1	67.72	0		5	Vacuolar-sorting-associated 13 protein C-terminal | Vacuolar sorting-associated protein 13, N-terminal | SHR-binding domain of vacuolar-sorting associated protein 13 | N-terminal region of Chorein or VPS13 | Repeating coiled region of VPS13
	UniGene13		AT1G58230.1	binding	68.65	0		scaffold0776_287628	84.25	0		XM_012212647.1	89.25	0		XM_021745111.1	83.16	0		XM_002302329.2	77.86	0		XM_015724296.1	82.45	0		6	Beige/BEACH domain | Domain of unknown function (DUF4704) | PH domain associated with Beige/BEACH | WD domain, G-beta repeat | Domain of unknown function (DUF4800) | Concanavalin A-like lectin/glucanases superfamily
	UniGene16		AT3G48190.1	ataxia-telangiectasia mutated	59.19	0		scaffold0121_273166	76.57	0		XM_012224674.1	85.37	0		XM_021760463.1	77.37	0		XM_002322419.2	75.96	0		XM_015723962.1	76.45	0		4	Phosphatidylinositol 3- and 4-kinase | FATC domain | FAT domain | Telomere-length maintenance and DNA damage repair
	UniGene17		AT3G50380.1	Protein of unknown function (DUF1162)	44.11	0		scaffold0142_710784	67.42	0		XM_012223742.1	78.18	0		XM_021777868.1	69.01	0		XM_002310140.2	53.8	0		XM_015721254.1	59.69	0		2	SHR-binding domain of vacuolar-sorting associated protein 13 | Vacuolar-sorting-associated 13 protein C-terminal
	UniGene18		AT2G45540.2	WD-40 repeat family protein / beige-related	70.43	0		scaffold0412_835966	85.62	0		XM_012228146.1	89.46	0		XM_021757981.1	84.81	0		XM_002302512.2	81.75	0		XM_015728832.1	85.57	0		4	Beige/BEACH domain | Domain of unknown function (DUF4704) | PH domain associated with Beige/BEACH | WD domain, G-beta repeat
	UniGene19		AT1G03060.1	Beige/BEACH domain ;WD domain, G-beta repeat protein	71.89	0		scaffold0838_279673	86.87	0		XM_012236767.1	90.4	0		XM_021751857.1	84.78	0		XM_006383615.1	80.51	0		XM_002520903.2	84.1	0		2	PH domain associated with Beige/BEACH | Concanavalin A-like lectin/glucanases superfamily
	UniGene20		ATCG00340.1	Photosystem I, PsaA/PsaB protein	97	0		scaffold0017_3582042	98.91	0										XM_006389406.1	82.98	4e-20						1	Photosystem I psaA/psaB protein
	UniGene21		AT4G31570.1	CONTAINS InterPro DOMAIN/s: Prefoldin (InterPro:IPR009053); BEST Arabidopsis thaliana protein match is: unknown protein (TAIR:AT1G24460.1); Has 194354 Blast hits to 66887 proteins in 3244 species: Archae - 3688; Bacteria - 38556; Metazoa - 84828; Fungi - 17265; Plants - 10589; Viruses - 805; Other Eukaryotes - 38623 (source: NCBI BLink).	41.35	0		scaffold0012_493666	65.78	0		XM_012220962.1	76.56	0		XM_021740602.1	64.15	0		XM_002324910.2	57.68	0		XM_015717032.1	61.61	0		0	-
	UniGene22		AT4G13750.1	Histidine kinase-, DNA gyrase B-, and HSP90-like ATPase family protein	45.4	0		scaffold1689_59562	69.73	0		XM_012215725.1	76.67	0		XM_021751814.1	67.75	0		XM_002300381.2	63.53	0		XM_002518012.2	66.04	0		1	Domain of unknown function (DUF3883)
	UniGene23		AT3G19050.1	phragmoplast orienting kinesin 2	54.31	0		scaffold0031_99022	75.85	0		XM_012217074.1	83.33	0		XM_021737650.1	74.08	0		XM_006384400.1	68.64	0		XM_015720994.1	74.2	0		2	Kinesin motor domain | Microtubule binding
	UniGene26		AT5G23110.1	Zinc finger, C3HC4 type (RING finger) family protein	65.12	0		scaffold0304_1014583	79.96	0		XM_012210418.1	85.07	0		XM_021755383.1	78.76	0		XM_002307137.2	73.26	0		XM_015724148.1	77.44	0		0	-
	UniGene28		AT1G58250.2	Golgi-body localisation protein domain ;RNA pol II promoter Fmp27 protein domain	62.85	0		scaffold0776_221652	81.3	0		XM_012212659.1	89.9	0		XM_021745694.1	80.87	0		XM_002301083.2	74.96	0		XM_015724298.1	80.15	0		1	Golgi-body localisation protein domain
	UniGene29							scaffold0541_231893	38.71	6e-168		XM_012216724.1	53.34	0		XM_021743901.1	36.04	2e-138		XM_002300017.2	31.43	1e-33		XM_015720675.1	36.74	8e-97		0	-
	UniGene33		AT3G12810.1	SNF2 domain-containing protein / helicase domain-containing protein	63.15	0		scaffold0592_558159	81.14	0		XM_012225430.1	84.58	0		XM_021768653.1	47.96	7e-89		XM_002303143.2	74.59	0		XM_015721916.1	79.75	0		5	SNF2 family N-terminal domain | Helicase conserved C-terminal domain | HSA | Type III restriction enzyme, res subunit | DEAD/DEAH box helicase
	UniGene34		AT2G25730.2	unknown protein; LOCATED IN: cellular_component unknown; EXPRESSED IN: 23 plant structures; EXPRESSED DURING: 14 growth stages.	66.01	0		scaffold0897_132859	82.41	0		XM_012222079.1	89.97	0		XM_021751498.1	84.5	0		XM_002308591.2	76.34	0		XM_015717631.1	84.06	0		0	-
	UniGene35		AT2G48060.1	unknown protein; FUNCTIONS IN: molecular_function unknown; INVOLVED IN: biological_process unknown; LOCATED IN: endomembrane system; EXPRESSED IN: shoot, sperm cell; CONTAINS InterPro DOMAIN/s: Protein of unknown function DUF3595 (InterPro:IPR021999); Has 533 Blast hits to 341 proteins in 95 species: Archae - 2; Bacteria - 15; Metazoa - 318; Fungi - 0; Plants - 93; Viruses - 0; Other Eukaryotes -…	69.98	0		scaffold0320_555200	83.88	0		XM_012236922.1	90.08	0		XM_021756959.1	83.6	0		XM_002321016.2	78.98	0		XM_015722727.1	83.76	0		1	Piezo non-specific cation channel, R-Ras-binding domain
	UniGene37		AT1G65810.1	P-loop containing nucleoside triphosphate hydrolases superfamily protein	39.77	0		scaffold0074_294915	71.1	0		XM_012223140.1	74.18	0		XM_021769287.1	63.09	0		XM_002311530.2	63.77	0		XM_015718902.1	64.65	0		5	AAA domain | AAA domain | AAA domain | UvrD/REP helicase N-terminal domain | UvrD-like helicase C-terminal domain
	UniGene38		AT5G02310.1	proteolysis 6	52.05	0		scaffold0436_421631	73.63	0		XM_012219545.1	81.18	0		XM_021766657.1	71.97	0		XM_002309023.2	63.11	0		XM_015727304.1	73.21	0		1	Putative zinc finger in N-recognin (UBR box)
	UniGene40		ATMG00510.1	NADH dehydrogenase subunit 7	93.5	0		scaffold0007_1643412	96.03	4e-103										XM_006383550.1	78.12	1e-07						1	Respiratory-chain NADH dehydrogenase, 49 Kd subunit
	UniGene42		ATCG00540.1	photosynthetic electron transfer A	91.88	0		scaffold0404_574352	96.25	0										XM_006373891.1	81.15	5e-179						2	Apocytochrome F, N-terminal | Apocytochrome F, C-terminal
	UniGene45		AT1G48090.1	calcium-dependent lipid-binding family protein	66.93	0		scaffold0789_390353	80.93	0		XM_012228759.1	87.43	0		XM_021750194.1	81.52	0		XM_002311329.2	74.55	0		XM_015719221.1	83.6	0		4	Vacuolar sorting-associated protein 13, N-terminal | Repeating coiled region of VPS13 | N-terminal region of Chorein or VPS13 | Plant protein of unknown function (DUF946)
	UniGene46		AT4G39530.1	Tetratricopeptide repeat (TPR)-like superfamily protein	35.54	1e-175		scaffold0894_159747	72.19	0		XM_012218921.1	82.49	0		XM_021752830.1	74.94	0		XM_006371920.1	72.19	0		XM_015716142.1	68.81	0		3	PPR repeat family | PPR repeat | DYW family of nucleic acid deaminases
	UniGene47		AT5G53460.1	NADH-dependent glutamate synthase 1	86.53	0		scaffold0340_802867	91.55	0		XM_012234691.1	93.7	0		XM_021760081.1	91.53	0		XM_002321983.2	89.88	0		XM_002513508.2	91.41	0		10	Glutamine amidotransferases class-II | Conserved region in glutamate synthase | Glutamate synthase central domain | GXGXG motif | Pyridine nucleotide-disulphide oxidoreductase | Dihydroprymidine dehydrogenase domain II, 4Fe-4S cluster | NAD(P)-binding Rossmann-like domain | Pyridine nucleotide-disulphide oxidoreductase | FAD dependent oxidoreductase | Flavin containing amine oxidoreductase
	UniGene49		AT4G00450.1	RNA polymerase II transcription mediators	55.6	0		scaffold0194_309843	82.19	0		XM_012227999.1	87.65	0		XM_021756196.1	81.68	0		XM_002302551.2	72.22	0		XM_002511817.2	81.03	0		1	Transcription mediator complex subunit Med12
	UniGene50		AT1G80070.1	Pre-mRNA-processing-splicing factor	95.87	0		scaffold0687_169599	98.85	0		XM_012217774.1	99.28	0		XM_021772140.1	98.64	0		XM_006385243.1	98.3	0		XM_015718308.1	98.13	0		8	PROCN (NUC071) domain | PRP8 domain IV core | U6-snRNA interacting domain of PrP8 | PRO8NT (NUC069), PrP8 N-terminal domain | U5-snRNA binding site 2 of PrP8 | PROCT (NUC072) domain | RNA recognition motif of the spliceosomal PrP8 | JAB1/Mov34/MPN/PAD-1 ubiquitin protease
	UniGene51		ATMG00090.1	structural constituent of ribosome;protein binding	83.85	0		scaffold0400_270969	95.03	0										XM_006388483.1	79.78	8e-45						1	Ribosomal protein S3, C-terminal domain
	UniGene52		AT5G15680.1	ARM repeat superfamily protein	86.35	0		scaffold0024_640760	95.79	0		XM_012232702.1	97.44	0		XM_021778293.1	95.56	0		XM_006373467.1	90.63	0		XM_002534010.2	95.66	0		3	Cell morphogenesis central region | Cell morphogenesis N-terminal | Cell morphogenesis C-terminal
	UniGene53		AT5G44800.1	chromatin remodeling 4	56.29	0		scaffold0094_1853318	74.31	0		XM_012225519.1	80.37	0		XM_021741369.1	74.3	0		XM_006368149.1	69.05	0		XM_015722050.1	73.57	0		6	SNF2 family N-terminal domain | Chromo (CHRromatin Organisation MOdifier) domain | Helicase conserved C-terminal domain | Class II histone deacetylase complex subunits 2 and 3 | PHD-finger | Domain of Unknown Function (DUF1087)
	UniGene55		AT5G24350.2	FUNCTIONS IN: molecular_function unknown; INVOLVED IN: biological_process unknown; LOCATED IN: cellular_component unknown; EXPRESSED IN: 23 plant structures; EXPRESSED DURING: 13 growth stages; CONTAINS InterPro DOMAIN/s: Secretory pathway Sec39 (InterPro:IPR013244).	52.38	0		scaffold1026_22960	81.28	0		XM_012211652.1	78.83	0		XM_021771277.1	73.8	0		XM_002321943.2	65.03	0		XM_015717175.1	71.2	0		1	Secretory pathway protein Sec39
	UniGene56		AT2G07689.1	NADH-Ubiquinone/plastoquinone (complex I) protein	93.93	1e-141		scaffold0007_1722782	94.86	1e-142										XM_006389277.1	43.27	2e-17						1	Proton-conducting membrane transporter
	UniGene59		AT3G43920.2	dicer-like 3	46.74	0		scaffold0080_1243741	72.14	0		XM_012221783.1	77.89	0		XM_021751486.1	73.33	0		XM_002324168.2	58.71	0		XM_015717467.1	70.12	0		6	Ribonuclease III domain | Dicer dimerisation domain | Ribonuclease-III-like | Helicase conserved C-terminal domain | PAZ domain | Type III restriction enzyme, res subunit
	UniGene62		AT1G08260.1	DNA polymerase epsilon catalytic subunit	70.8	0		scaffold0068_2636845	88.86	0		XM_012220496.1	91.84	0		XM_021753681.1	88.17	0		XM_006384571.1	85.99	0		XM_002529019.2	87.71	0		4	Domain of unknown function (DUF1744) | DNA polymerase family B, exonuclease domain | DNA polymerase family B | Predicted 3'-5' exonuclease related to the exonuclease domain of PolB
	UniGene63		AT1G36160.1	acetyl-CoA carboxylase 1	81.96	0		scaffold0419_9131	90.87	0		XM_012222711.1	93.05	0		XM_021746241.1	90.7	0		XM_006386332.1	87.56	0		XM_002513835.2	90.61	0		9	Acetyl-CoA carboxylase, central region | Carboxyl transferase domain | Carbamoyl-phosphate synthase L chain, ATP binding domain | Biotin carboxylase, N-terminal domain | Biotin carboxylase C-terminal domain | Biotin-requiring enzyme | ATP-grasp domain | ATP-grasp domain | D-ala D-ala ligase C-terminus
	UniGene67		AT4G16310.1	LSD1-like 3	58.98	0		scaffold0016_2955199	70.29	0		XM_012216591.1	80.68	0		XM_021757392.1	71.83	0		XM_002307664.2	62.21	0		XM_015719487.1	68.83	0		10	Flavin containing amine oxidoreductase | NAD(P)-binding Rossmann-like domain | SWIRM domain | Thi4 family | HI0933-like protein | Pyridine nucleotide-disulphide oxidoreductase | FAD dependent oxidoreductase | FAD dependent oxidoreductase | FAD binding domain | FAD binding domain
	UniGene68		AT1G01040.2	dicer-like 1	81.13	0		scaffold0214_425935	92.18	0		XM_012227694.1	94.53	0		XM_021757415.1	89.34	0		XM_006386606.1	89.54	0		XM_002515051.2	91.88	0		7	Ribonuclease III domain | Ribonuclease-III-like | Dicer dimerisation domain | PAZ domain | Double-stranded RNA binding motif | Helicase conserved C-terminal domain | double strand RNA binding domain from DEAD END PROTEIN 1
	UniGene70		AT3G18110.1	Pentatricopeptide repeat (PPR) superfamily protein	68.78	0		scaffold0378_474329	84.7	0		XM_012235556.1	89.61	0		XM_021764289.1	84.91	0		XM_006372879.1	74.91	0		XM_015719703.1	83.79	0		5	PPR repeat family | PPR repeat | Pentatricopeptide repeat domain | PPR repeat | Pentacotripeptide-repeat region of PROPR
	UniGene71		AT1G50030.1	target of rapamycin	83.2	0		scaffold1668_32236	91.88	0		XM_012237804.1	95.56	0		XM_021762199.1	88.71	0		XM_002300252.2	89.93	0		XM_015718655.1	93.6	0		6	FAT domain | Phosphatidylinositol 3- and 4-kinase | Domain of unknown function (DUF3385) | FKBP12-rapamycin binding domain | FATC domain | HEAT repeats
	UniGene72		AT4G23160.1	cysteine-rich RLK (RECEPTOR-like protein kinase) 8	41.88	8e-94		scaffold0141_48764	57.93	7e-52		XM_012210068.1	41.26	1e-103		XM_021757260.1	53.3	5e-150		XM_002309426.2	46.75	5e-31		XM_015719173.1	52.43	6e-132		1	Reverse transcriptase (RNA-dependent DNA polymerase)
	UniGene74		AT1G55350.5	calpain-type cysteine protease family	81	0		scaffold0470_41386	93.56	0		XM_012225478.1	95.23	0		XM_021739400.1	86.78	7e-62		XM_002299227.2	88.29	0		XM_015721925.1	93.47	0		3	Calpain family cysteine protease | Calpain large subunit, domain III | Concanavalin A-like lectin/glucanases superfamily
	UniGene75											XM_012225892.1	40.31	1e-38		XM_021746957.1	47.06	2e-58						XM_015722888.1	26.56	9e-17		1	Reverse transcriptase (RNA-dependent DNA polymerase)
	UniGene78		AT2G13680.1	callose synthase 5	82.42	0		scaffold0420_203037	61.76	0		XM_012211187.1	93.73	0		XM_021774762.1	90.64	0		XM_006382779.1	84.12	0		XM_015725706.1	90.07	0		3	1,3-beta-glucan synthase component | 1,3-beta-glucan synthase subunit FKS1, domain-1 | Vta1 like
	UniGene82		AT1G48120.1	hydrolases;protein serine/threonine phosphatases	33.11	2e-10						XM_012230922.1	42.86	1e-49		XM_021752060.1	28.86	2e-08										1	Plant mobile domain
	UniGene84		ATMG01320.1	NADH dehydrogenase 2B	91.34	2e-161		scaffold0007_1722782	88.26	2e-126										XM_006389277.1	42.45	1e-17						1	Proton-conducting membrane transporter
	UniGene87		AT2G22125.1	binding	83.34	0		scaffold0462_47558	93.5	0		XM_012237935.1	95.73	0		XM_021774784.1	93.59	0		XM_006382853.1	90.85	0		XM_015725254.1	92.76	0		2	Armadillo/beta-catenin-like repeat | C2 domain
	UniGene88		AT2G28290.1	P-loop containing nucleoside triphosphate hydrolases superfamily protein	66.54	0		scaffold0668_13300	73.3	0		XM_012214032.1	78.46	0		XM_021739611.1	72.38	0		XM_006379967.1	78.21	0		XM_002516811.2	81.48	0		4	SNF2 family N-terminal domain | Snf2-ATP coupling, chromatin remodelling complex | Helicase conserved C-terminal domain | Type III restriction enzyme, res subunit
	UniGene89							scaffold0143_352961	79.62	0		XM_012214923.1	85.58	0		XM_021763758.1	79.46	0		XM_002319186.2	74.71	0		XM_015722268.1	76.06	0		0	-
	UniGene91		AT1G50030.1	target of rapamycin	31.22	5e-70		scaffold0309_986498	80.69	0		XM_012213869.1	85.67	0		XM_021738250.1	79.62	0		XM_006384422.1	74.87	0		XM_015719083.1	77.77	0		2	Phosphatidylinositol 3- and 4-kinase | Serine/threonine-protein kinase smg-1
	UniGene92		AT1G55860.1	ubiquitin-protein ligase 1	65.72	0		scaffold0484_677332	84.76	0		XM_012215670.1	89.87	0		XM_021739306.1	86.76	0		XM_006377593.1	80.39	0		XM_015721526.1	84.69	0		3	Domain of Unknown Function (DUF913) | Domain of Unknown Function (DUF908) | UBA/TS-N domain
	UniGene93		AT2G46020.2	transcription regulatory protein SNF2, putative	67.22	0		scaffold1910_44124	83.83	0		XM_012227968.1	86.54	0		XM_021755900.1	81.93	0		XM_002301328.2	76.48	0		XM_015728802.1	81.57	0		5	SNF2 family N-terminal domain | Helicase conserved C-terminal domain | QLQ | Type III restriction enzyme, res subunit | DEAD/DEAH box helicase
	UniGene96		AT3G01460.1	methyl-CPG-binding domain 9	39.52	0		scaffold0804_150757	68.96	0		XM_012229963.1	76.97	0		XM_021774386.1	66.75	0		XM_002323974.2	43.85	0		XM_015723126.1	65.29	0		5	PHD-finger | WSTF, HB1, Itc1p, MBD9 motif 1 | Methyl-CpG binding domain | F/Y rich C-terminus | DDT domain
	UniGene97		AT4G00990.1	Transcription factor jumonji (jmjC) domain-containing protein	49.07	2e-163		scaffold0465_953138	64.47	0		XM_012225504.1	65.48	0		XM_021749303.1	62.23	0		XM_002321368.2	64.77	0		XM_015717728.1	68.13	0		2	JmjC domain, hydroxylase | Zinc-finger domain of monoamine-oxidase A repressor R1
	UniGene100		AT3G13330.1	proteasome activating protein 200	73.2	0		scaffold0328_84598	87.39	0		XM_012218774.1	90.27	0		XM_021769037.1	87.95	0		XM_006377934.1	80.77	0		XM_015728081.1	86.62	0		2	Proteasome-substrate-size regulator, mid region | Domain of unknown function (DUF3437)
	UniGene104		AT3G05680.2	embryo defective 2016	57.29	0		scaffold1061_203374	78.7	0		XM_012218917.1	84.1	0		XM_021767821.1	78.17	0		XM_002322744.2	72.99	0		XM_015722322.1	76.58	0		1	Virilizer, N-terminal
	UniGene108		ATMG00520.1	Intron maturase, type II family protein	89.79	0						XM_012230581.1	24.04	1e-17		XM_021767711.1	35.34	1e-16						XM_002534673.2	97.1	0		2	Type II intron maturase | Reverse transcriptase (RNA-dependent DNA polymerase)
	UniGene109		AT3G54280.2	DNA binding;ATP binding;nucleic acid binding;binding;helicases;ATP binding;DNA binding;helicases	69.55	0		scaffold0143_240744	85.37	0		XM_012214941.1	90.1	0		XM_021765146.1	85.73	0		XM_002319703.2	81.87	0		XM_015722246.1	82.49	0		5	Domain of unknown function (DUF3535) | SNF2 family N-terminal domain | Helicase conserved C-terminal domain | HEAT-like repeat | HEAT repeats
	UniGene111		AT3G06530.2	ARM repeat superfamily protein	49.51	0		scaffold1251_165048	72.57	0		XM_012235105.1	81.97	0		XM_021737205.1	72.57	0		XM_006385772.1	63.03	0		XM_015724850.1	73.11	0		2	BP28CT (NUC211) domain | U3 small nucleolar RNA-associated protein 10
	UniGene116							scaffold1788_22230	36.26	2e-14		XM_012225892.1	37.63	6e-117		XM_021752040.1	38.84	1e-107		XM_006376581.1	26.52	8e-08		XM_015726622.1	32.11	1e-52		2	Reverse transcriptase (RNA-dependent DNA polymerase) | Reverse transcriptase-like
	UniGene117		AT5G61140.2	U5 small nuclear ribonucleoprotein helicase	80.61	0		scaffold0746_157018	90.47	0		XM_012224978.1	92.63	0		XM_021760910.1	87.12	0		XM_006374328.1	89.56	0		XM_002514618.2	88.85	0		4	Sec63 Brl domain | DEAD/DEAH box helicase | Type III restriction enzyme, res subunit | Helicase conserved C-terminal domain
	UniGene118		AT1G16800.1	P-loop containing nucleoside triphosphate hydrolases superfamily protein	51.71	0		scaffold0326_136644	76.29	0		XM_012232062.1	82.41	0		XM_021760286.1	76.37	0		XM_002316395.2	65.36	0		XM_015716016.1	30.47	1e-87		3	AAA domain | AAA domain | AAA domain
	UniGene119		AT1G67140.3	HEAT repeat-containing protein	63.5	0		scaffold0814_97211	67.89	0		XM_012222565.1	85.71	0		XM_021741212.1	78.82	0		XM_002305119.2	66.38	0		XM_015717746.1	79.2	0		0	-
	UniGene121		AT1G77300.1	histone methyltransferases(H3-K4 specific);histone methyltransferases(H3-K36 specific)	45.24	0		scaffold0611_128187	59.47	0		XM_012222933.1	69.63	0		XM_021742695.1	56.41	0		XM_002300929.2	56.72	0		XM_015719870.1	59.11	0		2	SET domain | CW-type Zinc Finger
	UniGene122		AT4G01020.1	helicase domain-containing protein / IBR domain-containing protein / zinc finger protein-related	52.59	0		scaffold0782_539669	73.92	0		XM_012213777.1	76.81	0		XM_021770949.1	72.83	0		XM_002323929.2	63.74	0		XM_015721453.1	75.36	0		5	Helicase conserved C-terminal domain | Helicase associated domain (HA2) | Oligonucleotide/oligosaccharide-binding (OB)-fold | IBR domain, a half RING-finger domain | DEAD/DEAH box helicase
	UniGene125		ATMG00180.1	cytochrome C biogenesis 452	89.01	2e-111																		XM_015728625.1	93.31	8e-166		1	Cytochrome c-type biogenesis protein CcmF C-terminal
	UniGene126		AT1G49340.2	Phosphatidylinositol 3- and 4-kinase family protein	75.64	0		scaffold0154_67785	87.13	0		XM_012214302.1	92.25	0		XM_021739220.1	86.31	0		XM_002313022.2	81.47	0		XM_015719117.1	83.83	0		2	Phosphatidylinositol 3- and 4-kinase | Phosphoinositide 3-kinase family, accessory domain (PIK domain)
	UniGene127		AT4G27290.1	S-locus lectin protein kinase family protein	45.27	0		scaffold0056_1920480	61.43	0		XM_012215807.1	67.64	0		XM_021752794.1	62.33	0		XM_006370565.1	57.01	0		XM_015721150.1	48.25	0		6	Protein tyrosine kinase | Protein kinase domain | D-mannose binding lectin | S-locus glycoprotein domain | PAN-like domain | Domain of unknown function (DUF3403)
	UniGene128		AT4G04970.1	glucan synthase-like 1	71.49	0		scaffold0698_386438	83.69	0		XM_012236211.1	87.11	0		XM_021743602.1	84.03	0		XM_002317272.2	80.26	0		XM_002517869.2	70.67	0		2	1,3-beta-glucan synthase component | 1,3-beta-glucan synthase subunit FKS1, domain-1
	UniGene131		AT5G12400.1	DNA binding;zinc ion binding;DNA binding	47.05	0		scaffold1513_24189	65.51	0		XM_012234668.1	74.85	0		XM_021761478.1	60.45	0		XM_002313327.2	54.35	0		XM_002513489.2	61.53	0		3	DDT domain | PHD-finger | WSTF, HB1, Itc1p, MBD9 motif 1
	UniGene132		AT4G00800.1	transducin family protein / WD-40 repeat family protein	60.66	0		scaffold0026_734481	81.21	0		XM_012227713.1	85.81	0		XM_021755524.1	80.62	0		XM_002320194.2	74.56	0		XM_015716884.1	79.84	0		2	Golgi CORVET complex core vacuolar protein 8 | Region in Clathrin and VPS
	UniGene136		AT5G58410.1	HEAT/U-box domain-containing protein	50.67	0		scaffold0250_127260	75.01	0		XM_012223069.1	81.65	0		XM_021745764.1	73.12	0		XM_002325628.2	67.13	0		XM_002517697.2	73.29	0		4	Ring finger domain | RING-H2 zinc finger domain | FANCL C-terminal domain | Zinc finger, C3HC4 type (RING finger)
	UniGene138		ATCG01130.1	Ycf1 protein	62.01	0		scaffold0404_429656	90.51	2e-59		XM_012224297.1	88.68	5e-80						XM_002317419.1	52.02	1e-37		XM_015728794.1	94.4	5e-145		1	Ycf1
	UniGene139		AT1G12470.1	zinc ion binding	83.04	0		scaffold0034_1172551	92.9	0		XM_012232970.1	94.39	0		XM_021773888.1	92.85	0		XM_002319349.2	89.97	0		XM_015718490.1	89	0		2	Pep3/Vps18/deep orange family | Region in Clathrin and VPS
	UniGene143		ATMG01250.1	RNA-directed DNA polymerase (reverse transcriptase)	52.24	2e-20		scaffold3042_6117	48.91	3e-39		XM_012224204.1	41.69	7e-119		XM_021762331.1	42.67	3e-117		XM_002309426.2	33.73	7e-06		XM_015719069.1	43.17	2e-63		1	Reverse transcriptase (RNA-dependent DNA polymerase)
	UniGene144		AT3G11964.1	RNA binding;RNA binding	61.4	0		scaffold0088_104294	78.95	0		XM_012235463.1	85.25	0		XM_021767685.1	77.63	0		XM_002322708.2	71.07	0		XM_015726870.1	76.87	0		2	S1 RNA binding domain | Suppressor of forked protein (Suf)
	UniGene145		AT4G17610.1	tRNA/rRNA methyltransferase (SpoU) family protein	53.54	0		scaffold0196_214750	76.61	0		XM_012214717.1	82.15	0		XM_021776818.1	72.07	0		XM_006368882.1	70.61	0		XM_015722498.1	75.42	0		1	SpoU rRNA Methylase family
	UniGene148		AT2G35630.1	ARM repeat superfamily protein	76.67	0		scaffold0116_304437	91.06	0		XM_012220172.1	93.44	0		XM_021740508.1	90.17	0		XM_002317026.2	87.25	0		XM_002534218.2	89.02	0		2	CLASP N terminal | HEAT repeat
	UniGene151		AT1G55325.2	RNA polymerase II transcription mediators	62.23	0		scaffold1462_83079	83.52	0		XM_012211668.1	88.54	0		XM_021736587.1	83.18	0		XM_006368474.1	73.34	0		XM_015721910.1	80.49	0		1	Mediator complex subunit 13 C-terminal
	UniGene157		AT4G38600.1	HEAT repeat ;HECT-domain (ubiquitin-transferase)	73.83	0		scaffold0126_1075809	89.62	0		XM_012226378.1	93.71	0		XM_021754454.1	88.51	0		XM_002313675.2	85.15	0		XM_002525139.2	48.32	0		2	HECT-domain (ubiquitin-transferase) | Transcription factor IIA, alpha/beta subunit
	UniGene159		AT4G30150.1	CONTAINS InterPro DOMAIN/s: Nucleolar 27S pre-rRNA processing, Urb2/Npa2 (InterPro:IPR018849); Has 58 Blast hits to 49 proteins in 21 species: Archae - 0; Bacteria - 2; Metazoa - 2; Fungi - 0; Plants - 44; Viruses - 3; Other Eukaryotes - 7 (source: NCBI BLink).	39.04	0		scaffold0500_752515	63.42	0						XM_021757519.1	60.1	0		XM_002305447.2	54.91	0		XM_015725435.1	59.91	0		1	Urb2/Npa2 family
	UniGene162		AT5G13590.1	unknown protein; Has 150 Blast hits to 121 proteins in 42 species: Archae - 0; Bacteria - 8; Metazoa - 80; Fungi - 5; Plants - 17; Viruses - 0; Other Eukaryotes - 40 (source: NCBI BLink).	33.33	2e-26		scaffold0431_1036405	64.81	0		XM_012218040.1	73.96	0		XM_021770312.1	68.91	0		XM_002311094.2	47.88	0		XM_015722896.1	60.83	0		0	-
	UniGene163		AT4G29090.1	Ribonuclease H-like superfamily protein	31.29	3e-71		scaffold0486_639205	42.61	4e-54		XM_012215157.1	38.32	0		XM_021746994.1	36.8	0		XM_006383508.1	30.56	2e-09		XM_015723980.1	42.28	3e-71		3	Reverse transcriptase (RNA-dependent DNA polymerase) | Reverse transcriptase-like | zinc-binding in reverse transcriptase
	UniGene165		AT3G23590.1	REF4-related 1	72.8	0		scaffold0458_821645	89.64	0		XM_012214120.1	91.84	0		XM_021739802.1	90.31	0		XM_002311791.2	85.39	0		XM_002516743.2	90.97	0		0	-
	UniGene169		ATMG00710.1	Polynucleotidyl transferase, ribonuclease H-like superfamily protein	41.33	3e-09		scaffold0204_486915	40.14	8e-32		XM_012211425.1	34.13	1e-53		XM_021773976.1	32.43	2e-38		XM_002318685.2	46.15	4e-11		XM_015723827.1	32.75	6e-47		3	gag-polypeptide of LTR copia-type | GAG-pre-integrase domain | Retrotransposon gag protein
	UniGene172		AT2G30700.1	unknown protein; BEST Arabidopsis thaliana protein match is: unknown protein (TAIR:AT1G61900.1); Has 68 Blast hits to 67 proteins in 13 species: Archae - 0; Bacteria - 2; Metazoa - 0; Fungi - 0; Plants - 66; Viruses - 0; Other Eukaryotes - 0 (source: NCBI BLink).	67.83	0		scaffold0561_757623	87	0		XM_012209842.1	85.37	0		XM_021772637.1	84.92	0		XM_006372712.1	76.53	0		XM_015726077.1	82.85	0		0	-
	UniGene173		AT3G11130.1	Clathrin, heavy chain	93.62	0		scaffold1536_54667	97.24	0		XM_012231703.1	97.97	0		XM_021762838.1	96.81	0		XM_002316165.2	96.19	0		XM_002528265.2	97.37	0		4	Region in Clathrin and VPS | Clathrin propeller repeat | Clathrin-H-link | Clathrin, heavy-chain linker
	UniGene174		AT1G79280.2	nuclear pore anchor	51.05	0		scaffold0571_541194	72.2	0		XM_012217470.1	78.32	0		XM_021741525.1	71.42	0		XM_002312183.2	63.22	0		XM_015718955.1	69.32	0		1	TPR/MLP1/MLP2-like protein
	UniGene177		AT5G66820.1	unknown protein; Has 35333 Blast hits to 34131 proteins in 2444 species: Archae - 798; Bacteria - 22429; Metazoa - 974; Fungi - 991; Plants - 531; Viruses - 0; Other Eukaryotes - 9610 (source: NCBI BLink).	34.89	4e-24		scaffold0105_1086103	67.04	0		XM_012223815.1	76.28	0		XM_021774384.1	67.17	0		XM_002307220.2	59.54	0		XM_015721266.1	67.43	0		1	Transmembrane protein 131-like
	UniGene178		AT5G16715.1	ATP binding;valine-tRNA ligases;aminoacyl-tRNA ligases;nucleotide binding;ATP binding;aminoacyl-tRNA ligases	81.41	0		scaffold0724_434547	90.21	0		XM_012222413.1	93.12	0		XM_021748075.1	89.36	0		XM_006383274.1	88.07	0		XM_002531144.2	86.65	0		6	tRNA synthetases class I (I, L, M and V) | Anticodon-binding domain of tRNA | tRNA synthetases class I (M) | Valyl tRNA synthetase tRNA binding arm | Leucyl-tRNA synthetase, Domain 2 | tRNA synthetases class I (C) catalytic domain
	UniGene179		AT4G33210.1	F-box family protein	69.17	0		scaffold0483_80223	82.36	0		XM_012221806.1	85.62	0		XM_021741056.1	82.51	0		XM_002324160.2	76.28	0		XM_002516088.2	79.07	0		3	Leucine Rich repeats (2 copies) | F-box-like | F-box domain
	UniGene189		AT3G60240.4	eukaryotic translation initiation factor 4G	59.13	0		scaffold0276_689483	74.12	0		XM_012228352.1	80.27	0		XM_021756934.1	72.33	0		XM_002302470.2	63.73	0		XM_015723754.1	70.85	0		2	MIF4G domain | MA3 domain
	UniGene191							scaffold0746_345167	73.19	0		XM_012224951.1	78.35	0		XM_021760805.1	72.48	0		XM_002317932.2	72.51	0		XM_002514651.2	71.58	0		1	S phase cyclin A-associated protein in the endoplasmic reticulum
	UniGene192		AT2G36810.1	ARM repeat superfamily protein	73.6	0		scaffold0241_490045	90.95	0		XM_012227096.1	93.05	0		XM_021764839.1	88.14	0		XM_006381306.1	83.89	0		XM_015719371.1	88.37	0		1	non-SMC mitotic condensation complex subunit 1
	UniGene193		ATCG00740.1	RNA polymerase subunit alpha	75.38	4e-179		scaffold0297_1080523	90.27	0										XM_006373751.1	60.66	2e-17						3	Bacterial RNA polymerase, alpha chain C terminal domain | RNA polymerase Rpb3/Rpb11 dimerisation domain | RNA polymerase Rpb3/RpoA insert domain
	UniGene195		AT1G24706.2	THO2	68.38	0		scaffold0740_17394	86.3	0		XM_012216967.1	90.41	0		XM_021743575.1	85.36	0		XM_002325439.2	77.78	0		XM_015724404.1	81.18	0		3	Transcription factor/nuclear export subunit protein 2 | THO complex subunit 2 N-terminus | Transcription- and export-related complex subunit
	UniGene196		AT5G13000.1	glucan synthase-like 12	86.12	0		scaffold0035_3207172	87.4	0		XM_012237847.1	93.6	0		XM_021751222.1	90.82	0		XM_002299111.2	88.88	0		XM_015724745.1	91.62	0		3	1,3-beta-glucan synthase component | 1,3-beta-glucan synthase subunit FKS1, domain-1 | Vta1 like
	UniGene197		AT1G64960.1	ARM repeat superfamily protein	58.29	3e-109		scaffold0449_39765	77.99	4e-171		XM_012224011.1	82.73	3e-173		XM_021775794.1	75.21	1e-166		XM_006380550.1	67.9	5e-141		XM_015723070.1	74.72	1e-157		1	Condensin II non structural maintenance of chromosomes subunit
	UniGene198		AT3G43300.1	HOPM interactor 7	74.86	0		scaffold0762_390659	85.38	0		XM_012221757.1	90.31	0		XM_021742250.1	84.02	0		XM_002309409.2	86.16	0		XM_015717450.1	87.24	0		5	Sec7 domain | Guanine nucleotide exchange factor in Golgi transport N-terminal | Domain of unknown function (DUF1981) | Dimerisation and cyclophilin-binding domain of Mon2 | C-terminal region of Mon2 protein
	UniGene200		AT1G03080.1	kinase interacting (KIP1-like) family protein	47.35	0		scaffold0307_970072	74.43	0		XM_012236796.1	80.44	0		XM_021757046.1	71.99	0		XM_002306753.2	68.5	0		XM_002524690.2	72.09	0		1	KIP1-like protein
	UniGene201		AT3G24255.1	RNA-directed DNA polymerase (reverse transcriptase)-related family protein	33.33	4e-11		scaffold1011_79713	42.86	7e-28		XM_012235499.1	41.24	2e-34		XM_021757300.1	43.97	5e-32						XM_015723980.1	28.57	2e-13		0	-
	UniGene202		ATMG00665.1	NADH dehydrogenase 5B	48.07	2e-154		scaffold0038_2376145	56.02	1e-125																		2	Proton-conducting membrane transporter | NADH-Ubiquinone oxidoreductase (complex I), chain 5 N-terminus
	UniGene203		AT4G23160.1	cysteine-rich RLK (RECEPTOR-like protein kinase) 8	41.14	4e-109		scaffold0036_3197833	50.23	1e-67		XM_012228915.1	54.19	6e-157		XM_021746344.1	45.29	8e-143		XM_006372859.1	38.46	9e-35		XM_015721806.1	43.9	2e-106		4	Reverse transcriptase (RNA-dependent DNA polymerase) | gag-polypeptide of LTR copia-type | Integrase core domain | Retrotransposon gag protein
	UniGene204		AT4G33170.1	Tetratricopeptide repeat (TPR)-like superfamily protein	52.17	2e-146		scaffold0080_1290727	74.16	0		XM_012221785.1	81.78	0		XM_021750116.1	72.78	0		XM_002307443.2	32.6	1e-64		XM_015717453.1	70.75	0		2	PPR repeat family | PPR repeat
	UniGene206		AT3G22790.1	Kinase interacting (KIP1-like) family protein	48.83	0		scaffold0617_213032	74.88	0		XM_012214296.1	81.97	0		XM_021738904.1	72.43	0		XM_002312508.2	64.79	0		XM_002517041.2	73.23	0		1	KIP1-like protein
	UniGene209		AT1G21280.1	CONTAINS InterPro DOMAIN/s: Retrotransposon gag protein (InterPro:IPR005162); Has 707 Blast hits to 705 proteins in 25 species: Archae - 0; Bacteria - 0; Metazoa - 4; Fungi - 0; Plants - 703; Viruses - 0; Other Eukaryotes - 0 (source: NCBI BLink).	29.22	5e-28		scaffold0869_72161	40.37	1e-27		XM_012219769.1	52.01	0		XM_021747317.1	45.67	8e-80		XM_006387746.1	34.05	2e-26		XM_015727307.1	31.82	1e-68		2	gag-polypeptide of LTR copia-type | Retrotransposon gag protein
	UniGene210		AT4G31160.1	DDB1-CUL4 associated factor 1	59.83	0		scaffold0534_630363	84.12	0		XM_012220889.1	87.47	0		XM_021741472.1	83.34	0		XM_006382156.1	76.81	0		XM_015724652.1	84.36	0		0	-
	UniGene213		AT2G13370.1	chromatin remodeling 5	75.14	0		scaffold0841_172118	86.32	0		XM_012219088.1	88.25	0		XM_021737449.1	85.71	0		XM_002300120.2	80.38	0		XM_015726574.1	86.45	0		6	SNF2 family N-terminal domain | Helicase conserved C-terminal domain | Chromo (CHRromatin Organisation MOdifier) domain | Domain of unknown function (DUF4208) | Type III restriction enzyme, res subunit | DEAD/DEAH box helicase
	UniGene214		AT4G32820.2	Tetratricopeptide repeat (TPR)-like superfamily protein	57.82	0		scaffold0513_99409	78.3	0		XM_012221954.1	83.47	0		XM_021751159.1	76.74	0		XM_006371804.1	71.41	0		XM_015717592.1	76.09	0		0	-
	UniGene215		AT5G51200.1	Protein of unknown function (DUF3414)	68.42	0		scaffold0082_1008817	86.61	0		XM_012223389.1	91.4	0		XM_021757635.1	85.95	0		XM_006381294.1	75.97	3e-129		XM_015722538.1	85.77	0		1	Nuclear pore complex scaffold, nucleoporins 186/192/205
	UniGene216		AT4G16340.1	guanyl-nucleotide exchange factors;GTPase binding;GTP binding	81.21	0		scaffold0054_82168	91.96	0		XM_012235846.1	94.58	0		XM_021743749.1	92.8	0		XM_002316564.2	89.4	0		XM_015717726.1	92.52	0		2	Dock homology region 2 | C2 domain in Dock180 and Zizimin proteins
	UniGene217		AT1G43760.1	DNAse I-like superfamily protein	25.3	4e-25		scaffold0183_1485924	33.55	1e-72		XM_012234085.1	30.34	4e-71		XM_021744991.1	32.8	1e-85		XM_006388049.1	34.09	8e-10		XM_002535258.2	32.38	1e-26		1	Reverse transcriptase (RNA-dependent DNA polymerase)
	UniGene219		AT2G36850.1	glucan synthase-like 8	79.33	0		scaffold0657_40414	89.47	0		XM_012224528.1	92.37	0		XM_021760245.1	89.83	0		XM_002322183.2	84.1	0		XM_015724110.1	90.03	0		2	1,3-beta-glucan synthase component | 1,3-beta-glucan synthase subunit FKS1, domain-1
	UniGene220		AT4G35800.1	RNA polymerase II large subunit	89.13	0		scaffold1037_165206	96.01	0		XM_012211672.1	96.03	0		XM_021757719.1	95.7	0		XM_006382975.1	93.89	0		XM_002530593.2	94.79	0		7	RNA polymerase Rpb1, domain 1 | RNA polymerase Rpb1, domain 5 | RNA polymerase Rpb1, domain 2 | RNA polymerase Rpb1, domain 6 | RNA polymerase Rpb1, domain 7 | RNA polymerase Rpb1, domain 3 | RNA polymerase Rpb1, domain 4
	UniGene222		AT1G67500.2	recovery protein 3	62.12	0		scaffold0013_89982	66.72	0		XM_012233662.1	73.54	0		XM_021767650.1	67.51	0		XM_002318980.2	78.7	0		XM_015714863.1	78.23	0		3	DNA polymerase family B | DNA polymerase family B, exonuclease domain | C4-type zinc-finger of DNA polymerase delta
	UniGene225		AT4G29090.1	Ribonuclease H-like superfamily protein	32.08	2e-72		scaffold0486_639205	40.43	7e-58		XM_012215157.1	35.45	0		XM_021746994.1	37.56	0		XM_002303564.1	53.19	2e-07		XM_015723980.1	42.18	2e-68		3	Reverse transcriptase (RNA-dependent DNA polymerase) | zinc-binding in reverse transcriptase | Reverse transcriptase-like
	UniGene226		AT2G41700.1	ATP-binding cassette A1	73.77	0		scaffold1045_175135	83.4	0		XM_012230797.1	90.94	0		XM_021766240.1	86.66	0		XM_002308901.2	82.83	0		XM_015725585.1	82.56	0		3	ABC-2 family transporter protein | ABC transporter | AAA domain, putative AbiEii toxin, Type IV TA system
	UniGene230		AT3G15120.1	P-loop containing nucleoside triphosphate hydrolases superfamily protein	60.47	0		scaffold0093_1354047	73.51	0		XM_012220860.1	80.43	0		XM_021737588.1	70.96	0		XM_002316977.2	61.9	0		XM_002523222.2	63.83	0		3	ATPase family associated with various cellular activities (AAA) | PHD-like zinc-binding domain | PHD-zinc-finger like domain
	UniGene231		AT4G29090.1	Ribonuclease H-like superfamily protein	31.19	4e-55		scaffold3042_6117	49.73	1e-56		XM_012215157.1	33.33	0		XM_021746994.1	33.67	0		XM_002309426.2	29.46	7e-08		XM_015719069.1	47.58	6e-65		3	Reverse transcriptase (RNA-dependent DNA polymerase) | zinc-binding in reverse transcriptase | Reverse transcriptase-like
	UniGene232		AT1G48090.1	calcium-dependent lipid-binding family protein	68.01	0		scaffold0789_390353	83.13	0		XM_012228759.1	88.08	0		XM_021750194.1	81.07	0		XM_002311329.2	75.07	0		XM_015719221.1	81.41	0		3	SHR-binding domain of vacuolar-sorting associated protein 13 | Vacuolar-sorting-associated 13 protein C-terminal | Integral peroxisomal membrane peroxin
	UniGene238		AT4G03550.1	glucan synthase-like 5	76.61	0		scaffold0389_210282	91.48	0		XM_012232895.1	92.95	0		XM_021777511.1	90.41	0		XM_002317272.2	74.1	0		XM_002517869.2	91.29	0		2	1,3-beta-glucan synthase component | 1,3-beta-glucan synthase subunit FKS1, domain-1
	UniGene239		AT4G28080.1	Tetratricopeptide repeat (TPR)-like superfamily protein	60.83	0		scaffold0005_4533290	64.85	0		XM_012227825.1	67.99	0		XM_021760544.1	67.21	0		XM_002320164.2	61.42	0		XM_002523305.2	62.87	0		4	Tetratricopeptide repeat | Tetratricopeptide repeat | Translation initiation factor eIF3 subunit 135 | Clustered mitochondria
	UniGene240		AT5G16680.1	RING/FYVE/PHD zinc finger superfamily protein	43.92	3e-150		scaffold0932_352999	67.29	0		XM_012214862.1	75.13	0		XM_021767176.1	60.52	0		XM_002319208.2	54.27	0		XM_015728643.1	66.06	0		1	PHD-finger
	UniGene243		AT5G23110.1	Zinc finger, C3HC4 type (RING finger) family protein	59.32	0		scaffold0304_1014583	76.36	0		XM_012210418.1	85.07	0		XM_021755383.1	76.61	0		XM_002307137.2	73.85	0		XM_015724148.1	77.45	0		2	Zinc finger, C3HC4 type (RING finger) | Prokaryotic RING finger family 4
	UniGene245		AT3G08720.1	serine/threonine protein kinase 2	57.21	2e-180		scaffold0073_642265	82.35	0		XM_012224772.1	86.13	0		XM_021760141.1	84.87	0		XM_002317974.2	75.67	0		XM_002511434.2	79.38	0		5	Protein kinase domain | Protein tyrosine kinase | Kinase-like | Protein kinase C terminal domain | RIO1 family
	UniGene246		AT1G71010.1	FORMS APLOID AND BINUCLEATE CELLS 1C	55.2	0		scaffold2100_15014	77.06	0		XM_012216812.1	82.98	0		XM_021744035.1	74.9	0		XM_002312396.2	73.03	0		XM_015723478.1	75.09	0		2	Phosphatidylinositol-4-phosphate 5-Kinase | TCP-1/cpn60 chaperonin family
	UniGene247		ATMG00810.1	DNA/RNA polymerases superfamily protein	59.26	1e-77		scaffold0558_216885	71.04	7e-92		XM_012228915.1	50	2e-81		XM_021741981.1	72.41	9e-141		XM_006372859.1	38.92	3e-38		XM_015722227.1	64.94	4e-104		1	Reverse transcriptase (RNA-dependent DNA polymerase)
	UniGene248		AT4G23160.1	cysteine-rich RLK (RECEPTOR-like protein kinase) 8	43.42	8e-149		scaffold0105_807065	55.74	2e-83		XM_012210068.1	78.72	0		XM_021744993.1	60.17	1e-150		XM_006372859.1	42.94	3e-41		XM_015721806.1	44.39	3e-133		1	Reverse transcriptase (RNA-dependent DNA polymerase)
	UniGene249		AT3G50590.1	Transducin/WD40 repeat-like superfamily protein	72.71	0		scaffold0105_1044471	88.14	0		XM_012223810.1	90.81	0		XM_021777424.1	87.78	0		XM_006380657.1	83.74	0		XM_015721264.1	88.34	0		0	-
	UniGene252		AT5G05560.1	E3 ubiquitin ligase, putative	58.57	0		scaffold1536_19387	81.55	0		XM_012231756.1	86.61	0		XM_021762508.1	82.15	0		XM_002312129.1	75.6	0		XM_015724841.1	78.37	0		1	Anaphase-promoting complex subunit 1
	UniGene253		AT1G24460.1	unknown protein; FUNCTIONS IN: molecular_function unknown; INVOLVED IN: biological_process unknown; LOCATED IN: cellular_component unknown; EXPRESSED IN: 23 plant structures; EXPRESSED DURING: 14 growth stages; BEST Arabidopsis thaliana protein match is: unknown protein (TAIR:AT4G31570.1); Has 181008 Blast hits to 85359 proteins in 3551 species: Archae - 3290; Bacteria - 48304; Metazoa - 70793; F…	38.9	0		scaffold0094_739496	70.3	0		XM_012230178.1	77.57	0		XM_021774970.1	68.9	0		XM_002314534.2	59.86	0		XM_002514977.2	63.12	0		0	-
	UniGene260		ATCG00430.1	photosystem II reaction center protein G	85.59	2e-141		scaffold0017_3570890	93.45	3e-156		XM_012221923.1	47.55	6e-51		XM_021771965.1	47.44	5e-54		XM_006381965.1	38.71	6e-13		XM_002516418.2	45	1e-50		1	NADH ubiquinone oxidoreductase, 20 Kd subunit
	UniGene262		AT5G18525.1	protein serine/threonine kinases;protein tyrosine kinases;ATP binding;protein kinases	58.54	8e-11		scaffold0029_1885462	66.67	4e-13		XM_012228787.1	66.67	2e-13		XM_021739935.1	61.9	3e-12		XM_002314955.2	56.1	3e-10		XM_015719196.1	61.9	9e-12		0	-
	UniGene263		AT3G47910.2	Ubiquitin carboxyl-terminal hydrolase-related protein	57.45	0		scaffold0277_244737	75.43	0		XM_012224799.1	82.72	0		XM_021737493.1	77.17	0		XM_006374436.1	68.69	0		XM_015724132.1	75.05	0		3	Protein of unknown function (DUF629) | Protein of unknown function (DUF627) | Ubiquitin carboxyl-terminal hydrolase
	UniGene266		AT3G09510.1	Ribonuclease H-like superfamily protein	26.1	9e-16		scaffold1121_174654	29.07	4e-24		XM_012217395.1	49.1	0		XM_021771329.1	45.81	1e-143						XM_015719069.1	34.63	2e-28		3	Reverse transcriptase (RNA-dependent DNA polymerase) | zinc-binding in reverse transcriptase | Reverse transcriptase-like
	UniGene267		AT1G74160.1	unknown protein; BEST Arabidopsis thaliana protein match is: unknown protein (TAIR:AT1G18620.1); Has 3407 Blast hits to 2217 proteins in 314 species: Archae - 0; Bacteria - 264; Metazoa - 1296; Fungi - 318; Plants - 346; Viruses - 34; Other Eukaryotes - 1149 (source: NCBI BLink).	36.46	1e-125		scaffold0539_34566	63.51	0		XM_012229475.1	70.63	0		XM_021749987.1	62.35	0		XM_002324084.2	54.59	0		XM_015724437.1	60.43	0		2	Domain of unknown function (DUF4378) | DUF761-associated sequence motif
	UniGene273		AT4G23160.1	cysteine-rich RLK (RECEPTOR-like protein kinase) 8	39.92	1e-63		scaffold0205_24329	31.51	9e-09		XM_012210068.1	43.8	8e-75		XM_021762294.1	40.62	1e-68		XM_002298938.2	36	4e-13		XM_015721179.1	55	7e-92		1	Reverse transcriptase (RNA-dependent DNA polymerase)
	UniGene275		AT4G30100.1	P-loop containing nucleoside triphosphate hydrolases superfamily protein	61.94	0		scaffold0105_1708357	84.59	0		XM_012237357.1	88.09	0		XM_021750240.1	81.81	0		XM_002302247.2	78.92	0		XM_015716016.1	83.52	0		2	AAA domain | AAA domain
	UniGene277		AT2G37150.3	RING/U-box superfamily protein	47.49	1e-122		scaffold0929_372004	81.2	0		XM_012226933.1	86.47	0		XM_021764825.1	69.77	4e-141		XM_006378699.1	46.73	1e-132		XM_002519508.2	79.42	0		7	Ring finger domain | RING-H2 zinc finger domain | Zinc finger, C3HC4 type (RING finger) | RING-like zinc finger | Zinc finger, C3HC4 type (RING finger) | RING-type zinc-finger | Zinc finger, C3HC4 type (RING finger)
	UniGene279		AT3G52250.1	Duplicated homeodomain-like superfamily protein	35.55	4e-165		scaffold1664_72747	64.38	0		XM_012231116.1	77.88	0		XM_021770035.1	64.94	0		XM_002316318.2	58.41	0		XM_015728523.1	64.65	0		3	Myb-like DNA-binding domain | Myb DNA-binding like | Myb-like DNA-binding domain
	UniGene280		AT1G77800.1	PHD finger family protein	54.65	4e-177		scaffold0320_940240	74.64	0		XM_012222758.1	81.91	0		XM_021745645.1	74.25	0		XM_006386322.1	62.37	0		XM_015716031.1	69.04	0		4	PHD-zinc-finger like domain | PHD-like zinc-binding domain | PHD-finger | PHD-finger
	UniGene281		ATMG00220.1	apocytochrome b	55.56	4e-132		scaffold1661_30193	54.81	1e-127														XM_015728680.1	55.08	2e-128		3	Cytochrome b/b6/petB | Cytochrome b(N-terminal)/b6/petB | Cytochrome b(C-terminal)/b6/petD
	UniGene282		AT2G39090.1	tetratricopeptide repeat (TPR)-containing protein	71.48	0		scaffold0566_93813	86.07	0		XM_012213997.1	88.93	0		XM_021739787.1	86.61	0		XM_002314429.1	83.21	0		XM_002516839.2	83.39	0		4	Tetratricopeptide repeat | Tetratricopeptide repeat | Tetratricopeptide repeat | Tetratricopeptide repeat
	UniGene285		AT5G61990.1	Pentatricopeptide repeat (PPR) superfamily protein	41.53	0		scaffold0807_271010	65.84	0		XM_012235204.1	71.71	0		XM_021760048.1	64.51	0		XM_002321712.2	57.26	0		XM_015725283.1	61.87	0		6	PPR repeat family | PPR repeat | PPR repeat | Pentatricopeptide repeat domain | Pentacotripeptide-repeat region of PROPR | Mitochondrial 28S ribosomal protein S27
	UniGene287		AT4G38200.1	SEC7-like guanine nucleotide exchange family protein	68.79	0		scaffold0974_306751	86.02	0		XM_012220097.1	90.07	0		XM_021753080.1	84.94	0		XM_002313534.2	78.31	0		XM_002514353.2	83.72	0		5	Sec7 domain | Guanine nucleotide exchange factor in Golgi transport N-terminal | Domain of unknown function (DUF1981) | Dimerisation and cyclophilin-binding domain of Mon2 | C-terminal region of Mon2 protein
	UniGene289		AT3G62900.1	CW-type Zinc Finger	50.82	3e-92		scaffold0944_207595	64.43	0		XM_012227309.1	72.74	0		XM_021753096.1	66	0		XM_002320988.2	54.76	0		XM_002520615.2	64.5	0		1	CW-type Zinc Finger
	UniGene295		AT2G34680.1	Outer arm dynein light chain 1 protein	74.17	0		scaffold1223_167161	86.17	0		XM_012220249.1	89.15	0		XM_021778289.1	82.8	0		XM_002298801.2	78.07	0		XM_015721767.1	86.62	0		3	Leucine Rich repeats (2 copies) | Leucine rich repeat | Leucine-rich repeat
	UniGene296		AT5G04240.1	Zinc finger (C2H2 type) family protein / transcription factor jumonji (jmj) family protein	58.3	0		scaffold0097_1488064	45.58	2e-57		XM_012237894.1	74.89	0		XM_021761564.1	65.24	0		XM_006378710.1	60.96	0		XM_015726914.1	62.84	0		3	JmjC domain, hydroxylase | jmjN domain | Zinc-finger double domain
	UniGene297		ATMG00860.1	DNA/RNA polymerases superfamily protein	50	9e-36		scaffold3803_6841	42.67	6e-53		XM_012237286.1	44.83	3e-59		XM_021744988.1	36.86	9e-83		XM_006376581.1	32.39	6e-17		XM_015726003.1	38.78	5e-97		3	Integrase core domain | Reverse transcriptase (RNA-dependent DNA polymerase) | His(2)-Cys(2) zinc finger
	UniGene298		AT1G43760.1	DNAse I-like superfamily protein	25.71	4e-20		scaffold0281_1015786	42.93	3e-44		XM_012234294.1	30.86	6e-26		XM_021744991.1	40.52	6e-52						XM_015723980.1	26.49	8e-21		0	-
	UniGene301		AT5G07980.1	dentin sialophosphoprotein-related	37.94	8e-48		scaffold0157_1708666	65.79	0		XM_012229425.1	76	0		XM_021777579.1	63.04	0		XM_006374324.1	36.8	4e-81		XM_015723531.1	64.71	0		0	-
	UniGene302		AT5G13530.1	protein kinases;ubiquitin-protein ligases	78.21	0		scaffold0017_338483	92.32	0		XM_012213307.1	94.28	0		XM_021754630.1	92.38	0		XM_006368570.1	88.13	0		XM_015715372.1	88.49	0		12	Ankyrin repeats (many copies) | Ankyrin repeats (3 copies) | Ankyrin repeats (many copies) | Ankyrin repeat | Protein kinase domain | Protein tyrosine kinase | Ankyrin repeat | Ring finger domain | RING-type zinc-finger | Zinc finger, C3HC4 type (RING finger) | zinc-RING finger domain | Zinc finger, C3HC4 type (RING finger)
	UniGene303		ATMG00860.1	DNA/RNA polymerases superfamily protein	53.64	3e-34		scaffold3803_6841	32.26	3e-30		XM_012217675.1	32.8	5e-65		XM_021744988.1	39	1e-88		XM_006376581.1	35.38	8e-24		XM_015726622.1	51.99	9e-96		2	Reverse transcriptase (RNA-dependent DNA polymerase) | Integrase core domain
	UniGene305		AT1G70060.1	SIN3-like 4	48.42	0		scaffold0015_277007	78.61	0		XM_012227068.1	84.32	0		XM_021746562.1	76.94	0		XM_006369842.1	67.57	0		XM_015718134.1	79.1	0		3	C-terminal domain of Sin3a protein | Paired amphipathic helix repeat | Sin3 family co-repressor
	UniGene307		AT4G24680.1	modifier of snc1	41.3	4e-116		scaffold0303_1087518	64.36	0		XM_012224631.1	74.37	0		XM_021759955.1	60.76	0		XM_002322141.2	61.79	0		XM_015724568.1	61.7	0		0	-
	UniGene312		AT1G04120.1	multidrug resistance-associated protein 5	78.01	0		scaffold0037_3203870	88.46	0		XM_012229823.1	93.6	0		XM_021775284.1	89.36	0		XM_002321261.2	84.6	0		XM_015723790.1	87.3	0		3	ABC transporter transmembrane region | ABC transporter | P-loop containing region of AAA domain
	UniGene313		AT5G22760.1	PHD finger family protein	48.95	0		scaffold1294_59609	68.34	0		XM_012220787.1	79.15	0		XM_021753627.1	67.96	0		XM_006384616.1	60.14	0		XM_015724353.1	65.7	0		4	PHD-finger | DDT domain | WSTF, HB1, Itc1p, MBD9 motif 1 | PHD-finger
	UniGene318		AT2G03140.2	alpha/beta-Hydrolases superfamily protein	45.26	0		scaffold0272_235392	69.72	0		XM_012221708.1	77.72	0		XM_021742294.1	66.76	0		XM_006381503.1	59.53	0		XM_015717464.1	67.07	0		0	-
	UniGene320		AT3G62900.1	CW-type Zinc Finger	39.53	3e-33		scaffold0285_1277005	58.15	0		XM_012213978.1	69.53	0		XM_021752912.1	55.64	0		XM_002320988.2	31.09	9e-92		XM_002520615.2	31.85	7e-78		1	CW-type Zinc Finger
	UniGene321		AT5G47540.1	Mo25 family protein	81.87	1e-114		scaffold0174_354597	81.71	3e-130		XM_012222689.1	81.06	6e-149		XM_021746410.1	91.15	7e-127		XM_002307858.2	87.18	7e-118		XM_015726873.1	90.1	1e-130		1	Mo25-like
	UniGene327		AT2G25320.1	TRAF-like family protein	74.74	0		scaffold0067_1304389	91.66	0		XM_012221131.1	94.77	0		XM_021742191.1	91.59	0		XM_002324269.2	88.61	0		XM_015727078.1	41.13	0		1	MATH domain
	UniGene328		ATMG00860.1	DNA/RNA polymerases superfamily protein	48.48	8e-35		scaffold0134_977205	46.22	6e-65		XM_012214816.1	66.96	0		XM_021772696.1	57.42	0		XM_006369935.1	60	3e-37		XM_015726622.1	39.91	3e-162		5	Reverse transcriptase (RNA-dependent DNA polymerase) | Integrase core domain | Retroviral aspartyl protease | Aspartyl protease | gag-polyprotein putative aspartyl protease
	UniGene329		AT5G18750.1	DNAJ heat shock N-terminal domain-containing protein	28.83	5e-59		scaffold0807_278251	65.88	0		XM_012235392.1	57.72	0		XM_021751102.1	30.15	3e-59		XM_002314440.2	29.46	2e-58		XM_015715490.1	31.29	6e-40		2	Domain of unknown function (DUF3444) | DnaJ domain
	UniGene333		AT5G42905.1	Polynucleotidyl transferase, ribonuclease H-like superfamily protein	31.88	7e-29		scaffold0183_1485924	35.99	2e-80		XM_012215157.1	28.18	1e-154		XM_021744991.1	32.97	0		XM_006379507.1	27.27	1e-18		XM_015723980.1	30.03	2e-37		3	Reverse transcriptase (RNA-dependent DNA polymerase) | Reverse transcriptase-like | zinc-binding in reverse transcriptase
	UniGene334		ATMG00860.1	DNA/RNA polymerases superfamily protein	44.44	1e-31		scaffold0905_275907	50.64	5e-98		XM_012213130.1	57.61	0		XM_021747450.1	57.6	0		XM_006369935.1	42.86	2e-27		XM_015718066.1	54.23	7e-167		6	Reverse transcriptase (RNA-dependent DNA polymerase) | Retroviral aspartyl protease | Integrase core domain | gag-polyprotein putative aspartyl protease | Chromo (CHRromatin Organisation MOdifier) domain | Aspartyl protease
	UniGene336		AT1G17450.2	B-block binding subunit of TFIIIC	41.25	0		scaffold0015_387782	58.57	0		XM_012213850.1	72.69	0		XM_021772777.1	58.64	0		XM_006369080.1	59.57	9e-22		XM_002521291.2	57.45	0		1	B-block binding subunit of TFIIIC
	UniGene337		AT2G39580.1	CONTAINS InterPro DOMAIN/s: Putative zinc-finger domain (InterPro:IPR019607); Has 249 Blast hits to 219 proteins in 85 species: Archae - 0; Bacteria - 144; Metazoa - 29; Fungi - 8; Plants - 50; Viruses - 0; Other Eukaryotes - 18 (source: NCBI BLink).	39.98	0		scaffold0919_89823	64.73	0		XM_012234191.1	75.33	0		XM_021762817.1	65.18	0		XM_002312041.2	56.44	0		XM_015724925.1	61.41	0		1	Putative zinc-finger domain
	UniGene339		AT1G64790.2	ILITYHIA	82.09	0		scaffold0388_1067888	94.05	0		XM_012233997.1	93.72	0		XM_021767855.1	92.49	0		XM_002325757.2	89.6	0		XM_015721045.1	91.32	0		5	HEAT-like repeat | HEAT repeats | non-SMC mitotic condensation complex subunit 1 | CLASP N terminal | Adaptin N terminal region
	UniGene343		AT2G34660.1	multidrug resistance-associated protein 2	77.9	0		scaffold1385_60773	89.71	0		XM_012220271.1	91.19	0		XM_021760523.1	89.53	0		XM_002317315.2	84.98	0		XM_002526563.2	89.74	0		3	ABC transporter transmembrane region | ABC transporter | RecF/RecN/SMC N terminal domain
	UniGene349		AT2G40770.1	zinc ion binding;DNA binding;helicases;ATP binding;nucleic acid binding	61.4	0		scaffold0653_301331	80.72	0		XM_012235733.1	84.92	0		XM_021770524.1	78.79	0		XM_006371243.1	73.74	0		XM_015720257.1	77.66	0		2	SNF2 family N-terminal domain | Helicase conserved C-terminal domain
	UniGene353		AT2G26890.1	DNAJ heat shock N-terminal domain-containing protein	80.12	0		scaffold0656_679391	90.82	0		XM_012223289.1	94.01	0		XM_021741891.1	87.62	0		XM_002324928.2	88.27	0		XM_015717029.1	90.88	0		2	Domain of unknown function (DUF4339) | DnaJ domain
	UniGene355		AT5G22450.1	unknown protein; LOCATED IN: chloroplast; EXPRESSED IN: 22 plant structures; EXPRESSED DURING: 13 growth stages; BEST Arabidopsis thaliana protein match is: unknown protein (TAIR:AT2G19390.1); Has 30201 Blast hits to 17322 proteins in 780 species: Archae - 12; Bacteria - 1396; Metazoa - 17338; Fungi - 3422; Plants - 5037; Viruses - 0; Other Eukaryotes - 2996 (source: NCBI BLink).	36.47	0		scaffold0019_1171019	68.43	0		XM_012210367.1	78.27	0		XM_021755664.1	65.78	0		XM_002316464.2	61.2	0		XM_015722840.1	68.97	0		0	-
	UniGene357		AT4G29090.1	Ribonuclease H-like superfamily protein	24.49	2e-18		scaffold1011_79713	28.78	2e-17		XM_012215157.1	30.95	8e-83		XM_021744036.1	30.35	9e-80		XM_002309426.2	29.18	9e-18		XM_015719069.1	35.62	2e-21		2	Reverse transcriptase (RNA-dependent DNA polymerase) | zinc-binding in reverse transcriptase
	UniGene358		AT5G23150.1	Tudor/PWWP/MBT domain-containing protein	47.8	9e-151		scaffold0116_30959	66.69	0		XM_012236896.1	55.97	5e-69		XM_021753334.1	62.74	0		XM_002306348.2	57.27	0		XM_015720324.1	65.46	0		3	PWWP domain | RNA polymerase II-binding domain. | CTD kinase subunit gamma CTK3
	UniGene363		AT2G31900.1	myosin-like protein XIF	67.94	0		scaffold2593_12250	84.48	0		XM_012237196.1	89.65	0		XM_021765405.1	82.58	0		XM_002314174.2	79.09	0		XM_015729122.1	84.09	0		2	Myosin head (motor domain) | DIL domain
	UniGene364		AT3G57660.1	nuclear RNA polymerase A1	58.42	0		scaffold1833_15360	79.83	0		XM_012217619.1	85.11	0		XM_021768712.1	77.99	0		XM_006380956.1	73.75	0		XM_015723910.1	79.24	0		5	RNA polymerase Rpb1, domain 5 | RNA polymerase Rpb1, domain 2 | RNA polymerase Rpb1, domain 1 | RNA polymerase Rpb1, domain 3 | RNA polymerase Rpb1, domain 4
	UniGene365		AT4G23160.1	cysteine-rich RLK (RECEPTOR-like protein kinase) 8	41.05	1e-93		scaffold0141_48764	51.03	1e-29		XM_012210068.1	41.26	2e-91		XM_021746971.1	55.33	4e-119		XM_006379939.1	40.23	3e-17		XM_015723984.1	45.75	3e-108		2	Reverse transcriptase (RNA-dependent DNA polymerase) | Integrase core domain
	UniGene373		ATMG00860.1	DNA/RNA polymerases superfamily protein	52.24	3e-41		scaffold0134_977205	43.41	2e-62		XM_012214816.1	59.94	0		XM_021772696.1	48.1	0		XM_006369935.1	54.62	2e-35		XM_015726622.1	39.44	3e-160		6	Reverse transcriptase (RNA-dependent DNA polymerase) | Integrase core domain | Retroviral aspartyl protease | Retrotransposon gag protein | Aspartyl protease | gag-polyprotein putative aspartyl protease
	UniGene374		AT1G21580.1	Zinc finger C-x8-C-x5-C-x3-H type family protein	49.29	3e-176		scaffold1512_88787	52	0		XM_012222938.1	67.19	0		XM_021745274.1	54.81	0		XM_002302181.2	48.33	0		XM_015719892.1	54.31	0		0	-
	UniGene375		AT1G34260.1	FORMS APLOID AND BINUCLEATE CELLS 1A	47.68	0		scaffold2928_5819	70.21	0		XM_012220516.1	80.42	0		XM_021747782.1	71.27	0		XM_006376268.1	65.42	0		XM_015727863.1	68.49	0		2	Phosphatidylinositol-4-phosphate 5-Kinase | TCP-1/cpn60 chaperonin family
	UniGene376		AT4G27190.1	NB-ARC domain-containing disease resistance protein	27.04	8e-56		scaffold0638_437899	49.82	0		XM_012234071.1	47.74	0		XM_021748595.1	45.54	0		XM_006382617.1	46.86	0		XM_015726893.1	47.41	0		3	NB-ARC domain | Leucine Rich repeats (2 copies) | ATPase family associated with various cellular activities (AAA)
	UniGene377		AT3G27670.1	ARM repeat superfamily protein	51.81	0		scaffold0021_358783	73.85	0		XM_012216989.1	79.61	0		XM_021743833.1	71.89	0		XM_002300012.2	66.55	0		XM_015720692.1	71.14	0		1	Protein of unknown function (DUF3730)
	UniGene379		AT4G02510.1	translocon at the outer envelope membrane of chloroplasts 159	72.29	0		scaffold0197_1434613	83.44	0		XM_012227342.1	87.64	0		XM_021753257.1	82.41	0		XM_006380063.1	58.38	0		XM_015727028.1	89.07	0		3	Translocase of chloroplast 159/132, membrane anchor domain | AIG1 family | 50S ribosome-binding GTPase
	UniGene381		AT4G29090.1	Ribonuclease H-like superfamily protein	31.71	1e-53		scaffold0486_639205	43.81	6e-52		XM_012224204.1	52.22	0		XM_021744036.1	49.32	0						XM_015719069.1	40.44	2e-40		2	Reverse transcriptase (RNA-dependent DNA polymerase) | zinc-binding in reverse transcriptase
	UniGene382		AT4G15020.1	hAT transposon superfamily	38.63	7e-110		scaffold0364_83940	56.95	0		XM_012229514.1	33.28	4e-125		XM_021746299.1	38.19	3e-117		XM_006386261.1	35.32	1e-126		XM_015729129.1	33.63	6e-122		2	Protein of unknown function (DUF 659) | hAT family C-terminal dimerisation region
	UniGene389		ATMG00750.1	GAG/POL/ENV polyprotein	67.86	2e-22		scaffold0828_31658	58.51	3e-123		XM_012218584.1	62.29	0		XM_021771199.1	55.48	0		XM_002300402.2	25.56	5e-07		XM_015727974.1	48.32	7e-131		1	Integrase core domain
	UniGene390		AT1G51940.1	protein kinase family protein / peptidoglycan-binding LysM domain-containing protein	70.33	0		scaffold0097_2225214	86.44	0		XM_012213687.1	88.82	0		XM_021753646.1	86.59	0		XM_002299702.2	79.43	0		XM_002515914.2	82.48	0		3	Protein tyrosine kinase | Protein kinase domain | LysM domain
	UniGene391		AT2G23740.2	nucleic acid binding;sequence-specific DNA binding transcription factors;zinc ion binding	54.28	0		scaffold0888_393721	78.49	0		XM_012223723.1	85.53	0		XM_021776236.1	77.58	0		XM_006380680.1	73.13	0		XM_002522347.2	76.7	0		2	SET domain | Pre-SET motif
	UniGene396		AT4G32620.2	Enhancer of polycomb-like transcription factor protein	42.48	0		scaffold1002_319846	72.02	0		XM_012223216.1	78.89	0		XM_021741883.1	71.4	0		XM_002324794.2	58.66	0		XM_002516558.2	68.54	0		1	Enhancer of polycomb-like
	UniGene397		ATMG01250.1	RNA-directed DNA polymerase (reverse transcriptase)	47.89	1e-12		scaffold0158_202681	38.18	4e-19		XM_012219947.1	28.92	6e-59		XM_021744036.1	27.69	2e-53		XM_002309426.2	37.08	7e-11		XM_015719069.1	32.67	2e-19		2	Reverse transcriptase (RNA-dependent DNA polymerase) | zinc-binding in reverse transcriptase
	UniGene403		AT4G00060.1	Nucleotidyltransferase family protein	69.26	0		scaffold0248_1159822	76.24	0		XM_012228460.1	80.56	0		XM_021756331.1	75.98	0		XM_002320669.2	64.47	0		XM_015728915.1	71.85	0		1	Nucleotidyltransferase domain
	UniGene407		AT3G59770.3	sacI homology domain-containing protein / WW domain-containing protein	66.95	0		scaffold0650_70369	83.13	0		XM_012220011.1	87.73	0		XM_021757160.1	83.03	0		XM_006376395.1	77.22	0		XM_002524816.2	82.87	0		2	SacI homology domain | WW domain
	UniGene414		AT5G40820.1	Ataxia telangiectasia-mutated and RAD3-related	57.02	0		scaffold0066_1843586	79.73	0		XM_012222304.1	85.37	0		XM_021753598.1	79.58	0		XM_006384527.1	74.44	0		XM_015720574.1	76.91	0		1	UME (NUC010) domain
	UniGene415							scaffold0011_1768251	43.3	2e-12		XM_012211425.1	84.38	3e-50		XM_021773882.1	68.6	2e-37		XM_006379638.1	35.34	4e-12		XM_015718074.1	33.64	2e-13		1	gag-polypeptide of LTR copia-type
	UniGene420		AT2G29760.1	Tetratricopeptide repeat (TPR)-like superfamily protein	38.95	0		scaffold0002_5164424	83.81	0		XM_012224588.1	85.24	0		XM_021758955.1	82.95	0		XM_002324199.2	43.1	0		XM_015726070.1	81.4	0		6	PPR repeat family | PPR repeat | PPR repeat | DYW family of nucleic acid deaminases | Pentatricopeptide repeat domain | Pentacotripeptide-repeat region of PROPR
	UniGene421		AT1G66730.1	DNA LIGASE 6	58.21	0		scaffold0159_1038014	71.18	0		XM_012222653.1	83.06	0		XM_021742760.1	73.93	0		XM_002305810.2	68.58	0		XM_015724716.1	70.61	0		4	ATP dependent DNA ligase domain | DNA ligase N terminus | DNA repair metallo-beta-lactamase | Beta-lactamase superfamily domain
	UniGene425		ATMG00180.1	cytochrome C biogenesis 452	89.23	0																		XM_015728625.1	90.91	2e-68		1	Cytochrome c-type biogenesis protein CcmF C-terminal
	UniGene429		AT3G06290.1	SAC3/GANP/Nin1/mts3/eIF-3 p25 family	49.43	0		scaffold0305_67437	67.67	0		XM_012214076.1	75.02	0		XM_021751145.1	64.36	0		XM_002315502.2	56.94	0		XM_002516774.2	64.16	0		2	SAC3/GANP family | MCM3AP domain of GANP
	UniGene430		AT1G32750.1	HAC13 protein (HAC13)	55.58	0		scaffold0817_121081	78.68	0		XM_012213798.1	84.38	0		XM_021762677.1	79.79	0		XM_002309840.2	70.02	0		XM_015721480.1	76.47	0		5	Protein of unknown function (DUF3591) | Ubiquitin family | TATA box-binding protein binding | Ubiquitin-2 like Rad60 SUMO-like | Zinc knuckle
	UniGene436		AT4G23160.1	cysteine-rich RLK (RECEPTOR-like protein kinase) 8	37.08	7e-72		scaffold0036_3197833	39.91	1e-46		XM_012212200.1	53.41	3e-156		XM_021746344.1	41.44	2e-97		XM_002309426.2	38.89	3e-26		XM_015717788.1	39.39	2e-87		1	Reverse transcriptase (RNA-dependent DNA polymerase)
	UniGene437		AT3G14570.1	glucan synthase-like 4	72.55	0		scaffold0009_796285	84.54	0		XM_012218847.1	89.36	0		XM_021738827.1	84.9	0		XM_002317327.2	79.14	0		XM_015725967.1	85.01	0		1	1,3-beta-glucan synthase component
	UniGene439		AT3G48430.1	relative of early flowering 6	54.88	0		scaffold0015_1869371	40.78	6e-75		XM_012224531.1	80.15	0		XM_021758881.1	69.65	0		XM_002321629.2	62.13	0		XM_015724671.1	69.76	0		2	JmjC domain, hydroxylase | jmjN domain
	UniGene441		AT5G65500.1	U-box domain-containing protein kinase family protein	52.64	0		scaffold0285_1057960	72.2	0		XM_012226284.1	79.65	0		XM_021774430.1	69.88	0		XM_002310272.2	60.28	0		XM_015728238.1	69.89	0		3	Protein tyrosine kinase | Protein kinase domain | U-box domain
	UniGene447		AT1G55860.1	ubiquitin-protein ligase 1	67.25	0		scaffold0484_677332	86.31	0		XM_012215670.1	90.02	0		XM_021739306.1	85.77	0		XM_006377593.1	78.81	0		XM_015721526.1	86.16	0		2	HECT-domain (ubiquitin-transferase) | Domain of unknown function (DUF4414)
	UniGene448		AT3G51120.1	DNA binding;zinc ion binding;nucleic acid binding;nucleic acid binding	54.65	0		scaffold2534_21964	65.94	0		XM_012209899.1	76.45	0		XM_021749076.1	62.54	0		XM_002310805.2	56.62	0		XM_015728132.1	65.02	0		4	Plus-3 domain | SWIB/MDM2 domain | GYF domain | PHD-like zinc-binding domain
	UniGene453		AT3G22380.2	time for coffee	43.65	8e-153		scaffold0547_414184	72.75	0		XM_012214207.1	80.15	0		XM_021738643.1	70.42	0		XM_002315746.2	63.03	0		XM_015717846.1	70.83	0		0	-
	UniGene454		AT1G71220.2	UDP-glucose:glycoprotein glucosyltransferases;transferases, transferring hexosyl groups;transferases, transferring glycosyl groups	69.72	0		scaffold2031_12421	86.43	0		XM_012215925.1	89.74	0		XM_021770026.1	85.22	0		XM_002304027.2	78.86	0		XM_015725611.1	84.85	0		2	UDP-glucose:Glycoprotein Glucosyltransferase | Glycosyl transferase family 8
	UniGene455		AT4G23160.1	cysteine-rich RLK (RECEPTOR-like protein kinase) 8	45.74	4e-145		scaffold0105_807065	52.74	5e-81		XM_012210068.1	75.59	0		XM_021739496.1	72.13	1e-158		XM_006372859.1	41.76	4e-40		XM_015721806.1	49.3	1e-148		1	Reverse transcriptase (RNA-dependent DNA polymerase)
	UniGene459		AT1G71060.1	Tetratricopeptide repeat (TPR)-like superfamily protein	67.29	0		scaffold0940_121190	74.66	0		XM_012217104.1	66.41	0		XM_021738249.1	73.67	0		XM_002315859.2	72	0		XM_002531017.2	69.88	0		5	PPR repeat family | PPR repeat | PPR repeat | Pentatricopeptide repeat domain | Pentacotripeptide-repeat region of PROPR
	UniGene465		AT1G22060.1	LOCATED IN: vacuole; EXPRESSED IN: 23 plant structures; EXPRESSED DURING: 13 growth stages; BEST Arabidopsis thaliana protein match is: FBD, F-box and Leucine Rich Repeat domains containing protein (TAIR:AT1G22000.1); Has 84739 Blast hits to 38714 proteins in 2257 species: Archae - 1436; Bacteria - 11314; Metazoa - 40747; Fungi - 7706; Plants - 4675; Viruses - 308; Other Eukaryotes - 18553 (sourc…	40.29	9e-27		scaffold0235_444598	63.68	0		XM_012234992.1	75.38	0		XM_021770110.1	60.82	0		XM_006379445.1	56.69	0		XM_015728331.1	63.26	0		1	N-terminal C2 in EEIG1 and EHBP1 proteins
	UniGene466		AT1G79000.2	histone acetyltransferase of the CBP family 1	71.98	0		scaffold0326_511310	82.31	0		XM_012231887.1	85.83	0		XM_021736857.1	81.09	0		XM_002310864.2	81.51	0		XM_015715751.1	81.65	0		4	Histone acetylation protein | TAZ zinc finger | PHD-finger | Zinc finger, ZZ type
	UniGene467		ATMG00860.1	DNA/RNA polymerases superfamily protein	51.52	3e-39		scaffold3803_6841	59.83	2e-82		XM_012224229.1	38.04	2e-129		XM_021776153.1	77.58	0		XM_006369935.1	54.26	9e-32		XM_015726622.1	41.29	0		5	Reverse transcriptase (RNA-dependent DNA polymerase) | Retrotransposon gag protein | Retroviral aspartyl protease | gag-polyprotein putative aspartyl protease | Aspartyl protease
	UniGene472		ATMG00860.1	DNA/RNA polymerases superfamily protein	30.43	3e-09		scaffold1788_22230	49.45	3e-27		XM_012211119.1	66.8	0		XM_021765755.1	31.59	2e-68		XM_006376581.1	26.11	4e-13		XM_015721138.1	30.48	3e-62		1	Reverse transcriptase (RNA-dependent DNA polymerase)
	UniGene476		AT5G16270.1	sister chromatid cohesion 1 protein 4	68.61	1e-119		scaffold1068_246776	64.26	0		XM_012223510.1	72.83	0		XM_021774829.1	61.38	0		XM_002312169.2	53.57	0		XM_015716739.1	61.95	0		2	N terminus of Rad21 / Rec8 like protein | Conserved region of Rad21 / Rec8 like protein
	UniGene477		AT1G14790.1	RNA-dependent RNA polymerase 1	64.99	0		scaffold0062_281003	78.3	0		XM_012216930.1	82.78	0		XM_021738600.1	80	0		XM_002311500.2	75.92	0		XM_002511385.2	44.07	0		1	RNA dependent RNA polymerase
	UniGene483		AT5G49430.1	WD40/YVTN repeat-like-containing domain;Bromodomain	49.07	0		scaffold0624_85144	71.21	0		XM_012228668.1	77.86	0		XM_021739201.1	70.47	0		XM_006378471.1	61.03	0		XM_015719184.1	65.3	0		0	-
	UniGene484		AT5G47490.1	RGPR-related	51.37	0		scaffold0026_26611	77.41	0		XM_012214594.1	82.1	0		XM_021775954.1	73.43	0		XM_006368963.1	66.54	0		XM_015725209.1	76.15	0		2	Sec23-binding domain of Sec16 | Vesicle coat trafficking protein Sec16 mid-region
	UniGene485		AT1G50360.1	P-loop containing nucleoside triphosphate hydrolases superfamily protein	65.71	0		scaffold1138_76280	73.1	0		XM_012215268.1	76.03	0		XM_021738679.1	70.66	0		XM_006370275.1	68.47	0		XM_002525711.2	71.94	0		2	Myosin head (motor domain) | IQ calmodulin-binding motif
	UniGene490		AT4G29090.1	Ribonuclease H-like superfamily protein	31.16	9e-61		scaffold3042_6117	47.28	3e-54		XM_012219947.1	34.51	5e-114		XM_021744036.1	34.59	1e-105						XM_015723980.1	39.78	7e-36		1	zinc-binding in reverse transcriptase
	UniGene492		AT1G64255.1	MuDR family transposase	25.74	2e-25		scaffold0260_36176	25.52	1e-27		XM_012228817.1	30.07	2e-60		XM_021753089.1	30.56	1e-62		XM_002319612.2	31.19	2e-60		XM_015719176.1	31.05	1e-60		3	MULE transposase domain | Transposase, Mutator family | SWIM zinc finger
	UniGene495		AT1G65440.1	global transcription factor group B1	69.37	0		scaffold0378_236197	87.44	0		XM_012226559.1	91.68	0		XM_021765171.1	86.08	0		XM_002322561.2	79.42	0		XM_015722592.1	85.37	0		7	SH2 domain | Death-like domain of SPT6 | Helix-hairpin-helix motif | Holliday-junction resolvase-like of SPT6 | Helix-turn-helix DNA-binding domain of SPT6 | Tex-like protein N-terminal domain | Helix-hairpin-helix motif
	UniGene497		AT3G24715.1	Protein kinase superfamily protein with octicosapeptide/Phox/Bem1p domain	82.7	1e-172		scaffold1793_33921	66.89	0		XM_012229764.1	74.77	0		XM_021775051.1	63.98	0		XM_002303779.2	61.66	5e-164		XM_015720460.1	62.68	0		3	Protein tyrosine kinase | Protein kinase domain | PB1 domain
	UniGene505		AT3G14470.1	NB-ARC domain-containing disease resistance protein	33.83	4e-120		scaffold2374_6017	72.72	0		XM_012214920.1	79.07	0		XM_021754917.1	36.75	2e-162		XM_002300400.2	36.96	5e-156		XM_002523938.2	69.56	0		3	NB-ARC domain | Leucine rich repeat | AAA ATPase domain
	UniGene510		AT5G35750.1	histidine kinase 2	61.45	0		scaffold0206_1365201	80.9	0		XM_012226041.1	85.49	0		XM_021774460.1	79.44	0		XM_002321145.1	73.59	0		XM_015726920.1	83.39	0		4	CHASE domain | Histidine kinase-, DNA gyrase B-, and HSP90-like ATPase | Response regulator receiver domain | His Kinase A (phospho-acceptor) domain
	UniGene515		AT1G76280.3	Tetratricopeptide repeat (TPR)-like superfamily protein	54.78	1e-125		scaffold0946_18863	65.1	1e-162		XM_012212134.1	64.04	1e-153		XM_021775906.1	64.33	6e-149		XM_002299229.2	63.48	2e-146		XM_002527266.2	65.07	1e-156		4	PPR repeat family | Pentatricopeptide repeat domain | Pentacotripeptide-repeat region of PROPR | PPR repeat
	UniGene516		AT3G55320.1	P-glycoprotein 20	85.81	0		scaffold1096_11779	94.03	0		XM_012226171.1	95.95	0		XM_021768906.1	94.81	0		XM_002316273.2	90.66	0		XM_015727094.1	94.54	0		2	ABC transporter transmembrane region | ABC transporter
	UniGene517		AT4G38440.1	LOCATED IN: chloroplast; EXPRESSED IN: 21 plant structures; EXPRESSED DURING: 12 growth stages; CONTAINS InterPro DOMAIN/s: RNA polymerase II-associated protein 1, C-terminal (InterPro:IPR013929), RNA polymerase II-associated protein 1, N-terminal (InterPro:IPR013930); Has 276 Blast hits to 220 proteins in 102 species: Archae - 0; Bacteria - 2; Metazoa - 151; Fungi - 65; Plants - 41; Viruses - 0;…	46.37	0		scaffold0025_117214	67.8	0		XM_012219106.1	74.27	0		XM_021771285.1	63.87	0		XM_002312896.2	56.27	0		XM_015724902.1	62.78	0		2	RPAP1-like, C-terminal | RPAP1-like, N-terminal
	UniGene518		AT3G11130.1	Clathrin, heavy chain	52.22	0		scaffold1536_54667	52.78	0		XM_012231703.1	52.81	0		XM_021762838.1	52.53	0		XM_002316165.2	52.72	0		XM_002528265.2	52.84	0		4	Region in Clathrin and VPS | Clathrin propeller repeat | Clathrin-H-link | Clathrin, heavy-chain linker
	UniGene520		AT3G07160.1	glucan synthase-like 10	78.03	0		scaffold0657_40414	64.35	0		XM_012237846.1	91.54	0		XM_021739573.1	89	0		XM_002297788.2	80.35	0		XM_015724746.1	89.52	0		2	1,3-beta-glucan synthase component | 1,3-beta-glucan synthase subunit FKS1, domain-1
	UniGene522		ATMG00860.1	DNA/RNA polymerases superfamily protein	53.39	1e-34		scaffold3803_6841	40.5	5e-39		XM_012217675.1	32.7	3e-64		XM_021739507.1	58.13	1e-72		XM_006376581.1	33.05	5e-08		XM_015726003.1	37.38	7e-102		1	Integrase core domain
	UniGene524		AT3G53090.1	ubiquitin-protein ligase 7	61.18	0		scaffold0310_13944	79.62	0		XM_012227135.1	85.67	0		XM_021763627.1	78.11	0		XM_002322867.2	74.66	0		XM_002528581.2	77.66	0		1	HECT-domain (ubiquitin-transferase)
	UniGene533		AT5G43900.3	myosin 2	75.41	0		scaffold1440_62844	85.41	0		XM_012229796.1	87.36	0		XM_021774632.1	84.72	0		XM_002303064.2	84.81	0		XM_015720451.1	84.71	0		4	Myosin head (motor domain) | IQ calmodulin-binding motif | DIL domain | Myosin N-terminal SH3-like domain
	UniGene534		AT4G30990.2	ARM repeat superfamily protein	45.09	0		scaffold0745_18995	69.73	0		XM_012215876.1	77.79	0		XM_021739530.1	68.49	0		XM_006369753.1	60.25	0		XM_015718584.1	69.62	0		1	Down-regulated in metastasis
	UniGene536		AT4G29090.1	Ribonuclease H-like superfamily protein	29.48	1e-53		scaffold0486_639205	39.57	3e-47		XM_012215157.1	35.74	6e-133		XM_021746994.1	34.8	1e-124		XM_002316752.1	42.11	2e-08		XM_015723980.1	48.62	1e-55		3	Reverse transcriptase (RNA-dependent DNA polymerase) | zinc-binding in reverse transcriptase | Reverse transcriptase-like
	UniGene537		AT1G23230.1	CONTAINS InterPro DOMAIN/s: Mediator complex subunit Med23 (InterPro:IPR021629); Has 187 Blast hits to 184 proteins in 67 species: Archae - 0; Bacteria - 0; Metazoa - 135; Fungi - 0; Plants - 43; Viruses - 0; Other Eukaryotes - 9 (source: NCBI BLink).	72.09	0		scaffold0440_962956	90.88	0		XM_012216893.1	92.02	0		XM_021743000.1	90.43	0		XM_002311488.2	85.48	0		XM_015728290.1	90.18	0		1	Mediator complex subunit 23
	UniGene539		AT5G04140.2	glutamate synthase 1	82.32	0		scaffold0278_353437	93.48	0		XM_012227189.1	94.24	0		XM_021767730.1	90.79	0		XM_002308848.2	89.41	0		XM_002526868.2	90.42	0		4	Glutamine amidotransferases class-II | Conserved region in glutamate synthase | Glutamate synthase central domain | GXGXG motif
	UniGene540		AT4G15180.1	SET domain protein 2	64.29	0		scaffold0191_300275	83.86	0		XM_012229269.1	88.74	0		XM_021777739.1	83.48	0		XM_006372935.1	76.52	0		XM_015717209.1	82.84	0		2	SET domain | Domain of unknown function (DUF4339)
	UniGene541		AT4G38760.1	Protein of unknown function (DUF3414)	53.22	0		scaffold1134_127008	65.96	0		XM_012228985.1	81.59	0		XM_021754004.1	72.97	0		XM_002313702.2	61.8	0		XM_015724827.1	70.4	0		0	-
	UniGene543		AT3G48770.1	DNA binding;ATP binding	54.89	0		scaffold0807_53154	70.66	0		XM_012235236.1	79	0		XM_021747468.1	67.26	0		XM_006388725.1	67.31	0		XM_015724588.1	68.17	0		0	-
	UniGene546		AT1G21280.1	CONTAINS InterPro DOMAIN/s: Retrotransposon gag protein (InterPro:IPR005162); Has 707 Blast hits to 705 proteins in 25 species: Archae - 0; Bacteria - 0; Metazoa - 4; Fungi - 0; Plants - 703; Viruses - 0; Other Eukaryotes - 0 (source: NCBI BLink).	29.36	4e-28		scaffold0491_666134	32.38	1e-35		XM_012219769.1	45.86	0		XM_021765811.1	41.38	2e-153		XM_006387746.1	36.56	6e-29		XM_015727307.1	31.85	2e-76		3	gag-polypeptide of LTR copia-type | Retrotransposon gag protein | GAG-pre-integrase domain
	UniGene550		AT3G26850.1	histone-lysine N-methyltransferases	43.63	6e-40		scaffold0195_1057500	61.52	0		XM_012225011.1	71.6	0		XM_021759030.1	57.59	0		XM_006371828.1	61.59	7e-102		XM_015716518.1	56.89	0		0	-
	UniGene551		ATMG00860.1	DNA/RNA polymerases superfamily protein	44	5e-31		scaffold0624_19308	53.3	2e-61		XM_012213130.1	58.09	7e-173		XM_021747450.1	59.72	0		XM_006376581.1	29.39	1e-25		XM_015724507.1	71.07	2e-176		5	Retroviral aspartyl protease | Reverse transcriptase (RNA-dependent DNA polymerase) | Integrase core domain | gag-polyprotein putative aspartyl protease | Aspartyl protease
	UniGene552		AT3G51770.2	tetratricopeptide repeat (TPR)-containing protein	73.67	0		scaffold0242_1397010	82.43	0		XM_012234408.1	88.77	0		XM_021767241.1	83.84	0		XM_006373954.1	77.93	0		XM_002526607.2	82.26	0		0	-
	UniGene555		AT4G23160.1	cysteine-rich RLK (RECEPTOR-like protein kinase) 8	46.15	2e-49		scaffold0006_1088296	43.75	7e-08		XM_012217662.1	61.54	2e-43		XM_021744971.1	51.85	6e-40		XM_006379939.1	41.67	5e-17		XM_015718730.1	42.52	3e-50		1	Reverse transcriptase (RNA-dependent DNA polymerase)
	UniGene558		AT5G49160.1	methyltransferase 1	61.29	0		scaffold0102_1745785	80.5	0		XM_012233014.1	85.9	0		XM_021777510.1	80.77	0		XM_002305310.1	75.43	0		XM_015718472.1	80.09	0		3	Cytosine specific DNA methyltransferase replication foci domain | C-5 cytosine-specific DNA methylase | BAH domain
	UniGene560		ATMG00860.1	DNA/RNA polymerases superfamily protein	46.77	6e-31		scaffold0905_275907	70.83	1e-149		XM_012213130.1	66.81	0		XM_021751901.1	66.23	0		XM_006376581.1	31.07	6e-27		XM_015718066.1	52.09	5e-152		4	Reverse transcriptase (RNA-dependent DNA polymerase) | Retroviral aspartyl protease | Integrase core domain | Chromo (CHRromatin Organisation MOdifier) domain
	UniGene561		AT4G11270.1	Transducin/WD40 repeat-like superfamily protein	55.11	0		scaffold0280_1307669	77.42	0		XM_012231427.1	82.29	0		XM_021747770.1	76.45	0		XM_002297973.2	70.7	0		XM_002509819.2	73.13	0		1	WD domain, G-beta repeat
	UniGene562		ATMG00860.1	DNA/RNA polymerases superfamily protein	50.72	2e-40		scaffold1972_26076	58.46	4e-68		XM_012237286.1	55.74	7e-100		XM_021744988.1	42.55	3e-138		XM_006369935.1	56.92	1e-35		XM_015726622.1	47.46	1e-138		3	Reverse transcriptase (RNA-dependent DNA polymerase) | Integrase core domain | Chromo (CHRromatin Organisation MOdifier) domain
	UniGene563		AT1G21270.1	wall-associated kinase 2	44.44	2e-08		scaffold0319_653934	51.02	5e-11		XM_012211007.1	55.1	3e-11		XM_021749516.1	42.67	5e-09		XM_006386276.1	34.07	9e-08		XM_002523893.2	48.98	1e-10		3	Calcium-binding EGF domain | Complement Clr-like EGF-like | Coagulation Factor Xa inhibitory site
	UniGene564		AT1G64570.1	Homeodomain-like superfamily protein	41.23	9e-138		scaffold0888_348297	72.47	0		XM_012235949.1	78.36	0		XM_021743489.1	69.24	0		XM_006389562.1	58.75	0		XM_015718792.1	69.49	0		1	Myb-like DNA-binding domain
	UniGene565		ATMG00310.1	RNA-directed DNA polymerase (reverse transcriptase)-related family protein	46.83	4e-28		scaffold3042_6117	42.93	3e-44		XM_012215157.1	36.52	8e-156		XM_021765743.1	34.24	1e-156						XM_015719069.1	40.09	3e-57		1	Reverse transcriptase (RNA-dependent DNA polymerase)
	UniGene568		AT1G71490.1	Tetratricopeptide repeat (TPR)-like superfamily protein	60.62	0		scaffold0163_1157281	77.51	0		XM_012228509.1	81.28	0		XM_021759471.1	35.95	7e-137		XM_002324199.2	36.22	2e-138		XM_015724683.1	76.68	0		4	PPR repeat | PPR repeat family | PPR repeat | Pentatricopeptide repeat domain
	UniGene573		AT1G19220.1	auxin response factor 19	76.96	0		scaffold0058_2293486	77.32	0		XM_012228895.1	87.33	0		XM_021748942.1	84.03	0		XM_006372143.1	81.86	0		XM_002519767.2	82.18	0		3	Auxin response factor | B3 DNA binding domain | AUX/IAA family
	UniGene576		AT5G21280.1	hydroxyproline-rich glycoprotein family protein	33.82	3e-33		scaffold0762_475378	79.53	0		XM_012221773.1	82.98	0		XM_021740445.1	77.59	0		XM_002308471.2	55.64	2e-121		XM_002516124.2	77.88	0		0	-
	UniGene577		AT1G22770.1	gigantea protein (GI)	77.6	0		scaffold0818_116131	89.6	0		XM_012218547.1	91.63	0		XM_021745465.1	89	0		XM_002307480.2	85.97	0		XM_002524295.2	86.64	0		0	-
	UniGene588		AT5G51070.1	Clp ATPase	73.22	0		scaffold0702_175369	84.76	0		XM_012235150.1	90.34	0		XM_021779227.1	83.35	0		XM_002318158.2	81.06	0		XM_002511009.2	80.38	0		6	AAA domain (Cdc48 subfamily) | ATPase family associated with various cellular activities (AAA) | AAA domain (dynein-related subfamily) | Clp amino terminal domain, pathogenicity island component | AAA ATPase domain | Sigma-54 interaction domain
	UniGene590		AT4G18490.1	unknown protein; Has 30201 Blast hits to 17322 proteins in 780 species: Archae - 12; Bacteria - 1396; Metazoa - 17338; Fungi - 3422; Plants - 5037; Viruses - 0; Other Eukaryotes - 2996 (source: NCBI BLink).	35.75	1e-20		scaffold0465_209131	48.77	4e-134		XM_012237031.1	54.66	4e-174		XM_021740498.1	49.82	5e-154		XM_002317398.2	77.05	2e-25		XM_015721421.1	44.96	6e-113		0	-
	UniGene591		AT2G38770.1	P-loop containing nucleoside triphosphate hydrolases superfamily protein	80.37	0		scaffold0013_2542016	90.72	0		XM_012213229.1	92.06	0		XM_021754932.1	90.24	0		XM_002303877.2	84.61	0		XM_015715267.1	87.39	0		4	Intron-binding protein aquarius N-terminus | AAA domain | AAA domain | AAA domain
	UniGene592		AT5G06680.1	spindle pole body component 98	76.96	0		scaffold0160_1670579	89.06	0		XM_012232400.1	93	0		XM_021767543.1	88.01	0		XM_002322699.1	83.72	0		XM_002532300.2	86.5	0		1	Spc97 / Spc98 family
	UniGene597		AT5G47020.1	unknown protein; FUNCTIONS IN: molecular_function unknown; INVOLVED IN: biological_process unknown; LOCATED IN: endomembrane system; EXPRESSED IN: 23 plant structures; EXPRESSED DURING: 13 growth stages; BEST Arabidopsis thaliana protein match is: unknown protein (TAIR:AT5G11700.2); Has 1807 Blast hits to 1807 proteins in 277 species: Archae - 0; Bacteria - 0; Metazoa - 736; Fungi - 347; Plants -…	72.77	0		scaffold1246_40612	86.9	0		XM_012219764.1	88.62	0		XM_021742636.1	85.86	0		XM_006368413.1	83.82	0		XM_015725121.1	85.31	0		0	-
	UniGene598		AT4G18820.1	AAA-type ATPase family protein	56.68	0		scaffold0593_694471	83.65	0		XM_012236441.1	87.48	0		XM_021741788.1	82.99	0		XM_002317355.2	77.1	0		XM_015721198.1	79.14	0		4	DNA polymerase III, delta subunit | DNA polymerase III subunits gamma and tau domain III | ATPase family associated with various cellular activities (AAA) | Holliday junction DNA helicase ruvB N-terminus
	UniGene600		AT4G23160.1	cysteine-rich RLK (RECEPTOR-like protein kinase) 8	50.55	2e-155		scaffold2362_16786	41.22	1e-57		XM_012210068.1	46.39	4e-154		XM_021757260.1	47.7	3e-136		XM_002309426.2	52.6	3e-47		XM_015717788.1	57.84	2e-162		1	Reverse transcriptase (RNA-dependent DNA polymerase)
	UniGene604		AT4G23160.1	cysteine-rich RLK (RECEPTOR-like protein kinase) 8	34.71	2e-109		scaffold0036_2609471	46.89	7e-35		XM_012210068.1	37.2	6e-118		XM_021746344.1	35.26	8e-105		XM_006372859.1	39.88	7e-29		XM_015721806.1	39.39	2e-100		1	Reverse transcriptase (RNA-dependent DNA polymerase)
	UniGene605		AT4G23160.1	cysteine-rich RLK (RECEPTOR-like protein kinase) 8	39.05	1e-123		scaffold0558_216885	74.32	2e-91		XM_012228915.1	49.89	7e-150		XM_021746344.1	69.71	0		XM_006372859.1	34.31	3e-34		XM_015722227.1	64.92	6e-168		1	Reverse transcriptase (RNA-dependent DNA polymerase)
	UniGene607		AT1G63020.1	nuclear RNA polymerase D1A	51.56	0		scaffold1236_9786	79.43	0		XM_012231628.1	84.99	0		XM_021749029.1	77.82	0		XM_002298035.2	65.25	0		XM_015720619.1	73.23	0		6	RNA polymerase Rpb1, domain 2 | Protein of unknown function (DUF3223) | RNA polymerase Rpb1, domain 3 | RNA polymerase Rpb1, domain 1 | RNA polymerase Rpb1, domain 4 | RNA polymerase Rpb1, domain 5
	UniGene617		AT4G23160.1	cysteine-rich RLK (RECEPTOR-like protein kinase) 8	47.74	8e-153		scaffold2362_16786	44.23	6e-59		XM_012210068.1	48.83	5e-166		XM_021746344.1	44.14	8e-147		XM_002309426.2	62.34	9e-58		XM_015720066.1	65.02	0		3	Reverse transcriptase (RNA-dependent DNA polymerase) | Integrase core domain | GAG-pre-integrase domain
	UniGene619		ATMG00810.1	DNA/RNA polymerases superfamily protein	58.67	3e-83		scaffold0558_216885	74.86	3e-80		XM_012228915.1	51.93	8e-116		XM_021746344.1	72.1	2e-173		XM_006372859.1	38.99	1e-27		XM_015722227.1	67.4	1e-169		1	Reverse transcriptase (RNA-dependent DNA polymerase)
	UniGene627		AT4G23160.1	cysteine-rich RLK (RECEPTOR-like protein kinase) 8	46.73	5e-164		scaffold2362_16786	43.8	6e-61		XM_012210068.1	43.22	5e-147		XM_021746344.1	45.16	2e-134		XM_002309426.2	52.9	6e-43		XM_015723984.1	53.15	1e-147		3	Reverse transcriptase (RNA-dependent DNA polymerase) | Integrase core domain | GAG-pre-integrase domain
	UniGene628		ATMG00310.1	RNA-directed DNA polymerase (reverse transcriptase)-related family protein	36.67	2e-28		scaffold3042_6117	43.96	5e-40		XM_012222676.1	35.55	2e-42		XM_021765890.1	37.62	5e-63						XM_015718434.1	33.33	6e-18		0	-
	UniGene631		AT3G14470.1	NB-ARC domain-containing disease resistance protein	33.33	5e-11		scaffold0007_2466223	56.74	3e-41		XM_012210238.1	60	1e-50		XM_021762017.1	53.42	9e-38		XM_006384670.1	43.75	8e-27		XM_002529489.2	56.49	4e-41		0	-
	UniGene632		AT3G52140.4	tetratricopeptide repeat (TPR)-containing protein	69.65	0		scaffold1466_36761	84.31	0		XM_012210125.1	86.44	0		XM_021763017.1	84.15	0		XM_006369584.1	79.32	0		XM_002513152.2	83.39	0		5	Clustered mitochondria | Translation initiation factor eIF3 subunit 135 | Tetratricopeptide repeat | Mitochondrial function, CLU-N-term | Tetratricopeptide repeat
	UniGene633		AT5G14090.1	unknown protein; Has 56 Blast hits to 56 proteins in 18 species: Archae - 0; Bacteria - 0; Metazoa - 0; Fungi - 2; Plants - 46; Viruses - 0; Other Eukaryotes - 8 (source: NCBI BLink).	42.86	2e-33		scaffold0304_1256694	67.59	2e-99		XM_012212165.1	74.9	3e-103		XM_021772429.1	70	2e-100		XM_002300086.1	60.19	3e-78		XM_002512863.2	61.75	3e-83		0	-
	UniGene634		AT3G26935.1	DHHC-type zinc finger family protein	54.68	6e-144		scaffold0266_955858	76.32	0		XM_012233295.1	83.45	0		XM_021766678.1	75.06	0		XM_002303703.2	79.1	0		XM_002512647.2	83.46	0		1	DHHC palmitoyltransferase
	UniGene638		ATMG00860.1	DNA/RNA polymerases superfamily protein	51.52	4e-40		scaffold3803_6841	42.53	4e-51		XM_012224229.1	35.26	3e-140		XM_021746641.1	66	0		XM_006369935.1	60.16	2e-44		XM_015726622.1	40.51	0		4	Reverse transcriptase (RNA-dependent DNA polymerase) | Retrotransposon gag protein | Retroviral aspartyl protease | gag-polyprotein putative aspartyl protease
	UniGene643		AT2G40030.1	nuclear RNA polymerase D1B	53.78	0		scaffold0372_237689	70.86	0		XM_012213264.1	73.69	0		XM_021753743.1	69.05	0		XM_002303890.2	63.25	0		XM_015715360.1	69.41	0		4	RNA polymerase Rpb1, domain 2 | RNA polymerase Rpb1, domain 1 | RNA polymerase Rpb1, domain 5 | RNA polymerase Rpb1, domain 3
	UniGene645		AT1G68890.1	magnesium ion binding;thiamin pyrophosphate binding;hydro-lyases;catalytics;2-succinyl-5-enolpyruvyl-6-hydroxy-3-cyclohexene-1-carboxylic-acid synthases	56.32	3e-177		scaffold0195_393877	75.09	0		XM_012224823.1	40.96	2e-08		XM_021736411.1	73.42	0		XM_002314871.2	68.67	0		XM_015716539.1	72.69	0		5	alpha/beta hydrolase fold | Alpha/beta hydrolase family | Enolase C-terminal domain-like | Serine aminopeptidase, S33 | Phospholipase/Carboxylesterase
	UniGene649		AT5G64580.1	AAA-type ATPase family protein	84.02	0		scaffold0336_713984	88.61	0		XM_012211200.1	91.49	0		XM_021776129.1	88.18	0		XM_006382791.1	89.19	0		XM_015718085.1	87.11	0		3	ATPase family associated with various cellular activities (AAA) | Holliday junction DNA helicase ruvB N-terminus | AAA ATPase domain
	UniGene654		AT2G25170.1	chromatin remodeling factor CHD3 (PICKLE)	24.25	3e-20		scaffold0616_629480	46.01	3e-103		XM_012209232.1	45.35	4e-100		XM_021751999.1	45.29	3e-97		XM_002318901.2	42.53	3e-104		XM_015725528.1	45.03	2e-93		2	Chromo (CHRromatin Organisation MOdifier) domain | SNF2 family N-terminal domain
	UniGene658		AT4G01860.1	Transducin family protein / WD-40 repeat family protein	51.79	1e-40		scaffold0214_1037903	71.64	1e-66		XM_012227583.1	78.61	3e-77		XM_021756842.1	74.63	7e-72		XM_002301506.2	61.88	2e-52		XM_015716867.1	67.33	4e-55		0	-
	UniGene660		AT2G36350.1	Protein kinase superfamily protein	69.6	0		scaffold0693_156128	81.53	0		XM_012220485.1	85.01	0		XM_021754613.1	80.59	0		XM_006384578.1	72.66	0		XM_002529027.2	81.32	0		2	Protein kinase domain | Protein tyrosine kinase
	UniGene662		AT1G07150.1	mitogen-activated protein kinase kinase kinase 13	36.88	2e-34		scaffold3224_12775	34.56	3e-33		XM_012223848.1	33.08	4e-34		XM_021774070.1	36.61	4e-32		XM_002306437.2	33.58	2e-35		XM_015728463.1	34.4	1e-34		2	Protein kinase domain | Protein tyrosine kinase
	UniGene664		AT2G35110.1	transcription activators	76.92	0		scaffold0004_1745541	91.57	0		XM_012210568.1	94.16	0		XM_021740410.1	89.66	0		XM_002318262.2	88.76	0		XM_002535077.2	86.33	0		1	Membrane-associated apoptosis protein
	UniGene665		AT3G24870.1	Helicase/SANT-associated, DNA binding protein	52.92	0		scaffold0253_1349330	74.13	0		XM_012229707.1	84.02	0		XM_021774580.1	73.26	0		XM_002321245.2	64.61	0		XM_002521039.2	71	0		3	HSA | Myb-like DNA-binding domain | Myb-like DNA-binding domain
	UniGene666		AT1G21280.1	CONTAINS InterPro DOMAIN/s: Retrotransposon gag protein (InterPro:IPR005162); Has 707 Blast hits to 705 proteins in 25 species: Archae - 0; Bacteria - 0; Metazoa - 4; Fungi - 0; Plants - 703; Viruses - 0; Other Eukaryotes - 0 (source: NCBI BLink).	30.57	9e-33		scaffold1322_150858	41.48	3e-38		XM_012219021.1	61.77	0		XM_021762211.1	51.29	1e-136		XM_006387746.1	37.71	1e-30		XM_015719680.1	34.18	6e-78		2	gag-polypeptide of LTR copia-type | gag-polypeptide of LTR copia-type
	UniGene669		ATMG00860.1	DNA/RNA polymerases superfamily protein	54.62	3e-39		scaffold3803_6841	57.64	9e-72		XM_012224229.1	37.89	1e-137		XM_021776153.1	69.17	0		XM_006369935.1	53.85	3e-37		XM_015726622.1	41.63	0		5	Reverse transcriptase (RNA-dependent DNA polymerase) | Retrotransposon gag protein | Retroviral aspartyl protease | gag-polyprotein putative aspartyl protease | Aspartyl protease
	UniGene673		AT5G53460.1	NADH-dependent glutamate synthase 1	53.73	0		scaffold0340_802867	55.17	0		XM_012234691.1	54.44	0		XM_021760081.1	54.67	0		XM_006376580.1	55.16	0		XM_002513508.2	54.9	0		3	Conserved region in glutamate synthase | Glutamate synthase central domain | GXGXG motif
	UniGene674		AT5G20320.1	dicer-like 4	56.12	0		scaffold0424_831744	75.96	0		XM_012216053.1	79.93	0		XM_021778954.1	75.55	0		XM_002308348.2	68.91	0		XM_015721976.1	73.11	0		9	Ribonuclease III domain | Ribonuclease-III-like | Dicer dimerisation domain | Helicase conserved C-terminal domain | double strand RNA binding domain from DEAD END PROTEIN 1 | DEAD/DEAH box helicase | Double-stranded RNA binding motif | Type III restriction enzyme, res subunit | PAZ domain
	UniGene675		AT4G27010.2	INVOLVED IN: biological_process unknown; LOCATED IN: cellular_component unknown; EXPRESSED IN: 20 plant structures; EXPRESSED DURING: 10 growth stages; CONTAINS InterPro DOMAIN/s: Ribosome 60S biogenesis N-terminal (InterPro:IPR021714); BEST Arabidopsis thaliana protein match is: unknown protein (TAIR:AT1G72270.1); Has 312 Blast hits to 226 proteins in 103 species: Archae - 0; Bacteria - 2; Metaz…	42.82	0		scaffold0093_1535211	66.83	0		XM_012221123.1	75.39	0		XM_021739882.1	66.26	0		XM_006370634.1	59.36	0		XM_015727754.1	63.4	0		1	Ribosome 60S biogenesis N-terminal
	UniGene679		AT3G03770.1	Leucine-rich repeat protein kinase family protein	64.86	0		scaffold0836_439295	82.59	0		XM_012215010.1	86.49	0		XM_021767506.1	81.79	0		XM_002325396.2	76.2	0		XM_002525653.2	79.34	0		4	Protein tyrosine kinase | Protein kinase domain | Leucine rich repeat | Leucine Rich repeats (2 copies)
	UniGene684		ATMG01250.1	RNA-directed DNA polymerase (reverse transcriptase)	41.79	3e-11		scaffold3042_6117	34.06	9e-24		XM_012215157.1	44.02	2e-64		XM_021746994.1	40.46	1e-64		XM_002316752.1	51.16	3e-06		XM_015719069.1	36	2e-41		1	Reverse transcriptase (RNA-dependent DNA polymerase)
	UniGene686		AT5G27030.2	TOPLESS-related 3	76.04	0		scaffold0878_215123	89.49	0		XM_012233564.1	90.86	0		XM_021765007.1	88.63	0		XM_002319462.2	86.04	0		XM_002512427.2	89.31	0		1	WD domain, G-beta repeat
	UniGene687		AT1G70090.1	glucosyl transferase family 8	73.89	0		scaffold1148_48657	82.68	0		XM_012236626.1	87.92	0		XM_021748867.1	81.41	0		XM_006378143.1	78.55	0		XM_002520159.2	81.63	0		1	Glycosyl transferase family 8
	UniGene688		AT5G11700.2	BEST Arabidopsis thaliana protein match is: glycine-rich protein (TAIR:AT4G32920.3); Has 8203 Blast hits to 3102 proteins in 389 species: Archae - 3; Bacteria - 5624; Metazoa - 852; Fungi - 139; Plants - 704; Viruses - 77; Other Eukaryotes - 804 (source: NCBI BLink).	62.86	0		scaffold1375_133794	86.2	0		XM_012221433.1	89.08	0		XM_021741428.1	85.42	0		XM_002308551.2	66.47	0		XM_015716170.1	84.06	0		0	-
	UniGene696		AT1G31480.1	shoot gravitropism 2 (SGR2)	62.25	0		scaffold1187_206311	77.49	0		XM_012221699.1	84.29	0		XM_021746371.1	75.08	0		XM_006376111.1	73.08	0		XM_015723225.1	76.68	0		2	DDHD domain | Stage II sporulation protein R (spore
	UniGene697		AT1G21280.1	CONTAINS InterPro DOMAIN/s: Retrotransposon gag protein (InterPro:IPR005162); Has 707 Blast hits to 705 proteins in 25 species: Archae - 0; Bacteria - 0; Metazoa - 4; Fungi - 0; Plants - 703; Viruses - 0; Other Eukaryotes - 0 (source: NCBI BLink).	30.81	2e-32		scaffold0452_788337	36.73	2e-36		XM_012224875.1	40.15	0		XM_021765827.1	34.68	1e-121		XM_006387746.1	34.71	4e-27		XM_015719680.1	36.76	9e-94		4	Integrase core domain | gag-polypeptide of LTR copia-type | GAG-pre-integrase domain | Retrotransposon gag protein
	UniGene698		AT3G08850.1	HEAT repeat ;WD domain, G-beta repeat protein protein	75.44	0		scaffold1457_86781	89.52	0		XM_012234334.1	93.34	0		XM_021766830.1	89.3	0		XM_002309138.2	82.83	0		XM_015728140.1	86.08	0		2	Raptor N-terminal CASPase like domain | HEAT repeats
	UniGene700		ATMG00860.1	DNA/RNA polymerases superfamily protein	47.48	2e-36		scaffold0134_977205	50.67	2e-65		XM_012214816.1	46.54	2e-132		XM_021772696.1	49.62	0		XM_006369935.1	57.38	2e-35		XM_015726622.1	40.42	9e-160		6	Reverse transcriptase (RNA-dependent DNA polymerase) | Aspartyl protease | gag-polyprotein putative aspartyl protease | Retroviral aspartyl protease | Integrase core domain | Chromo (CHRromatin Organisation MOdifier) domain
	UniGene701		ATMG00570.1	Sec-independent periplasmic protein translocase	87.82	2e-154		scaffold0400_253206	91.26	5e-58																		1	Sec-independent protein translocase protein (TatC)
	UniGene705		AT2G27170.1	Structural maintenance of chromosomes (SMC) family protein	72.26	0		scaffold2083_13592	86.79	0		XM_012219731.1	89.95	0		XM_021759299.1	87.04	0		XM_002312829.2	82.48	0		XM_015725677.1	86.3	0		4	RecF/RecN/SMC N terminal domain | SMC proteins Flexible Hinge Domain | AAA domain, putative AbiEii toxin, Type IV TA system | AAA ATPase domain
	UniGene713		ATMG00860.1	DNA/RNA polymerases superfamily protein	50	1e-39		scaffold3803_6841	44.1	1e-59		XM_012231124.1	68	3e-87		XM_021744988.1	37.5	1e-76		XM_006376581.1	27.52	3e-07		XM_015726003.1	38.74	6e-115		2	Chromo (CHRromatin Organisation MOdifier) domain | Integrase core domain
	UniGene716		AT1G76080.1	chloroplastic drought-induced stress protein of 32 kD	74.63	4e-142		scaffold0198_800769	75.09	3e-149		XM_012218331.1	74.46	3e-163		XM_021758426.1	78.47	1e-155		XM_002307716.2	76.45	4e-150		XM_002510553.2	69.14	3e-153		1	Thioredoxin
	UniGene717		AT4G39850.3	peroxisomal ABC transporter 1	76.4	0		scaffold0412_116691	89.32	0		XM_012236316.1	93.5	0		XM_021760991.1	89.25	0		XM_002307054.2	84.65	0		XM_002515780.2	87.38	0		3	ABC transporter transmembrane region 2 | ABC transporter | AAA domain, putative AbiEii toxin, Type IV TA system
	UniGene727		AT4G23160.1	cysteine-rich RLK (RECEPTOR-like protein kinase) 8	47.99	2e-140		scaffold0105_807065	68.22	3e-112		XM_012210068.1	64.19	0		XM_021739496.1	64.81	5e-137		XM_006372859.1	44.71	2e-43		XM_015721806.1	48.76	4e-138		1	Reverse transcriptase (RNA-dependent DNA polymerase)
	UniGene728		AT5G11700.2	BEST Arabidopsis thaliana protein match is: glycine-rich protein (TAIR:AT4G32920.3); Has 8203 Blast hits to 3102 proteins in 389 species: Archae - 3; Bacteria - 5624; Metazoa - 852; Fungi - 139; Plants - 704; Viruses - 77; Other Eukaryotes - 804 (source: NCBI BLink).	73.46	0		scaffold0513_117765	86.33	0		XM_012221950.1	90.46	0		XM_021741357.1	85.43	0		XM_002324121.2	80.47	0		XM_015717636.1	86.91	0		0	-
	UniGene730		AT5G09950.1	Tetratricopeptide repeat (TPR)-like superfamily protein	65.71	0		scaffold0019_687266	80.74	0		XM_012226080.1	84.52	0		XM_021775295.1	80.28	0		XM_006376406.1	76.36	0		XM_015726012.1	76.5	0		5	PPR repeat family | PPR repeat | PPR repeat | DYW family of nucleic acid deaminases | Pentatricopeptide repeat domain
	UniGene733		AT4G29090.1	Ribonuclease H-like superfamily protein	30.54	2e-69		scaffold0486_639205	38.59	4e-44		XM_012219947.1	35.91	2e-146		XM_021746994.1	34.65	5e-138		XM_002300568.2	28.28	1e-06		XM_015723980.1	48.69	2e-47		3	Reverse transcriptase-like | Reverse transcriptase (RNA-dependent DNA polymerase) | zinc-binding in reverse transcriptase
	UniGene735		AT1G33410.1	SUPPRESSOR OF AUXIN RESISTANCE1	51.58	0		scaffold0444_617935	75.39	0		XM_012219039.1	83.37	0		XM_021737770.1	75.94	0		XM_002297885.2	67.97	0		XM_015722579.1	73.95	0		1	Nucleoporin Nup120/160
	UniGene737		AT5G35930.1	AMP-dependent synthetase and ligase family protein	52.63	0		scaffold1927_10467	72.59	0		XM_012214899.1	79.57	0		XM_021767059.1	69.86	0		XM_002325851.2	62.2	0		XM_015722278.1	66.25	0		5	AMP-binding enzyme | PQQ-like domain | AMP-binding enzyme C-terminal domain | PQQ-like domain | PQQ enzyme repeat
	UniGene738		AT5G56220.1	P-loop containing nucleoside triphosphate hydrolases superfamily protein	71.58	0		scaffold0348_480086	82.9	0		XM_012218779.1	90.01	0		XM_021756520.1	84.94	0		XM_002299045.2	79.7	0		XM_015726961.1	79.9	0		1	NB-ARC domain
	UniGene739		AT5G28460.1	Pentatricopeptide repeat (PPR) superfamily protein	45.97	0		scaffold0357_491201	64.83	0		XM_012227915.1	73.32	0		XM_021762800.1	65.31	0		XM_002320791.2	59.4	0		XM_015728990.1	64.47	0		5	PPR repeat family | PPR repeat | PPR repeat | Pentatricopeptide repeat domain | Pentacotripeptide-repeat region of PROPR
	UniGene742		ATMG00810.1	DNA/RNA polymerases superfamily protein	57.78	1e-92		scaffold0558_216885	80.87	2e-106		XM_012228915.1	50	2e-120		XM_021746344.1	79.34	0		XM_006372859.1	38.22	3e-33		XM_015722227.1	65.01	9e-178		1	Reverse transcriptase (RNA-dependent DNA polymerase)
	UniGene748		AT3G13530.1	mitogen-activated protein kinase kinase kinase 7	74.52	0		scaffold0283_474380	86.53	0		XM_012210408.1	90.4	0		XM_021773000.1	85.83	0		XM_002310046.2	82.3	0		XM_002520861.2	87.06	0		2	Protein kinase domain | Protein tyrosine kinase
	UniGene751		AT4G24450.1	phosphoglucan, water dikinase	59.83	0		scaffold0210_1468797	73.17	0		XM_012212991.1	82.16	0		XM_021757399.1	75.21	0		XM_002315643.2	46.25	0		XM_015724288.1	73.51	0		1	Pyruvate phosphate dikinase, PEP/pyruvate binding domain
	UniGene752		AT3G59140.1	multidrug resistance-associated protein 14	67.66	0		scaffold1159_224121	84.79	0		XM_012234746.1	87.45	0		XM_021736854.1	84.17	0		XM_006374256.1	80.75	0		XM_002513560.2	82.48	0		2	ABC transporter | ABC transporter transmembrane region
	UniGene753		AT2G31970.1	DNA repair-recombination protein (RAD50)	65.88	0		scaffold1234_71943	77.62	0		XM_012215697.1	81.52	0		XM_021751525.1	76.1	0		XM_002300112.2	75.69	0		XM_002522761.2	75.88	0		5	AAA domain | AAA domain, putative AbiEii toxin, Type IV TA system | Rad50 zinc hook motif | RecF/RecN/SMC N terminal domain | Putative exonuclease SbcCD, C subunit
	UniGene756		AT4G23160.1	cysteine-rich RLK (RECEPTOR-like protein kinase) 8	43.15	9e-128		scaffold0558_216885	56.35	3e-62		XM_012228915.1	53.74	1e-161		XM_021746344.1	51.85	0		XM_006372859.1	43.2	6e-39		XM_015721806.1	46.6	8e-127		3	Reverse transcriptase (RNA-dependent DNA polymerase) | Integrase core domain | GAG-pre-integrase domain
	UniGene759		AT3G45830.1	unknown protein; FUNCTIONS IN: molecular_function unknown; INVOLVED IN: biological_process unknown; LOCATED IN: cellular_component unknown; EXPRESSED IN: 24 plant structures; EXPRESSED DURING: 15 growth stages; BEST Arabidopsis thaliana protein match is: unknown protein (TAIR:AT1G02290.1); Has 499 Blast hits to 438 proteins in 100 species: Archae - 0; Bacteria - 7; Metazoa - 236; Fungi - 15; Plan…	50.93	0		scaffold1373_11399	74.93	0		XM_012209544.1	83.82	0		XM_021771161.1	71.66	0		XM_006369440.1	64.41	0		XM_002532768.2	71.73	0		0	-
	UniGene760							scaffold0204_486915	34.03	7e-23		XM_012224359.1	61.13	1e-90		XM_021747559.1	67.36	2e-59						XM_015723827.1	38.31	1e-25		1	GAG-pre-integrase domain
	UniGene771		AT1G70320.1	ubiquitin-protein ligase 2	54.69	0		scaffold0330_934731	86.94	0		XM_012212666.1	89.05	0		XM_021757283.1	86.72	0		XM_002301081.2	83.04	0		XM_015724295.1	85.49	0		2	HECT-domain (ubiquitin-transferase) | Domain of unknown function (DUF4414)
	UniGene772		ATMG00820.1	Reverse transcriptase (RNA-dependent DNA polymerase)	48.03	3e-30		scaffold0230_1500674	52.87	5e-24		XM_012211425.1	45.43	1e-169		XM_021751911.1	42.25	2e-78		XM_006379939.1	37.04	1e-12		XM_015722370.1	55.39	3e-71		3	Reverse transcriptase (RNA-dependent DNA polymerase) | Integrase core domain | GAG-pre-integrase domain
	UniGene777		AT2G01210.1	Leucine-rich repeat protein kinase family protein	51.19	0		scaffold1376_41496	78.66	0		XM_012222623.1	84.68	0		XM_021766883.1	78.02	0		XM_002305141.2	67.25	0		XM_002528030.2	76.26	0		4	Protein kinase domain | Protein tyrosine kinase | Leucine rich repeat | Leucine Rich repeats (2 copies)
	UniGene782		AT5G06350.1	ARM repeat superfamily protein	50.98	0		scaffold0681_303071	72.62	0		XM_012218936.1	82.91	0		XM_021767746.1	70.06	0		XM_006377597.1	65.93	0		XM_015727468.1	70.44	0		1	Rix1 complex component involved in 60S ribosome maturation
	UniGene791		AT3G12570.1	FYD	72.62	0		scaffold1862_8691	88.2	0		XM_012234051.1	91.63	0		XM_021762806.1	88.6	0		XM_002312051.2	82.76	0		XM_002528385.2	89.68	0		0	-
	UniGene794		AT4G05200.1	cysteine-rich RLK (RECEPTOR-like protein kinase) 25	41.18	3e-167		scaffold0219_1368513	74.1	0		XM_012236998.1	73.2	0		XM_021741965.1	72.08	0		XM_002317239.1	68.55	0		XM_015718737.1	74.62	0		3	Protein tyrosine kinase | Protein kinase domain | Salt stress response/antifungal
	UniGene795		AT2G26650.1	K+ transporter 1	71.59	0		scaffold2082_9586	84.86	0		XM_012223546.1	90.25	0		XM_021736424.1	85.37	0		XM_002308277.1	78.42	0		XM_002529327.2	86	0		9	Ion transport protein | Ankyrin repeats (3 copies) | KHA, dimerisation domain of potassium ion channel | Ankyrin repeats (many copies) | Ankyrin repeats (many copies) | Ankyrin repeat | Cyclic nucleotide-binding domain | Ion channel | Ankyrin repeat
	UniGene801		AT5G64070.1	phosphatidylinositol 4-OH kinase beta1	81.8	0		scaffold2292_9255	78.48	0		XM_012211193.1	82.4	0		XM_021776351.1	77.43	0		XM_002310470.2	75.17	0		XM_002517212.2	90.48	0		2	Phosphatidylinositol 3- and 4-kinase | Phosphoinositide 3-kinase family, accessory domain (PIK domain)
	UniGene803		AT3G27730.1	ATP binding;ATP-dependent helicases;DNA helicases	62.83	0		scaffold0021_906596	79.87	0		XM_012225832.1	81.94	0		XM_021743925.1	75.25	0		XM_002298490.2	66.69	0		XM_015722658.1	76.86	0		6	Sec63 Brl domain | DEAD/DEAH box helicase | Helicase conserved C-terminal domain | Type III restriction enzyme, res subunit | Helix-hairpin-helix domain | Pathogenicity locus
	UniGene808		AT5G04930.1	aminophospholipid ATPase 1	58.11	0		scaffold0470_272608	86	0		XM_012215171.1	58.89	0		XM_021768367.1	85.9	0		XM_002309151.2	78.94	0		XM_015725076.1	84.6	0		5	Phospholipid-translocating P-type ATPase C-terminal | Phospholipid-translocating ATPase N-terminal | haloacid dehalogenase-like hydrolase | E1-E2 ATPase | Cation transport ATPase (P-type)
	UniGene809		AT4G23160.1	cysteine-rich RLK (RECEPTOR-like protein kinase) 8	49.69	2e-46		scaffold0747_553118	55.65	3e-74		XM_012219969.1	35.22	3e-58		XM_021760852.1	43.1	2e-55		XM_006379939.1	41.38	9e-19		XM_015721719.1	41.43	2e-59		3	Reverse transcriptase (RNA-dependent DNA polymerase) | Integrase core domain | GAG-pre-integrase domain
	UniGene813		AT5G18525.1	protein serine/threonine kinases;protein tyrosine kinases;ATP binding;protein kinases	62.02	0		scaffold0029_1885462	76.92	0		XM_012228787.1	83.92	0		XM_021739935.1	75.18	0		XM_002314955.2	76.2	0		XM_015719196.1	72.58	0		2	Beige/BEACH domain | Protein kinase domain
	UniGene815		AT4G10120.1	Sucrose-phosphate synthase family protein	68.05	0		scaffold1365_9691	84.07	0		XM_012224316.1	84.85	0		XM_021748682.1	83.11	0		XM_002319284.2	78.16	0		XM_002521698.2	82.45	0		5	Glycosyl transferases group 1 | Sucrose-6F-phosphate phosphohydrolase | Glycosyl transferases group 1 | Sucrose synthase | Glycosyltransferase Family 4
	UniGene818		AT5G66960.1	Prolyl oligopeptidase family protein	74.63	0		scaffold0290_427114	86.31	0		XM_012223750.1	86.82	0		XM_021778049.1	84.28	0		XM_002310728.2	74.15	0		XM_002522315.2	84.01	0		2	Prolyl oligopeptidase, N-terminal beta-propeller domain | Prolyl oligopeptidase family
	UniGene821		AT4G23160.1	cysteine-rich RLK (RECEPTOR-like protein kinase) 8	49.15	1e-118		scaffold0082_628107	50.94	3e-25		XM_012210068.1	46.79	1e-105		XM_021746971.1	48.82	3e-94		XM_002298938.2	43.12	3e-19		XM_015723984.1	51.99	5e-122		3	Reverse transcriptase (RNA-dependent DNA polymerase) | Integrase core domain | GAG-pre-integrase domain
	UniGene825											XM_012218092.1	56.1	2e-08														0	-
	UniGene832		AT4G23160.1	cysteine-rich RLK (RECEPTOR-like protein kinase) 8	43.1	1e-117		scaffold1776_21738	41.7	1e-57		XM_012228915.1	52.99	3e-150		XM_021746344.1	49.35	0		XM_006372859.1	38.73	8e-37		XM_015722227.1	52.59	3e-120		4	Reverse transcriptase (RNA-dependent DNA polymerase) | Integrase core domain | GAG-pre-integrase domain | Integrase core domain
	UniGene835		ATCG00190.1	RNA polymerase subunit beta	90.87	0		scaffold0025_2379668	95.81	0		XM_012213331.1	29.93	2e-39		XM_021754510.1	29.59	9e-38		XM_002305100.2	27.47	6e-35		XM_015723266.1	30.17	3e-36		5	RNA polymerase Rpb2, domain 6 | RNA polymerase Rpb2, domain 2 | RNA polymerase Rpb2, domain 3 | RNA polymerase Rpb2, domain 7 | RNA polymerase beta subunit
	UniGene840		AT3G13080.1	multidrug resistance-associated protein 3	65.86	0		scaffold0313_1210549	75.77	0		XM_012215589.1	79.81	0		XM_021751058.1	72.26	0		XM_002300326.2	71.67	0		XM_002532987.2	69.98	0		2	ABC transporter | ABC transporter transmembrane region
	UniGene841		AT1G67580.1	Protein kinase superfamily protein	50.61	0		scaffold0657_256090	64.18	0		XM_012224489.1	72.39	0		XM_021760875.1	62.87	0		XM_002318081.2	60.15	0		XM_015724608.1	63.93	0		2	Protein kinase domain | Protein tyrosine kinase
	UniGene842		AT3G60160.1	multidrug resistance-associated protein 9	67.4	0		scaffold0050_1484538	83.89	0		XM_012228382.1	87.15	0		XM_021757078.1	82.22	0		XM_002321217.2	76.76	0		XM_015723790.1	51.7	0		2	ABC transporter transmembrane region | ABC transporter
	UniGene846		AT4G29090.1	Ribonuclease H-like superfamily protein	31.67	3e-38		scaffold0486_639205	38.96	4e-43		XM_012231832.1	36.48	1e-94		XM_021746994.1	37.72	9e-88						XM_015723980.1	44.38	1e-33		1	zinc-binding in reverse transcriptase
	UniGene853		AT3G19190.1	autophagy 2	43.95	0		scaffold1188_188973	68.24	0		XM_012211495.1	74.61	0		XM_021770126.1	66.93	0		XM_002313078.2	59.34	0		XM_015718901.1	65.84	0		2	Autophagy-related protein C terminal domain | Autophagy-related protein 2 CAD motif
	UniGene859		AT1G10760.1	Pyruvate phosphate dikinase, PEP/pyruvate binding domain	67.37	0		scaffold0574_123918	81.13	0		XM_012230058.1	85.53	0		XM_021776780.1	80.2	0		XM_002315643.2	78.01	0		XM_002527856.2	80.78	0		1	Pyruvate phosphate dikinase, PEP/pyruvate binding domain
	UniGene863		AT5G46330.1	Leucine-rich receptor-like protein kinase family protein	52.17	0		scaffold0410_2767	70.63	0		XM_012216686.1	79.49	0		XM_021744138.1	70.63	0		XM_002305665.2	67.78	0		XM_015719537.1	69.86	0		5	Leucine rich repeat | Protein kinase domain | Leucine Rich repeats (2 copies) | Protein tyrosine kinase | Leucine rich repeat N-terminal domain
	UniGene882		AT2G44840.1	ethylene-responsive element binding factor 13	80.49	3e-44		scaffold0139_695834	74.17	6e-61		XM_012228470.1	76.56	1e-68		XM_021755893.1	71.31	2e-59		XM_006375065.1	78.72	1e-47		XM_002511543.2	63.64	2e-53		1	AP2 domain
	UniGene884		AT4G29090.1	Ribonuclease H-like superfamily protein	31.09	1e-59		scaffold3042_6117	47.28	1e-54		XM_012219947.1	35.23	1e-113		XM_021744036.1	34.44	7e-102						XM_015723980.1	39.78	3e-36		1	zinc-binding in reverse transcriptase
	UniGene886		AT4G09680.1	conserved telomere maintenance component 1	35.66	0		scaffold0947_79710	66.16	0		XM_012216321.1	69.93	0		XM_021757938.1	59.7	0		XM_006386448.1	42.47	2e-145		XM_015720156.1	60.05	0		2	CST, telomere maintenance, complex subunit CTC1 | CST, telomere maintenance, complex subunit CTC1
	UniGene888		ATMG00310.1	RNA-directed DNA polymerase (reverse transcriptase)-related family protein	40	3e-35		scaffold0486_639205	40.87	2e-63		XM_012215157.1	42.96	4e-120		XM_021765743.1	41.13	6e-118		XM_002309426.2	31.58	1e-07		XM_015719069.1	41.59	9e-57		1	Reverse transcriptase (RNA-dependent DNA polymerase)
	UniGene889		AT3G14270.1	phosphatidylinositol-4-phosphate 5-kinase family protein	53.54	0		scaffold0762_92291	74.54	0		XM_012221725.1	78	0		XM_021740879.1	73.76	0		XM_002303295.2	56.28	0		XM_002516153.2	69.87	0		2	TCP-1/cpn60 chaperonin family | FYVE zinc finger
	UniGene890		AT1G68710.1	ATPase E1-E2 type family protein / haloacid dehalogenase-like hydrolase family protein	73.22	0		scaffold0195_45443	85.06	0		XM_012226604.1	89.3	0		XM_021736111.1	83.83	0		XM_002311375.2	72.91	0		XM_002514473.2	80.51	0		5	Phospholipid-translocating P-type ATPase C-terminal | Phospholipid-translocating ATPase N-terminal | Cation transport ATPase (P-type) | haloacid dehalogenase-like hydrolase | E1-E2 ATPase
	UniGene903		AT3G59140.1	multidrug resistance-associated protein 14	54.72	0		scaffold0105_1283974	73.75	0		XM_012234746.1	60.96	0		XM_021747442.1	70.01	0		XM_002297954.2	71.72	0		XM_002513560.2	59.38	0		2	ABC transporter | ABC transporter transmembrane region
	UniGene905		AT3G25840.1	Protein kinase superfamily protein	63.42	0		scaffold0541_594296	76.97	0		XM_012226680.1	85.47	0		XM_021759464.1	74.92	0		XM_006379674.1	70.8	0		XM_015725365.1	72.39	0		2	Protein kinase domain | Protein tyrosine kinase
	UniGene906		AT1G27850.1	unknown protein; FUNCTIONS IN: molecular_function unknown; INVOLVED IN: biological_process unknown; LOCATED IN: plasma membrane; EXPRESSED IN: 22 plant structures; EXPRESSED DURING: 13 growth stages; BEST Arabidopsis thaliana protein match is: unknown protein (TAIR:AT2G40070.1); Has 9215 Blast hits to 5316 proteins in 473 species: Archae - 6; Bacteria - 773; Metazoa - 3392; Fungi - 1710; Plants -…	42.83	4e-77		scaffold0935_232557	65.87	0		XM_012230236.1	77.55	0		XM_021776777.1	65.09	0		XM_002312604.2	57.98	0		XM_002514947.2	67.05	0		0	-
	UniGene909		AT1G21280.1	CONTAINS InterPro DOMAIN/s: Retrotransposon gag protein (InterPro:IPR005162); Has 707 Blast hits to 705 proteins in 25 species: Archae - 0; Bacteria - 0; Metazoa - 4; Fungi - 0; Plants - 703; Viruses - 0; Other Eukaryotes - 0 (source: NCBI BLink).	29.36	3e-25		scaffold0869_72161	39.61	4e-29		XM_012219769.1	36.57	3e-129		XM_021747317.1	44.52	1e-79		XM_006387746.1	33.33	1e-26		XM_015718977.1	33.65	3e-59		3	gag-polypeptide of LTR copia-type | GAG-pre-integrase domain | Retrotransposon gag protein
	UniGene912		AT2G39260.1	binding;RNA binding	73.43	0		scaffold0979_308085	90.17	0		XM_012218270.1	93.64	0		XM_021761752.1	90.61	0		XM_002315232.2	83.08	0		XM_015722221.1	90.36	0		2	MIF4G domain | Up-frameshift suppressor 2
	UniGene913		AT4G23160.1	cysteine-rich RLK (RECEPTOR-like protein kinase) 8	47.18	7e-146		scaffold2362_16786	41	7e-61		XM_012210068.1	41.45	1e-128		XM_021769304.1	61.43	2e-167		XM_002309426.2	48.05	2e-40		XM_015719173.1	54.35	7e-147		1	Reverse transcriptase (RNA-dependent DNA polymerase)
	UniGene918		AT3G28860.1	ATP binding cassette subfamily B19	43.05	0		scaffold0015_844470	83.96	0		XM_012213447.1	80.57	0		XM_021771364.1	75.13	0		XM_006369050.1	70.9	0		XM_002529136.2	75.5	0		4	ABC transporter transmembrane region | ABC transporter | RecF/RecN/SMC N terminal domain | Predicted ATPase of the ABC class
	UniGene921		AT3G14980.1	Acyl-CoA N-acyltransferase with RING/FYVE/PHD-type zinc finger protein	62.27	0		scaffold0444_139134	67.55	0		XM_012223185.1	73.72	0		XM_021740019.1	62.16	0		XM_006370109.1	54.07	0		XM_015722440.1	58.78	0		2	TPL-binding domain in jasmonate signalling | PHD-finger
	UniGene922		AT5G37830.1	oxoprolinase 1	83.4	0		scaffold0518_115510	90.17	0		XM_012227255.1	92.23	0		XM_021771848.1	90.02	0		XM_002305824.2	88.04	0		XM_002527697.2	89.13	0		3	Hydantoinase B/oxoprolinase | Hydantoinase/oxoprolinase | Hydantoinase/oxoprolinase N-terminal region
	UniGene926		AT5G57610.1	Protein kinase superfamily protein with octicosapeptide/Phox/Bem1p domain	56.49	0		scaffold0126_151014	76.36	0		XM_012209916.1	84.36	0		XM_021761066.1	75.11	0		XM_006381767.1	71.48	0		XM_002526172.2	74.69	0		3	Protein tyrosine kinase | Protein kinase domain | PB1 domain
	UniGene929		AT3G24255.1	RNA-directed DNA polymerase (reverse transcriptase)-related family protein	30.86	3e-19		scaffold0465_2337	42.22	2e-39		XM_012215157.1	33.33	9e-38		XM_021744991.1	34.22	7e-39		XM_002309426.2	46.51	5e-16		XM_015723980.1	31.25	9e-18		1	Reverse transcriptase (RNA-dependent DNA polymerase)
	UniGene934		AT1G43760.1	DNAse I-like superfamily protein	28.29	4e-33		scaffold0086_1270866	35.15	6e-32		XM_012215157.1	32.95	3e-115		XM_021746994.1	34.69	3e-125						XM_015723980.1	33.23	9e-52		1	Reverse transcriptase (RNA-dependent DNA polymerase)
	UniGene935		AT3G14470.1	NB-ARC domain-containing disease resistance protein	32.09	2e-116		scaffold1275_30776	56.21	0		XM_012235172.1	77.86	0		XM_021769954.1	56.64	0		XM_006374692.1	45.89	0		XM_002520741.2	55.78	0		1	NB-ARC domain
	UniGene936		AT4G23160.1	cysteine-rich RLK (RECEPTOR-like protein kinase) 8	43.31	5e-60		scaffold0747_553118	34.82	4e-11		XM_012211425.1	31.98	3e-75		XM_021740914.1	52.02	2e-56		XM_006379939.1	38.03	4e-14		XM_015716475.1	33.94	2e-85		2	Reverse transcriptase (RNA-dependent DNA polymerase) | Integrase core domain
	UniGene943		AT4G23160.1	cysteine-rich RLK (RECEPTOR-like protein kinase) 8	42.68	9e-71		scaffold0747_553118	34.58	1e-12		XM_012210068.1	43.93	9e-73		XM_021746971.1	57.4	1e-87		XM_002298938.2	42.16	4e-18		XM_015723213.1	45.58	1e-80		1	Reverse transcriptase (RNA-dependent DNA polymerase)
	UniGene944		AT4G29090.1	Ribonuclease H-like superfamily protein	43.52	4e-21		scaffold3042_6117	44.02	1e-41		XM_012222676.1	37.16	3e-35		XM_021765890.1	44.17	1e-51						XM_015718434.1	34.19	4e-19		0	-
	UniGene951		AT4G28650.1	Leucine-rich repeat transmembrane protein kinase family protein	68.43	0		scaffold0037_3164517	84.27	0		XM_012229828.1	87.76	0		XM_021774436.1	83.94	0		XM_002301812.1	79.82	0		XM_002535149.2	84.41	0		5	Protein kinase domain | Leucine rich repeat | Protein tyrosine kinase | Leucine Rich repeats (2 copies) | Leucine rich repeat N-terminal domain
	UniGene952		AT5G12430.1	Heat shock protein DnaJ with tetratricopeptide repeat	44.85	0		scaffold1564_76158	59.8	0		XM_012230837.1	73.51	0		XM_021766140.1	60.57	0		XM_006380940.1	51.05	0		XM_002532625.2	54.91	0		3	Tetratricopeptide repeat | DnaJ domain | Tetratricopeptide repeat
	UniGene955		AT1G02060.1	Tetratricopeptide repeat (TPR)-like superfamily protein	61.34	0		scaffold2357_27984	80.38	0		XM_012228467.1	80.48	0		XM_021767961.1	32.96	6e-122		XM_006375177.1	68.92	0		XM_015728938.1	75.18	0		5	PPR repeat family | PPR repeat | PPR repeat | Pentatricopeptide repeat domain | Pentacotripeptide-repeat region of PROPR
	UniGene956		AT4G29090.1	Ribonuclease H-like superfamily protein	31.96	3e-44		scaffold0834_128100	47.77	1e-64		XM_012231832.1	38.41	6e-160		XM_021765890.1	41.78	2e-166						XM_015719069.1	40.53	5e-57		2	Reverse transcriptase (RNA-dependent DNA polymerase) | zinc-binding in reverse transcriptase
	UniGene957		AT3G24255.1	RNA-directed DNA polymerase (reverse transcriptase)-related family protein	29.38	4e-15		scaffold0465_2337	44.95	8e-22		XM_012235499.1	31.85	3e-16		XM_021744991.1	33.99	2e-18		XM_006386005.1	29.73	9e-14		XM_002522886.2	29.82	1e-12		0	-
	UniGene958		AT5G02010.1	RHO guanyl-nucleotide exchange factor 7	70.45	0		scaffold1437_112454	76.29	0		XM_012232586.1	83.95	0		XM_021766379.1	78.1	0		XM_002309059.2	76.39	0		XM_015728336.1	73.99	0		1	PRONE (Plant-specific Rop nucleotide exchanger)
	UniGene960		AT1G79570.1	Protein kinase superfamily protein with octicosapeptide/Phox/Bem1p domain	68.37	0		scaffold1102_184375	70.36	0		XM_012231973.1	71.97	0		XM_021761019.1	67.47	0		XM_002307149.2	63.75	0		XM_002513317.2	66.43	0		3	Protein tyrosine kinase | Protein kinase domain | PB1 domain
	UniGene966		AT3G01460.1	methyl-CPG-binding domain 9	49.32	0		scaffold0108_1783159	67.73	0		XM_012229963.1	59.27	0		XM_021740006.1	65.18	0		XM_002323974.2	57.8	0		XM_015718129.1	65.34	0		3	PHD-finger | WSTF, HB1, Itc1p, MBD9 motif 1 | Williams-Beuren syndrome DDT (WSD), D-TOX E motif
	UniGene970		ATMG01250.1	RNA-directed DNA polymerase (reverse transcriptase)	40	1e-11		scaffold1517_82271	43.48	2e-10		XM_012219947.1	40.38	4e-41		XM_021776118.1	36.45	4e-36		XM_002309426.2	39.36	3e-11		XM_015725389.1	35.42	7e-17		1	Reverse transcriptase (RNA-dependent DNA polymerase)
	UniGene972		AT4G23160.1	cysteine-rich RLK (RECEPTOR-like protein kinase) 8	42.63	1e-43		scaffold0747_553118	36.84	1e-11		XM_012213066.1	30.26	6e-41		XM_021740914.1	50.34	4e-45		XM_002318685.2	48.28	6e-10		XM_015718730.1	45.03	5e-49		1	Reverse transcriptase (RNA-dependent DNA polymerase)
	UniGene974		AT4G23160.1	cysteine-rich RLK (RECEPTOR-like protein kinase) 8	45.54	1e-112		scaffold0558_216885	52.41	3e-49		XM_012210068.1	47.5	3e-122		XM_021746344.1	43.19	8e-124		XM_006372859.1	42.19	6e-26		XM_015721806.1	52.62	1e-141		3	Reverse transcriptase (RNA-dependent DNA polymerase) | Integrase core domain | GAG-pre-integrase domain
	UniGene977		AT4G29090.1	Ribonuclease H-like superfamily protein	30.14	3e-59		scaffold3042_6117	47.57	2e-55		XM_012224204.1	34.26	0		XM_021746994.1	33.39	0						XM_015719069.1	41.41	2e-57		3	Reverse transcriptase (RNA-dependent DNA polymerase) | Reverse transcriptase-like | zinc-binding in reverse transcriptase
	UniGene981		AT1G43760.1	DNAse I-like superfamily protein	31.07	1e-13		scaffold0158_202681	40.74	8e-27		XM_012224204.1	33.41	7e-74		XM_021762331.1	33.33	3e-67		XM_002309426.2	45.88	9e-17		XM_015719069.1	31.8	9e-27		1	Reverse transcriptase (RNA-dependent DNA polymerase)
	UniGene984		ATMG00220.1	apocytochrome b	95.41	0		scaffold1661_30193	94.9	0														XM_015728680.1	95.15	0		3	Cytochrome b/b6/petB | Cytochrome b(N-terminal)/b6/petB | Cytochrome b(C-terminal)/b6/petD
	UniGene985		AT3G13290.1	varicose-related	54.55	0		scaffold0146_1071789	77.6	0		XM_012223119.1	83.68	0		XM_021769311.1	75.91	0		XM_002299031.2	66.74	0		XM_015726265.1	76.52	0		1	WD40 region of Ge1, enhancer of mRNA-decapping protein
	UniGene986		AT4G23160.1	cysteine-rich RLK (RECEPTOR-like protein kinase) 8	38.84	5e-72		scaffold0036_3197833	44	2e-63		XM_012212200.1	47.12	7e-111		XM_021769274.1	45.32	6e-103		XM_006372859.1	36.04	2e-36		XM_015717788.1	41.46	7e-89		1	Reverse transcriptase (RNA-dependent DNA polymerase)
	UniGene993		AT4G23160.1	cysteine-rich RLK (RECEPTOR-like protein kinase) 8	57.86	3e-57		scaffold0581_232922	50.91	1e-53		XM_012231068.1	46.51	2e-103		XM_021745024.1	54.55	2e-70		XM_002309426.2	52.6	1e-48		XM_015717788.1	60.96	4e-82		1	Reverse transcriptase (RNA-dependent DNA polymerase)
	UniGene994		ATCG00350.1	Photosystem I, PsaA/PsaB protein	98.67	0		scaffold0017_3580248	98.87	0										XM_002309958.2	91.23	1e-65						1	Photosystem I psaA/psaB protein
	UniGene1004		AT4G29090.1	Ribonuclease H-like superfamily protein	36.96	5e-43		scaffold0486_639205	40.43	2e-60		XM_012222676.1	42.97	5e-104		XM_021746994.1	40.65	2e-93						XM_015723980.1	53.25	5e-55		1	Reverse transcriptase (RNA-dependent DNA polymerase)
	UniGene1005		AT5G47360.1	Tetratricopeptide repeat (TPR)-like superfamily protein	49.89	4e-156		scaffold0668_377945	73.32	0		XM_012214653.1	81	0		XM_021748960.1	72.25	0		XM_006368927.1	62.26	0		XM_015726771.1	71.58	0		5	PPR repeat family | PPR repeat | PPR repeat | Pentatricopeptide repeat domain | Pentacotripeptide-repeat region of PROPR
	UniGene1008		AT1G05830.1	trithorax-like protein 2	30.47	3e-42		scaffold0067_1220989	61.09	0		XM_012221092.1	69.18	0		XM_021751359.1	59.84	0		XM_002324851.2	59.78	3e-166		XM_015719596.1	60.83	0		5	PHD-zinc-finger like domain | SET domain | PHD-like zinc-binding domain | PHD-finger | PHD-finger
	UniGene1010		AT4G01290.1	unknown protein; FUNCTIONS IN: molecular_function unknown; INVOLVED IN: biological_process unknown; LOCATED IN: cellular_component unknown; EXPRESSED IN: 24 plant structures; EXPRESSED DURING: 15 growth stages; Has 1744 Blast hits to 1308 proteins in 219 species: Archae - 0; Bacteria - 241; Metazoa - 793; Fungi - 253; Plants - 108; Viruses - 0; Other Eukaryotes - 349 (source: NCBI BLink).	38.25	2e-142		scaffold0821_247699	66.51	0		XM_012227926.1	75.82	0		XM_021758425.1	64.64	0		XM_002320117.2	58.65	0		XM_002511868.2	65.83	0		0	-
	UniGene1011		AT1G77460.1	Armadillo/beta-catenin-like repeat ; C2 calcium/lipid-binding domain (CaLB) protein	68.84	0		scaffold0041_1265086	86.94	0		XM_012222902.1	92.38	0		XM_021744235.1	85.4	0		XM_002307410.2	82.71	0		XM_015719873.1	84.31	0		1	Armadillo/beta-catenin-like repeat
	UniGene1013		AT1G29500.1	SAUR-like auxin-responsive protein family	44.03	7e-36		scaffold0182_1372674	62.84	2e-59		XM_012226008.1	62.16	2e-63		XM_021769475.1	63.7	4e-61		XM_002323900.2	57.64	9e-56		XM_002522630.2	63.95	6e-64		1	Auxin responsive protein
	UniGene1015		AT1G43760.1	DNAse I-like superfamily protein	26.5	8e-31		scaffold0183_1485924	26.87	5e-24		XM_012237047.1	50.11	3e-161		XM_021754863.1	51.69	2e-57		XM_006388049.1	29.8	3e-16		XM_015723980.1	27.03	2e-33		0	-
	UniGene1017		AT2G22070.1	pentatricopeptide (PPR) repeat-containing protein	66.84	0		scaffold0462_240013	82.24	0		XM_012219801.1	87.31	0		XM_021775626.1	81.09	0		XM_002310556.2	74.9	0		XM_015716533.1	40.49	0		4	PPR repeat | PPR repeat family | PPR repeat | DYW family of nucleic acid deaminases
	UniGene1018		AT3G51070.1	S-adenosyl-L-methionine-dependent methyltransferases superfamily protein	64.35	0		scaffold0893_142638	73.61	0		XM_012223022.1	73.38	0		XM_021763599.1	70.37	0		XM_006383085.1	69.91	0		XM_002533609.2	71.99	0		1	Putative S-adenosyl-L-methionine-dependent methyltransferase
	UniGene1022		ATMG00860.1	DNA/RNA polymerases superfamily protein	55.2	4e-41		scaffold3803_6841	44.83	3e-56		XM_012226443.1	39.62	1e-103		XM_021776153.1	44.65	7e-151		XM_006369935.1	55.2	3e-32		XM_015726622.1	47.31	0		6	Reverse transcriptase (RNA-dependent DNA polymerase) | Integrase core domain | Retroviral aspartyl protease | Chromo (CHRromatin Organisation MOdifier) domain | gag-polyprotein putative aspartyl protease | Aspartyl protease
	UniGene1024		AT4G29090.1	Ribonuclease H-like superfamily protein	35.71	9e-45		scaffold0486_639205	40	2e-56		XM_012231832.1	39.24	6e-91		XM_021765890.1	41.25	5e-85						XM_015723980.1	52.15	6e-49		1	Reverse transcriptase (RNA-dependent DNA polymerase)
	UniGene1025							scaffold3042_6117	34.43	2e-18		XM_012231094.1	51.13	2e-38		XM_021746994.1	40.49	3e-38						XM_015723980.1	48.65	6e-70		0	-
	UniGene1027		AT3G11960.1	Cleavage and polyadenylation specificity factor (CPSF) A subunit protein	64.1	0		scaffold2215_14126	81.39	0		XM_012235466.1	86.52	0		XM_021763896.1	84.08	0		XM_002308308.2	74.77	0		XM_015726869.1	80.61	0		2	Mono-functional DNA-alkylating methyl methanesulfonate N-term | CPSF A subunit region
	UniGene1029		AT1G21280.1	CONTAINS InterPro DOMAIN/s: Retrotransposon gag protein (InterPro:IPR005162); Has 707 Blast hits to 705 proteins in 25 species: Archae - 0; Bacteria - 0; Metazoa - 4; Fungi - 0; Plants - 703; Viruses - 0; Other Eukaryotes - 0 (source: NCBI BLink).	28.84	3e-27		scaffold0491_666134	42.78	3e-26		XM_012219769.1	39.94	6e-172		XM_021765811.1	35.2	6e-127		XM_006387746.1	36.22	1e-29		XM_015718977.1	35.03	3e-59		3	gag-polypeptide of LTR copia-type | GAG-pre-integrase domain | Retrotransposon gag protein
	UniGene1031		AT1G48650.2	DEA(D/H)-box RNA helicase family protein	74.57	0		scaffold0309_703864	80.89	0		XM_012224794.1	83.85	0		XM_021737986.1	80.43	0		XM_002321465.2	79.36	0		XM_015719983.1	79.35	0		5	Helicase associated domain (HA2) | Helicase conserved C-terminal domain | Oligonucleotide/oligosaccharide-binding (OB)-fold | DEAD/DEAH box helicase | Double-stranded RNA binding motif
	UniGene1032		AT1G21280.1	CONTAINS InterPro DOMAIN/s: Retrotransposon gag protein (InterPro:IPR005162); Has 707 Blast hits to 705 proteins in 25 species: Archae - 0; Bacteria - 0; Metazoa - 4; Fungi - 0; Plants - 703; Viruses - 0; Other Eukaryotes - 0 (source: NCBI BLink).	32.99	2e-31		scaffold1322_150858	44.44	2e-42		XM_012224875.1	41.5	0		XM_021765827.1	37.75	2e-125		XM_006387746.1	38.41	2e-28		XM_015719680.1	40.12	2e-101		5	Integrase core domain | gag-polypeptide of LTR copia-type | Retrotransposon gag protein | gag-polypeptide of LTR copia-type | GAG-pre-integrase domain
	UniGene1034		AT2G47800.1	multidrug resistance-associated protein 4	71.83	0		scaffold0624_603176	86.96	0		XM_012227350.1	88.28	0		XM_021755831.1	86.96	0		XM_002301440.2	79.47	0		XM_002523017.2	84.54	0		2	ABC transporter transmembrane region | ABC transporter
	UniGene1036		AT3G51070.1	S-adenosyl-L-methionine-dependent methyltransferases superfamily protein	66.07	4e-27		scaffold0893_142638	78.79	3e-43		XM_012223022.1	53.54	6e-105		XM_021763599.1	73.39	6e-39		XM_006383085.1	40.53	1e-57		XM_002533609.2	76.3	1e-44		1	Putative S-adenosyl-L-methionine-dependent methyltransferase
	UniGene1045		ATMG00860.1	DNA/RNA polymerases superfamily protein	50	1e-38		scaffold3803_6841	55.46	6e-77		XM_012226443.1	39.74	5e-63		XM_021747650.1	79.03	1e-97		XM_006376581.1	32.09	8e-12		XM_015726003.1	38.46	8e-103		4	Reverse transcriptase (RNA-dependent DNA polymerase) | Integrase core domain | His(2)-Cys(2) zinc finger | Chromo (CHRromatin Organisation MOdifier) domain
	UniGene1047		AT5G55840.1	Pentatricopeptide repeat (PPR) superfamily protein	54.57	0		scaffold0484_701529	75.24	0		XM_012215669.1	80.61	0		XM_021740281.1	73.56	0		XM_006369954.1	71.14	0		XM_002522729.2	72.65	0		5	PPR repeat family | PPR repeat | PPR repeat | Pentatricopeptide repeat domain | Pentacotripeptide-repeat region of PROPR
	UniGene1049		AT4G19440.1	Tetratricopeptide repeat (TPR)-like superfamily protein	48.62	0		scaffold0365_122770	71.8	0		XM_012228512.1	77.69	0		XM_021742532.1	72.11	0		XM_002303444.2	66.71	0		XM_015719606.1	70.45	0		5	PPR repeat family | PPR repeat | PPR repeat | Pentatricopeptide repeat domain | Pentacotripeptide-repeat region of PROPR
	UniGene1053		AT3G17330.1	evolutionarily conserved C-terminal region 6	46.85	3e-71		scaffold0789_331504	72.73	5e-130		XM_012228769.1	77.09	1e-146		XM_021739115.1	69.57	1e-131		XM_002316032.2	53.21	2e-99		XM_015719264.1	66.91	9e-123		1	YT521-B-like domain
	UniGene1054		AT3G16630.1	P-loop containing nucleoside triphosphate hydrolases superfamily protein	72.43	0		scaffold0566_395627	85.7	0		XM_012228558.1	90.52	0		XM_021752105.1	84.26	0		XM_002314347.2	81.52	0		XM_015717847.1	85.5	0		2	Kinesin motor domain | Microtubule binding
	UniGene1055		AT1G21280.1	CONTAINS InterPro DOMAIN/s: Retrotransposon gag protein (InterPro:IPR005162); Has 707 Blast hits to 705 proteins in 25 species: Archae - 0; Bacteria - 0; Metazoa - 4; Fungi - 0; Plants - 703; Viruses - 0; Other Eukaryotes - 0 (source: NCBI BLink).	31.31	2e-39		scaffold0452_788337	36.72	2e-39		XM_012211133.1	56.23	1e-113		XM_021753361.1	50	8e-94		XM_006386903.1	29.29	1e-26		XM_015719680.1	42.48	4e-70		3	gag-polypeptide of LTR copia-type | Retrotransposon gag protein | gag-polypeptide of LTR copia-type
	UniGene1057		AT4G23160.1	cysteine-rich RLK (RECEPTOR-like protein kinase) 8	39.53	5e-107		scaffold1776_21738	42.35	3e-55		XM_012219959.1	72.34	1e-169		XM_021751911.1	50.12	0		XM_006387627.1	40.59	1e-29		XM_015721806.1	41.36	5e-104		3	Reverse transcriptase (RNA-dependent DNA polymerase) | Integrase core domain | GAG-pre-integrase domain
	UniGene1058		ATMG00310.1	RNA-directed DNA polymerase (reverse transcriptase)-related family protein	40.94	2e-33		scaffold3042_6117	50	2e-59		XM_012231832.1	40.64	2e-61		XM_021765890.1	46.18	2e-86						XM_015723980.1	40.5	4e-25		0	-
	UniGene1059		AT1G66950.1	pleiotropic drug resistance 11	70.35	0		scaffold0575_530406	86.13	0		XM_012234282.1	88.77	0		XM_021769561.1	84.81	0		XM_002310999.2	78.35	0		XM_015728348.1	74.13	0		4	ABC-2 type transporter | ABC transporter | Plant PDR ABC transporter associated | ABC-transporter extracellular N-terminal
	UniGene1060		AT2G30800.1	helicase in vascular tissue and tapetum	60.69	0		scaffold0309_766119	80.48	0		XM_012230901.1	80.27	0		XM_021737939.1	77.76	0		XM_002307533.2	70.35	0		XM_002520349.2	73.12	0		7	Helicase associated domain (HA2) | Helicase conserved C-terminal domain | Oligonucleotide/oligosaccharide-binding (OB)-fold | R3H domain | DEAD/DEAH box helicase | Ankyrin repeats (many copies) | KaiC
	UniGene1061		AT4G29090.1	Ribonuclease H-like superfamily protein	27.18	2e-20		scaffold0128_40821	32.18	2e-25		XM_012222676.1	35.69	1e-59		XM_021745025.1	31.53	5e-51						XM_015721523.1	28.03	7e-13		1	zinc-binding in reverse transcriptase
	UniGene1062		AT1G79950.1	RAD3-like DNA-binding helicase protein	52.78	1e-12		scaffold0583_335095	79.71	3e-23		XM_012217945.1	78.26	2e-22		XM_021771174.1	73.91	3e-21		XM_002298107.1	71.43	1e-18		XM_002528154.2	72.86	1e-20		0	-
	UniGene1063		AT1G43760.1	DNAse I-like superfamily protein	28.04	8e-09		scaffold0345_832156	31.39	4e-14		XM_012234085.1	37.14	6e-41		XM_021752083.1	34.36	1e-35						XM_015723980.1	25.99	6e-13		1	Reverse transcriptase (RNA-dependent DNA polymerase)
	UniGene1064		AT1G29510.1	SAUR-like auxin-responsive protein family	50	1e-26		scaffold1035_119249	65.6	7e-55		XM_012226010.1	75.91	2e-65		XM_021763341.1	69.6	1e-57		XM_006372948.1	64.29	1e-52		XM_002522623.1	71.2	4e-58		1	Auxin responsive protein
	UniGene1065		AT4G00440.2	Protein of unknown function (DUF3741)	35.22	1e-112		scaffold0180_294655	65.45	0		XM_012227996.1	73.19	0		XM_021757295.1	65.24	0		XM_002320763.2	57.53	0		XM_015728949.1	60.23	0		2	Domain of unknown function (DUF4378) | Protein of unknown function (DUF3741)
	UniGene1066		AT3G55200.1	Cleavage and polyadenylation specificity factor (CPSF) A subunit protein	88.48	0		scaffold0276_487280	96.54	0		XM_012217976.1	97.12	0		XM_021761613.1	95.8	0		XM_002312027.2	94.49	0		XM_002534469.2	94.74	0		2	Mono-functional DNA-alkylating methyl methanesulfonate N-term | CPSF A subunit region
	UniGene1067		AT2G29940.1	pleiotropic drug resistance 3	74.01	0		scaffold0076_102019	84.16	0		XM_012212250.1	87.19	0		XM_021747759.1	81.63	0		XM_002299776.2	78.76	0		XM_002525591.2	83.28	0		5	ABC-2 type transporter | ABC transporter | Plant PDR ABC transporter associated | AAA domain, putative AbiEii toxin, Type IV TA system | ABC-transporter extracellular N-terminal
	UniGene1070		AT5G44750.2	DNA-directed DNA polymerases	50.34	0		scaffold0847_357791	68.77	0		XM_012220640.1	74.87	0		XM_021762738.1	66.84	0		XM_002313844.2	59.78	0		XM_015718913.1	65.29	0		6	impB/mucB/samB family | impB/mucB/samB family C-terminal domain | BRCT domain, a BRCA1 C-terminus domain | IMS family HHH motif | BRCA1 C Terminus (BRCT) domain | DNA ligase 3 BRCT domain
	UniGene1072		AT4G29090.1	Ribonuclease H-like superfamily protein	33.33	5e-40		scaffold3042_6117	44.81	2e-45		XM_012215157.1	35.86	4e-169		XM_021768225.1	37.55	9e-164		XM_002309426.2	32.53	5e-07		XM_015719069.1	39.21	5e-54		2	Reverse transcriptase (RNA-dependent DNA polymerase) | zinc-binding in reverse transcriptase
	UniGene1074		AT5G55540.1	tornado 1	67.97	0		scaffold0644_274452	86.77	0		XM_012215570.1	88.57	0		XM_021738360.1	87.42	0		XM_002300319.2	82.7	0		XM_002528997.2	87.28	0		2	C-terminal of Roc, COR, domain | Ras of Complex, Roc, domain of DAPkinase
	UniGene1077		AT1G65440.1	global transcription factor group B1	51.94	0		scaffold0017_727324	68.3	0		XM_012226559.1	53.37	0		XM_021765171.1	53.64	0		XM_002299138.2	60.49	0		XM_015722592.1	52.61	0		5	SH2 domain | Death-like domain of SPT6 | Holliday-junction resolvase-like of SPT6 | Helix-hairpin-helix motif | Helix-turn-helix DNA-binding domain of SPT6
	UniGene1078		AT1G70620.3	cyclin-related	33.38	2e-43		scaffold2073_25808	66.88	0		XM_012230483.1	72.9	0		XM_021777020.1	66.88	0		XM_002315635.2	56.47	0		XM_015724609.1	62.48	0		1	Arginine/serine-rich protein PNISR
	UniGene1079		AT1G21280.1	CONTAINS InterPro DOMAIN/s: Retrotransposon gag protein (InterPro:IPR005162); Has 707 Blast hits to 705 proteins in 25 species: Archae - 0; Bacteria - 0; Metazoa - 4; Fungi - 0; Plants - 703; Viruses - 0; Other Eukaryotes - 0 (source: NCBI BLink).	28.89	6e-24		scaffold0319_1112924	54.05	9e-20		XM_012211133.1	52.78	8e-66		XM_021757422.1	46.67	1e-56		XM_006387746.1	31.1	1e-20		XM_015723810.1	47.06	1e-39		0	-
	UniGene1080		AT4G34060.1	demeter-like protein 3	40.9	3e-121		scaffold3336_9266	52.75	4e-155		XM_012222301.1	53.67	0		XM_021742816.1	54.64	2e-148		XM_002316482.2	51.55	6e-133		XM_002527407.2	51.41	1e-140		0	-
	UniGene1082		AT4G23160.1	cysteine-rich RLK (RECEPTOR-like protein kinase) 8	47.95	1e-163		scaffold3842_9264	63.45	2e-83		XM_012210068.1	42.1	1e-128		XM_021746344.1	43.49	9e-128		XM_002309426.2	50.34	1e-37		XM_015717788.1	50	4e-125		3	Reverse transcriptase (RNA-dependent DNA polymerase) | Integrase core domain | GAG-pre-integrase domain
	UniGene1083		AT4G29090.1	Ribonuclease H-like superfamily protein	28.72	9e-62		scaffold0834_128100	40.44	2e-54		XM_012215157.1	33.77	0		XM_021746994.1	32.51	0		XM_002302109.2	36.9	3e-06		XM_015719069.1	46.26	1e-61		3	Reverse transcriptase (RNA-dependent DNA polymerase) | Reverse transcriptase-like | zinc-binding in reverse transcriptase
	UniGene1084		AT1G43760.1	DNAse I-like superfamily protein	27.3	6e-27		scaffold1121_174654	49.4	4e-80		XM_012215157.1	30.32	7e-107		XM_021744991.1	38.02	3e-157						XM_015728667.1	38.41	5e-28		1	Reverse transcriptase (RNA-dependent DNA polymerase)
	UniGene1087		AT4G20520.1	RNA binding;RNA-directed DNA polymerases	35.8	4e-11		scaffold0069_1459107	40	2e-13		XM_012224204.1	51.66	2e-65		XM_021762331.1	47.87	3e-63						XM_015725389.1	41.54	3e-27		1	Reverse transcriptase (RNA-dependent DNA polymerase)
	UniGene1088		AT1G43760.1	DNAse I-like superfamily protein	29.33	3e-36		scaffold0281_1015786	38	4e-42		XM_012231146.1	31.91	2e-68		XM_021749942.1	35.94	3e-103						XM_015723980.1	28.95	4e-32		1	Reverse transcriptase (RNA-dependent DNA polymerase)
	UniGene1089		AT5G39710.1	Tetratricopeptide repeat (TPR)-like superfamily protein	68.06	0		scaffold0544_660824	83.85	0		XM_012217050.1	84.79	0		XM_021743852.1	83.58	0		XM_002313061.2	74.63	0		XM_002521812.2	81.04	0		5	PPR repeat family | PPR repeat | PPR repeat | Pentatricopeptide repeat domain | Pentacotripeptide-repeat region of PROPR
	UniGene1091		AT4G23160.1	cysteine-rich RLK (RECEPTOR-like protein kinase) 8	40	4e-105		scaffold1776_21738	40.8	3e-55		XM_012211425.1	45.86	7e-156		XM_021751911.1	41.09	7e-175		XM_006372859.1	41.32	1e-32		XM_015721806.1	40.94	3e-98		3	Reverse transcriptase (RNA-dependent DNA polymerase) | Integrase core domain | GAG-pre-integrase domain
	UniGene1095		AT5G11530.1	embryonic flower 1 (EMF1)	26.1	3e-64		scaffold1624_4725	63.37	0		XM_012222033.1	73.61	0						XM_002309515.2	50.04	0		XM_015717649.1	59.82	0		0	-
	UniGene1096		AT4G27190.1	NB-ARC domain-containing disease resistance protein	29.37	2e-71		scaffold0207_538134	50.15	0		XM_012234071.1	41.18	0		XM_021769921.1	51.49	0		XM_006382623.1	45.87	0		XM_015721478.1	64.82	0		2	NB-ARC domain | Leucine Rich repeats (2 copies)
	UniGene1097		AT5G08740.1	NAD(P)H dehydrogenase C1	66.85	0		scaffold0118_2093231	81.92	0		XM_012223503.1	86.67	0		XM_021769310.1	81.82	0		XM_002309913.2	78.78	0		XM_002527967.2	78.44	0		2	Pyridine nucleotide-disulphide oxidoreductase | Pyridine nucleotide-disulphide oxidoreductase
	UniGene1098		AT2G16485.1	nucleic acid binding;zinc ion binding;DNA binding	57.86	0		scaffold2201_30278	72.61	0		XM_012229061.1	82.31	0		XM_021755439.1	72.15	0		XM_002306098.2	58.39	0		XM_015728132.1	52.24	0		5	Plus-3 domain | SWIB/MDM2 domain | GYF domain | PHD-like zinc-binding domain | Zinc finger C-x8-C-x5-C-x3-H type (and similar)
	UniGene1100		AT1G18160.1	Protein kinase superfamily protein	60.65	0		scaffold0022_501078	82.14	0		XM_012213052.1	86.08	0		XM_021737102.1	81.11	0		XM_002321474.2	74.28	0		XM_002532449.2	82.62	0		4	Ethylene-responsive protein kinase Le-CTR1 | Protein tyrosine kinase | Protein kinase domain | Phosphotransferase enzyme family
	UniGene1103		AT2G34930.1	disease resistance family protein / LRR family protein	41.23	1e-180		scaffold1068_220732	51.99	0		XM_012210599.1	44.24	0		XM_021774195.1	52.19	0		XM_002315871.2	42	0		XM_002514893.2	61.86	0		3	Leucine rich repeat | Leucine Rich repeats (2 copies) | Leucine rich repeat N-terminal domain
	UniGene1104		AT1G64260.1	MuDR family transposase	21.59	2e-18		scaffold0260_36176	27.94	4e-43		XM_012213026.1	48.6	3e-139		XM_021751927.1	47.58	2e-138		XM_002313905.2	33.42	9e-68		XM_015721132.1	34.19	3e-66		3	MULE transposase domain | SWIM zinc finger | Transposase, Mutator family
	UniGene1106		AT1G77600.3	ARM repeat superfamily protein	45.73	0		scaffold0933_116876	70.49	0		XM_012222840.1	78.69	0		XM_021744916.1	63.31	0		XM_002302202.2	57.3	0		XM_015716043.1	67.93	0		0	-
	UniGene1107		AT4G23160.1	cysteine-rich RLK (RECEPTOR-like protein kinase) 8	40.1	4e-94		scaffold0196_60992	76.82	4e-81		XM_012210541.1	53.89	2e-146		XM_021776098.1	51.8	9e-126		XM_006372859.1	54.91	1e-60		XM_015726697.1	42.09	4e-128		1	Reverse transcriptase (RNA-dependent DNA polymerase)
	UniGene1108		AT5G06740.1	Concanavalin A-like lectin protein kinase family protein	37.35	4e-141		scaffold0076_340743	76.95	0		XM_012232173.1	79.22	0		XM_021745826.1	77.17	0		XM_002300501.2	71.72	0		XM_002528491.2	76.33	0		3	Legume lectin domain | Protein kinase domain | Protein tyrosine kinase
	UniGene1110		AT5G08450.1	CONTAINS InterPro DOMAIN/s: Histone deacetylation protein Rxt3 (InterPro:IPR013951); Has 34444 Blast hits to 20801 proteins in 1175 species: Archae - 64; Bacteria - 2390; Metazoa - 15568; Fungi - 3729; Plants - 1886; Viruses - 208; Other Eukaryotes - 10599 (source: NCBI BLink).	57.07	0		scaffold0389_944237	77.46	0		XM_012233007.1	88.44	0		XM_021776426.1	83.21	0		XM_002305318.2	80.67	0		XM_015718439.1	79.74	0		1	Histone deacetylation protein Rxt3
	UniGene1112		AT5G18700.1	Protein kinase family protein with ARM repeat domain	66.96	0		scaffold1498_89142	83.71	0		XM_012214030.1	87.02	0		XM_021747406.1	82.54	0		XM_002312679.2	80.77	0		XM_015717787.1	85.63	0		2	Protein kinase domain | Protein tyrosine kinase
	UniGene1114		AT1G06490.1	glucan synthase-like 7	70.22	0		scaffold0300_395100	84.24	0		XM_012215886.1	86.25	0		XM_021748364.1	83.75	0		XM_002300838.2	76.55	0		XM_015723847.1	80.49	0		3	1,3-beta-glucan synthase component | 1,3-beta-glucan synthase subunit FKS1, domain-1 | Vta1 like
	UniGene1116		AT4G29090.1	Ribonuclease H-like superfamily protein	25.13	9e-55		scaffold0486_639205	44.1	9e-63		XM_012224204.1	48.2	0		XM_021768225.1	45.01	0						XM_015719069.1	42.48	2e-55		3	Reverse transcriptase (RNA-dependent DNA polymerase) | Reverse transcriptase-like | zinc-binding in reverse transcriptase
	UniGene1117							scaffold0374_949349	39.52	4e-24		XM_012224875.1	36.82	1e-89		XM_021765811.1	40.46	2e-71		XM_002318685.2	38.98	2e-06		XM_015721719.1	45.45	1e-63		2	Integrase core domain | GAG-pre-integrase domain
	UniGene1121		AT5G27970.2	ARM repeat superfamily protein	68.76	0		scaffold0239_1221980	84.06	0		XM_012233811.1	88.6	0		XM_021767797.1	81.36	0		XM_006389251.1	79.28	0		XM_015714983.1	82.09	0		3	C-terminal region of Mon2 protein | Guanine nucleotide exchange factor in Golgi transport N-terminal | Domain of unknown function (DUF1981)
	UniGene1124		AT1G65070.2	DNA mismatch repair protein MutS, type 2	55.59	0		scaffold1183_45631	28.73	2e-74		XM_012236194.1	84.64	0		XM_021742492.1	76.92	0		XM_002305769.1	75.14	0		XM_015719143.1	77.73	0		2	MutS domain V | Smr domain
	UniGene1126		AT4G23160.1	cysteine-rich RLK (RECEPTOR-like protein kinase) 8	37.87	3e-105		scaffold1776_21738	42.29	3e-58		XM_012219959.1	69.6	2e-166		XM_021751911.1	62.31	0		XM_006387627.1	39.74	2e-31		XM_015721806.1	39.58	5e-104		1	Reverse transcriptase (RNA-dependent DNA polymerase)
	UniGene1127		AT4G23160.1	cysteine-rich RLK (RECEPTOR-like protein kinase) 8	48.96	7e-159		scaffold0085_1695958	41.7	5e-65		XM_012210068.1	43.65	2e-148		XM_021769304.1	72.88	0		XM_002309426.2	52.6	2e-45		XM_015719173.1	56.6	5e-157		1	Reverse transcriptase (RNA-dependent DNA polymerase)
	UniGene1129		AT5G54440.1	CLUB	74.82	0		scaffold0384_1057718	81.71	0		XM_012215241.1	89.4	0		XM_021751087.1	85.59	0		XM_002316887.2	83.79	0		XM_015723348.1	81.83	0		1	Trafficking protein particle complex subunit 10, TRAPPC10
	UniGene1130		ATMG00310.1	RNA-directed DNA polymerase (reverse transcriptase)-related family protein	48.94	3e-29		scaffold3042_6117	47.09	2e-61		XM_012231832.1	48.09	5e-83		XM_021765743.1	41.29	4e-72		XM_002309426.2	33.68	4e-10		XM_015719069.1	51.15	1e-53		1	Reverse transcriptase (RNA-dependent DNA polymerase)
	UniGene1131		AT4G23160.1	cysteine-rich RLK (RECEPTOR-like protein kinase) 8	47.37	6e-41		scaffold0230_1500674	32.3	2e-26		XM_012211425.1	38.03	3e-96		XM_021762294.1	38.32	1e-70		XM_006379939.1	36.78	5e-14		XM_015722370.1	52.49	7e-59		1	Reverse transcriptase (RNA-dependent DNA polymerase)
	UniGene1132		AT4G23160.1	cysteine-rich RLK (RECEPTOR-like protein kinase) 8	38.59	1e-36		scaffold0230_1500674	30.8	3e-23		XM_012211425.1	38.37	2e-100		XM_021762294.1	35.71	6e-76		XM_006379939.1	35.63	1e-12		XM_015722755.1	45.26	8e-49		2	Reverse transcriptase (RNA-dependent DNA polymerase) | Integrase core domain
	UniGene1133		AT1G43760.1	DNAse I-like superfamily protein	29.03	3e-39		scaffold1121_263310	50.75	2e-76		XM_012215157.1	29.53	5e-148		XM_021744991.1	36.1	0		XM_002309426.2	32.69	8e-07		XM_002535258.2	36.59	2e-38		2	Reverse transcriptase (RNA-dependent DNA polymerase) | zinc-binding in reverse transcriptase
	UniGene1135		AT1G43760.1	DNAse I-like superfamily protein	27.41	3e-28		scaffold0192_1560387	40.79	1e-70		XM_012231146.1	31.9	2e-84		XM_021757300.1	39.04	5e-124						XM_002535258.2	37.02	1e-33		1	Reverse transcriptase (RNA-dependent DNA polymerase)
	UniGene1142		AT4G23160.1	cysteine-rich RLK (RECEPTOR-like protein kinase) 8	40.51	7e-36		scaffold0230_1500674	36.04	3e-45		XM_012218728.1	51.3	9e-142		XM_021751911.1	41.78	1e-94		XM_006379939.1	36.78	2e-15		XM_015716475.1	33.73	4e-67		2	Reverse transcriptase (RNA-dependent DNA polymerase) | Integrase core domain
	UniGene1144							scaffold0252_1120307	36.23	4e-26		XM_012224875.1	40.64	3e-38		XM_021754867.1	41.22	1e-27		XM_006386903.1	27.52	1e-08		XM_015719680.1	35.88	1e-24		0	-
	UniGene1147		AT1G27320.1	histidine kinase 3	70	0		scaffold0824_259310	87.18	0		XM_012230309.1	88.9	0		XM_021777790.1	87.96	0		XM_006385839.1	78.04	0		XM_015716746.1	86.71	0		4	CHASE domain | Histidine kinase-, DNA gyrase B-, and HSP90-like ATPase | Response regulator receiver domain | His Kinase A (phospho-acceptor) domain
	UniGene1148		AT1G18270.3	ketose-bisphosphate aldolase class-II family protein	71.02	0		scaffold2917_10363	81.55	0		XM_012230882.1	88.69	0		XM_021759064.1	82.17	0		XM_002322076.2	81.87	0		XM_002530427.2	79.08	0		6	Fructose-bisphosphate aldolase class-II | Putative sugar-binding N-terminal domain | NAD binding domain of 6-phosphogluconate dehydrogenase | NAD-binding of NADP-dependent 3-hydroxyisobutyrate dehydrogenase | Putative nucleotide-binding of sugar-metabolising enzyme | NADP oxidoreductase coenzyme F420-dependent
	UniGene1153		AT3G62360.1	Carbohydrate-binding-like fold	66.22	0		scaffold1573_36427	83.57	0		XM_012227535.1	89.42	0		XM_021756814.1	83.19	0		XM_002301482.2	75.3	0		XM_002515215.2	81.73	0		3	Carboxypeptidase regulatory-like domain | SdrD B-like domain | CarboxypepD
	UniGene1156		AT3G02260.1	auxin transport protein (BIG)	45.58	0		scaffold0520_237508	70.61	0		XM_012232721.1	79.27	0		XM_021748541.1	68.76	0		XM_006373351.1	64.83	0		XM_015723425.1	65.83	0		0	-
	UniGene1158		AT4G23160.1	cysteine-rich RLK (RECEPTOR-like protein kinase) 8	40.3	7e-80		scaffold0558_216885	51.88	4e-38		XM_012210068.1	45.45	1e-96		XM_021746344.1	45.29	2e-122		XM_006372859.1	40.91	5e-15		XM_015722227.1	48.79	3e-86		3	Reverse transcriptase (RNA-dependent DNA polymerase) | Integrase core domain | GAG-pre-integrase domain
	UniGene1164		AT3G13772.1	transmembrane nine 7	73.74	0		scaffold1438_9121	81.34	0		XM_012213606.1	74.07	0		XM_021741468.1	79.77	0		XM_006385301.1	73.31	0		XM_002527361.2	74.24	0		1	Endomembrane protein 70
	UniGene1166		AT3G49500.1	RNA-dependent RNA polymerase 6	68.86	0		scaffold1202_197657	82.58	0		XM_012221190.1	85	0		XM_021741414.1	82.25	0		XM_002324259.2	76.64	0		XM_002515474.2	80.91	0		1	RNA dependent RNA polymerase
	UniGene1167		AT3G33530.3	Transducin family protein / WD-40 repeat family protein	65.87	0		scaffold0730_529807	84.35	0		XM_012225831.1	87.54	0		XM_021778315.1	84.55	0		XM_002325172.2	74.48	0		XM_015724182.1	80.79	0		0	-
	UniGene1171		AT1G33390.1	RNA helicase family protein	54.51	0		scaffold1412_28704	75.68	0		XM_012217190.1	81.28	0		XM_021753691.1	75.1	0		XM_002302697.2	67.27	0		XM_015721723.1	73.48	0		5	Helicase associated domain (HA2) | Oligonucleotide/oligosaccharide-binding (OB)-fold | Helicase conserved C-terminal domain | DEAD/DEAH box helicase | AAA domain
	UniGene1172		AT3G62010.1	unknown protein; LOCATED IN: cellular_component unknown; EXPRESSED IN: 23 plant structures; EXPRESSED DURING: 15 growth stages; Has 553 Blast hits to 216 proteins in 93 species: Archae - 0; Bacteria - 124; Metazoa - 193; Fungi - 58; Plants - 108; Viruses - 0; Other Eukaryotes - 70 (source: NCBI BLink).	78.02	0		scaffold2171_16199	91.24	0		XM_012227663.1	92.43	0		XM_021755192.1	91.71	0		XM_006375349.1	84.69	0		XM_015716913.1	90.12	0		1	Inositol hexakisphosphate
	UniGene1173		AT5G13680.1	IKI3 family protein	59.68	0		scaffold0919_129996	80.65	0		XM_012234200.1	85.03	0		XM_021762642.1	79.8	0		XM_002315203.2	73.49	0		XM_015724933.1	78.3	0		1	IKI3 family
	UniGene1175		AT4G23160.1	cysteine-rich RLK (RECEPTOR-like protein kinase) 8	44.17	2e-134		scaffold2362_16786	46.64	1e-53		XM_012210068.1	44.51	2e-130		XM_021757260.1	58.03	2e-151		XM_002309426.2	52.52	3e-43		XM_015719173.1	53.97	4e-129		3	Reverse transcriptase (RNA-dependent DNA polymerase) | Integrase core domain | GAG-pre-integrase domain
	UniGene1177		AT3G02130.1	receptor-like protein kinase 2	50.75	0		scaffold0213_892697	81.64	0		XM_012229438.1	51.65	0		XM_021777652.1	52.59	0		XM_002323866.2	51.16	0		XM_002515097.2	79.22	0		5	Protein kinase domain | Protein tyrosine kinase | Leucine rich repeat | Leucine Rich repeats (2 copies) | Leucine rich repeat N-terminal domain
	UniGene1179		AT4G29090.1	Ribonuclease H-like superfamily protein	25.62	1e-15		scaffold0465_2337	41.57	7e-21		XM_012212160.1	30.22	1e-76		XM_021744036.1	28.38	4e-65		XM_002318355.1	34.23	2e-15		XM_015725389.1	32.37	1e-21		2	Reverse transcriptase (RNA-dependent DNA polymerase) | zinc-binding in reverse transcriptase
	UniGene1181		AT3G26560.1	ATP-dependent RNA helicase, putative	91.81	0		scaffold0419_1060089	96.04	0		XM_012218115.1	97.05	0		XM_021755906.1	91.06	0		XM_006374250.1	94	0		XM_002510727.2	95.09	0		7	Helicase associated domain (HA2) | Oligonucleotide/oligosaccharide-binding (OB)-fold | Helicase conserved C-terminal domain | S1 RNA binding domain | DEAD/DEAH box helicase | AAA domain | AAA domain
	UniGene1184		AT4G23160.1	cysteine-rich RLK (RECEPTOR-like protein kinase) 8	34.85	2e-16		scaffold0897_270648	33.94	7e-11		XM_012224875.1	34.91	1e-74		XM_021739443.1	36.48	7e-55		XM_002318685.2	38.98	7e-07		XM_015721719.1	42.62	2e-74		3	Integrase core domain | GAG-pre-integrase domain | Reverse transcriptase (RNA-dependent DNA polymerase)
	UniGene1187		AT5G14770.1	Tetratricopeptide repeat (TPR)-like superfamily protein	43.63	0		scaffold0168_937061	74.76	0		XM_012214885.1	79.72	0		XM_021765203.1	72.95	0		XM_002325416.2	53.92	0		XM_015722262.1	73.59	0		5	PPR repeat family | PPR repeat | PPR repeat | Pentatricopeptide repeat domain | Pentacotripeptide-repeat region of PROPR
	UniGene1189		AT1G74770.1	zinc ion binding	48.91	0		scaffold0073_462717	68.17	0		XM_012224795.1	77.66	0		XM_021760569.1	67.84	0		XM_002322095.2	55.18	0		XM_002511455.2	66.48	0		5	Zinc-ribbon | CHY zinc finger | Hemerythrin HHE cation binding domain | Ring finger domain | zinc-RING finger domain
	UniGene1192		AT5G13630.1	magnesium-chelatase subunit chlH, chloroplast, putative / Mg-protoporphyrin IX chelatase, putative (CHLH)	87.08	0		scaffold0168_452804	93.78	0		XM_012230770.1	94.52	0		XM_021764256.1	94	0		XM_002308910.2	89.82	0		XM_015727160.1	94.07	0		2	CobN/Magnesium Chelatase | Domain of unknown function (DUF3479)
	UniGene1196		AT4G29090.1	Ribonuclease H-like superfamily protein	33.58	1e-37		scaffold0128_40821	43.14	2e-50		XM_012231832.1	49.21	2e-111		XM_021744036.1	44.97	8e-94						XM_015718434.1	56.3	3e-39		0	-
	UniGene1197		AT3G18730.1	tetratricopeptide repeat (TPR)-containing protein	50.04	0		scaffold0278_269392	75.78	0		XM_012230681.1	75.53	0		XM_021774209.1	64.41	0		XM_002309854.1	65.78	0		XM_015718083.1	65.19	0		3	Tetratricopeptide repeat | Tetratricopeptide repeat | Tetratricopeptide repeat
	UniGene1199		AT2G34660.1	multidrug resistance-associated protein 2	72.47	0		scaffold0035_104043	88.37	0		XM_012220268.1	91.5	0		XM_021760024.1	88.67	0		XM_006388217.1	82.88	0		XM_002526564.2	87.66	0		3	ABC transporter transmembrane region | ABC transporter | RecF/RecN/SMC N terminal domain
	UniGene1202		AT3G49730.1	Tetratricopeptide repeat (TPR)-like superfamily protein	29.01	6e-61		scaffold0352_222566	81.09	0		XM_012220763.1	87.26	0		XM_021774444.1	79.06	0		XM_002306229.2	76.72	0		XM_002512512.2	76.07	0		5	PPR repeat family | PPR repeat | PPR repeat | Pentatricopeptide repeat domain | Pentacotripeptide-repeat region of PROPR
	UniGene1203		AT2G19930.1	RNA-dependent RNA polymerase family protein	52	0		scaffold0754_533471	66.42	0		XM_012221501.1	71.38	0		XM_021741595.1	66.91	0		XM_006380407.1	61.26	0		XM_002515474.2	24.17	2e-22		1	RNA dependent RNA polymerase
	UniGene1209		AT3G57300.2	INO80 ortholog	72.52	0		scaffold0803_15625	89.56	0		XM_012230831.1	92.31	0		XM_021768653.1	89.35	0		XM_002323235.2	84.13	0		XM_015728158.1	85.09	0		4	SNF2 family N-terminal domain | DNA-binding domain | Helicase conserved C-terminal domain | Type III restriction enzyme, res subunit
	UniGene1212		AT4G24490.1	RAB geranylgeranyl transferase alpha subunit 1	55.4	0		scaffold0682_165623	70.52	0		XM_012212641.1	80.11	0		XM_021757587.1	74.14	0		XM_002309451.2	69.53	0		XM_015715990.1	73.42	0		1	Protein prenyltransferase alpha subunit repeat
	UniGene1215		AT5G46410.2	SCP1-like small phosphatase 4	50.83	2e-132		scaffold0217_712764	84.13	0		XM_012236500.1	86.68	0		XM_021739939.1	82.78	0		XM_006369815.1	78.05	0		XM_015719510.1	76.29	0		1	NLI interacting factor-like phosphatase
	UniGene1218		AT5G38530.1	tryptophan synthase beta type 2	78.11	0		scaffold0482_57413	85.21	0		XM_012232747.1	88.27	0		XM_021749981.1	83.5	0		XM_006373427.1	82.8	0		XM_015726792.1	74.76	2e-109		1	Pyridoxal-phosphate dependent enzyme
	UniGene1219		AT2G14170.1	aldehyde dehydrogenase 6B2	70.37	2e-158		scaffold0671_77952	90.26	0		XM_012226312.1	88.45	0		XM_021777767.1	89.98	0		XM_002307272.2	83.72	0		XM_002532336.2	88.24	0		2	Aldehyde dehydrogenase family | FAR1 DNA-binding domain
	UniGene1220		AT5G64360.3	Chaperone DnaJ-domain superfamily protein	45.26	9e-51		scaffold0517_779781	76.7	0		XM_012213805.1	80.66	0		XM_021769984.1	73.78	0		XM_006372957.1	51.7	4e-166		XM_002522606.2	81.16	2e-74		1	DnaJ domain
	UniGene1223		AT1G66345.1	Pentatricopeptide repeat (PPR) superfamily protein	49.9	7e-167		scaffold1104_221467	74.34	0		XM_012222415.1	78.32	0		XM_021742360.1	71.74	0		XM_002305159.2	65.53	0		XM_015726604.1	66.31	0		5	PPR repeat family | PPR repeat | PPR repeat | Pentatricopeptide repeat domain | Pentacotripeptide-repeat region of PROPR
	UniGene1224		AT2G24530.1	unknown protein; BEST Arabidopsis thaliana protein match is: unknown protein (TAIR:AT4G31440.1); Has 30201 Blast hits to 17322 proteins in 780 species: Archae - 12; Bacteria - 1396; Metazoa - 17338; Fungi - 3422; Plants - 5037; Viruses - 0; Other Eukaryotes - 2996 (source: NCBI BLink).	54.07	8e-137		scaffold0127_335200	81.58	0		XM_012220949.1	88.28	0		XM_021751483.1	79.43	0		XM_002324156.2	73.68	0		XM_002515290.2	78.76	0		1	Transcriptional regulator of RNA polII, SAGA, subunit
	UniGene1225		AT1G20480.1	AMP-dependent synthetase and ligase family protein	25.47	4e-18		scaffold0037_439345	80	0		XM_012237404.1	85.14	0		XM_021758729.1	31.54	2e-70		XM_002303836.2	76.94	0		XM_015715644.1	80.37	0		7	AMP-binding enzyme | Flavin containing amine oxidoreductase | NAD(P)-binding Rossmann-like domain | Phosphopantetheine attachment site | FAD dependent oxidoreductase | Pyridine nucleotide-disulphide oxidoreductase | FAD dependent oxidoreductase
	UniGene1233		AT5G51300.1	splicing factor-related	78.07	0		scaffold0410_661989	87.11	0		XM_012235078.1	89.9	0		XM_021760404.1	87.58	0		XM_002303453.2	84.85	0		XM_015724304.1	83.9	0		3	Splicing factor 1 helix-hairpin domain | RNA recognition motif. (a.k.a. RRM, RBD, or RNP domain) | KH domain
	UniGene1234		AT4G23160.1	cysteine-rich RLK (RECEPTOR-like protein kinase) 8	46.23	8e-76		scaffold0082_628107	47.62	7e-33		XM_012210068.1	49.21	2e-86		XM_021746971.1	56.41	5e-113		XM_002298938.2	39.32	6e-15		XM_015719173.1	54.62	4e-81		1	Reverse transcriptase (RNA-dependent DNA polymerase)
	UniGene1235		AT4G23160.1	cysteine-rich RLK (RECEPTOR-like protein kinase) 8	47.39	1e-149		scaffold0105_807065	54.01	3e-81		XM_012210068.1	74.91	0		XM_021739496.1	72.89	2e-155		XM_006372859.1	47.06	2e-43		XM_015721806.1	48.81	1e-143		1	Reverse transcriptase (RNA-dependent DNA polymerase)
	UniGene1236		AT3G54460.1	SNF2 domain-containing protein / helicase domain-containing protein / F-box family protein	60.2	0		scaffold0372_282951	78.48	0		XM_012213261.1	85.57	0		XM_021754553.1	76.6	0		XM_002303888.2	70.62	0		XM_015715335.1	77.45	0		3	SNF2 family N-terminal domain | CW-type Zinc Finger | Helicase conserved C-terminal domain
	UniGene1239		AT3G59410.2	protein kinase family protein	66.29	0		scaffold0053_2266484	78.43	0		XM_012209765.1	86.25	0		XM_021771961.1	82.97	0		XM_002310400.2	76.19	0		XM_015727943.1	78.53	0		6	Protein kinase domain | Protein tyrosine kinase | RWD domain | Histidyl-tRNA synthetase | Anticodon binding domain of tRNAs | Anticodon binding domain
	UniGene1240		AT4G39400.1	Leucine-rich receptor-like protein kinase family protein	65.9	0		scaffold0755_10270	84.66	0		XM_012219881.1	89.15	0		XM_021773587.1	84.51	0		XM_002307104.2	78.38	0		XM_002533125.2	83.21	0		5	Leucine rich repeat | Protein kinase domain | Protein tyrosine kinase | Leucine Rich repeats (2 copies) | Leucine rich repeat N-terminal domain
	UniGene1241							scaffold0374_949349	34.73	3e-22		XM_012224875.1	31.99	8e-95		XM_021765811.1	31.67	5e-62						XM_015721719.1	41.74	1e-68		2	Integrase core domain | GAG-pre-integrase domain
	UniGene1243		AT3G03300.1	dicer-like 2	56.65	0		scaffold0177_444025	73.11	0		XM_012230410.1	77.58	0		XM_021775247.1	71.74	0		XM_002315083.1	65.82	0		XM_015716776.1	71.72	0		8	Ribonuclease III domain | Dicer dimerisation domain | Ribonuclease-III-like | Helicase conserved C-terminal domain | PAZ domain | Type III restriction enzyme, res subunit | DEAD/DEAH box helicase | Double-stranded RNA binding motif
	UniGene1244		AT3G14172.1	FUNCTIONS IN: molecular_function unknown; INVOLVED IN: biological_process unknown; LOCATED IN: cellular_component unknown; BEST Arabidopsis thaliana protein match is: COP1-interacting protein-related (TAIR:AT1G72410.1); Has 30201 Blast hits to 17322 proteins in 780 species: Archae - 12; Bacteria - 1396; Metazoa - 17338; Fungi - 3422; Plants - 5037; Viruses - 0; Other Eukaryotes - 2996 (source: NC…	48.6	1e-159		scaffold0015_844470	72.71	0		XM_012213443.1	81.82	0		XM_021753941.1	73.66	0		XM_002304202.1	62.93	0		XM_015725386.1	67.44	0		0	-
	UniGene1248		AT4G02480.1	AAA-type ATPase family protein	57.64	0		scaffold0315_914855	87.05	0		XM_012224464.1	90.35	0		XM_021759367.1	85.75	0		XM_002318683.2	77.98	0		XM_002511155.2	87.07	0		3	ATPase family associated with various cellular activities (AAA) | FHA domain | Holliday junction DNA helicase ruvB N-terminus
	UniGene1250		AT1G43760.1	DNAse I-like superfamily protein	26.11	2e-20		scaffold0465_2337	43.31	1e-32		XM_012215157.1	27.83	8e-94		XM_021746994.1	28.84	4e-90		XM_006372742.1	40.96	1e-14		XM_015719069.1	33.48	1e-25		2	Reverse transcriptase (RNA-dependent DNA polymerase) | zinc-binding in reverse transcriptase
	UniGene1255		AT1G73080.1	PEP1 receptor 1	35.77	0		scaffold1212_54305	79.36	0		XM_012231498.1	84.95	0		XM_021767613.1	77.54	0		XM_002317774.1	74.38	0		XM_015722849.1	34.07	3e-180		4	Leucine rich repeat | Protein kinase domain | Protein tyrosine kinase | Leucine Rich repeats (2 copies)
	UniGene1259		AT5G05570.1	transducin family protein / WD-40 repeat family protein	50.42	7e-177		scaffold0016_269621	75	0		XM_012232446.1	83.81	0		XM_021765069.1	75.34	0		XM_002323551.2	67.74	0		XM_015727178.1	72.64	0		1	Synaptobrevin
	UniGene1260		AT3G46960.1	RNA helicase, ATP-dependent, SK12/DOB1 protein	71.99	0		scaffold0941_48880	84.04	0		XM_012212975.1	89.64	0		XM_021760004.1	84.41	0		XM_002313888.2	75.64	0		XM_015719995.1	81.92	0		4	DSHCT (NUC185) domain | rRNA-processing arch domain | DEAD/DEAH box helicase | Helicase conserved C-terminal domain
	UniGene1261		AT1G43760.1	DNAse I-like superfamily protein	25.2	4e-26		scaffold0590_691557	31.71	1e-22		XM_012215157.1	30.22	2e-61		XM_021762331.1	32.59	9e-65		XM_006388848.1	37.74	3e-13		XM_015715898.1	28.93	3e-25		1	Reverse transcriptase (RNA-dependent DNA polymerase)
	UniGene1262		AT5G19820.1	ARM repeat superfamily protein	75.73	0		scaffold0299_99994	88.68	0		XM_012215043.1	93.4	0		XM_021767308.1	88.22	0		XM_002319119.2	85.46	0		XM_002525368.2	87.77	0		8	HEAT-like repeat | HEAT repeats | HEAT repeat | Vacuolar 14 Fab1-binding region | Interferon-related developmental regulator (IFRD) | non-SMC mitotic condensation complex subunit 1 | Importin-beta N-terminal domain | Family of unknown function (DUF577)
	UniGene1263		AT2G36490.1	demeter-like 1	71.89	0		scaffold0269_1234406	72.11	0		XM_012211111.1	79.57	0		XM_021765167.1	70.2	0		XM_006381255.1	62.76	0		XM_015725006.1	66.3	0		2	RRM in Demeter | Permuted single zf-CXXC unit
	UniGene1264		AT1G27750.1	nucleic acid binding	45.42	0		scaffold0911_326081	75.78	0		XM_012212840.1	79.12	0		XM_021757273.1	73.28	0		XM_002320656.2	64.53	0		XM_015717444.1	64.19	0		1	SPOC domain
	UniGene1265		AT5G40820.1	Ataxia telangiectasia-mutated and RAD3-related	76.38	0		scaffold0066_1843586	92.1	0		XM_012222304.1	94.16	0		XM_021753598.1	91.24	0		XM_002305502.2	89.07	0		XM_015720574.1	89.5	0		3	FAT domain | Phosphatidylinositol 3- and 4-kinase | FATC domain
	UniGene1267							scaffold0165_972672	34.38	1e-20		XM_012220102.1	30.27	1e-50		XM_021773970.1	39.51	2e-94		XM_006369238.1	36.17	2e-11		XM_015727974.1	37.59	9e-23		1	Reverse transcriptase-like
	UniGene1268		AT3G49170.1	Tetratricopeptide repeat (TPR)-like superfamily protein	58.32	0		scaffold0203_1447160	79.19	0		XM_012233993.1	80.79	0		XM_021763647.1	77.09	0		XM_002321407.2	74.78	0		XM_015721038.1	74.24	0		5	PPR repeat family | PPR repeat | DYW family of nucleic acid deaminases | Pentatricopeptide repeat domain | Pentacotripeptide-repeat region of PROPR
	UniGene1269		AT4G23160.1	cysteine-rich RLK (RECEPTOR-like protein kinase) 8	49.75	4e-54		scaffold0581_232922	50.84	5e-59		XM_012228915.1	48.5	4e-60		XM_021746652.1	50.93	1e-76		XM_002309426.2	52.94	9e-47		XM_015721720.1	57.62	3e-89		0	-
	UniGene1271		ATMG00310.1	RNA-directed DNA polymerase (reverse transcriptase)-related family protein	40.14	2e-33		scaffold3042_6117	42.93	1e-51		XM_012215157.1	36.56	0		XM_021746994.1	37.27	0		XM_002309426.2	28.7	3e-07		XM_015719069.1	42.92	2e-50		2	Reverse transcriptase (RNA-dependent DNA polymerase) | zinc-binding in reverse transcriptase
	UniGene1272		AT3G60740.1	ARM repeat superfamily protein	68.7	0		scaffold0248_1005338	81.34	0		XM_012228214.1	85.45	0		XM_021757090.1	81.85	0		XM_002320679.2	78.67	0		XM_002511636.2	82.58	0		1	Tubulin folding cofactor D C terminal
	UniGene1273		AT4G23160.1	cysteine-rich RLK (RECEPTOR-like protein kinase) 8	48.62	5e-56		scaffold0062_263501	47.14	1e-12		XM_012211425.1	36.59	1e-50		XM_021765811.1	56.38	2e-70		XM_006379939.1	44.83	8e-19		XM_015716475.1	36.99	6e-85		3	Reverse transcriptase (RNA-dependent DNA polymerase) | Integrase core domain | GAG-pre-integrase domain
	UniGene1276		AT4G10930.1	unknown protein; LOCATED IN: cellular_component unknown; EXPRESSED IN: 23 plant structures; EXPRESSED DURING: 14 growth stages; Has 30201 Blast hits to 17322 proteins in 780 species: Archae - 12; Bacteria - 1396; Metazoa - 17338; Fungi - 3422; Plants - 5037; Viruses - 0; Other Eukaryotes - 2996 (source: NCBI BLink).	43.46	0		scaffold0782_213108	69	0		XM_012231301.1	76.91	0		XM_021772158.1	66.56	0		XM_002299428.2	64	0		XM_015715658.1	62.7	0		7	PHD-finger | Ring finger domain | ElonginA binding-protein 1 | Zinc finger, C3HC4 type (RING finger) | Zinc finger, C3HC4 type (RING finger) | Zinc finger, C3HC4 type (RING finger) | PHD-finger
	UniGene1280		AT5G16280.1	Tetratricopeptide repeat (TPR)-like superfamily protein	59.95	0		scaffold0337_27924	81.9	0		XM_012218910.1	85.77	0		XM_021764609.1	79.81	0		XM_002323345.2	72.73	0						2	ER-Golgi trafficking TRAPP I complex 85 kDa subunit | Transport protein Trs120 or TRAPPC9, TRAPP II complex subunit
	UniGene1285		AT4G23160.1	cysteine-rich RLK (RECEPTOR-like protein kinase) 8	42.35	8e-35		scaffold0036_3197833	44.92	6e-47		XM_012228915.1	51.63	2e-62		XM_021746569.1	54	6e-72		XM_002309426.2	41.26	2e-27		XM_015724107.1	54.55	6e-74		0	-
	UniGene1290							scaffold0621_197951	98.06	1e-45																		0	-
	UniGene1291		AT5G35840.1	phytochrome C	65.92	0		scaffold0019_661155	83.24	0		XM_012226074.1	87.89	0		XM_021774786.1	81.83	0		XM_002318877.2	61.53	0		XM_002512550.2	62.36	0		5	Phytochrome region | PAS fold | GAF domain | PAS fold | PAS fold
	UniGene1292		AT5G06680.1	spindle pole body component 98	75.07	0		scaffold0160_1670579	85.35	0		XM_012232400.1	88.01	0		XM_021767543.1	84.08	0		XM_002309259.2	83.45	0		XM_002532300.2	84.34	0		1	Spc97 / Spc98 family
	UniGene1293		AT5G18410.1	transcription activators	84.06	0		scaffold0800_22302	93.06	0		XM_012234004.1	95.64	0		XM_021768239.1	89.09	0		XM_002319092.2	87.59	0		XM_002521983.2	93.22	0		2	Cytoplasmic Fragile-X interacting family | Protein of unknown function (DUF1394)
	UniGene1294		AT2G25710.1	holocarboxylase synthase 1	72.24	0		scaffold0320_1069803	80.28	0		XM_012222776.1	85.2	0		XM_021749058.1	79.68	0		XM_002300974.2	75.27	0		XM_015716048.1	79.61	0		2	Biotin/lipoate A/B protein ligase family | Biotin protein ligase C terminal domain
	UniGene1295		AT4G29090.1	Ribonuclease H-like superfamily protein	27.63	1e-44		scaffold3042_6117	39.68	3e-44		XM_012222676.1	36.06	9e-81		XM_021746994.1	31.11	1e-82						XM_015723980.1	46.41	3e-35		2	zinc-binding in reverse transcriptase | Reverse transcriptase-like
	UniGene1297		AT2G04235.1	unknown protein; FUNCTIONS IN: molecular_function unknown; INVOLVED IN: biological_process unknown; LOCATED IN: cellular_component unknown; EXPRESSED IN: cultured cell; Has 713 Blast hits to 345 proteins in 122 species: Archae - 2; Bacteria - 262; Metazoa - 138; Fungi - 55; Plants - 39; Viruses - 0; Other Eukaryotes - 217 (source: NCBI BLink).	45.61	9e-51		scaffold0006_996307	49.35	0		XM_012234216.1	59.9	0		XM_021775535.1	49.87	1e-166		XM_002298655.2	57.36	2e-64		XM_015722617.1	50.49	1e-175		0	-
	UniGene1298		ATCG00170.1	DNA-directed RNA polymerase family protein	83.15	0																						3	RNA polymerase Rpb1, domain 5 | RNA polymerase Rpb1, domain 4 | RNA polymerase Rpb1, domain 3
	UniGene1299		AT4G23160.1	cysteine-rich RLK (RECEPTOR-like protein kinase) 8	40.72	1e-101		scaffold1776_21738	44.53	3e-64		XM_012211425.1	38.45	6e-142		XM_021751911.1	37.81	4e-148		XM_002309426.2	42.11	1e-22		XM_015721806.1	43.06	4e-101		2	Reverse transcriptase (RNA-dependent DNA polymerase) | Integrase core domain
	UniGene1300		AT4G23160.1	cysteine-rich RLK (RECEPTOR-like protein kinase) 8	40.39	4e-114		scaffold0036_3197833	41.7	8e-55		XM_012228915.1	47.67	7e-138		XM_021746344.1	47.21	5e-159		XM_006372859.1	42.6	8e-39		XM_015722227.1	47.14	9e-109		1	Reverse transcriptase (RNA-dependent DNA polymerase)
	UniGene1303		ATMG00860.1	DNA/RNA polymerases superfamily protein	42.54	5e-31		scaffold3803_6841	36.68	3e-38		XM_012226443.1	63.22	0		XM_021744988.1	37.54	3e-141		XM_006385177.1	39.33	1e-73		XM_015729119.1	58.18	2e-149		2	Reverse transcriptase (RNA-dependent DNA polymerase) | Zinc knuckle
	UniGene1304		AT1G12580.1	phosphoenolpyruvate carboxylase-related kinase 1	47.53	5e-143		scaffold0082_702634	60.31	0		XM_012231623.1	66.14	0		XM_021760188.1	48.73	3e-147		XM_006385690.1	54.03	6e-171		XM_015715629.1	57.17	2e-180		3	Protein kinase domain | Protein tyrosine kinase | Lipopolysaccharide kinase (Kdo/WaaP) family
	UniGene1307		AT4G34430.4	DNA-binding family protein	49.06	0		scaffold1787_51636	73.34	0		XM_012226373.1	81.13	0		XM_021738659.1	68.81	0		XM_002313764.2	63.46	0		XM_015715297.1	69.03	0		5	SWIRM-associated region 1 | SWIRM domain | Myb-like DNA-binding domain | Zinc finger, ZZ type | Myb-like DNA-binding domain
	UniGene1309		AT3G54670.3	Structural maintenance of chromosomes (SMC) family protein	68.57	0		scaffold0226_84339	87.48	0		XM_012229924.1	91.08	0		XM_021773577.1	87.81	0		XM_002307611.2	78.09	0		XM_015727125.1	85.84	0		6	RecF/RecN/SMC N terminal domain | SMC proteins Flexible Hinge Domain | AAA domain | AAA domain, putative AbiEii toxin, Type IV TA system | P-loop containing region of AAA domain | AAA ATPase domain
	UniGene1315		AT4G02070.1	MUTS homolog 6	71.47	0		scaffold0061_1442697	80.09	0		XM_012227491.1	84.48	0		XM_021754134.1	80.33	0		XM_002320271.2	77.41	0		XM_002515248.2	79.21	0		5	MutS domain V | MutS domain III | MutS domain I | MutS family domain IV | MutS domain II
	UniGene1317		AT4G36630.1	Vacuolar sorting protein 39	73.31	0		scaffold0309_477702	85.12	0		XM_012216252.1	92.21	0		XM_021748329.1	87.19	0		XM_006383133.1	83.53	0		XM_015720788.1	87.76	0		4	Vacuolar sorting protein 39 domain 2 | Vacuolar sorting protein 39 domain 1 | CNH domain | Region in Clathrin and VPS
	UniGene1319		AT1G43760.1	DNAse I-like superfamily protein	26.65	2e-30		scaffold0192_1560387	34.46	8e-68		XM_012234294.1	28.74	8e-59		XM_021743196.1	35.14	1e-89						XM_002535258.2	37.33	3e-41		0	-
	UniGene1320		AT1G17500.1	ATPase E1-E2 type family protein / haloacid dehalogenase-like hydrolase family protein	75.54	0		scaffold1040_285481	91.06	0		XM_012213556.1	92.85	0		XM_021771531.1	91.27	0		XM_006385350.1	83.74	0		XM_015720632.1	91.6	0		5	Phospholipid-translocating P-type ATPase C-terminal | Phospholipid-translocating ATPase N-terminal | Cation transport ATPase (P-type) | haloacid dehalogenase-like hydrolase | E1-E2 ATPase
	UniGene1322		AT5G15410.1	Cyclic nucleotide-regulated ion channel family protein	73.91	0		scaffold0340_1071459	84.02	0		XM_012229388.1	88.43	0		XM_021748686.1	84.12	0		XM_006373283.1	83.1	0		XM_002532848.2	85.12	0		2	Ion transport protein | Cyclic nucleotide-binding domain
	UniGene1324		AT1G28340.1	receptor like protein 4	70.7	8e-180		scaffold0568_107454	85.16	0		XM_012236254.1	86.45	0		XM_021742143.1	83.29	0		XM_002305745.2	79.31	0		XM_002509399.2	83.81	0		2	Carbohydrate-binding protein of the ER | Di-glucose binding within endoplasmic reticulum
	UniGene1333		AT5G22820.2	ARM repeat superfamily protein	55.59	3e-104		scaffold2209_24189	69.05	4e-142		XM_012220775.1	78.18	7e-172		XM_021755531.1	67.96	3e-140		XM_002312848.2	61.7	7e-125		XM_015724358.1	67.26	3e-144		0	-
	UniGene1335		AT4G23160.1	cysteine-rich RLK (RECEPTOR-like protein kinase) 8	39.81	6e-87		scaffold0558_216885	44.83	2e-34		XM_012228915.1	49.87	3e-111		XM_021762294.1	45.74	5e-115		XM_006372859.1	36.92	1e-12		XM_015721806.1	42.05	5e-99		1	Reverse transcriptase (RNA-dependent DNA polymerase)
	UniGene1340		AT5G26570.1	catalytics;carbohydrate kinases;phosphoglucan, water dikinases	70.06	0		scaffold0037_750876	82.67	0		XM_012223029.1	87.59	0		XM_021756870.1	81.58	0		XM_002301703.2	81.17	0		XM_002518566.2	80.62	0		1	Starch binding domain
	UniGene1342		AT4G23160.1	cysteine-rich RLK (RECEPTOR-like protein kinase) 8	48.54	8e-150		scaffold0085_1695958	40	2e-60		XM_012210068.1	45.45	1e-157		XM_021746344.1	45.92	9e-155		XM_002309426.2	53.9	3e-45		XM_015721806.1	55.53	2e-166		3	Reverse transcriptase (RNA-dependent DNA polymerase) | Integrase core domain | GAG-pre-integrase domain
	UniGene1345		AT5G61960.1	MEI2-like protein 1	53.33	0		scaffold0169_1246558	81.7	0		XM_012235191.1	88	0		XM_021761326.1	80.74	0		XM_002321714.2	69.19	0		XM_002511045.2	82.42	0		3	RNA recognition motif 2 | RNA recognition motif. (a.k.a. RRM, RBD, or RNP domain) | RNA recognition motif. (a.k.a. RRM, RBD, or RNP domain)
	UniGene1346		AT4G20090.1	Pentatricopeptide repeat (PPR) superfamily protein	66.01	0		scaffold0614_341303	78.45	0		XM_012209697.1	84.65	0		XM_021736634.1	31.98	1e-92		XM_002297881.2	72.63	0		XM_015724764.1	77.44	0		5	PPR repeat | PPR repeat family | PPR repeat | Pentatricopeptide repeat domain | Pentacotripeptide-repeat region of PROPR
	UniGene1349		AT1G79950.1	RAD3-like DNA-binding helicase protein	50.05	0		scaffold0583_335095	71.86	0		XM_012217945.1	78.65	0		XM_021771174.1	71.57	0		XM_002298107.1	74.19	0		XM_002528154.2	70.23	0		3	Helicase C-terminal domain | DEAD | Cerebral cavernous malformation protein, harmonin-homology
	UniGene1354		AT4G20850.1	tripeptidyl peptidase ii	71.66	0		scaffold0230_335647	86.7	0		XM_012234858.1	86.39	0		XM_021760233.1	82.94	0		XM_006377004.1	83.46	0		XM_015715729.1	82.37	0		2	Subtilase family | Tripeptidyl peptidase II
	UniGene1360		AT4G18130.1	phytochrome E	68.7	0		scaffold0217_724957	86.46	0		XM_012236495.1	88.12	0		XM_021738916.1	84.44	0		XM_002312294.2	67.86	0		XM_002519703.2	84.33	0		7	Phytochrome region | PAS fold | PAS fold | GAF domain | His Kinase A (phospho-acceptor) domain | PAS fold | Histidine kinase-, DNA gyrase B-, and HSP90-like ATPase
	UniGene1362		AT2G43900.1	Endonuclease/exonuclease/phosphatase family protein	66.75	0		scaffold1308_35619	81.24	0		XM_012226538.1	87.1	0		XM_021758464.1	78.2	0		XM_002323680.2	73.17	0		XM_015725347.1	83.37	0		1	Endonuclease/Exonuclease/phosphatase family
	UniGene1364		AT3G04340.1	FtsH extracellular protease family	67.85	0		scaffold0533_28170	80.15	0		XM_012233987.1	83.22	0		XM_021763645.1	77.57	0		XM_002319082.2	73.26	0		XM_015721068.1	78.02	0		3	ATPase family associated with various cellular activities (AAA) | Peptidase family M41 | AAA ATPase domain
	UniGene1365		AT4G21820.1	binding;calmodulin binding	48.41	0		scaffold0834_203640	70.6	0		XM_012235982.1	79.32	0		XM_021742887.1	69.28	0		XM_002305548.2	43.72	0		XM_015718825.1	67.18	0		3	IQ calmodulin-binding motif | Calponin homology (CH) domain | Armadillo/beta-catenin-like repeat
	UniGene1366							scaffold0763_391230	51.85	1e-23		XM_012237112.1	60	9e-30		XM_021774004.1	34.57	1e-08										0	-
	UniGene1367		AT2G20190.1	CLIP-associated protein	74.66	0		scaffold1112_249323	87.23	0		XM_012229784.1	91.96	0		XM_021773565.1	88.96	0		XM_002303058.2	83.51	0		XM_015720471.1	87.67	0		4	CLASP N terminal | Vacuolar 14 Fab1-binding region | HEAT repeat | HEAT-like repeat
	UniGene1369		AT3G57060.2	binding	73.82	0		scaffold0519_101230	84.36	0		XM_012230609.1	88.35	0		XM_021764121.1	83.4	0		XM_002308862.2	78.84	0		XM_015725379.1	80.7	0		3	non-SMC mitotic condensation complex subunit 1 | non-SMC mitotic condensation complex subunit 1, N-term | Adaptin N terminal region
	UniGene1372		AT4G20520.1	RNA binding;RNA-directed DNA polymerases	41.98	5e-17		scaffold0069_1459107	38.14	1e-13		XM_012215157.1	32.96	1e-61		XM_021744991.1	41.9	2e-80						XM_015728667.1	35.71	4e-28		1	Reverse transcriptase (RNA-dependent DNA polymerase)
	UniGene1377		AT3G23670.1	phragmoplast-associated kinesin-related protein, putative	62.01	0		scaffold0218_600053	82.08	0		XM_012223040.1	85.83	0		XM_021755987.1	79.34	0		XM_002321070.2	73.34	0		XM_015717559.1	79.76	0		2	Kinesin motor domain | Microtubule binding
	UniGene1379		AT4G30200.2	vernalization5/VIN3-like	44.82	8e-125		scaffold0117_664086	75.3	0		XM_012218649.1	80.95	0		XM_021759989.1	73.21	0		XM_006381741.1	65.47	0		XM_002530990.2	71.99	0		0	-
	UniGene1382		AT1G21280.1	CONTAINS InterPro DOMAIN/s: Retrotransposon gag protein (InterPro:IPR005162); Has 707 Blast hits to 705 proteins in 25 species: Archae - 0; Bacteria - 0; Metazoa - 4; Fungi - 0; Plants - 703; Viruses - 0; Other Eukaryotes - 0 (source: NCBI BLink).	30	7e-25		scaffold3785_1594	39.31	8e-30		XM_012211133.1	51.24	5e-101		XM_021757422.1	48.86	4e-72		XM_006386903.1	28.57	4e-16		XM_015719680.1	36.75	5e-45		3	gag-polypeptide of LTR copia-type | Retrotransposon gag protein | gag-polypeptide of LTR copia-type
	UniGene1385		AT5G35980.1	yeast YAK1-related gene 1	66.45	0		scaffold1497_11847	86.99	0		XM_012214890.1	93.33	0		XM_021766177.1	87.88	0		XM_002319198.2	82.98	0		XM_015722276.1	88.41	0		2	Protein kinase domain | Protein tyrosine kinase
	UniGene1386		AT2G47840.1	Uncharacterised conserved protein ycf60	71.84	9e-77		scaffold0177_386345	84.76	3e-104		XM_012230396.1	86.49	3e-112		XM_021773658.1	84.76	3e-104		XM_006375979.1	80.09	3e-98		XM_015716805.1	78.57	2e-96		1	Chloroplast import apparatus Tic20-like
	UniGene1388		AT5G52950.1	unknown protein; Has 30201 Blast hits to 17322 proteins in 780 species: Archae - 12; Bacteria - 1396; Metazoa - 17338; Fungi - 3422; Plants - 5037; Viruses - 0; Other Eukaryotes - 2996 (source: NCBI BLink).	38.82	7e-172		scaffold0047_1917171	70.06	0		XM_012237503.1	75.32	0		XM_021759933.1	66.86	0		XM_002318324.2	58.42	0		XM_015715612.1	61.86	0		0	-
	UniGene1390							scaffold0549_79568	75.2	0		XM_012209291.1	78.97	0		XM_021753682.1	72.75	0		XM_002314270.2	67.03	0		XM_015722103.1	70.72	0		1	Smg8
	UniGene1394		AT4G20520.1	RNA binding;RNA-directed DNA polymerases	34.62	4e-07		scaffold0069_1459107	41.18	1e-13		XM_012228372.1	35.64	5e-71		XM_021762331.1	35.73	9e-74						XM_015718434.1	41.5	2e-27		1	Reverse transcriptase (RNA-dependent DNA polymerase)
	UniGene1396		ATMG00860.1	DNA/RNA polymerases superfamily protein	44.27	3e-30		scaffold0905_275907	64.1	4e-138		XM_012213130.1	68.37	0		XM_021746386.1	58.59	0		XM_006369935.1	48	2e-30		XM_015718066.1	53.12	6e-162		4	Reverse transcriptase (RNA-dependent DNA polymerase) | Retroviral aspartyl protease | Integrase core domain | Chromo (CHRromatin Organisation MOdifier) domain
	UniGene1401		AT1G34070.1	CONTAINS InterPro DOMAIN/s: Retrotransposon gag protein (InterPro:IPR005162); BEST Arabidopsis thaliana protein match is: unknown protein (TAIR:AT5G48050.1); Has 648 Blast hits to 647 proteins in 29 species: Archae - 0; Bacteria - 0; Metazoa - 16; Fungi - 25; Plants - 607; Viruses - 0; Other Eukaryotes - 0 (source: NCBI BLink).	26	6e-16		scaffold0204_486915	32.85	4e-21		XM_012211277.1	61.97	0		XM_021737440.1	85.66	1e-154		XM_006379638.1	36.28	5e-38		XM_015718074.1	66.17	2e-93		1	gag-polypeptide of LTR copia-type
	UniGene1406		AT4G34000.1	abscisic acid responsive elements-binding factor 3	43.24	6e-76		scaffold0243_1185008	70.57	8e-163		XM_012211476.1	78.13	8e-175		XM_021770112.1	67.91	9e-160		XM_002313083.2	63.09	1e-139		XM_015718927.1	67.76	3e-155		0	-
	UniGene1408		AT5G42400.1	SET domain protein 25	37.38	3e-115		scaffold0419_908443	62.28	0		XM_012218133.1	71.23	0		XM_021756967.1	59.7	0		XM_002300571.2	52.11	0		XM_015720208.1	58.91	0		1	SET domain
	UniGene1409		AT5G58300.1	Leucine-rich repeat protein kinase family protein	70.62	0		scaffold0142_16087	87.78	0		XM_012222478.1	88.92	0		XM_021749440.1	86.35	0		XM_002325596.2	82.75	0		XM_015728142.1	86.08	0		5	Protein kinase domain | Protein tyrosine kinase | Leucine rich repeat | Leucine rich repeat N-terminal domain | Leucine Rich repeats (2 copies)
	UniGene1416		AT1G74260.1	purine biosynthesis 4	76.96	0		scaffold0365_1148529	89.37	0		XM_012233360.1	91.63	0		XM_021768958.1	87.14	0		XM_002315173.2	85.7	0		XM_002524162.2	86.11	0		2	CobB/CobQ-like glutamine amidotransferase domain | AIR synthase related protein, C-terminal domain
	UniGene1420		AT5G13010.1	RNA helicase family protein	74.33	0		scaffold2152_16895	87.51	0		XM_012225465.1	83.46	0		XM_021740378.1	85.66	0		XM_002316112.2	83.05	0		XM_002527087.2	85.6	0		7	Helicase associated domain (HA2) | Oligonucleotide/oligosaccharide-binding (OB)-fold | Helicase conserved C-terminal domain | DEAD/DEAH box helicase | AAA domain | Uncharacterized conserved protein (DUF2075) | AAA domain
	UniGene1425		AT4G13650.1	Pentatricopeptide repeat (PPR) superfamily protein	60.18	0		scaffold0054_2057126	81.5	0		XM_012211679.1	84.18	0		XM_021765589.1	77.77	0		XM_006376406.1	35.73	0		XM_015723180.1	78.89	0		5	PPR repeat family | PPR repeat | PPR repeat | Pentatricopeptide repeat domain | DYW family of nucleic acid deaminases
	UniGene1426		AT3G14470.1	NB-ARC domain-containing disease resistance protein	39.48	3e-179		scaffold1088_174706	76.78	0		XM_012223448.1	83.57	0		XM_021758893.1	72.12	0		XM_002299886.2	47.96	0		XM_015719294.1	72.17	0		4	NB-ARC domain | Leucine Rich repeats (2 copies) | Leucine rich repeat | AAA ATPase domain
	UniGene1428		AT1G43760.1	DNAse I-like superfamily protein	27.23	1e-27		scaffold1121_174654	51.81	1e-76		XM_012215157.1	28.99	3e-134		XM_021744991.1	35.01	0		XM_006388049.1	38.37	3e-07		XM_002535258.2	38.57	1e-36		2	Reverse transcriptase (RNA-dependent DNA polymerase) | zinc-binding in reverse transcriptase
	UniGene1429		AT5G47540.1	Mo25 family protein	70.41	1e-178		scaffold0313_982787	86.39	0		XM_012215552.1	91.42	0		XM_021738343.1	86.39	0		XM_002307858.2	75	0		XM_002528984.2	82.01	0		1	Mo25-like
	UniGene1431		ATCG00490.1	ribulose-bisphosphate carboxylases	93.89	0		scaffold0297_1099976	93.28	0														XM_015719297.1	97.67	0		2	Ribulose bisphosphate carboxylase large chain, catalytic domain | Ribulose bisphosphate carboxylase large chain, N-terminal domain
	UniGene1432		AT1G08600.3	P-loop containing nucleoside triphosphate hydrolases superfamily protein	62.03	0		scaffold0388_862070	80.92	0		XM_012233982.1	85.33	0		XM_021768538.1	80.04	0		XM_002319627.2	75.54	0		XM_015721066.1	78.94	0		3	SNF2 family N-terminal domain | Helicase conserved C-terminal domain | Type III restriction enzyme, res subunit
	UniGene1435		AT1G43760.1	DNAse I-like superfamily protein	26.11	2e-20		scaffold0160_752548	37.24	3e-28		XM_012215157.1	26.39	2e-77		XM_021765743.1	28.35	3e-74		XM_002309426.2	33.95	2e-17		XM_015719069.1	32.09	2e-22		2	Reverse transcriptase (RNA-dependent DNA polymerase) | zinc-binding in reverse transcriptase
	UniGene1437		AT1G21280.1	CONTAINS InterPro DOMAIN/s: Retrotransposon gag protein (InterPro:IPR005162); Has 707 Blast hits to 705 proteins in 25 species: Archae - 0; Bacteria - 0; Metazoa - 4; Fungi - 0; Plants - 703; Viruses - 0; Other Eukaryotes - 0 (source: NCBI BLink).	31.28	5e-32		scaffold0452_788337	40.31	4e-38		XM_012224875.1	39.68	0		XM_021765811.1	32.21	5e-118		XM_006386903.1	26.75	3e-25		XM_015719680.1	36.5	1e-94		5	Integrase core domain | gag-polypeptide of LTR copia-type | GAG-pre-integrase domain | Retrotransposon gag protein | gag-polypeptide of LTR copia-type
	UniGene1442		AT2G47410.1	WD40/YVTN repeat-like-containing domain;Bromodomain	49.54	2e-76		scaffold0907_173963	60.31	0		XM_012227495.1	75.69	0		XM_021754206.1	59.28	0		XM_002320265.2	61.6	3e-122		XM_015716896.1	56.51	1e-172		0	-
	UniGene1445		AT3G11560.2	LETM1-like protein	60.45	0		scaffold0598_329490	76.57	0		XM_012219001.1	82	0		XM_021764207.1	75.03	0		XM_006381904.1	70.92	0		XM_015726203.1	73.92	0		1	LETM1-like protein
	UniGene1452		AT3G20475.1	MUTS-homologue 5	72.09	0		scaffold0944_129174	83.53	0		XM_012215465.1	84.38	0		XM_021752194.1	81.37	0		XM_002317305.2	68.57	0		XM_015725808.1	75.6	0		3	MutS domain V | MutS domain III | MutS family domain IV
	UniGene1456		AT1G43760.1	DNAse I-like superfamily protein	25.99	4e-28		scaffold1121_263310	46.44	3e-73		XM_012215157.1	29.06	7e-163		XM_021744991.1	33.91	0		XM_006379507.1	34.91	4e-27		XM_002535258.2	36.45	9e-38		3	Reverse transcriptase (RNA-dependent DNA polymerase) | Reverse transcriptase-like | zinc-binding in reverse transcriptase
	UniGene1457		AT5G53890.1	phytosylfokine-alpha receptor 2	64.57	0		scaffold0093_1558507	82.59	0		XM_012221162.1	82.53	0		XM_021739045.1	81.87	0		XM_002317451.2	78.65	0		XM_002528195.2	81.31	0		5	Leucine rich repeat | Protein kinase domain | Protein tyrosine kinase | Leucine Rich repeats (2 copies) | Leucine rich repeat N-terminal domain
	UniGene1458		AT1G21280.1	CONTAINS InterPro DOMAIN/s: Retrotransposon gag protein (InterPro:IPR005162); Has 707 Blast hits to 705 proteins in 25 species: Archae - 0; Bacteria - 0; Metazoa - 4; Fungi - 0; Plants - 703; Viruses - 0; Other Eukaryotes - 0 (source: NCBI BLink).	29.8	2e-27		scaffold1322_150858	42.6	2e-43		XM_012224875.1	48.87	2e-106		XM_021753361.1	39.6	9e-81		XM_006387746.1	33.12	3e-21		XM_015719680.1	37.62	6e-65		1	gag-polypeptide of LTR copia-type
	UniGene1461		AT5G24280.1	gamma-irradiation and mitomycin c induced 1	47.52	0		scaffold0645_622271	67.62	0						XM_021738914.1	62.56	0		XM_002318393.2	51.81	0						0	-
	UniGene1464		AT2G46560.1	transducin family protein / WD-40 repeat family protein	45.11	0		scaffold0586_291337	67.87	0		XM_012227793.1	77.12	0		XM_021755856.1	67.13	0		XM_002302604.2	60.94	0		XM_015721865.1	66.4	0		1	RAVE protein 1 C terminal
	UniGene1467		AT2G38010.2	Neutral/alkaline non-lysosomal ceramidase	59.11	0		scaffold0198_612922	85.53	0		XM_012218489.1	87.04	0		XM_021756806.1	86.58	0		XM_002300630.2	79.89	0		XM_002510589.2	85.61	0		2	Neutral/alkaline non-lysosomal ceramidase, N-terminal | Neutral/alkaline non-lysosomal ceramidase, C-terminal
	UniGene1472							scaffold0698_548252	71.11	0		XM_012231214.1	25.85	1e-06		XM_021743309.1	69.4	0		XM_006377274.1	63.61	0		XM_002518995.2	65.79	0		0	-
	UniGene1479		AT5G04020.1	calmodulin binding	37.66	2e-31		scaffold3532_7224	54.8	5e-128		XM_012230577.1	69.6	0		XM_021765127.1	50.82	8e-118		XM_002322607.2	41.08	1e-137		XM_002530036.2	49.8	7e-94		1	Plant calmodulin-binding domain
	UniGene1485		AT1G56500.1	haloacid dehalogenase-like hydrolase family protein	70.08	0		scaffold0003_5303917	81.81	0		XM_012233515.1	85.23	0		XM_021767897.1	82.41	0		XM_002319445.2	75.94	0		XM_015715160.1	82.34	0		7	NHL repeat | Haloacid dehalogenase-like hydrolase | haloacid dehalogenase-like hydrolase | Thioredoxin-like | Redoxin | AhpC/TSA family | HAD-hyrolase-like
	UniGene1486		AT5G42905.1	Polynucleotidyl transferase, ribonuclease H-like superfamily protein	29.41	2e-19		scaffold1121_263310	45.59	9e-76		XM_012215157.1	30.43	3e-118		XM_021744991.1	34.85	2e-159		XM_006379507.1	38.35	2e-17		XM_015719069.1	34.84	4e-34		3	Reverse transcriptase (RNA-dependent DNA polymerase) | Reverse transcriptase-like | zinc-binding in reverse transcriptase
	UniGene1490		AT4G23160.1	cysteine-rich RLK (RECEPTOR-like protein kinase) 8	49.62	5e-38		scaffold0747_553118	43.97	2e-21		XM_012213066.1	43.73	2e-104		XM_021760852.1	55.56	2e-83		XM_006379939.1	43.68	4e-18		XM_015721137.1	35.15	3e-63		3	Reverse transcriptase (RNA-dependent DNA polymerase) | Integrase core domain | GAG-pre-integrase domain
	UniGene1502		AT1G43760.1	DNAse I-like superfamily protein	26.29	4e-38		scaffold0183_1485924	24.82	1e-28		XM_012237047.1	56.16	0		XM_021765743.1	30.42	5e-68		XM_006388049.1	29.3	4e-13		XM_015723980.1	26.35	1e-31		1	Reverse transcriptase (RNA-dependent DNA polymerase)
	UniGene1506		AT4G23160.1	cysteine-rich RLK (RECEPTOR-like protein kinase) 8	36.03	2e-107		scaffold0140_1047848	44.44	3e-42		XM_012210068.1	43.27	7e-149		XM_021776098.1	52.32	1e-145		XM_006372859.1	51.79	3e-49		XM_015726697.1	56.48	0		2	Reverse transcriptase (RNA-dependent DNA polymerase) | Integrase core domain
	UniGene1507		AT1G74190.1	receptor like protein 15	40.62	2e-149		scaffold0160_998084	47.7	0		XM_012220099.1	73.39	0		XM_021753865.1	43.03	0		XM_006382307.1	40.27	2e-165		XM_015718249.1	63.99	0		2	Leucine rich repeat | Leucine Rich repeats (2 copies)
	UniGene1509		AT3G02130.1	receptor-like protein kinase 2	65.42	0		scaffold0157_1644286	82.24	0		XM_012229438.1	85.89	0		XM_021748310.1	80.84	0		XM_002323866.2	76.67	0		XM_002527571.2	81.01	0		5	Protein kinase domain | Protein tyrosine kinase | Leucine rich repeat | Leucine Rich repeats (2 copies) | Leucine rich repeat N-terminal domain
	UniGene1510		AT3G44050.1	P-loop containing nucleoside triphosphate hydrolases superfamily protein	65.29	0		scaffold0025_2684518	75.16	0		XM_012210940.1	81.86	0		XM_021755107.1	74.38	0		XM_002313590.2	64.62	0		XM_015725139.1	73.67	0		2	Kinesin motor domain | Microtubule binding
	UniGene1511		AT4G23160.1	cysteine-rich RLK (RECEPTOR-like protein kinase) 8	42.74	6e-125		scaffold1776_21738	41.57	1e-59		XM_012228915.1	54.67	2e-169		XM_021746344.1	46.91	4e-161		XM_002309426.2	46.15	1e-33		XM_015721806.1	46.01	1e-128		1	Reverse transcriptase (RNA-dependent DNA polymerase)
	UniGene1513		AT1G67580.1	Protein kinase superfamily protein	64.71	0		scaffold0575_62262	83.76	0		XM_012230226.1	87.5	0		XM_021777372.1	83.74	0		XM_002315588.2	76.21	0		XM_015716720.1	78.1	0		3	Protein kinase domain | Protein tyrosine kinase | Kinase-like
	UniGene1521		AT5G64270.1	splicing factor, putative	86.1	0		scaffold0377_116360	94.9	0		XM_012213769.1	96.36	0		XM_021770546.1	94.98	0		XM_002323934.2	89.42	0		XM_015723381.1	90.87	0		1	Splicing factor 3B subunit 1
	UniGene1524		AT4G23160.1	cysteine-rich RLK (RECEPTOR-like protein kinase) 8	38.25	3e-37		scaffold0141_48764	45.38	1e-23		XM_012228915.1	38.25	3e-39		XM_021769304.1	53	6e-69		XM_002298938.2	39.39	1e-16		XM_015719173.1	49.77	5e-60		1	Reverse transcriptase (RNA-dependent DNA polymerase)
	UniGene1526		AT4G14480.1	Protein kinase superfamily protein	61.4	3e-174		scaffold1031_5675	79.23	0		XM_012214546.1	80.91	0		XM_021751560.1	76.09	0		XM_002311629.2	70.78	0		XM_002529273.2	76.2	0		2	Protein kinase domain | Protein tyrosine kinase
	UniGene1528		ATMG00710.1	Polynucleotidyl transferase, ribonuclease H-like superfamily protein	36.47	4e-11		scaffold0393_674605	35.37	3e-24		XM_012219969.1	38.58	1e-91		XM_021773958.1	37.39	3e-71		XM_006377886.1	75.86	8e-07		XM_015726705.1	52.72	4e-83		2	Integrase core domain | GAG-pre-integrase domain
	UniGene1530		ATMG00710.1	Polynucleotidyl transferase, ribonuclease H-like superfamily protein	45.57	4e-16		scaffold0234_1377974	43.06	8e-15		XM_012219969.1	84.29	0		XM_021753371.1	34.78	9e-43		XM_002318685.2	47.06	6e-07		XM_015726705.1	41.01	1e-52		2	Integrase core domain | GAG-pre-integrase domain
	UniGene1531		AT4G29090.1	Ribonuclease H-like superfamily protein	29.18	2e-59		scaffold0834_128100	43.8	1e-64		XM_012215157.1	33.51	1e-130		XM_021765890.1	38.83	7e-117						XM_015719069.1	45.15	6e-52		3	zinc-binding in reverse transcriptase | Reverse transcriptase (RNA-dependent DNA polymerase) | Reverse transcriptase-like
	UniGene1533		AT1G73460.1	Protein kinase superfamily protein	64.38	0		scaffold1480_92906	85.62	0		XM_012225210.1	90.8	0		XM_021761486.1	85.3	0		XM_002318287.2	79.23	0		XM_015724490.1	85.16	0		2	Protein kinase domain | Protein tyrosine kinase
	UniGene1535		AT1G21280.1	CONTAINS InterPro DOMAIN/s: Retrotransposon gag protein (InterPro:IPR005162); Has 707 Blast hits to 705 proteins in 25 species: Archae - 0; Bacteria - 0; Metazoa - 4; Fungi - 0; Plants - 703; Viruses - 0; Other Eukaryotes - 0 (source: NCBI BLink).	30.49	3e-31		scaffold0869_72161	46.06	5e-37		XM_012219769.1	46.97	0		XM_021765811.1	38.25	1e-148		XM_006387746.1	39.13	3e-33		XM_015727307.1	32.63	2e-75		4	gag-polypeptide of LTR copia-type | GAG-pre-integrase domain | Retrotransposon gag protein | gag-polypeptide of LTR copia-type
	UniGene1545		AT4G27190.1	NB-ARC domain-containing disease resistance protein	30.16	9e-60		scaffold0061_1862303	44.02	0		XM_012218048.1	30.24	6e-131		XM_021746487.1	40.64	0		XM_006382613.1	39.6	4e-160		XM_015721478.1	42.48	0		1	NB-ARC domain
	UniGene1547							scaffold0599_112714	46.7	9e-51		XM_012210544.1	65.65	0		XM_021747384.1	32.29	5e-78		XM_002312476.2	32.74	5e-07		XM_015718674.1	51.93	2e-68		2	Integrase core domain | Reverse transcriptase-like
	UniGene1550		AT4G27190.1	NB-ARC domain-containing disease resistance protein	28.39	1e-60		scaffold0626_537431	39.22	0		XM_012234071.1	33.31	9e-158		XM_021769921.1	38.49	0		XM_006382617.1	36.87	0		XM_015721478.1	39.88	0		4	NB-ARC domain | NACHT domain | AAA domain | AAA ATPase domain
	UniGene1551		AT2G18760.1	chromatin remodeling 8	66.5	0		scaffold1687_50946	80.83	0		XM_012229900.1	84.94	0		XM_021776580.1	79.12	0		XM_002307620.2	74.51	0		XM_002529802.2	79.4	0		4	SNF2 family N-terminal domain | Helicase conserved C-terminal domain | Class II histone deacetylase complex subunits 2 and 3 | Type III restriction enzyme, res subunit
	UniGene1553		AT4G38970.1	fructose-bisphosphate aldolase 2	87.92	0		scaffold1160_234812	91.56	0		XM_012229054.1	89.62	0		XM_021753638.1	94.04	0		XM_002310255.2	90.93	0		XM_002512947.2	92.99	0		1	Fructose-bisphosphate aldolase class-I
	UniGene1554		AT5G52210.1	GTP-binding protein 1	82.5	3e-122		scaffold0148_1180157	92.65	5e-140		XM_012234889.1	96.62	3e-150		XM_021760795.1	91.75	8e-142		XM_002318202.2	91.26	1e-142		XM_015726832.1	93.63	1e-143		7	ADP-ribosylation factor family | G-protein alpha subunit | Ras family | Ras of Complex, Roc, domain of DAPkinase | Signal recognition particle receptor beta subunit | 50S ribosome-binding GTPase | Gtr1/RagA G protein conserved region
	UniGene1555		AT5G63420.1	RNA-metabolising metallo-beta-lactamase family protein	67.93	0		scaffold0315_941553	79.5	0		XM_012224471.1	87.86	0		XM_021736062.1	79.89	0		XM_002318086.2	71.59	0		XM_002511161.2	80.89	0		2	Myb/SANT-like DNA-binding domain | Zn-dependent metallo-hydrolase RNA specificity domain
	UniGene1558		AT4G24610.2	unknown protein; FUNCTIONS IN: molecular_function unknown; INVOLVED IN: biological_process unknown; EXPRESSED IN: 20 plant structures; EXPRESSED DURING: 12 growth stages; BEST Arabidopsis thaliana protein match is: unknown protein (TAIR:AT5G65440.1).	57.29	0		scaffold0028_109602	81.31	0		XM_012226258.1	82.69	0		XM_021775766.1	74.96	0		XM_002301051.2	60.97	0		XM_015716059.1	58.86	0		0	-
	UniGene1559		AT3G18640.1	Zinc finger C-x8-C-x5-C-x3-H type family protein	27.91	5e-47		scaffold1602_24854	63.09	0		XM_012232244.1	73.42	0		XM_021774262.1	64.11	0		XM_002306984.2	52.27	0		XM_002527603.2	62.76	0		1	Torus domain
	UniGene1564		AT2G27210.1	BRI1 suppressor 1 (BSU1)-like 3	89.3	0		scaffold1005_147890	94.84	0		XM_012210955.1	91.1	0		XM_021771354.1	94.34	0		XM_006369315.1	90.51	0		XM_015715901.1	92.69	0		5	Calcineurin-like phosphoesterase | Galactose oxidase, central domain | Galactose oxidase, central domain | Kelch motif | Serine-threonine protein phosphatase N-terminal domain
	UniGene1567		AT1G13220.2	nuclear matrix constituent protein-related	41.47	3e-164		scaffold1353_30398	66.8	0		XM_012226619.1	76.27	0		XM_021759251.1	65.18	0		XM_002312338.2	56.59	0		XM_015722508.1	64.43	0		0	-
	UniGene1574		AT2G45700.1	sterile alpha motif (SAM) domain-containing protein	46.1	4e-138		scaffold0232_500496	69.64	0		XM_012221777.1	74.09	0		XM_021751116.1	67.48	0		XM_002309417.2	55.92	0		XM_002516118.2	60	0		3	SAM domain (Sterile alpha motif) | SAM domain (Sterile alpha motif) | Beta-lactamase superfamily domain
	UniGene1578		AT3G14470.1	NB-ARC domain-containing disease resistance protein	40.8	0		scaffold0142_582128	52.78	0		XM_012220989.1	67.16	0		XM_021776975.1	55.29	0		XM_002297700.2	54.86	0		XM_002525285.2	52.07	0		1	NB-ARC domain
	UniGene1585							scaffold0496_553267	37.16	2e-54		XM_012210064.1	48.25	0						XM_006384474.1	32.06	8e-16						1	G-patch domain
	UniGene1586		AT4G23160.1	cysteine-rich RLK (RECEPTOR-like protein kinase) 8	34.58	9e-79		scaffold0036_3197833	50.22	3e-61		XM_012228915.1	44.3	5e-108		XM_021762294.1	38	2e-114		XM_006372859.1	34.32	2e-26		XM_015724107.1	49.78	1e-70		1	Reverse transcriptase (RNA-dependent DNA polymerase)
	UniGene1587		AT4G38350.2	Patched family protein	69.97	0		scaffold0198_174107	87.67	0		XM_012218255.1	91	0		XM_021745452.1	86.35	0		XM_002307757.2	84.7	0		XM_002510634.2	88.18	0		3	Patched family | Niemann-Pick C1 N terminus | Sterol-sensing domain of SREBP cleavage-activation
	UniGene1588		ATCG00280.1	photosystem II reaction center protein C	98.52	0		scaffold0017_3586731	99.5	0										XM_006371176.1	80.85	1e-21						1	Photosystem II protein
	UniGene1590		AT2G25010.1	Aminotransferase-like, plant mobile domain family protein	26.54	4e-21						XM_012226029.1	27.92	3e-19		XM_021737450.1	26.8	7e-19		XM_002320474.2	26.75	1e-20		XM_015726232.1	61.68	0		1	Plant mobile domain
	UniGene1591		AT3G13340.1	Transducin/WD40 repeat-like superfamily protein	68.56	5e-140		scaffold0587_79948	84.86	0		XM_012217195.1	87.66	0		XM_021757342.1	83.5	0		XM_006375441.1	76.77	0		XM_002518182.2	87.54	0		0	-
	UniGene1592		AT4G02720.1	unknown protein; FUNCTIONS IN: molecular_function unknown; INVOLVED IN: biological_process unknown; EXPRESSED IN: 25 plant structures; EXPRESSED DURING: 14 growth stages; CONTAINS InterPro DOMAIN/s: Protein of unknown function DUF926 (InterPro:IPR009269); Has 30201 Blast hits to 17322 proteins in 780 species: Archae - 12; Bacteria - 1396; Metazoa - 17338; Fungi - 3422; Plants - 5037; Viruses - 0;…	72.4	4e-79		scaffold0307_1270774	85	1e-100		XM_012236832.1	91.4	1e-114		XM_021757000.1	84.95	9e-104		XM_002300801.2	83.96	1e-101		XM_002517323.2	87.63	9e-109		1	Ras-induced vulval development antagonist
	UniGene1595		AT1G61140.1	SNF2 domain-containing protein / helicase domain-containing protein / zinc finger protein-related	51.54	0		scaffold0222_828983	66.69	0		XM_012236155.1	77.23	0		XM_021744364.1	67.14	0		XM_002304974.2	60.54	0		XM_002521358.2	62.1	0		4	SNF2 family N-terminal domain | Helicase conserved C-terminal domain | Zinc finger, C3HC4 type (RING finger) | Zinc finger, C3HC4 type (RING finger)
	UniGene1596		AT1G25540.1	phytochrome and flowering time regulatory protein (PFT1)	63.79	0		scaffold0832_415810	85.34	0		XM_012226654.1	90.03	0		XM_021737275.1	85.16	0		XM_002311409.2	78.52	0		XM_002529106.2	86.4	0		1	Mediator complex subunit 25 von Willebrand factor type A
	UniGene1597		AT1G21650.3	Preprotein translocase SecA family protein	81.14	0		scaffold0371_1110712	87.15	0		XM_012222921.1	90.74	0		XM_021749957.1	86.89	0		XM_002300925.2	84.03	0		XM_015719888.1	85.84	0		3	SecA DEAD-like domain | SecA Wing and Scaffold domain | SecA preprotein cross-linking domain
	UniGene1599		AT4G38350.2	Patched family protein	73.51	0		scaffold0198_174107	74.48	0		XM_012211778.1	90.03	0		XM_021745452.1	72.88	0		XM_002312768.2	83.4	0		XM_002527106.2	85.05	0		3	Patched family | Niemann-Pick C1 N terminus | Sterol-sensing domain of SREBP cleavage-activation
	UniGene1605		AT1G21280.1	CONTAINS InterPro DOMAIN/s: Retrotransposon gag protein (InterPro:IPR005162); Has 707 Blast hits to 705 proteins in 25 species: Archae - 0; Bacteria - 0; Metazoa - 4; Fungi - 0; Plants - 703; Viruses - 0; Other Eukaryotes - 0 (source: NCBI BLink).	33.14	2e-27		scaffold1322_150858	40.83	4e-28		XM_012224875.1	39.54	2e-157		XM_021742000.1	32.61	3e-92		XM_006387746.1	35.26	4e-25		XM_015719680.1	35	8e-81		4	Integrase core domain | Retrotransposon gag protein | gag-polypeptide of LTR copia-type | GAG-pre-integrase domain
	UniGene1606		AT5G08650.1	Small GTP-binding protein	78.55	0		scaffold0131_1034481	82.26	0		XM_012224406.1	83.84	0		XM_021776982.1	82.15	0		XM_002300187.2	82.21	0		XM_015715580.1	82.84	0		6	Elongation factor Tu GTP binding domain | GTP-binding protein LepA C-terminus | Elongation factor G C-terminus | Elongation factor Tu domain 2 | Ras family | 50S ribosome-binding GTPase
	UniGene1607		AT3G24255.1	RNA-directed DNA polymerase (reverse transcriptase)-related family protein	26.06	2e-15		scaffold0465_2337	39.89	5e-28		XM_012215157.1	27.5	3e-46		XM_021744036.1	26.76	2e-38		XM_006386005.1	34.04	4e-20		XM_015719069.1	34.15	8e-16		2	Reverse transcriptase (RNA-dependent DNA polymerase) | zinc-binding in reverse transcriptase
	UniGene1612		AT1G07230.1	non-specific phospholipase C1	75.42	0		scaffold0344_750826	86.25	0		XM_012212307.1	87.34	0		XM_021748584.1	85.85	0		XM_002299778.2	83.05	0		XM_002525586.2	84.04	0		1	Phosphoesterase family
	UniGene1613							scaffold0406_177755	33.04	6e-13		XM_012234085.1	36.99	4e-38		XM_021762331.1	34.83	2e-36						XM_015718434.1	57.14	1e-17		1	Reverse transcriptase (RNA-dependent DNA polymerase)
	UniGene1616		AT4G27220.1	NB-ARC domain-containing disease resistance protein	30.26	5e-57		scaffold0061_1862303	48	3e-180		XM_012234074.1	36.27	5e-109		XM_021765281.1	50.55	0		XM_002319477.2	39.84	2e-137		XM_015721478.1	44.88	2e-150		4	NB-ARC domain | Leucine Rich repeats (2 copies) | Leucine rich repeat | AAA domain
	UniGene1618		ATMG00860.1	DNA/RNA polymerases superfamily protein	48.15	4e-31		scaffold3803_6841	44.68	7e-54		XM_012214816.1	50	3e-102		XM_021772696.1	52.48	7e-149		XM_006369935.1	49.61	1e-35		XM_015726622.1	37.83	2e-133		1	Reverse transcriptase (RNA-dependent DNA polymerase)
	UniGene1619		AT2G26780.1	ARM repeat superfamily protein	65.83	0		scaffold0233_1397301	82.91	0		XM_012210472.1	86.37	0		XM_021749135.1	82.27	0		XM_002299938.2	78.29	0		XM_015723498.1	81	0		1	Proteasome stabiliser
	UniGene1621		AT1G69020.1	Prolyl oligopeptidase family protein	54.92	8e-132		scaffold1144_94645	79.91	4e-121		XM_012225081.1	80.53	0		XM_021778307.1	70.79	8e-174		XM_006378458.1	69.05	3e-169		XM_015716585.1	71.69	2e-178		1	Prolyl oligopeptidase family
	UniGene1627		AT4G29090.1	Ribonuclease H-like superfamily protein	30.95	8e-51		scaffold0834_128100	42.7	2e-44		XM_012219947.1	28.05	5e-52		XM_021776118.1	29.43	5e-63		XM_002300568.2	24.31	8e-07		XM_002523408.1	24.36	4e-24		2	Reverse transcriptase-like | zinc-binding in reverse transcriptase
	UniGene1628		AT3G24495.1	MUTS homolog 7	61.97	0		scaffold0067_1932911	77.05	0		XM_012221273.1	80.75	0		XM_021751378.1	75.38	0		XM_006381646.1	72.32	0		XM_015716324.1	74.92	0		4	MutS domain V | MutS domain I | MutS domain III | MutS domain II
	UniGene1630		AT4G31750.1	HOPW1-1-interacting 2	90.78	1e-146		scaffold0012_342322	93.48	4e-160		XM_012220987.1	93.91	1e-161		XM_021752118.1	92.61	4e-157		XM_006371714.1	93.67	2e-154		XM_002515337.2	91.3	1e-156		2	Protein phosphatase 2C | Protein phosphatase 2C
	UniGene1636		AT1G32490.1	RNA helicase family protein	76.26	0		scaffold0679_270943	89.39	0		XM_012219272.1	90.4	0		XM_021777444.1	89.71	0		XM_006374031.1	85.32	0		XM_015721503.1	82.35	0		3	Oligonucleotide/oligosaccharide-binding (OB)-fold | Helicase associated domain (HA2) | Helicase conserved C-terminal domain
	UniGene1638		AT3G42170.1	BED zinc finger ;hAT family dimerisation domain	51.32	0		scaffold0687_268334	79.4	0		XM_012217757.1	69.25	0		XM_021755584.1	63.34	0		XM_006369246.1	58.59	0		XM_015718311.1	59.27	0		1	Domain of unknown function (DUF4413)
	UniGene1640		AT5G57590.1	adenosylmethionine-8-amino-7-oxononanoate transaminases	61.63	0		scaffold0201_527204	75.1	0		XM_012234264.1	79.73	0		XM_021759975.1	75.82	0		XM_006381764.1	71.87	1e-153		XM_015723603.1	71.2	0		2	AAA domain | Aminotransferase class-III
	UniGene1642		AT1G49920.1	MuDR family transposase	25.42	1e-24		scaffold0260_36176	27.99	2e-48		XM_012213026.1	48.53	4e-153		XM_021768170.1	43.44	1e-145		XM_002319612.2	30.56	7e-71		XM_015721623.1	32.09	4e-71		2	MULE transposase domain | SWIM zinc finger
	UniGene1643		AT2G07599.2	unknown protein; BEST Arabidopsis thaliana protein match is: unknown protein (TAIR:ATMG01040.1).	93.1	5e-11						XM_012223614.1	87.8	2e-18										XM_015728601.1	94.87	7e-19		0	-
	UniGene1646		ATMG00860.1	DNA/RNA polymerases superfamily protein	41.3	7e-19		scaffold3803_6841	35.48	7e-29		XM_012226443.1	63.71	5e-101		XM_021744988.1	40.47	2e-51						XM_015720414.1	45.88	3e-74		0	-
	UniGene1648		AT3G10690.1	DNA GYRASE A	83.48	1e-122		scaffold0453_733325	83.18	5e-171		XM_012213103.1	83.79	1e-170		XM_021769863.1	85	3e-158		XM_002315366.2	68.51	1e-139		XM_015723652.1	88.06	2e-154		1	DNA gyrase/topoisomerase IV, subunit A
	UniGene1650		AT5G57030.1	Lycopene beta/epsilon cyclase protein	72.64	0		scaffold0642_631774	76.5	0		XM_012221558.1	91.48	0		XM_021741250.1	88.26	0		XM_006381596.1	77.4	0		XM_015716320.1	86.42	0		1	Lycopene cyclase protein
	UniGene1652		AT5G23400.1	Leucine-rich repeat (LRR) family protein	33.39	1e-81		scaffold0469_84940	78.08	0		XM_012237066.1	83.12	0		XM_021758121.1	74.09	0		XM_002314588.2	74.39	0		XM_002520127.2	76.34	0		3	Leucine rich repeat | Leucine Rich repeats (2 copies) | Leucine rich repeat N-terminal domain
	UniGene1658		AT1G43760.1	DNAse I-like superfamily protein	32.43	1e-19		scaffold1121_263310	45.96	5e-77		XM_012215157.1	32.31	4e-105		XM_021744991.1	42.33	1e-140		XM_002309426.2	34.09	6e-06		XM_015728667.1	41.27	1e-30		1	Reverse transcriptase (RNA-dependent DNA polymerase)
	UniGene1659		AT3G57570.2	ARM repeat superfamily protein	50.11	0		scaffold0261_1429677	75.43	0		XM_012230719.1	83.08	0		XM_021767041.1	71.89	0		XM_002308005.2	66.91	0		XM_015723905.1	72.03	0		0	-
	UniGene1662		AT1G21400.1	Thiamin diphosphate-binding fold (THDP-binding) superfamily protein	69.92	0		scaffold0675_49881	76.23	0		XM_012210731.1	80.61	0		XM_021749465.1	76.7	0		XM_002306633.2	67.88	0		XM_002520216.2	73.44	0		2	Dehydrogenase E1 component | 1-deoxy-D-xylulose-5-phosphate synthase
	UniGene1664		AT4G34310.1	alpha/beta-Hydrolases superfamily protein	66.61	0		scaffold0079_2543693	77.14	0		XM_012216603.1	85.14	0		XM_021757655.1	77.63	0		XM_006374921.1	71.19	0		XM_002510215.2	77.86	0		0	-
	UniGene1667		AT5G67100.1	DNA-directed DNA polymerases	63.43	0		scaffold1352_108116	83.69	0		XM_012223857.1	88.29	0		XM_021776063.1	84.21	0		XM_002310683.2	77.85	0		XM_002523563.2	80.73	0		4	DNA polymerase family B | DNA polymerase family B, exonuclease domain | DNA polymerase alpha subunit p180 N terminal | DNA Polymerase alpha zinc finger
	UniGene1669		AT3G23780.1	nuclear RNA polymerase D2A	65.99	0		scaffold0844_114997	81.1	0		XM_012221039.1	82.6	0		XM_021751660.1	80.37	0		XM_002324296.2	75.61	0		XM_002515382.2	79.65	0		6	RNA polymerase Rpb2, domain 6 | RNA polymerase beta subunit | RNA polymerase Rpb2, domain 4 | RNA polymerase Rpb2, domain 3 | RNA polymerase Rpb2, domain 2 | RNA polymerase Rpb2, domain 5
	UniGene1672							scaffold0230_1500674	50.44	2e-30		XM_012211425.1	59.67	6e-175		XM_021765736.1	33.63	1e-55		XM_002318685.2	44.62	8e-10		XM_015722370.1	48.82	1e-62		2	Integrase core domain | GAG-pre-integrase domain
	UniGene1673		AT3G13080.1	multidrug resistance-associated protein 3	50.85	0		scaffold0181_543976	77.21	0		XM_012230223.1	83.64	0		XM_021775699.1	80.3	0		XM_002312609.2	76.27	0		XM_002514957.2	78.9	0		3	ABC transporter | ABC transporter transmembrane region | RecF/RecN/SMC N terminal domain
	UniGene1675		AT1G59820.1	aminophospholipid ATPase 3	80.15	0		scaffold0551_101717	93.28	0		XM_012236600.1	94.61	0		XM_021756974.1	92.57	0		XM_002314590.2	88.2	0		XM_002520133.2	91.95	0		5	Phospholipid-translocating P-type ATPase C-terminal | Phospholipid-translocating ATPase N-terminal | Cation transport ATPase (P-type) | haloacid dehalogenase-like hydrolase | E1-E2 ATPase
	UniGene1676		AT4G23160.1	cysteine-rich RLK (RECEPTOR-like protein kinase) 8	35.71	2e-45		scaffold1776_21738	38.98	3e-56		XM_012212200.1	54.98	5e-106		XM_021740605.1	46.77	5e-83		XM_002309426.2	36.97	5e-31		XM_015724201.1	41.58	7e-76		0	-
	UniGene1677		AT1G66350.1	RGA-like 1	31.02	8e-54		scaffold0105_1726942	54.93	0		XM_012228869.1	69.3	0		XM_021738641.1	64.22	0		XM_002315998.1	57.25	0		XM_015719188.1	59.4	0		1	GRAS domain family
	UniGene1678		AT1G43760.1	DNAse I-like superfamily protein	27.35	4e-18		scaffold0281_1015786	28.43	3e-18		XM_012228372.1	35.87	9e-63		XM_021762331.1	35.45	4e-60						XM_015723980.1	34.65	5e-45		1	Reverse transcriptase (RNA-dependent DNA polymerase)
	UniGene1681		AT3G18310.1	unknown protein; Has 30 Blast hits to 30 proteins in 10 species: Archae - 0; Bacteria - 0; Metazoa - 0; Fungi - 0; Plants - 30; Viruses - 0; Other Eukaryotes - 0 (source: NCBI BLink).	40.24	4e-156		scaffold0771_384811	70.69	0		XM_012232356.1	72.95	0		XM_021778502.1	68.61	0		XM_002317680.2	57.85	0		XM_015726108.1	67	0		0	-
	UniGene1683		AT4G23160.1	cysteine-rich RLK (RECEPTOR-like protein kinase) 8	47.19	1e-156		scaffold0017_2578248	60.67	6e-60		XM_012210068.1	42.54	4e-142		XM_021746970.1	52.84	2e-138		XM_002309426.2	52.41	7e-40		XM_015723984.1	55.63	1e-161		3	Reverse transcriptase (RNA-dependent DNA polymerase) | Integrase core domain | GAG-pre-integrase domain
	UniGene1684							scaffold1516_7098	43.4	2e-48		XM_012217675.1	34.31	4e-12		XM_021743122.1	31.16	1e-25		XM_006383484.1	42.92	2e-44						1	Viral movement protein (MP)
	UniGene1686							scaffold0288_1191099	33.59	8e-41		XM_012211593.1	25.99	2e-13		XM_021748215.1	26.76	1e-12		XM_006370496.1	47.15	6e-174						1	Aspartyl protease
	UniGene1687		AT5G48600.2	structural maintenance of chromosome 3	77.17	0		scaffold0315_7573	86.09	0		XM_012229315.1	92.54	0		XM_021740593.1	86.14	0		XM_002323823.1	85.35	0		XM_015728481.1	87.74	0		6	RecF/RecN/SMC N terminal domain | SMC proteins Flexible Hinge Domain | AAA domain | AAA domain, putative AbiEii toxin, Type IV TA system | AAA ATPase domain | P-loop containing region of AAA domain
	UniGene1688		AT4G20940.1	Leucine-rich receptor-like protein kinase family protein	68.89	0		scaffold2234_5721	87.18	0		XM_012220220.1	91.38	0		XM_021737318.1	85.74	0		XM_006377892.1	81.61	0		XM_002523137.2	86.6	0		5	Leucine rich repeat | Leucine Rich repeats (2 copies) | Protein tyrosine kinase | Protein kinase domain | Leucine rich repeat N-terminal domain
	UniGene1691		AT1G58370.1	glycosyl hydrolase family 10 protein / carbohydrate-binding domain-containing protein	75.41	0		scaffold0430_979204	88.09	0		XM_012212748.1	90.54	0		XM_021745977.1	85.64	0		XM_002301097.2	87.28	0		XM_015719964.1	89.07	0		2	Glycosyl hydrolase family 10 | Carbohydrate binding domain
	UniGene1692		AT5G58040.1	homolog of yeast FIP1 [V]	48.21	1e-115		scaffold0734_217437	73.07	0		XM_012216085.1	80.83	0		XM_021736170.1	73.7	0		XM_002324515.2	63.74	0		XM_015721972.1	67.14	0		1	Fip1 motif
	UniGene1693		AT2G47410.1	WD40/YVTN repeat-like-containing domain;Bromodomain	76.74	0		scaffold0907_173963	85.74	0		XM_012227495.1	90.99	0		XM_021754206.1	85.82	0		XM_006375376.1	81.14	0		XM_015716896.1	80.48	0		1	WD domain, G-beta repeat
	UniGene1696		AT1G20960.1	U5 small nuclear ribonucleoprotein helicase, putative	79.69	0		scaffold0896_128529	93.01	0		XM_012218154.1	94.08	0		XM_021744640.1	92.09	0		XM_002322216.2	87.78	0		XM_002518617.2	92.34	0		4	Sec63 Brl domain | DEAD/DEAH box helicase | Type III restriction enzyme, res subunit | Helicase conserved C-terminal domain
	UniGene1699		AT5G11040.1	TRS120	75.65	0		scaffold0143_1347798	86.63	0		XM_012221081.1	92.13	0		XM_021751533.1	86.22	0		XM_002309617.2	81.89	0		XM_015717046.1	87.48	0		1	Transport protein Trs120 or TRAPPC9, TRAPP II complex subunit
	UniGene1701		AT5G15280.1	Pentatricopeptide repeat (PPR) superfamily protein	47.13	0		scaffold1289_57533	72.79	0		XM_012229336.1	78.94	0		XM_021777367.1	70.47	0		XM_002323833.2	60.84	0		XM_002533069.2	64.36	0		5	PPR repeat family | PPR repeat | PPR repeat | Pentatricopeptide repeat domain | Pentacotripeptide-repeat region of PROPR
	UniGene1702		AT4G23160.1	cysteine-rich RLK (RECEPTOR-like protein kinase) 8	41.18	9e-58		scaffold0230_1500674	33.33	1e-29		XM_012211425.1	43.19	4e-153		XM_021777401.1	73.74	5e-89		XM_006379939.1	35.63	1e-10		XM_015722713.1	62.92	2e-69		2	Reverse transcriptase (RNA-dependent DNA polymerase) | Integrase core domain
	UniGene1703		AT2G25660.1	embryo defective 2410	47.53	0		scaffold0129_107686	73.02	0		XM_012223219.1	77.61	0		XM_021777082.1	70.24	0		XM_002324225.2	64.62	5e-174		XM_015717632.1	63.87	0		0	-
	UniGene1704		AT1G09570.1	phytochrome A	80.42	0		scaffold0016_1628868	87.42	0		XM_012233409.1	90.96	0		XM_021767784.1	86.59	0		XM_002318877.2	85.69	0		XM_002512550.2	87.41	0		7	Phytochrome region | PAS fold | PAS fold | GAF domain | Histidine kinase-, DNA gyrase B-, and HSP90-like ATPase | PAS fold | His Kinase A (phospho-acceptor) domain
	UniGene1707		AT4G23160.1	cysteine-rich RLK (RECEPTOR-like protein kinase) 8	39.22	2e-90		scaffold0558_216885	75.35	1e-70		XM_012210068.1	44.69	2e-111		XM_021746344.1	60.03	0		XM_006372859.1	45.19	1e-22		XM_015722227.1	66.23	7e-133		1	Reverse transcriptase (RNA-dependent DNA polymerase)
	UniGene1708		AT4G23160.1	cysteine-rich RLK (RECEPTOR-like protein kinase) 8	47.43	2e-129		scaffold2362_16786	45.83	9e-61		XM_012228915.1	47.72	1e-139		XM_021746344.1	49.03	6e-147		XM_002309426.2	55.92	3e-49		XM_015721806.1	54.84	3e-158		1	Reverse transcriptase (RNA-dependent DNA polymerase)
	UniGene1714		AT1G50240.2	Protein kinase family protein with ARM repeat domain	65	0		scaffold0378_359908	86.71	0		XM_012235538.1	90.31	0		XM_021763894.1	85.23	0		XM_002308221.2	38.87	1e-46		XM_015719732.1	83.67	0		4	Protein kinase domain | Protein tyrosine kinase | HEAT repeats | HEAT-like repeat
	UniGene1719		AT3G14470.1	NB-ARC domain-containing disease resistance protein	33.82	4e-132		scaffold2854_19315	50.49	0		XM_012219218.1	77.3	0		XM_021762403.1	46.95	0		XM_006389534.1	46.04	0		XM_002525411.2	40.73	0		2	NB-ARC domain | Leucine rich repeat
	UniGene1720		AT5G15270.2	RNA-binding KH domain-containing protein	66.95	0		scaffold0926_106090	85.8	0		XM_012229333.1	88.02	0		XM_021742889.1	83.21	0		XM_006373269.1	77.68	0		XM_002533077.2	82.81	0		3	KH domain | KH domain | KH domain
	UniGene1722							scaffold0624_19308	36.41	4e-38		XM_012217675.1	36.73	8e-78		XM_021739507.1	58.54	1e-54						XM_015726003.1	39.83	9e-97		1	Integrase core domain
	UniGene1727		AT4G31850.1	proton gradient regulation 3	65.18	0		scaffold0001_448291	76.99	0		XM_012221023.1	80.2	0		XM_021765161.1	76.93	0		XM_002308673.2	73.98	0		XM_015717073.1	77.23	0		5	PPR repeat family | PPR repeat | PPR repeat | Pentatricopeptide repeat domain | Pentacotripeptide-repeat region of PROPR
	UniGene1728		AT5G64390.3	RNA-binding KH domain-containing protein	45.35	2e-99		scaffold0991_266746	71.53	0		XM_012225982.1	74.83	0		XM_021770621.1	72.34	0		XM_002323896.2	64.01	0		XM_015721477.1	68.91	0		2	KH domain | KH domain
	UniGene1731		AT5G52900.1	unknown protein; Has 30201 Blast hits to 17322 proteins in 780 species: Archae - 12; Bacteria - 1396; Metazoa - 17338; Fungi - 3422; Plants - 5037; Viruses - 0; Other Eukaryotes - 2996 (source: NCBI BLink).	45.98	4e-36		scaffold0800_194831	85.97	2e-124		XM_012234759.1	89.55	2e-130		XM_021759706.1	85.07	4e-120		XM_002318318.2	82.51	2e-108		XM_002513575.2	84.16	1e-123		0	-
	UniGene1736		AT1G26330.2	DNA binding	48.05	7e-124		scaffold0770_266996	59.2	0		XM_012212963.1	70.41	0		XM_021762421.1	59.27	0		XM_002312254.1	50	0		XM_015727842.1	59.63	0		0	-
	UniGene1739		AT1G05500.1	Calcium-dependent lipid-binding (CaLB domain) family protein	77.13	0		scaffold0531_783988	71.97	0		XM_012225782.1	89.58	0		XM_021736295.1	88.46	0		XM_006381039.1	80.71	0		XM_015726363.1	89.66	0		2	C2 domain | Synaptotagmin-like mitochondrial-lipid-binding domain
	UniGene1740		ATMG00860.1	DNA/RNA polymerases superfamily protein	47.01	9e-38		scaffold3803_6841	52.07	4e-47		XM_012224229.1	37.4	5e-146		XM_021776153.1	72.94	0		XM_006369935.1	49.01	6e-42		XM_015726622.1	41.62	0		5	Reverse transcriptase (RNA-dependent DNA polymerase) | Retrotransposon gag protein | Retroviral aspartyl protease | gag-polyprotein putative aspartyl protease | Aspartyl protease
	UniGene1745		AT1G05830.1	trithorax-like protein 2	63.27	0		scaffold0028_1935226	84.68	0		XM_012227827.1	33.4	2e-58		XM_021757484.1	34.52	8e-59		XM_002320397.2	77.61	0		XM_002527712.2	79.82	0		8	PHD-zinc-finger like domain | PHD-like zinc-binding domain | SET domain | F/Y-rich N-terminus | PWWP domain | PHD-finger | F/Y rich C-terminus | PHD-finger
	UniGene1748		ATMG01250.1	RNA-directed DNA polymerase (reverse transcriptase)	56	2e-11		scaffold0486_639205	50	3e-44		XM_012209743.1	51.15	1e-75		XM_021744036.1	48.39	1e-67						XM_015723980.1	38.6	2e-36		0	-
	UniGene1749		AT1G80680.1	SUPPRESSOR OF AUXIN RESISTANCE 3	60.37	0		scaffold0977_327258	79.96	0		XM_012212147.1	86.17	0		XM_021755153.1	80.34	0		XM_002303800.2	71.83	0		XM_002527273.2	77.54	0		2	Nuclear protein 96 | Nucleoporin autopeptidase
	UniGene1752							scaffold0182_1746294	36.52	9e-19		XM_012218089.1	67.57	5e-89		XM_021763275.1	41.18	2e-37						XM_015728302.1	43.89	2e-44		1	Retrotransposon gag protein
	UniGene1756		AT2G34357.1	ARM repeat superfamily protein	55.88	0		scaffold0272_82822	80.03	0		XM_012221720.1	83.61	0		XM_021741412.1	81.37	0		XM_006381513.1	71.42	0		XM_015717468.1	75.87	0		1	NUC173 domain
	UniGene1758		AT1G17220.1	Translation initiation factor 2, small GTP-binding protein	64.81	0		scaffold0009_734793	82.85	0		XM_012234118.1	85.35	0		XM_021738331.1	81.2	0		XM_002300443.2	73.51	0		XM_002532781.2	78.96	0		4	Elongation factor Tu GTP binding domain | Translation-initiation factor 2 | 50S ribosome-binding GTPase | Translation initiation factor IF-2, N-terminal region
	UniGene1760		AT2G42010.1	phospholipase D beta 1	84.02	0		scaffold0808_255236	91.07	0		XM_012228113.1	94.13	0		XM_021758409.1	90.48	0		XM_002320051.2	84.29	0		XM_015728924.1	91.07	0		3	Phospholipase D C terminal | Phospholipase D Active site motif | PLD-like domain
	UniGene1762		AT1G09770.1	cell division cycle 5	78.63	0		scaffold0239_411980	83.14	0		XM_012233931.1	84.16	0		XM_021767558.1	82.09	0		XM_002325770.2	82.09	0		XM_002521927.2	80.92	0		3	pre-mRNA splicing factor component | Myb-like DNA-binding domain | Myb-like DNA-binding domain
	UniGene1763		AT1G50840.1	polymerase gamma 2	70.49	0		scaffold0914_294471	65.43	0		XM_012215391.1	76.57	0		XM_021746620.1	66.31	0		XM_006370607.1	67.24	0		XM_002522943.2	64.11	0		2	DNA polymerase family A | 3'-5' exonuclease
	UniGene1771		AT3G15520.1	Cyclophilin-like peptidyl-prolyl cis-trans isomerase family protein	55.91	2e-86		scaffold0384_1073717	71.86	8e-136		XM_012215240.1	78.57	2e-154		XM_021750512.1	74.05	3e-129		XM_006370248.1	69.53	2e-114		XM_015725993.1	75.99	3e-139		0	-
	UniGene1773		AT1G21280.1	CONTAINS InterPro DOMAIN/s: Retrotransposon gag protein (InterPro:IPR005162); Has 707 Blast hits to 705 proteins in 25 species: Archae - 0; Bacteria - 0; Metazoa - 4; Fungi - 0; Plants - 703; Viruses - 0; Other Eukaryotes - 0 (source: NCBI BLink).	26.34	1e-28		scaffold1322_150858	42.26	4e-44		XM_012224875.1	42.2	8e-146		XM_021765827.1	35.74	6e-118		XM_006387746.1	32.93	9e-25		XM_015719680.1	38.99	2e-108		4	gag-polypeptide of LTR copia-type | GAG-pre-integrase domain | Retrotransposon gag protein | gag-polypeptide of LTR copia-type
	UniGene1778		AT3G17360.1	phragmoplast orienting kinesin 1	46.91	0		scaffold0789_284695	68.43	0		XM_012228778.1	76.52	0		XM_021750234.1	67.19	0		XM_002316089.2	62.1	0		XM_015719253.1	66.25	0		0	-
	UniGene1781		AT4G23160.1	cysteine-rich RLK (RECEPTOR-like protein kinase) 8	39.87	7e-109		scaffold1776_21738	47.73	7e-73		XM_012228915.1	51.66	2e-154		XM_021762294.1	45.79	2e-161		XM_006372859.1	34.91	2e-29		XM_015721806.1	41.08	2e-112		2	Reverse transcriptase (RNA-dependent DNA polymerase) | Integrase core domain
	UniGene1782		AT5G48050.1	CONTAINS InterPro DOMAIN/s: Retrotransposon gag protein (InterPro:IPR005162); BEST Arabidopsis thaliana protein match is: unknown protein (TAIR:AT1G34070.1); Has 1807 Blast hits to 1807 proteins in 277 species: Archae - 0; Bacteria - 0; Metazoa - 736; Fungi - 347; Plants - 385; Viruses - 0; Other Eukaryotes - 339 (source: NCBI BLink).	25.88	4e-14		scaffold0471_712091	55.45	7e-34		XM_012212201.1	55.25	7e-135		XM_021760848.1	52.68	8e-106		XM_006369896.1	60.59	9e-102		XM_015725546.1	54.41	7e-17		1	gag-polypeptide of LTR copia-type
	UniGene1783		AT5G60900.1	receptor-like protein kinase 1	40.18	2e-172		scaffold0616_317296	49.81	0		XM_012237228.1	53.01	0		XM_021770761.1	52.17	0		XM_006368497.1	48.21	0		XM_002512103.2	71.3	0		3	Protein kinase domain | Protein tyrosine kinase | D-mannose binding lectin
	UniGene1785		AT5G24710.1	Transducin/WD40 repeat-like superfamily protein	83.24	0		scaffold0559_78703	90.68	0		XM_012219287.1	92.72	0		XM_021772845.1	90.19	0		XM_002309004.2	75.72	0		XM_015720528.1	89.56	0		1	Coatomer WD associated region
	UniGene1789		AT1G43760.1	DNAse I-like superfamily protein	25.26	4e-11		scaffold0158_201845	39.74	1e-13		XM_012234085.1	32.84	1e-40		XM_021744991.1	30.24	2e-33						XM_015728667.1	31.37	2e-09		1	Reverse transcriptase (RNA-dependent DNA polymerase)
	UniGene1790		AT5G53440.1	unknown protein; FUNCTIONS IN: molecular_function unknown; INVOLVED IN: biological_process unknown; LOCATED IN: cytosol; EXPRESSED IN: 25 plant structures; EXPRESSED DURING: 15 growth stages; Has 1807 Blast hits to 1807 proteins in 277 species: Archae - 0; Bacteria - 0; Metazoa - 736; Fungi - 347; Plants - 385; Viruses - 0; Other Eukaryotes - 339 (source: NCBI BLink).	39.19	6e-141		scaffold0340_757262	65.29	0		XM_012234685.1	75.12	0		XM_021778211.1	64.77	0		XM_006374044.1	58.18	0		XM_015715654.1	64.23	0		0	-
	UniGene1793		AT4G03000.1	RING/U-box superfamily protein	36.98	2e-103		scaffold0458_592049	79.34	0		XM_012214071.1	83.59	0		XM_021751448.1	79.72	0		XM_002312687.2	66.9	0		XM_002516778.2	80	0		0	-
	UniGene1796		AT4G23160.1	cysteine-rich RLK (RECEPTOR-like protein kinase) 8	35.33	1e-58		scaffold0230_1500674	42.22	3e-16		XM_012219959.1	61.45	1e-146		XM_021751911.1	56.75	2e-105		XM_002298938.2	41.77	3e-13		XM_015722713.1	55.5	9e-76		1	Reverse transcriptase (RNA-dependent DNA polymerase)
	UniGene1797		AT4G20520.1	RNA binding;RNA-directed DNA polymerases	35.04	2e-16		scaffold1121_174654	38.25	3e-42		XM_012215157.1	30.86	2e-75		XM_021744991.1	39.55	8e-108						XM_015728667.1	38.56	2e-27		1	Reverse transcriptase (RNA-dependent DNA polymerase)
	UniGene1799		AT1G19290.1	Pentatricopeptide repeat (PPR) superfamily protein	53.98	0		scaffold0024_1648083	78.35	0		XM_012216380.1	83.33	0		XM_021760048.1	30.65	1e-106		XM_006374992.1	70.97	0		XM_015720881.1	73.94	0		5	PPR repeat family | PPR repeat | PPR repeat | Pentatricopeptide repeat domain | Pentacotripeptide-repeat region of PROPR
	UniGene1802		AT4G23160.1	cysteine-rich RLK (RECEPTOR-like protein kinase) 8	42.28	2e-64		scaffold0230_1500674	30.1	1e-27		XM_012219959.1	47.4	7e-83		XM_021762294.1	55.91	2e-75		XM_006379939.1	37.93	1e-12		XM_015722713.1	51.23	5e-59		2	Reverse transcriptase (RNA-dependent DNA polymerase) | Integrase core domain
	UniGene1804		AT1G80010.1	FAR1-related sequence 8	58.71	0		scaffold0440_986594	31.91	2e-32		XM_012217749.1	85.27	0		XM_021766988.1	80.43	0		XM_006385234.1	73.4	0		XM_015718276.1	80.03	0		3	MULE transposase domain | FAR1 DNA-binding domain | Transposase, Mutator family
	UniGene1806		AT5G13590.1	unknown protein; Has 150 Blast hits to 121 proteins in 42 species: Archae - 0; Bacteria - 8; Metazoa - 80; Fungi - 5; Plants - 17; Viruses - 0; Other Eukaryotes - 40 (source: NCBI BLink).	33.49	6e-28		scaffold0431_1036405	64.02	0		XM_012218040.1	72.98	0		XM_021770312.1	68.36	0		XM_002311094.2	47.07	0		XM_015722896.1	59.65	0		0	-
	UniGene1807		AT3G20650.1	mRNA capping enzyme family protein	74.78	5e-129		scaffold0833_108596	88.33	5e-116		XM_012216176.1	87.61	5e-145		XM_021736267.1	85.84	5e-146		XM_002317519.2	79.65	2e-135		XM_002528356.2	84.96	3e-146		2	mRNA capping enzyme | Methyltransferase domain
	UniGene1809		AT1G71830.1	somatic embryogenesis receptor-like kinase 1	69.12	8e-174		scaffold0283_180907	67.9	3e-170		XM_012234291.1	68.51	2e-175		XM_021745805.1	68.78	1e-175		XM_002325978.2	68.78	1e-175		XM_015728517.1	68.51	2e-175		2	Protein tyrosine kinase | Protein kinase domain
	UniGene1811		ATCG01110.1	NAD(P)H dehydrogenase subunit H	90.63	0		scaffold0432_773814	86.33	0																		1	Respiratory-chain NADH dehydrogenase, 49 Kd subunit
	UniGene1812		AT1G49040.1	stomatal cytokinesis defective / SCD1 protein (SCD1)	74.88	0		scaffold0988_297999	89.34	0		XM_012237593.1	92.53	0		XM_021769587.1	88.68	0		XM_002322004.2	85.89	0		XM_015728955.1	89.9	0		3	DENN (AEX-3) domain | WD domain, G-beta repeat | uDENN domain
	UniGene1814		AT2G43430.1	glyoxalase 2-1	74.7	1e-123		scaffold0160_111471	88.71	1e-153		XM_012209822.1	91.76	2e-165		XM_021753614.1	90.32	8e-159		XM_002309751.2	88.26	5e-152		XM_015725577.1	91.09	3e-161		1	Metallo-beta-lactamase superfamily
	UniGene1817		AT4G20520.1	RNA binding;RNA-directed DNA polymerases	31.33	3e-08		scaffold1517_82271	34.31	2e-09		XM_012224204.1	37.04	3e-44		XM_021762331.1	37.21	2e-43						XM_015728667.1	32.33	3e-18		1	Reverse transcriptase (RNA-dependent DNA polymerase)
	UniGene1818		AT1G22040.1	Galactose oxidase/kelch repeat superfamily protein	62.58	0		scaffold0951_286973	78.95	0		XM_012222725.1	84.96	0		XM_021749154.1	78.74	0		XM_002302238.2	68.14	0		XM_002513820.2	74.95	0		5	Kelch motif | Kelch motif | Kelch motif | F-box domain | F-box-like
	UniGene1820											XM_012209743.1	34.25	7e-24		XM_021749942.1	32.79	1e-24						XM_015717004.1	27.1	2e-08		1	Reverse transcriptase (RNA-dependent DNA polymerase)
	UniGene1822		AT5G47010.1	RNA helicase, putative	81.57	0		scaffold0364_201789	95.52	0		XM_012219741.1	96.55	0		XM_021743125.1	97.28	0		XM_006368410.1	90.54	0		XM_002528748.2	92.52	0		6	RNA helicase (UPF2 interacting domain) | AAA domain | AAA domain | AAA domain | AAA domain | Type III restriction enzyme, res subunit
	UniGene1823		AT1G03090.2	methylcrotonyl-CoA carboxylase alpha chain, mitochondrial / 3-methylcrotonyl-CoA carboxylase 1 (MCCA)	68.14	0		scaffold0307_988294	79.15	0		XM_012236801.1	82.47	0		XM_021757033.1	76.36	0		XM_006383609.1	76.76	0		XM_015722747.1	73.38	0		4	Carbamoyl-phosphate synthase L chain, ATP binding domain | Biotin carboxylase, N-terminal domain | Biotin carboxylase C-terminal domain | D-ala D-ala ligase C-terminus
	UniGene1827		AT4G35300.1	tonoplast monosaccharide transporter2	71.4	0		scaffold0592_115204	84.44	0		XM_012217770.1	86.17	0		XM_021753082.1	82.81	0		XM_002312762.2	78.26	0		XM_015720098.1	84.39	0		2	Sugar (and other) transporter | Major Facilitator Superfamily
	UniGene1829		AT3G53090.1	ubiquitin-protein ligase 7	66.22	0		scaffold0310_13944	81.26	0		XM_012227135.1	85.9	0		XM_021763627.1	79.54	0		XM_002322867.2	77.8	0		XM_002528581.2	79.71	0		1	HECT-domain (ubiquitin-transferase)
	UniGene1830		AT1G43760.1	DNAse I-like superfamily protein	27.3	2e-22		scaffold0281_1015786	31.79	1e-20		XM_012215157.1	35.21	2e-112		XM_021746994.1	35.91	6e-115						XM_015719069.1	46.52	2e-48		1	Reverse transcriptase (RNA-dependent DNA polymerase)
	UniGene1832		AT5G53440.1	unknown protein; FUNCTIONS IN: molecular_function unknown; INVOLVED IN: biological_process unknown; LOCATED IN: cytosol; EXPRESSED IN: 25 plant structures; EXPRESSED DURING: 15 growth stages; Has 1807 Blast hits to 1807 proteins in 277 species: Archae - 0; Bacteria - 0; Metazoa - 736; Fungi - 347; Plants - 385; Viruses - 0; Other Eukaryotes - 339 (source: NCBI BLink).	39.53	2e-139		scaffold0340_757262	64.68	0		XM_012234685.1	74.39	0		XM_021778211.1	64.29	0		XM_006374044.1	58.01	0		XM_015715654.1	63.75	0		0	-
	UniGene1833							scaffold0400_392604	83.72	5e-34																		0	-
	UniGene1834		AT4G23160.1	cysteine-rich RLK (RECEPTOR-like protein kinase) 8	42.5	1e-39		scaffold0747_553118	28.9	4e-15		XM_012224875.1	35.64	9e-82		XM_021739443.1	35.36	1e-50		XM_006379939.1	37.65	4e-13		XM_015721719.1	36.01	1e-52		3	Reverse transcriptase (RNA-dependent DNA polymerase) | Integrase core domain | GAG-pre-integrase domain
	UniGene1837		AT3G24550.1	proline extensin-like receptor kinase 1	46.96	5e-89		scaffold0583_49335	38.2	5e-141		XM_012217726.1	67.61	0		XM_021755450.1	32.99	6e-111		XM_002298664.2	31.81	2e-99		XM_015718339.1	38.31	4e-146		5	NB-ARC domain | Protein kinase domain | Protein tyrosine kinase | Leucine rich repeat | AAA domain
	UniGene1839		AT1G21280.1	CONTAINS InterPro DOMAIN/s: Retrotransposon gag protein (InterPro:IPR005162); Has 707 Blast hits to 705 proteins in 25 species: Archae - 0; Bacteria - 0; Metazoa - 4; Fungi - 0; Plants - 703; Viruses - 0; Other Eukaryotes - 0 (source: NCBI BLink).	31.94	1e-23		scaffold0452_788337	40.96	6e-39		XM_012224875.1	38.23	0		XM_021765827.1	32.93	1e-97		XM_006386903.1	29.17	2e-20		XM_015719680.1	40.19	7e-90		4	Integrase core domain | Retrotransposon gag protein | gag-polypeptide of LTR copia-type | GAG-pre-integrase domain
	UniGene1842		AT4G35300.1	tonoplast monosaccharide transporter2	71.4	0		scaffold0592_115204	84.44	0		XM_012217770.1	86.17	0		XM_021753082.1	82.81	0		XM_002312762.2	78.26	0		XM_015720098.1	84.39	0		2	Sugar (and other) transporter | Major Facilitator Superfamily
	UniGene1843		AT3G08960.1	ARM repeat superfamily protein	76.79	0		scaffold0242_1137528	90.84	0		XM_012234426.1	93.91	0		XM_021767166.1	91.14	0		XM_002323561.2	76.61	0		XM_015716594.1	33.05	2e-12		1	Importin-beta N-terminal domain
	UniGene1844		AT2G43430.1	glyoxalase 2-1	73.97	9e-60		scaffold0160_111471	85.42	8e-74		XM_012209822.1	90.73	2e-84		XM_021753614.1	88.19	2e-78		XM_006380224.1	86.01	1e-74		XM_015725577.1	89.51	9e-80		1	Metallo-beta-lactamase superfamily
	UniGene1846		AT1G21280.1	CONTAINS InterPro DOMAIN/s: Retrotransposon gag protein (InterPro:IPR005162); Has 707 Blast hits to 705 proteins in 25 species: Archae - 0; Bacteria - 0; Metazoa - 4; Fungi - 0; Plants - 703; Viruses - 0; Other Eukaryotes - 0 (source: NCBI BLink).	31.94	8e-24		scaffold0452_788337	40.96	6e-39		XM_012224875.1	40.5	0		XM_021765827.1	32.93	1e-97		XM_006386903.1	29.17	2e-20		XM_015719680.1	39.95	3e-89		4	Integrase core domain | Retrotransposon gag protein | gag-polypeptide of LTR copia-type | GAG-pre-integrase domain
	UniGene1847		AT3G51550.1	Malectin/receptor-like protein kinase family protein	45.84	0		scaffold0670_584450	59.83	0		XM_012229453.1	69.59	0		XM_021748331.1	61.78	0		XM_002323052.2	45.89	0		XM_002534283.2	58.15	0		4	Protein tyrosine kinase | Carbohydrate-binding protein of the ER | Protein kinase domain | Di-glucose binding within endoplasmic reticulum
	UniGene1848		AT3G08960.1	ARM repeat superfamily protein	76.97	0		scaffold0242_1137528	90.44	0		XM_012234426.1	93.91	0		XM_021767166.1	90.74	0		XM_002323561.2	76.51	0		XM_015716594.1	33.05	2e-12		1	Importin-beta N-terminal domain
	UniGene1850		AT1G77290.1	Glutathione S-transferase family protein	69.31	5e-93		scaffold0073_65353	84.66	8e-121		XM_012222935.1	88.36	2e-123		XM_021742707.1	84.66	2e-120		XM_006383529.1	78.31	4e-111		XM_015719859.1	86.17	8e-122		3	Glutathione S-transferase, C-terminal domain | Glutathione S-transferase, C-terminal domain | Glutathione S-transferase, C-terminal domain
	UniGene1852		AT3G61780.1	embryo defective 1703	46.4	0		scaffold0447_293204	64.54	0		XM_012227816.1	74.58	0		XM_021756126.1	66.64	0		XM_002320830.2	57.84	0		XM_002523297.2	62.85	0		0	-
	UniGene1853		AT1G70070.1	DEAD/DEAH box helicase, putative	71.01	0		scaffold1244_90715	84.8	0		XM_012236620.1	89.28	0		XM_021757798.1	85.19	0		XM_002315667.2	83.72	0		XM_002520151.2	86.06	0		4	DSHCT (NUC185) domain | DEAD/DEAH box helicase | Type III restriction enzyme, res subunit | Helicase conserved C-terminal domain
	UniGene1856		AT1G43760.1	DNAse I-like superfamily protein	25.9	1e-20		scaffold0465_26027	33.08	2e-16		XM_012215157.1	31.2	6e-65		XM_021765743.1	29.55	1e-60						XM_015723980.1	26.69	5e-19		1	Reverse transcriptase (RNA-dependent DNA polymerase)
	UniGene1857		AT4G23160.1	cysteine-rich RLK (RECEPTOR-like protein kinase) 8	39	1e-101		scaffold0140_1047848	72.56	3e-81		XM_012210068.1	41.39	2e-120		XM_021746344.1	39.92	8e-121		XM_006372859.1	47.77	4e-38		XM_015721462.1	42.46	1e-109		1	Reverse transcriptase (RNA-dependent DNA polymerase)
	UniGene1858		AT5G50580.2	SUMO-activating enzyme 1B	73.19	8e-161		scaffold0105_1836085	77.31	7e-171		XM_012235277.1	89.91	0		XM_021760751.1	83.44	0		XM_002321677.2	83.69	0		XM_015726735.1	83.49	0		1	ThiF family
	UniGene1859		AT2G38010.2	Neutral/alkaline non-lysosomal ceramidase	57.96	0		scaffold0198_612922	84.93	0		XM_012218489.1	86.87	0		XM_021756806.1	85.85	0		XM_002300630.2	78.95	0		XM_002510589.2	85.93	0		2	Neutral/alkaline non-lysosomal ceramidase, N-terminal | Neutral/alkaline non-lysosomal ceramidase, C-terminal
	UniGene1860		AT3G14470.1	NB-ARC domain-containing disease resistance protein	35.16	1e-151		scaffold3626_4825	77.2	0		XM_012212711.1	84.91	0		XM_021762403.1	47.65	0		XM_006389534.1	44.41	0		XM_002525411.2	43.15	0		2	NB-ARC domain | Leucine rich repeat
	UniGene1861		AT5G23280.1	TCP family transcription factor	64.29	3e-63		scaffold0066_311285	87.54	5e-110		XM_012215404.1	92.42	7e-112		XM_021772990.1	89.49	3e-95		XM_006382882.1	78.11	2e-85		XM_002528833.2	68.72	4e-64		1	TCP family transcription factor
	UniGene1862		ATMG00860.1	DNA/RNA polymerases superfamily protein	35.71	4e-11		scaffold0658_48493	53.38	3e-116		XM_012237328.1	48.73	0		XM_021771199.1	57.65	0		XM_006369935.1	30.83	2e-08		XM_015717203.1	55.46	0		2	Reverse transcriptase (RNA-dependent DNA polymerase) | Retrotransposon gag protein
	UniGene1863		AT1G21280.1	CONTAINS InterPro DOMAIN/s: Retrotransposon gag protein (InterPro:IPR005162); Has 707 Blast hits to 705 proteins in 25 species: Archae - 0; Bacteria - 0; Metazoa - 4; Fungi - 0; Plants - 703; Viruses - 0; Other Eukaryotes - 0 (source: NCBI BLink).	29.32	2e-18		scaffold0452_788337	40.47	3e-43		XM_012224875.1	37.93	1e-97		XM_021769298.1	33.79	8e-80		XM_006386903.1	23.11	7e-15		XM_015719680.1	38.35	2e-94		1	Retrotransposon gag protein
	UniGene1864		AT3G29750.1	Eukaryotic aspartyl protease family protein	29.86	3e-11		scaffold0134_977205	49.69	1e-45		XM_012214816.1	52.63	3e-121		XM_021772696.1	55.43	2e-160		XM_006369935.1	55.04	2e-42		XM_015726622.1	38.51	7e-96		2	Reverse transcriptase (RNA-dependent DNA polymerase) | Retroviral aspartyl protease
	UniGene1865		AT3G04490.1	unknown protein; BEST Arabidopsis thaliana protein match is: unknown protein (TAIR:AT4G38092.1); Has 75 Blast hits to 64 proteins in 20 species: Archae - 0; Bacteria - 0; Metazoa - 36; Fungi - 0; Plants - 22; Viruses - 0; Other Eukaryotes - 17 (source: NCBI BLink).	68.99	0		scaffold0388_715978	87.36	0		XM_012233941.1	91.56	0		XM_021768693.1	88.8	0		XM_002325737.2	78.78	0		XM_015721061.1	85.09	0		1	CRM1 C terminal
	UniGene1866		AT3G13690.1	Protein kinase protein with adenine nucleotide alpha hydrolases-like domain	51.47	7e-110		scaffold1265_140715	71.31	0		XM_012210730.1	77.46	0		XM_021749459.1	73.75	0		XM_006385287.1	51.79	2e-110		XM_015719865.1	70.02	0		2	Protein kinase domain | Protein tyrosine kinase
	UniGene1869		AT3G13690.1	Protein kinase protein with adenine nucleotide alpha hydrolases-like domain	51.47	7e-110		scaffold1265_140715	71.31	0		XM_012210730.1	77.46	0		XM_021749459.1	73.75	0		XM_006385287.1	51.79	2e-110		XM_015719865.1	70.02	0		2	Protein kinase domain | Protein tyrosine kinase
	UniGene1870		AT4G02510.1	translocon at the outer envelope membrane of chloroplasts 159	56.88	1e-108		scaffold0625_643513	47.63	0		XM_012228551.1	58.39	0		XM_021739577.1	48.51	0		XM_006380063.1	59.65	0		XM_002516876.2	46.53	0		4	Translocase of chloroplast 159/132, membrane anchor domain | AIG1 family | 50S ribosome-binding GTPase | Ferrous iron transport protein B
	UniGene1871		AT5G53440.1	unknown protein; FUNCTIONS IN: molecular_function unknown; INVOLVED IN: biological_process unknown; LOCATED IN: cytosol; EXPRESSED IN: 25 plant structures; EXPRESSED DURING: 15 growth stages; Has 1807 Blast hits to 1807 proteins in 277 species: Archae - 0; Bacteria - 0; Metazoa - 736; Fungi - 347; Plants - 385; Viruses - 0; Other Eukaryotes - 339 (source: NCBI BLink).	39.53	2e-141		scaffold0340_757262	65.05	0		XM_012234685.1	74.51	0		XM_021778211.1	64.65	0		XM_006374044.1	58.01	0		XM_015715654.1	63.99	0		0	-
	UniGene1873		AT2G39800.1	delta1-pyrroline-5-carboxylate synthase 1	79.16	0		scaffold1151_31098	87.96	0		XM_012233139.1	90.14	0		XM_021762678.1	87.82	0		XM_002315166.2	85.26	0		XM_002524184.2	87.82	0		2	Amino acid kinase family | Aldehyde dehydrogenase family
	UniGene1874		AT2G21280.1	NAD(P)-binding Rossmann-fold superfamily protein	82.28	3e-98		scaffold2054_30359	93.04	5e-108		XM_012229045.1	93.67	3e-109		XM_021755099.1	89.87	2e-105		XM_002313720.2	91.14	5e-106		XM_015715202.1	91.72	4e-105		1	Domain of unknown function (DUF1731)
	UniGene1875		ATMG00860.1	DNA/RNA polymerases superfamily protein	48.48	6e-39		scaffold3803_6841	57.21	5e-79		XM_012224229.1	39.68	1e-118		XM_021776153.1	71.32	0		XM_006369935.1	57.38	3e-31		XM_015726622.1	40.76	7e-174		7	Reverse transcriptase (RNA-dependent DNA polymerase) | Integrase core domain | Retrotransposon gag protein | Chromo (CHRromatin Organisation MOdifier) domain | Retroviral aspartyl protease | gag-polyprotein putative aspartyl protease | Aspartyl protease
	UniGene1876		AT5G49150.1	gamete expressed 2	48.73	2e-83		scaffold1145_152588	74.18	3e-92		XM_012210990.1	68.86	0		XM_021753651.1	64.94	0		XM_002310415.2	57.87	3e-153		XM_015725718.1	67.89	2e-164		1	Filamin/ABP280 repeat
	UniGene1877							scaffold0905_275907	29.01	2e-34		XM_012217675.1	40.83	7e-47		XM_021739507.1	49.27	8e-59						XM_015722651.1	51.15	3e-49		2	Integrase core domain | Chromo (CHRromatin Organisation MOdifier) domain
	UniGene1878		AT4G29750.1	CRS1 / YhbY (CRM) domain-containing protein	61.41	0		scaffold0104_2172657	67.36	0		XM_012222135.1	71.9	0		XM_021741710.1	65.75	0		XM_002309181.2	56.84	0		XM_002514074.2	64.63	0		1	CRS1 / YhbY (CRM) domain
	UniGene1880		ATCG00040.1	maturase K	62.67	0		scaffold0404_547470	75.42	0																		2	MatK/TrnK amino terminal region | Type II intron maturase
	UniGene1881		AT5G63120.2	P-loop containing nucleoside triphosphate hydrolases superfamily protein	80.59	1e-139		scaffold0002_5057341	90.25	8e-156		XM_012224599.1	90.34	3e-156		XM_021759905.1	90.76	5e-158		XM_002318629.2	86.38	2e-150		XM_015715463.1	88.41	4e-151		1	DEAD/DEAH box helicase
	UniGene1882							scaffold0592_476577	44	4e-13		XM_012225441.1	57.58	8e-25		XM_021739227.1	42.22	8e-07						XM_015721928.1	38.71	3e-06		0	-
	UniGene1883		AT5G47010.1	RNA helicase, putative	81.57	0		scaffold0364_201789	95.67	0		XM_012219741.1	96.39	0		XM_021743125.1	97.28	0		XM_006368410.1	90.54	0		XM_002528748.2	92.52	0		6	RNA helicase (UPF2 interacting domain) | AAA domain | AAA domain | AAA domain | AAA domain | Type III restriction enzyme, res subunit
	UniGene1884		AT1G49040.1	stomatal cytokinesis defective / SCD1 protein (SCD1)	74.97	0		scaffold0988_297999	89.7	0		XM_012237593.1	93.61	0		XM_021769587.1	88.86	0		XM_002317900.2	86.51	0		XM_015728955.1	89.58	0		1	WD domain, G-beta repeat
	UniGene1886		AT3G14470.1	NB-ARC domain-containing disease resistance protein	39.13	0		scaffold0142_582128	72	0		XM_012217834.1	81.63	0		XM_021762786.1	72.1	0		XM_002300400.2	52.85	0		XM_002526733.2	67.01	0		2	NB-ARC domain | Leucine rich repeat
	UniGene1887		AT1G27752.1	Ubiquitin system component Cue protein	59.81	0		scaffold1724_9188	75.79	0		XM_012212842.1	77.01	0		XM_021757273.1	73.91	0		XM_002320656.2	71.35	0		XM_015719224.1	71.45	0		1	CUE domain
	UniGene1888		AT1G80010.1	FAR1-related sequence 8	58.87	0		scaffold0440_986594	31.91	3e-32		XM_012217749.1	85.54	0		XM_021766988.1	79.76	0		XM_006385234.1	73.53	0		XM_015718276.1	80.16	0		3	MULE transposase domain | FAR1 DNA-binding domain | Transposase, Mutator family
	UniGene1889		AT3G10690.1	DNA GYRASE A	83.48	4e-123		scaffold0453_733325	83.18	3e-171		XM_012213103.1	83.79	5e-171		XM_021769863.1	85	1e-158		XM_002315366.2	68.51	3e-140		XM_015723652.1	88.06	5e-155		1	DNA gyrase/topoisomerase IV, subunit A
	UniGene1892		AT5G63120.2	P-loop containing nucleoside triphosphate hydrolases superfamily protein	80.59	1e-139		scaffold0002_5057341	90.25	8e-156		XM_012224599.1	90.34	3e-156		XM_021759905.1	90.76	5e-158		XM_002318629.2	86.38	2e-150		XM_015715463.1	88.41	4e-151		1	DEAD/DEAH box helicase
	UniGene1893		AT5G46860.1	Syntaxin/t-SNARE family protein	79.58	7e-77		scaffold0097_1578079	91.55	3e-89		XM_012225661.1	92.25	1e-90		XM_021742515.1	92.96	7e-92		XM_006368305.1	91.55	3e-91		XM_002527599.2	88.73	4e-87		1	Syntaxin-like protein
	UniGene1894		AT4G12780.1	Chaperone DnaJ-domain superfamily protein	81.46	5e-84		scaffold2183_3891	65.16	6e-170		XM_012228813.1	75	0		XM_021774040.1	62.98	6e-154		XM_006375529.1	54.34	6e-129		XM_002524528.2	57.72	4e-136		0	-
	UniGene1895		AT4G29090.1	Ribonuclease H-like superfamily protein	30.6	4e-62		scaffold0486_639205	48.7	6e-81		XM_012215157.1	52.85	0		XM_021747157.1	49.53	0						XM_015719069.1	40.27	2e-48		3	Reverse transcriptase (RNA-dependent DNA polymerase) | Reverse transcriptase-like | zinc-binding in reverse transcriptase
	UniGene1896		AT1G24560.1	unknown protein; BEST Arabidopsis thaliana protein match is: unknown protein (TAIR:AT3G49055.1); Has 71940 Blast hits to 38124 proteins in 2481 species: Archae - 1358; Bacteria - 12126; Metazoa - 32861; Fungi - 6786; Plants - 4024; Viruses - 195; Other Eukaryotes - 14590 (source: NCBI BLink).	63.13	0		scaffold0890_126427	85.57	0		XM_012230112.1	89.4	0		XM_021774752.1	83.8	0		XM_002311717.2	78.6	0		XM_002515016.2	80.71	0		0	-
	UniGene1898		AT1G55540.2	Nuclear pore complex protein	42.68	1e-99		scaffold0592_476577	57.78	0		XM_012225441.1	66.67	0		XM_021739227.1	55.54	0		XM_002303941.2	51.1	3e-175		XM_015721928.1	55.5	0		0	-
	UniGene1899		AT5G51660.1	cleavage and polyadenylation specificity factor 160	71.43	0		scaffold0441_152938	86.84	0		XM_012234998.1	91.12	0		XM_021759978.1	85.6	0		XM_002318426.2	79.78	0		XM_015724871.1	83.36	0		1	Mono-functional DNA-alkylating methyl methanesulfonate N-term
	UniGene1900		AT4G30100.1	P-loop containing nucleoside triphosphate hydrolases superfamily protein	69.8	0		scaffold0105_1708357	88.27	0		XM_012237357.1	90.61	0		XM_021750240.1	86.94	0		XM_002306548.2	85.2	0		XM_015716016.1	87.92	0		2	AAA domain | AAA domain
	UniGene1903		AT1G32120.1	FUNCTIONS IN: molecular_function unknown; INVOLVED IN: biological_process unknown; LOCATED IN: membrane; EXPRESSED IN: 14 plant structures; EXPRESSED DURING: 4 anthesis, C globular stage, F mature embryo stage, petal differentiation and expansion stage, E expanded cotyledon stage; CONTAINS InterPro DOMAIN/s: Aminotransferase-like, plant mobile domain (InterPro:IPR019557), Protein of unknown funct…	73.17	8e-53		scaffold0793_237293	80.75	7e-61		XM_012219697.1	84.71	5e-64		XM_021743966.1	80.12	4e-64		XM_006368249.1	74.84	6e-59		XM_015719648.1	81.37	5e-61		1	Family of unknown function (DUF716)
	UniGene1904		AT1G43760.1	DNAse I-like superfamily protein	29.13	5e-39		scaffold0911_234125	39.69	8e-55		XM_012234294.1	34.15	4e-103		XM_021752083.1	31.69	2e-89		XM_006388049.1	24.5	9e-07		XM_015723980.1	35.74	2e-49		2	Reverse transcriptase (RNA-dependent DNA polymerase) | Endonuclease/Exonuclease/phosphatase family
	UniGene1908		AT3G51550.1	Malectin/receptor-like protein kinase family protein	45.84	0		scaffold0670_584450	59.71	0		XM_012229453.1	69.47	0		XM_021748331.1	61.66	0		XM_002323052.2	45.89	0		XM_002534283.2	58	0		4	Protein tyrosine kinase | Carbohydrate-binding protein of the ER | Protein kinase domain | Di-glucose binding within endoplasmic reticulum
	UniGene1909		AT2G32800.1	protein kinase family protein	60.44	0		scaffold0745_385888	81.56	0		XM_012215756.1	85.83	0		XM_021737830.1	81.56	0		XM_002323947.2	75	0		XM_002518056.2	80.29	0		2	Protein kinase domain | Protein tyrosine kinase
	UniGene1913		AT3G51550.1	Malectin/receptor-like protein kinase family protein	45.84	0		scaffold0670_584450	59.71	0		XM_012229453.1	69.47	0		XM_021748331.1	61.66	0		XM_002323052.2	45.89	0		XM_002534283.2	58	0		4	Protein tyrosine kinase | Carbohydrate-binding protein of the ER | Protein kinase domain | Di-glucose binding within endoplasmic reticulum
	UniGene1914		AT4G34830.1	Pentatricopeptide repeat (PPR) superfamily protein	50.4	0		scaffold0369_18074	69.85	0		XM_012229009.1	80.31	0		XM_021747299.1	69.47	0		XM_002306127.2	61.68	0		XM_002534002.2	68.5	0		5	PPR repeat family | PPR repeat | Pentatricopeptide repeat domain | Pentacotripeptide-repeat region of PROPR | PPR repeat
	UniGene1915		AT3G46920.1	Protein kinase superfamily protein with octicosapeptide/Phox/Bem1p domain	46.74	9e-123		scaffold0700_558828	57.98	0		XM_012225712.1	63.61	0		XM_021736054.1	56.69	0		XM_002308340.2	52.53	0		XM_015721975.1	57.7	0		3	Protein tyrosine kinase | Protein kinase domain | PB1 domain
	UniGene1918		AT1G71830.1	somatic embryogenesis receptor-like kinase 1	59.51	2e-140		scaffold0091_84893	65.12	1e-168		XM_012234291.1	60.49	1e-143		XM_021739834.1	64.08	1e-169		XM_002325978.2	63.02	1e-143		XM_015718012.1	66.18	3e-177		2	Protein tyrosine kinase | Protein kinase domain
	UniGene1920		AT1G34070.1	CONTAINS InterPro DOMAIN/s: Retrotransposon gag protein (InterPro:IPR005162); BEST Arabidopsis thaliana protein match is: unknown protein (TAIR:AT5G48050.1); Has 648 Blast hits to 647 proteins in 29 species: Archae - 0; Bacteria - 0; Metazoa - 16; Fungi - 25; Plants - 607; Viruses - 0; Other Eukaryotes - 0 (source: NCBI BLink).	29.41	4e-06		scaffold0087_2341611	40.15	4e-20		XM_012210538.1	68.09	3e-176		XM_021776184.1	62.89	2e-158		XM_006379638.1	45.38	3e-20		XM_015728365.1	37.37	2e-49		1	gag-polypeptide of LTR copia-type
	UniGene1921		AT3G13690.1	Protein kinase protein with adenine nucleotide alpha hydrolases-like domain	51.47	8e-110		scaffold1265_140715	70.97	0		XM_012210730.1	77.13	0		XM_021749459.1	73.41	0		XM_006385287.1	51.79	2e-110		XM_015719865.1	69.85	0		2	Protein kinase domain | Protein tyrosine kinase
	UniGene1924		AT4G17090.1	chloroplast beta-amylase	72.63	0		scaffold0479_126336	86.97	0		XM_012219966.1	88.1	0		XM_021738742.1	85.53	0		XM_006385327.1	83.15	0		XM_002517467.2	84.98	0		1	Glycosyl hydrolase family 14
	UniGene1925		AT1G77680.1	Ribonuclease II/R family protein	55.15	0		scaffold0124_1502463	75.16	0		XM_012222799.1	79.95	0		XM_021745806.1	72.1	0		XM_006386316.1	68.59	0		XM_015716062.1	69.65	0		1	RNB domain
	UniGene1926		AT3G54460.1	SNF2 domain-containing protein / helicase domain-containing protein / F-box family protein	58.01	0		scaffold0372_282951	76.18	0		XM_012213261.1	83.22	0		XM_021754553.1	74.54	0		XM_002303888.2	67.03	0		XM_015715335.1	75.04	0		3	SNF2 family N-terminal domain | CW-type Zinc Finger | Helicase conserved C-terminal domain
	UniGene1928		AT4G12560.1	F-box and associated interaction domains-containing protein	26.16	6e-17		scaffold1957_13363	70.07	0		XM_012224337.1	75	0		XM_021744643.1	70.97	0		XM_006376067.1	59.33	1e-171		XM_002521726.2	69.34	0		1	F-box domain
	UniGene1929		AT3G13690.1	Protein kinase protein with adenine nucleotide alpha hydrolases-like domain	51.47	8e-110		scaffold1265_140715	70.97	0		XM_012210730.1	77.13	0		XM_021749459.1	73.41	0		XM_006385287.1	51.79	2e-110		XM_015719865.1	69.85	0		2	Protein kinase domain | Protein tyrosine kinase
	UniGene1930		AT1G20720.1	RAD3-like DNA-binding helicase protein	56.01	0		scaffold0073_2016066	71.8	0		XM_012218467.1	77.56	0		XM_021745770.1	78.14	0		XM_002300601.2	63.85	0		XM_015720476.1	71.33	0		2	Helicase C-terminal domain | DEAD
	UniGene1931		AT2G37310.1	Pentatricopeptide repeat (PPR) superfamily protein	56.43	0		scaffold0086_1323750	69.76	0		XM_012226849.1	75.19	0		XM_021767698.1	69	0		XM_002308460.1	61.7	0		XM_002525165.2	71.76	0		5	PPR repeat | PPR repeat family | PPR repeat | Pentatricopeptide repeat domain | Pentacotripeptide-repeat region of PROPR
	UniGene1932		AT3G14270.1	phosphatidylinositol-4-phosphate 5-kinase family protein	63.44	0		scaffold0677_569189	80.23	0		XM_012213410.1	83.73	0		XM_021772858.1	79.81	0		XM_002303295.2	74	0		XM_002532905.2	79.45	0		2	Phosphatidylinositol-4-phosphate 5-Kinase | TCP-1/cpn60 chaperonin family
	UniGene1933		AT4G24940.1	SUMO-activating enzyme 1A	74.45	6e-166		scaffold0105_1836085	77.91	1e-174		XM_012235277.1	90.97	0		XM_021760751.1	83.33	0		XM_002321677.2	84.64	0		XM_015726735.1	84.52	0		1	ThiF family
	UniGene1934		AT2G25010.1	Aminotransferase-like, plant mobile domain family protein	25.79	1e-11						XM_012219270.1	55.22	2e-119		XM_021747124.1	26.11	3e-09		XM_002320474.2	24.75	9e-09		XM_015719953.1	23.57	5e-09		1	Plant mobile domain
	UniGene1935		AT3G29750.1	Eukaryotic aspartyl protease family protein	36.36	9e-12		scaffold0134_977205	41.57	4e-58		XM_012214816.1	60.73	0		XM_021772696.1	41.19	0		XM_006369935.1	56.15	2e-35		XM_015726622.1	32.15	9e-66		4	Reverse transcriptase (RNA-dependent DNA polymerase) | Retroviral aspartyl protease | Aspartyl protease | gag-polyprotein putative aspartyl protease
	UniGene1937		AT2G23360.1	Plant protein of unknown function (DUF869)	37.96	6e-76		scaffold0231_485130	62.18	0		XM_012232106.1	73.85	0		XM_021762628.1	63.57	0		XM_002313825.2	56.89	0		XM_002518682.2	59.18	0		2	Filament-like plant protein, long coiled-coil | Growth-arrest specific micro-tubule binding
	UniGene1938		AT3G17740.1	unknown protein; FUNCTIONS IN: molecular_function unknown; INVOLVED IN: biological_process unknown; LOCATED IN: cellular_component unknown; EXPRESSED IN: 23 plant structures; EXPRESSED DURING: 13 growth stages; CONTAINS InterPro DOMAIN/s: Protein of unknown function DUF1740 (InterPro:IPR013633); BEST Arabidopsis thaliana protein match is: unknown protein (TAIR:AT3G17712.1); Has 409 Blast hits to …	53.33	0		scaffold1532_81264	73.49	0		XM_012219649.1	79.48	0		XM_021759076.1	71.51	0		XM_006374159.1	66.02	0		XM_015724491.1	68.08	0		1	NRDE-2, necessary for RNA interference
	UniGene1939		AT4G14850.1	Pentatricopeptide repeat (PPR) superfamily protein	64.35	0		scaffold0463_292726	82.95	0		XM_012214254.1	87.75	0		XM_021738146.1	82.33	0		XM_002314658.2	76.97	0		XM_015717999.1	80.16	0		5	PPR repeat family | PPR repeat | DYW family of nucleic acid deaminases | Pentatricopeptide repeat domain | PPR repeat
	UniGene1941		AT4G14850.1	Pentatricopeptide repeat (PPR) superfamily protein	64.66	0		scaffold0463_292726	83.41	0		XM_012214254.1	88.22	0		XM_021738146.1	82.79	0		XM_002314658.2	77.31	0		XM_015717999.1	80.62	0		5	PPR repeat family | PPR repeat | DYW family of nucleic acid deaminases | Pentatricopeptide repeat domain | PPR repeat
	UniGene1942		AT2G16880.1	Pentatricopeptide repeat (PPR) superfamily protein	49.46	0		scaffold0307_483806	77.65	0		XM_012218461.1	82.07	0		XM_021770230.1	76.47	0		XM_002315242.2	64.99	0		XM_002523849.2	73.73	0		5	PPR repeat family | PPR repeat | PPR repeat | Pentatricopeptide repeat domain | Pentacotripeptide-repeat region of PROPR
	UniGene1944		AT3G46530.1	NB-ARC domain-containing disease resistance protein	28.31	9e-50		scaffold0290_295831	47.99	0		XM_012216599.1	53.56	0		XM_021772162.1	34.28	7e-121		XM_006380246.1	42.21	6e-167		XM_015717577.1	48.51	0		3	NB-ARC domain | Leucine rich repeat | AAA ATPase domain
	UniGene1945		AT4G12780.1	Chaperone DnaJ-domain superfamily protein	81.46	5e-84		scaffold2183_3891	65.16	6e-170		XM_012228813.1	75	0		XM_021774040.1	62.98	6e-154		XM_006375529.1	54.34	6e-129		XM_002524528.2	57.72	4e-136		0	-
	UniGene1946		AT2G39910.1	ARM repeat superfamily protein	58.85	4e-144		scaffold0957_67047	77.94	0		XM_012232650.1	85.4	0		XM_021769612.1	76.96	0		XM_002312102.2	70.12	0		XM_002530363.2	76.72	0		0	-
	UniGene1948		AT1G64260.1	MuDR family transposase	21.08	9e-16		scaffold0260_36176	31.03	3e-59		XM_012211745.1	52.33	8e-107		XM_021768170.1	31.36	2e-70		XM_002319612.2	32.3	2e-67		XM_015721623.1	36.39	6e-87		3	MULE transposase domain | Transposase, Mutator family | SWIM zinc finger
	UniGene1950		AT2G46240.1	BCL-2-associated athanogene 6	29.24	5e-37		scaffold0357_623033	53.17	7e-100		XM_012227892.1	57.9	0		XM_021756672.1	43.5	0		XM_002301351.2	40.99	2e-164		XM_002511896.2	48.99	0		1	BAG domain
	UniGene1951		AT4G27220.1	NB-ARC domain-containing disease resistance protein	27.95	4e-51		scaffold0061_1658317	42.58	0		XM_012234071.1	35.28	4e-120		XM_021762665.1	42.34	0		XM_006382613.1	36.36	8e-142		XM_015721478.1	40.17	6e-161		1	NB-ARC domain
	UniGene1952		AT4G23160.1	cysteine-rich RLK (RECEPTOR-like protein kinase) 8	39	1e-101		scaffold0140_1047848	72.56	4e-81		XM_012210068.1	41.19	1e-119		XM_021746344.1	39.92	3e-120		XM_006372859.1	47.77	6e-38		XM_015721462.1	42.86	8e-110		1	Reverse transcriptase (RNA-dependent DNA polymerase)
	UniGene1953		AT3G04490.1	unknown protein; BEST Arabidopsis thaliana protein match is: unknown protein (TAIR:AT4G38092.1); Has 75 Blast hits to 64 proteins in 20 species: Archae - 0; Bacteria - 0; Metazoa - 36; Fungi - 0; Plants - 22; Viruses - 0; Other Eukaryotes - 17 (source: NCBI BLink).	68.91	0		scaffold0388_715978	87.26	0		XM_012233941.1	91.8	0		XM_021768693.1	88.71	0		XM_002325737.2	78.17	0		XM_015721061.1	84.95	0		1	CRM1 C terminal
	UniGene1954		AT1G15240.2	Phox-associated domain;Phox-like;Sorting nexin, C-terminal	51.92	0		scaffold1286_35863	76.11	0		XM_012217962.1	79.57	0		XM_021772456.1	75.57	0		XM_006369123.1	69.37	0		XM_015717369.1	75.52	0		3	PXA domain | Sorting nexin C terminal | PX domain
	UniGene1955		AT4G23160.1	cysteine-rich RLK (RECEPTOR-like protein kinase) 8	37.57	1e-82		scaffold0196_60992	50.33	6e-47		XM_012210068.1	44.11	3e-103		XM_021746970.1	41.27	4e-98		XM_006372859.1	57.5	6e-38		XM_015721179.1	46.86	4e-111		1	Reverse transcriptase (RNA-dependent DNA polymerase)
	UniGene1957		AT1G27120.1	Galactosyltransferase family protein	63.37	0		scaffold0397_260815	75.37	0		XM_012236591.1	81.93	0		XM_021758084.1	76.51	0		XM_002315660.2	72.84	0		XM_002520124.2	72.63	0		2	Galactoside-binding lectin | Galactosyltransferase
	UniGene1959		AT3G46920.1	Protein kinase superfamily protein with octicosapeptide/Phox/Bem1p domain	46.74	1e-122		scaffold0700_558828	58.54	0		XM_012225712.1	63.91	0		XM_021736054.1	57.06	0		XM_002308340.2	52.46	0		XM_015721975.1	58.35	0		3	Protein tyrosine kinase | Protein kinase domain | PB1 domain
	UniGene1961		AT1G74120.1	Mitochondrial transcription termination factor family protein	57	5e-167		scaffold1411_69582	76.27	0		XM_012217871.1	23.37	2e-14		XM_021778368.1	75.88	0		XM_002324736.2	70.84	0		XM_015716523.1	74.28	0		1	mTERF
	UniGene1962		AT2G37440.1	DNAse I-like superfamily protein	48.29	3e-107		scaffold1297_8580	83.29	0		XM_012227112.1	86.99	0		XM_021744108.1	83.05	0		XM_002323984.2	78.36	0		XM_015718127.1	83.94	0		1	Endonuclease/Exonuclease/phosphatase family
	UniGene1963							scaffold0374_949349	33.12	3e-13		XM_012224875.1	31.64	7e-75		XM_021739443.1	27.23	1e-40						XM_015721719.1	36.47	2e-45		1	Integrase core domain
	UniGene1965		AT4G17330.1	G2484-1 protein	40.45	1e-64		scaffold0336_950999	60.03	0		XM_012214604.1	71.63	0		XM_021775985.1	56.87	0		XM_006368955.1	48.51	0		XM_015726282.1	54.33	0		0	-
	UniGene1968		AT5G57940.1	cyclic nucleotide gated channel 5	69.39	6e-172		scaffold1719_42202	81.7	0		XM_012216123.1	87.79	0		XM_021759939.1	80.15	0		XM_002325093.2	74.94	0		XM_002529339.2	81.79	0		1	Ion transport protein
	UniGene1970		AT2G37310.1	Pentatricopeptide repeat (PPR) superfamily protein	55.81	0		scaffold0086_1323750	68.39	0		XM_012226849.1	74.12	0		XM_021767698.1	67.78	0		XM_002308460.1	62.03	0		XM_002525165.2	70.53	0		5	PPR repeat | PPR repeat family | PPR repeat | Pentatricopeptide repeat domain | Pentacotripeptide-repeat region of PROPR
	UniGene1971		AT3G10390.1	Flavin containing amine oxidoreductase family protein	73.65	0		scaffold0032_1241382	86.45	0		XM_012225572.1	87.11	0		XM_021769765.1	81.99	0		XM_002315288.2	76.94	0		XM_015725637.1	81.46	0		10	Flavin containing amine oxidoreductase | SWIRM domain | NAD(P)-binding Rossmann-like domain | Pyridine nucleotide-disulphide oxidoreductase | FAD dependent oxidoreductase | FAD binding domain | Thi4 family | Alanine dehydrogenase/PNT, C-terminal domain | HI0933-like protein | Glucose inhibited division protein A
	UniGene1973		AT1G43760.1	DNAse I-like superfamily protein	25.73	1e-24		scaffold0465_2337	45.77	2e-32		XM_012215157.1	30.16	6e-84		XM_021744991.1	32.66	2e-91		XM_002309426.2	50.6	5e-15		XM_015719069.1	35.24	5e-31		1	Reverse transcriptase (RNA-dependent DNA polymerase)
	UniGene1975		AT3G53830.1	Regulator of chromosome condensation (RCC1) family protein	64.03	2e-59		scaffold0573_63856	77.7	8e-76		XM_012232620.1	82.73	2e-78		XM_021763487.1	74.82	5e-73		XM_002322882.2	69.34	2e-65		XM_002533649.2	72.66	4e-70		2	Regulator of chromosome condensation (RCC1) repeat | Regulator of chromosome condensation (RCC1) repeat
	UniGene1976		AT4G34260.1	1,2-alpha-L-fucosidases	64.45	0		scaffold0187_936991	78.26	0		XM_012237647.1	88.33	0		XM_021770783.1	76.46	0		XM_002313121.2	71.82	0		XM_015724377.1	75.19	0		0	-
	UniGene1980		AT2G24960.1	unknown protein; BEST Arabidopsis thaliana protein match is: unknown protein (TAIR:AT4G02210.2); Has 1453 Blast hits to 509 proteins in 26 species: Archae - 0; Bacteria - 0; Metazoa - 1; Fungi - 39; Plants - 1363; Viruses - 0; Other Eukaryotes - 50 (source: NCBI BLink).	42.83	4e-111		scaffold0374_1117952	71.25	0		XM_012233705.1	77.17	0		XM_021764192.1	68.55	0		XM_002309647.2	47.41	3e-139		XM_015715154.1	67.88	0		1	Myb/SANT-like DNA-binding domain
	UniGene1983		AT1G05230.1	homeodomain GLABROUS 2	79.16	0		scaffold1158_47067	92.03	0		XM_012230954.1	94.79	0		XM_021775157.1	90.51	0		XM_002320422.2	88.95	0		XM_015722391.1	91.5	0		2	START domain | Homeobox domain
	UniGene1984		AT5G56240.2	INVOLVED IN: biological_process unknown; EXPRESSED IN: 22 plant structures; EXPRESSED DURING: 13 growth stages; BEST Arabidopsis thaliana protein match is: hapless 8 (TAIR:AT5G56250.1).	38.46	5e-50		scaffold1211_32677	64.62	0		XM_012226454.1	77.15	0		XM_021758014.1	67.69	0		XM_006377948.1	55.92	0		XM_015726951.1	62.97	0		0	-
	UniGene1987		AT4G17330.1	G2484-1 protein	40.45	8e-65		scaffold0336_950999	60.22	0		XM_012214604.1	72.01	0		XM_021775985.1	57.35	0		XM_006368955.1	48.81	0		XM_015726282.1	54.57	0		0	-
	UniGene1989		AT1G06650.2	2-oxoglutarate (2OG) and Fe(II)-dependent oxygenase superfamily protein	44.44	3e-99		scaffold0429_498737	70.79	4e-173		XM_012216903.1	77.59	0		XM_021740239.1	71.07	2e-180		XM_002315823.2	65.19	2e-161		XM_002525943.2	68.82	2e-177		2	2OG-Fe(II) oxygenase superfamily | non-haem dioxygenase in morphine synthesis N-terminal
	UniGene1991		AT1G05230.1	homeodomain GLABROUS 2	79.43	0		scaffold1158_47067	92.42	0		XM_012230954.1	95.19	0		XM_021775157.1	90.91	0		XM_002320422.2	89.34	0		XM_015722391.1	91.89	0		2	START domain | Homeobox domain
	UniGene1992		AT4G12560.1	F-box and associated interaction domains-containing protein	26.16	6e-17		scaffold1957_13363	70.07	0		XM_012224337.1	75	0		XM_021744643.1	70.97	0		XM_006376067.1	59.33	1e-171		XM_002521726.2	69.34	0		1	F-box domain
	UniGene1993		AT4G04920.1	sensitive to freezing 6	77.75	0		scaffold0698_589478	92.35	0		XM_012236183.1	94.24	0		XM_021743631.1	91.9	0		XM_002304983.2	87.07	0		XM_002518989.2	92.62	0		0	-
	UniGene1994		AT1G05230.1	homeodomain GLABROUS 2	79.16	0		scaffold1158_47067	92.03	0		XM_012230954.1	94.79	0		XM_021775157.1	90.51	0		XM_002320422.2	88.95	0		XM_015722391.1	91.5	0		2	START domain | Homeobox domain
	UniGene1995		AT2G21300.1	ATP binding microtubule motor family protein	59.17	0		scaffold2054_11117	78.85	0		XM_012229048.1	85.42	0		XM_021754577.1	76.23	0		XM_002313722.2	73.73	0		XM_015715382.1	80.17	0		3	Kinesin motor domain | Domain of unknown function (DUF3490) | Microtubule binding
	UniGene1996		AT3G24180.1	Beta-glucosidase, GBA2 type family protein	77.62	0		scaffold0432_694636	88.95	0		XM_012215778.1	90.3	0		XM_021739987.1	88.95	0		XM_006385859.1	84.25	0		XM_002518073.2	87.6	0		2	Glycosyl-hydrolase family 116, catalytic region | beta-glucosidase 2, glycosyl-hydrolase family 116 N-term
	UniGene1998		AT4G23160.1	cysteine-rich RLK (RECEPTOR-like protein kinase) 8	44.82	6e-117		scaffold0036_3197833	50.22	1e-77		XM_012228915.1	52.88	1e-167		XM_021746344.1	49	7e-149		XM_006372859.1	40.72	1e-39		XM_015721806.1	46.17	5e-116		1	Reverse transcriptase (RNA-dependent DNA polymerase)
	UniGene1999		ATMG00860.1	DNA/RNA polymerases superfamily protein	47.14	6e-35		scaffold3803_6841	46.12	2e-55		XM_012237286.1	58.72	5e-102		XM_021744988.1	40.65	2e-128		XM_006369935.1	55.37	9e-32		XM_015726622.1	51.23	1e-128		2	Reverse transcriptase (RNA-dependent DNA polymerase) | Integrase core domain
	UniGene2001		AT1G21280.1	CONTAINS InterPro DOMAIN/s: Retrotransposon gag protein (InterPro:IPR005162); Has 707 Blast hits to 705 proteins in 25 species: Archae - 0; Bacteria - 0; Metazoa - 4; Fungi - 0; Plants - 703; Viruses - 0; Other Eukaryotes - 0 (source: NCBI BLink).	26.22	1e-25		scaffold0233_126767	28.03	3e-26		XM_012230771.1	48.44	5e-160		XM_021737413.1	28.22	3e-60		XM_006387746.1	37.22	1e-30		XM_015719680.1	27.84	1e-50		3	gag-polypeptide of LTR copia-type | Retrotransposon gag protein | gag-polypeptide of LTR copia-type
	UniGene2002		AT5G56240.2	INVOLVED IN: biological_process unknown; EXPRESSED IN: 22 plant structures; EXPRESSED DURING: 13 growth stages; BEST Arabidopsis thaliana protein match is: hapless 8 (TAIR:AT5G56250.1).	38.46	6e-50		scaffold1211_32677	64.87	0		XM_012226454.1	77.15	0		XM_021758014.1	67.52	0		XM_006377948.1	55.83	0		XM_015726951.1	63.14	0		0	-
	UniGene2003		AT5G36930.2	Disease resistance protein (TIR-NBS-LRR class) family	34.8	6e-106		scaffold2857_9423	74.57	0		XM_012218037.1	80.08	0		XM_021773375.1	72.17	0		XM_002309907.2	50	0		XM_015718275.1	68.3	0		5	NB-ARC domain | Leucine rich repeat | Leucine Rich Repeat | AAA domain | ATPase domain predominantly from Archaea
	UniGene2004		AT2G22600.1	RNA-binding KH domain-containing protein	45.55	7e-58		scaffold0615_658736	62.39	4e-176		XM_012226305.1	72.02	0		XM_021777049.1	60.49	1e-145		XM_002310825.2	48.79	4e-95		XM_015727347.1	68.62	5e-171		1	KH domain
	UniGene2005		AT3G52140.4	tetratricopeptide repeat (TPR)-containing protein	26.62	9e-128		scaffold1466_36761	25.98	1e-127		XM_012210125.1	27.02	1e-84		XM_021763017.1	26.09	2e-131		XM_002298412.2	25.68	8e-124		XM_002513152.2	27.19	6e-122		5	Clustered mitochondria | Translation initiation factor eIF3 subunit 135 | Tetratricopeptide repeat | Mitochondrial function, CLU-N-term | Protein of unknown function (DUF727)
	UniGene2008		AT2G21300.1	ATP binding microtubule motor family protein	59.19	0		scaffold2054_11117	78.81	0		XM_012229048.1	85.49	0		XM_021754577.1	76.19	0		XM_002313722.2	73.67	0		XM_015715382.1	80.23	0		3	Kinesin motor domain | Domain of unknown function (DUF3490) | Microtubule binding
	UniGene2009		AT5G25630.2	Tetratricopeptide repeat (TPR)-like superfamily protein	55.32	0		scaffold0484_618016	81.19	0		XM_012222061.1	88.98	0		XM_021741424.1	80.51	0		XM_002324783.2	74.92	0		XM_002516527.2	65.03	0		5	PPR repeat family | PPR repeat | Pentatricopeptide repeat domain | PPR repeat | Pentacotripeptide-repeat region of PROPR
	UniGene2010		AT1G27940.1	P-glycoprotein 13	69.03	0		scaffold0563_298987	83.39	0		XM_012218375.1	86.27	0		XM_021758389.1	83.06	0		XM_002301925.1	74.77	0		XM_002510518.2	82.5	0		5	ABC transporter transmembrane region | ABC transporter | RecF/RecN/SMC N terminal domain | AAA ATPase domain | P-loop containing region of AAA domain
	UniGene2012		AT5G11560.1	catalytics	70.3	0		scaffold0018_760302	84.44	0		XM_012222038.1	88.37	0		XM_021751013.1	83.55	0		XM_002324200.2	77.92	0		XM_002516510.2	83.15	0		2	Protein of unknown function (DUF1620) | PQQ-like domain
	UniGene2013		AT4G30110.1	heavy metal atpase 2	60.84	0		scaffold0297_712480	55.59	0		XM_012211439.1	64.15	0		XM_021746390.1	55.44	0		XM_006381097.1	65.34	0		XM_002509737.2	28.05	8e-57		2	E1-E2 ATPase | haloacid dehalogenase-like hydrolase
	UniGene2014		AT1G21280.1	CONTAINS InterPro DOMAIN/s: Retrotransposon gag protein (InterPro:IPR005162); Has 707 Blast hits to 705 proteins in 25 species: Archae - 0; Bacteria - 0; Metazoa - 4; Fungi - 0; Plants - 703; Viruses - 0; Other Eukaryotes - 0 (source: NCBI BLink).	31.44	3e-34		scaffold0413_817062	31.95	1e-42		XM_012224875.1	41.61	0		XM_021742000.1	36.03	5e-129		XM_006387746.1	37.8	4e-29		XM_015719680.1	40.08	3e-108		5	Integrase core domain | gag-polypeptide of LTR copia-type | GAG-pre-integrase domain | Retrotransposon gag protein | gag-polypeptide of LTR copia-type
	UniGene2015		AT3G29750.1	Eukaryotic aspartyl protease family protein	29.86	3e-11		scaffold0134_977205	46.6	1e-46		XM_012214816.1	52.89	2e-121		XM_021772696.1	55.66	8e-161		XM_006369935.1	56.35	3e-42		XM_015726622.1	38.73	4e-97		2	Reverse transcriptase (RNA-dependent DNA polymerase) | Retroviral aspartyl protease
	UniGene2016		AT1G70070.1	DEAD/DEAH box helicase, putative	69.86	0		scaffold1244_90715	84.71	0		XM_012236620.1	89.06	0		XM_021757798.1	85.08	0		XM_002315667.2	83.51	0		XM_002520151.2	85.65	0		4	DSHCT (NUC185) domain | DEAD/DEAH box helicase | Type III restriction enzyme, res subunit | Helicase conserved C-terminal domain
	UniGene2018		AT3G53830.1	Regulator of chromosome condensation (RCC1) family protein	64.03	2e-59		scaffold0573_63856	77.7	8e-76		XM_012232620.1	82.73	2e-78		XM_021763487.1	74.82	5e-73		XM_002322882.2	69.34	2e-65		XM_002533649.2	72.66	4e-70		2	Regulator of chromosome condensation (RCC1) repeat | Regulator of chromosome condensation (RCC1) repeat
	UniGene2019		AT3G25440.1	RNA-binding CRS1 / YhbY (CRM) domain protein	65.47	2e-134		scaffold0405_736288	70.49	0		XM_012230357.1	76.86	0		XM_021776525.1	68.3	3e-176		XM_002321199.2	65.61	5e-172		XM_002527222.2	67.31	1e-172		1	CRS1 / YhbY (CRM) domain
	UniGene2020		AT3G28030.1	5'-3' exonuclease family protein	69.76	4e-152		scaffold0675_502794	67.04	0		XM_012226584.1	76.23	0		XM_021737863.1	65.94	0		XM_006373217.1	54.6	0		XM_015718185.1	63.81	0		2	XPG N-terminal domain | XPG I-region
	UniGene2021		AT2G02480.1	AAA-type ATPase family protein	57.18	0		scaffold0818_375722	79.6	0		XM_012223441.1	86.27	0		XM_021737197.1	80.91	0		XM_002303181.1	71.14	0		XM_015719308.1	81.75	0		3	DNA polymerase III, delta subunit | ATPase family associated with various cellular activities (AAA) | DNA polymerase III subunits gamma and tau domain III
	UniGene2022		ATMG00860.1	DNA/RNA polymerases superfamily protein	52.55	3e-41		scaffold3803_6841	43.1	2e-54		XM_012224229.1	34.78	1e-131		XM_021746641.1	76.86	0		XM_006369935.1	62.5	1e-44		XM_015726622.1	40.39	0		5	Reverse transcriptase (RNA-dependent DNA polymerase) | Integrase core domain | Retroviral aspartyl protease | gag-polyprotein putative aspartyl protease | Aspartyl protease
	UniGene2023		AT1G76390.1	ARM repeat superfamily protein	28.88	3e-59		scaffold0270_454502	81.85	0		XM_012227754.1	84.21	0		XM_021756949.1	82.13	0		XM_002301390.2	75.52	0		XM_015721879.1	78.25	0		3	Armadillo/beta-catenin-like repeat | U-box domain | Zinc-finger of the MIZ type in Nse subunit
	UniGene2024		AT1G08010.1	GATA transcription factor 11	42.4	2e-46		scaffold1069_259293	75.69	3e-122		XM_012209418.1	81.35	1e-152		XM_021773102.1	69.25	2e-112		XM_006384848.1	63.87	4e-55		XM_002529894.2	64.35	1e-103		1	GATA zinc finger
	UniGene2025		AT4G23160.1	cysteine-rich RLK (RECEPTOR-like protein kinase) 8	35.63	8e-102		scaffold0196_60992	45	3e-35		XM_012210068.1	40.97	5e-144		XM_021746344.1	38.98	8e-122		XM_006372859.1	48.21	7e-38		XM_015726697.1	52.64	2e-153		2	Reverse transcriptase (RNA-dependent DNA polymerase) | Integrase core domain
	UniGene2026		AT1G21280.1	CONTAINS InterPro DOMAIN/s: Retrotransposon gag protein (InterPro:IPR005162); Has 707 Blast hits to 705 proteins in 25 species: Archae - 0; Bacteria - 0; Metazoa - 4; Fungi - 0; Plants - 703; Viruses - 0; Other Eukaryotes - 0 (source: NCBI BLink).	26.88	6e-07		scaffold0413_817062	33.01	2e-41		XM_012224875.1	41.25	0		XM_021765811.1	31.18	5e-88		XM_006380467.1	25.64	2e-06		XM_015719680.1	37.67	1e-72		1	Integrase core domain
	UniGene2028		ATMG00860.1	DNA/RNA polymerases superfamily protein	47.48	3e-35		scaffold3803_6841	46.12	1e-56		XM_012237286.1	58.72	2e-104		XM_021744988.1	40.65	2e-131		XM_006369935.1	55.37	3e-32		XM_015726622.1	51.23	1e-130		1	Reverse transcriptase (RNA-dependent DNA polymerase)
	UniGene2030		AT5G56240.2	INVOLVED IN: biological_process unknown; EXPRESSED IN: 22 plant structures; EXPRESSED DURING: 13 growth stages; BEST Arabidopsis thaliana protein match is: hapless 8 (TAIR:AT5G56250.1).	38.46	5e-50		scaffold1211_32677	64.62	0		XM_012226454.1	76.82	0		XM_021758014.1	67.28	0		XM_006377948.1	55.67	0		XM_015726951.1	62.8	0		0	-
	UniGene2031		AT2G18630.1	Protein of unknown function (DUF677)	61.86	2e-139		scaffold0434_531980	73.78	2e-177		XM_012223701.1	83.55	0		XM_021777692.1	75.32	4e-174		XM_002310748.2	66.58	7e-150		XM_002525049.2	77.04	6e-178		2	Protein of unknown function (DUF677) | Protein of unknown function (DUF793)
	UniGene2032		AT1G71830.1	somatic embryogenesis receptor-like kinase 1	65.05	2e-147		scaffold0091_84893	71.2	1e-176		XM_012234291.1	66.13	5e-151		XM_021739834.1	69.92	1e-177		XM_002325978.2	69.34	1e-150		XM_015718012.1	72.03	0		2	Protein kinase domain | Protein tyrosine kinase
	UniGene2034		AT1G21280.1	CONTAINS InterPro DOMAIN/s: Retrotransposon gag protein (InterPro:IPR005162); Has 707 Blast hits to 705 proteins in 25 species: Archae - 0; Bacteria - 0; Metazoa - 4; Fungi - 0; Plants - 703; Viruses - 0; Other Eukaryotes - 0 (source: NCBI BLink).	31.31	1e-28		scaffold0413_817062	32.59	6e-43		XM_012224875.1	40.55	0		XM_021742000.1	36.14	2e-124		XM_006387746.1	35.88	3e-24		XM_015719680.1	37.83	3e-101		3	Integrase core domain | gag-polypeptide of LTR copia-type | GAG-pre-integrase domain
	UniGene2036		AT2G25170.1	chromatin remodeling factor CHD3 (PICKLE)	70.46	0		scaffold0729_270825	89.31	0		XM_012221062.1	91.48	0		XM_021752526.1	88.67	0		XM_002309629.2	83.75	0		XM_002515399.2	87.97	0		9	SNF2 family N-terminal domain | Domain of Unknown Function (DUF1086) | Chromo (CHRromatin Organisation MOdifier) domain | Domain of Unknown Function (DUF1087) | Helicase conserved C-terminal domain | Type III restriction enzyme, res subunit | Class II histone deacetylase complex subunits 2 and 3 | PHD-finger | CHDCT2 (NUC038) domain
	UniGene2037		AT3G54700.1	phosphate transporter 1;7	80.79	0		scaffold4776_2991	83.66	0		XM_012214436.1	86.25	0		XM_021739144.1	86.05	0		XM_002306809.1	82.09	0		XM_002524576.2	84.06	0		2	Sugar (and other) transporter | Major Facilitator Superfamily
	UniGene2038		AT1G70070.1	DEAD/DEAH box helicase, putative	69.86	0		scaffold1244_90715	84.71	0		XM_012236620.1	89.06	0		XM_021757798.1	85.08	0		XM_002315667.2	83.51	0		XM_002520151.2	85.65	0		4	DSHCT (NUC185) domain | DEAD/DEAH box helicase | Type III restriction enzyme, res subunit | Helicase conserved C-terminal domain
	UniGene2041		AT2G02480.1	AAA-type ATPase family protein	57.1	0		scaffold0818_375722	79.52	0		XM_012223441.1	86.03	0		XM_021737197.1	80.99	0		XM_002303181.1	71.45	0		XM_015719308.1	81.83	0		3	DNA polymerase III, delta subunit | ATPase family associated with various cellular activities (AAA) | DNA polymerase III subunits gamma and tau domain III
	UniGene2042		AT2G01170.1	bidirectional amino acid transporter 1	76.02	0		scaffold0811_455156	92.03	0		XM_012220323.1	91.12	0		XM_021736992.1	87.78	0		XM_002315878.2	85.46	0		XM_015723650.1	87.17	0		2	Amino acid permease | Amino acid permease
	UniGene2043		AT3G28030.1	5'-3' exonuclease family protein	69.76	6e-152		scaffold0675_502794	67.42	0		XM_012226584.1	76.53	0		XM_021737863.1	66.84	0		XM_006373217.1	55.15	0		XM_015718185.1	64.36	0		2	XPG N-terminal domain | XPG I-region
	UniGene2044		AT4G14920.1	Acyl-CoA N-acyltransferase with RING/FYVE/PHD-type zinc finger protein	46.8	0		scaffold0068_2345093	74.58	0		XM_012214233.1	80.23	0		XM_021751799.1	72.48	0		XM_002315736.2	66.56	0		XM_002517094.2	69.04	0		2	TPL-binding domain in jasmonate signalling | PHD-finger
	UniGene2046		AT1G31280.1	Argonaute family protein	54.26	0		scaffold0317_1127302	77.83	0		XM_012229492.1	84.99	0		XM_021752351.1	77.2	0		XM_006376934.1	71.43	0		XM_002528951.2	56.43	0		5	Piwi domain | N-terminal domain of argonaute | PAZ domain | Argonaute linker 1 domain | Argonaute linker 2 domain
	UniGene2047		AT1G04010.1	phospholipid sterol acyl transferase 1	77.4	0		scaffold2289_22936	90.36	0		XM_012213517.1	24.89	2e-15		XM_021775208.1	87.33	0		XM_002320586.2	85.44	0		XM_015723801.1	83.83	0		1	Lecithin:cholesterol acyltransferase
	UniGene2049		AT2G02480.1	AAA-type ATPase family protein	57.18	0		scaffold0818_375722	79.6	0		XM_012223441.1	86.27	0		XM_021737197.1	80.91	0		XM_002303181.1	71.14	0		XM_015719308.1	81.75	0		3	DNA polymerase III, delta subunit | ATPase family associated with various cellular activities (AAA) | DNA polymerase III subunits gamma and tau domain III
	UniGene2050		AT5G25630.2	Tetratricopeptide repeat (TPR)-like superfamily protein	55.16	0		scaffold0484_618016	81.02	0		XM_012222061.1	88.66	0		XM_021741424.1	80.34	0		XM_002324783.2	74.75	0		XM_002516527.2	64.86	0		5	PPR repeat family | PPR repeat | Pentatricopeptide repeat domain | PPR repeat | Pentacotripeptide-repeat region of PROPR
	UniGene2054		AT5G49150.1	gamete expressed 2	48.73	3e-83		scaffold1145_152588	74.18	9e-92		XM_012210990.1	68.89	0		XM_021753651.1	64.81	0		XM_002310415.2	58.73	2e-152		XM_015725718.1	68.06	3e-164		1	Filamin/ABP280 repeat
	UniGene2055		AT1G03190.1	RAD3-like DNA-binding helicase protein	86.81	0		scaffold1196_185923	94.14	0		XM_012237155.1	96.47	0		XM_021758075.1	94.59	0		XM_002300816.2	90.77	0		XM_002520711.2	94.2	0		4	DEAD | Helicase C-terminal domain | Helical and beta-bridge domain | Type III restriction enzyme, res subunit
	UniGene2056		AT4G23160.1	cysteine-rich RLK (RECEPTOR-like protein kinase) 8	40.51	1e-43		scaffold0633_4698	46.94	3e-09		XM_012219210.1	59.28	4e-69		XM_021746344.1	41.76	8e-46		XM_006379939.1	55.81	5e-26		XM_015721462.1	52.73	4e-51		1	Reverse transcriptase (RNA-dependent DNA polymerase)
	UniGene2057		AT3G06400.3	chromatin-remodeling protein 11	92.94	0		scaffold0285_1362281	96.52	0		XM_012214003.1	97.42	0		XM_021739002.1	96.41	0		XM_006378040.1	96.07	0		XM_015717823.1	97.09	0		6	SNF2 family N-terminal domain | SLIDE | Helicase conserved C-terminal domain | Type III restriction enzyme, res subunit | HAND | DEAD/DEAH box helicase
	UniGene2058		AT4G04790.1	Tetratricopeptide repeat (TPR)-like superfamily protein	47.68	9e-138		scaffold0616_706398	64.98	0		XM_012215342.1	76.52	0		XM_021752000.1	62.55	1e-116		XM_006370557.1	61.89	2e-178		XM_015721596.1	67.4	0		5	PPR repeat family | Pentacotripeptide-repeat region of PROPR | PPR repeat | Pentatricopeptide repeat domain | Tetratricopeptide repeat
	UniGene2059		AT2G31900.1	myosin-like protein XIF	74.63	0		scaffold2593_12250	85.65	0		XM_012237196.1	89.66	0		XM_021765405.1	83.76	0		XM_002314174.2	81.01	0		XM_015729122.1	85.23	0		2	Myosin head (motor domain) | IQ calmodulin-binding motif
	UniGene2060		AT5G04360.1	limit dextrinase	72.73	0		scaffold0507_686463	82.78	0		XM_012225604.1	89.21	0		XM_021770354.1	80.27	0		XM_006378722.1	81.43	0		XM_002532734.2	82.38	0		2	Domain of unknown function (DUF3372) | Carbohydrate-binding module 48 (Isoamylase N-terminal domain)
	UniGene2061		AT4G01570.1	Tetratricopeptide repeat (TPR)-like superfamily protein	62.58	0		scaffold0026_464063	76.33	0		XM_012227679.1	80.33	0		XM_021763276.1	73.4	0		XM_002302653.2	74.01	0		XM_015716964.1	73.35	0		5	PPR repeat family | PPR repeat | PPR repeat | Pentatricopeptide repeat domain | Pentacotripeptide-repeat region of PROPR
	UniGene2064		AT4G01570.1	Tetratricopeptide repeat (TPR)-like superfamily protein	62.83	0		scaffold0026_464063	76.45	0		XM_012227679.1	80.45	0		XM_021763276.1	73.52	0		XM_002302653.2	74.01	0		XM_015716964.1	73.47	0		5	PPR repeat family | PPR repeat | PPR repeat | Pentatricopeptide repeat domain | Pentacotripeptide-repeat region of PROPR
	UniGene2065		AT3G53830.1	Regulator of chromosome condensation (RCC1) family protein	64.03	2e-59		scaffold0573_63856	77.7	8e-76		XM_012232620.1	82.73	2e-78		XM_021763487.1	74.82	5e-73		XM_002322882.2	69.34	2e-65		XM_002533649.2	72.66	4e-70		2	Regulator of chromosome condensation (RCC1) repeat | Regulator of chromosome condensation (RCC1) repeat
	UniGene2067		AT2G02480.1	AAA-type ATPase family protein	57.1	0		scaffold0818_375722	79.52	0		XM_012223441.1	86.03	0		XM_021737197.1	80.99	0		XM_002303181.1	71.45	0		XM_015719308.1	81.83	0		3	DNA polymerase III, delta subunit | ATPase family associated with various cellular activities (AAA) | DNA polymerase III subunits gamma and tau domain III
	UniGene2069		AT2G33170.1	Leucine-rich repeat receptor-like protein kinase family protein	68.73	0		scaffold0164_1203844	83.47	0		XM_012222285.1	86.29	0		XM_021753062.1	83.5	0		XM_002303773.2	78.64	0		XM_002518116.2	84.73	0		5	Protein kinase domain | Protein tyrosine kinase | Leucine rich repeat | Leucine Rich repeats (2 copies) | Leucine rich repeat N-terminal domain
	UniGene2070		AT1G76390.1	ARM repeat superfamily protein	28.84	3e-59		scaffold0270_454502	81.75	0		XM_012227754.1	84.21	0		XM_021756949.1	82.03	0		XM_002301390.2	75.52	0		XM_015721879.1	78.15	0		3	Armadillo/beta-catenin-like repeat | U-box domain | Zinc-finger of the MIZ type in Nse subunit
	UniGene2071							scaffold0747_553118	35.56	1e-10		XM_012224875.1	40.48	4e-56		XM_021740914.1	45.83	5e-48		XM_002318685.2	44.07	4e-09		XM_015721719.1	43.27	7e-63		1	Integrase core domain
	UniGene2072		AT1G67230.1	little nuclei1	50.88	0		scaffold0102_2173816	75.73	0		XM_012222537.1	81.11	0		XM_021778721.1	76.58	0		XM_006373405.1	65.91	0		XM_002525923.2	73.46	0		0	-
	UniGene2073		AT3G14460.1	LRR and NB-ARC domains-containing disease resistance protein	31.4	5e-11		scaffold0872_340612	39.35	5e-20		XM_012236360.1	37.71	4e-18		XM_021743103.1	38.29	5e-19		XM_006368584.1	43.86	5e-19		XM_015724631.1	46.38	2e-23		0	-
	UniGene2074		AT1G08010.1	GATA transcription factor 11	41.49	6e-48		scaffold1069_259293	77.18	1e-131		XM_012209418.1	81.97	6e-155		XM_021773102.1	74.25	5e-123		XM_006384848.1	64.58	8e-62		XM_002529894.2	68.87	1e-107		1	GATA zinc finger
	UniGene2077		AT1G21730.1	P-loop containing nucleoside triphosphate hydrolases superfamily protein	65.62	0		scaffold0041_1287824	82.55	0		XM_012222906.1	88.94	0		XM_021767124.1	53.76	0		XM_002300939.2	79.04	0		XM_015719898.1	75.32	0		2	Kinesin motor domain | Microtubule binding
	UniGene2078		AT2G38940.1	phosphate transporter 1;4	80.35	0		scaffold4776_2991	83.66	0		XM_012214436.1	86.44	0		XM_021739144.1	85.85	0		XM_002306809.1	82.09	0		XM_002524576.2	84.06	0		2	Sugar (and other) transporter | Major Facilitator Superfamily
	UniGene2079		AT3G06400.3	chromatin-remodeling protein 11	93.04	0		scaffold0566_51655	96.85	0		XM_012214003.1	97.52	0		XM_021739002.1	96.51	0		XM_006378040.1	95.72	0		XM_015717823.1	97.07	0		6	SNF2 family N-terminal domain | SLIDE | Helicase conserved C-terminal domain | Type III restriction enzyme, res subunit | HAND | DEAD/DEAH box helicase
	UniGene2080		AT5G57940.1	cyclic nucleotide gated channel 5	69.39	7e-172		scaffold1719_42202	81.96	0		XM_012216123.1	88.04	0		XM_021759939.1	80.41	0		XM_002325093.2	75.19	0		XM_002529339.2	82.05	0		1	Ion transport protein
	UniGene2081		AT1G58400.1	Disease resistance protein (CC-NBS-LRR class) family	27.53	1e-49		scaffold0290_295831	47.47	0		XM_012216599.1	53.34	0		XM_021772162.1	34.57	4e-119		XM_006380246.1	42.26	2e-164		XM_015717577.1	48.34	0		4	NB-ARC domain | Leucine rich repeat | AAA ATPase domain | Leucine Rich repeats (2 copies)
	UniGene2083		AT4G01570.1	Tetratricopeptide repeat (TPR)-like superfamily protein	62.58	0		scaffold0026_464063	76.33	0		XM_012227679.1	80.33	0		XM_021763276.1	73.4	0		XM_002302653.2	74.01	0		XM_015716964.1	73.35	0		5	PPR repeat family | PPR repeat | PPR repeat | Pentatricopeptide repeat domain | Pentacotripeptide-repeat region of PROPR
	UniGene2085		AT1G71830.1	somatic embryogenesis receptor-like kinase 1	65.05	2e-147		scaffold0091_84893	71.2	1e-176		XM_012234291.1	66.13	5e-151		XM_021739834.1	69.92	1e-177		XM_002325978.2	69.34	1e-150		XM_015718012.1	72.03	0		2	Protein kinase domain | Protein tyrosine kinase
	UniGene2086		AT5G19820.1	ARM repeat superfamily protein	84.59	0		scaffold0705_61387	95.8	0		XM_012211689.1	97.17	0		XM_021739005.1	95.62	0		XM_002299069.2	91.79	0		XM_002532020.2	91.04	0		5	HEAT-like repeat | HEAT repeats | HEAT repeat | Vacuolar 14 Fab1-binding region | non-SMC mitotic condensation complex subunit 1
	UniGene2087		AT1G53350.1	Disease resistance protein (CC-NBS-LRR class) family	29.05	3e-57		scaffold0091_1549965	80.52	0		XM_012209810.1	87.82	0		XM_021772162.1	78.66	0		XM_006380246.1	35.8	1e-98		XM_002529448.2	76.05	0		2	NB-ARC domain | Leucine rich repeat
	UniGene2088		AT4G01570.1	Tetratricopeptide repeat (TPR)-like superfamily protein	62.83	0		scaffold0026_464063	76.45	0		XM_012227679.1	80.45	0		XM_021763276.1	73.52	0		XM_002302653.2	74.01	0		XM_015716964.1	73.47	0		5	PPR repeat family | PPR repeat | PPR repeat | Pentatricopeptide repeat domain | Pentacotripeptide-repeat region of PROPR
	UniGene2089		AT5G34850.1	purple acid phosphatase 26	77.68	0		scaffold0067_1280058	77.3	0		XM_012225779.1	89.94	0		XM_021760691.1	83.58	0		XM_006381037.1	83.72	0		XM_002530719.2	85.05	0		3	Purple acid Phosphatase, N-terminal domain | Calcineurin-like phosphoesterase | Iron/zinc purple acid phosphatase-like protein C
	UniGene2090		AT4G23160.1	cysteine-rich RLK (RECEPTOR-like protein kinase) 8	36.85	7e-94		scaffold0205_24329	40.97	2e-31		XM_012210068.1	39.9	4e-95		XM_021746971.1	50.82	3e-114		XM_006379939.1	36.78	2e-14		XM_015716475.1	33.52	2e-120		3	Reverse transcriptase (RNA-dependent DNA polymerase) | Integrase core domain | GAG-pre-integrase domain
	UniGene2091		AT1G31280.1	Argonaute family protein	54.26	0		scaffold0317_1127302	77.83	0		XM_012229492.1	84.99	0		XM_021752351.1	77.2	0		XM_006376934.1	71.31	0		XM_002528951.2	56.66	0		5	Piwi domain | N-terminal domain of argonaute | PAZ domain | Argonaute linker 1 domain | Argonaute linker 2 domain
	UniGene2092		AT4G20520.1	RNA binding;RNA-directed DNA polymerases	43.21	6e-16		scaffold1121_174654	49.27	5e-60		XM_012215157.1	28.98	2e-66		XM_021757300.1	44.44	3e-82						XM_015719069.1	30.97	7e-31		2	Reverse transcriptase (RNA-dependent DNA polymerase) | zinc-binding in reverse transcriptase
	UniGene2093		AT3G06010.1	Homeotic gene regulator	73.25	0		scaffold0547_588965	89.1	0		XM_012214183.1	91.34	0		XM_021740206.1	88.18	0		XM_002311572.2	82.53	0		XM_015717965.1	87.17	0		5	SNF2 family N-terminal domain | Helicase conserved C-terminal domain | Type III restriction enzyme, res subunit | Snf2-ATP coupling, chromatin remodelling complex | Class II histone deacetylase complex subunits 2 and 3
	UniGene2094							scaffold0459_18767	86.72	4e-76		XM_012225359.1	87.69	1e-79		XM_021744467.1	84.38	7e-74		XM_002302141.2	79.53	1e-66		XM_015722461.1	85.88	2e-43		0	-
	UniGene2095		AT2G28100.1	alpha-L-fucosidase 1	72.06	0		scaffold0512_902531	75.82	0		XM_012209329.1	79.4	0		XM_021753979.1	75.86	0		XM_002313497.2	78.29	0		XM_002523657.2	78.68	0		1	Alpha-L-fucosidase
	UniGene2096		AT2G47210.1	myb-like transcription factor family protein	69.51	5e-154		scaffold0839_40954	86.17	0		XM_012227554.1	89.07	0		XM_021758631.1	85.85	0		XM_002320244.2	83.77	0		XM_002515191.2	82.52	0		3	SANT/Myb-like domain of DAMP1 | Myb-like DNA-binding domain | Myb-like DNA-binding domain
	UniGene2097		AT3G55480.2	protein affected traf&#64257;cking 2	62.26	0		scaffold1652_26590	65.18	0		XM_012233711.1	86.81	0		XM_021754521.1	80.6	0		XM_002315183.2	75.04	0		XM_002533107.2	83.07	0		3	Adaptin N terminal region | non-SMC mitotic condensation complex subunit 1 | Clathrin-adaptor complex-3 beta-1 subunit C-terminal
	UniGene2098		AT4G23160.1	cysteine-rich RLK (RECEPTOR-like protein kinase) 8	36.85	1e-92		scaffold0205_24329	40.97	2e-31		XM_012210068.1	40.15	4e-95		XM_021746971.1	50.54	9e-114		XM_006379939.1	34.48	5e-13		XM_015716475.1	33.38	8e-119		3	Reverse transcriptase (RNA-dependent DNA polymerase) | Integrase core domain | GAG-pre-integrase domain
	UniGene2099		AT4G24580.1	Rho GTPase activation protein (RhoGAP) with PH domain	51.35	3e-161		scaffold1025_306172	64.6	0		XM_012212585.1	74.55	0		XM_021744515.1	58.21	0		XM_002301052.2	59.01	0		XM_015715997.1	63.35	0		2	RhoGAP domain | Leucine-zipper of ternary complex factor MIP1
	UniGene2100		AT3G06010.1	Homeotic gene regulator	73.16	0		scaffold0547_588965	89.19	0		XM_012214183.1	91.16	0		XM_021740206.1	87.82	0		XM_002311572.2	82.44	0		XM_015717965.1	87.17	0		5	SNF2 family N-terminal domain | Helicase conserved C-terminal domain | Type III restriction enzyme, res subunit | Snf2-ATP coupling, chromatin remodelling complex | Class II histone deacetylase complex subunits 2 and 3
	UniGene2103		AT3G06010.1	Homeotic gene regulator	73.07	0		scaffold0547_588965	89.55	0		XM_012214183.1	91.79	0		XM_021740206.1	88.9	0		XM_002311572.2	82.75	0		XM_015717965.1	87.64	0		5	SNF2 family N-terminal domain | Helicase conserved C-terminal domain | Type III restriction enzyme, res subunit | Snf2-ATP coupling, chromatin remodelling complex | Class II histone deacetylase complex subunits 2 and 3
	UniGene2104		AT3G55480.2	protein affected traf&#64257;cking 2	62.61	0		scaffold1652_26590	64.92	0		XM_012233711.1	86.36	0		XM_021754521.1	80.69	0		XM_002315183.2	75.13	0		XM_002533107.2	82.62	0		3	Adaptin N terminal region | non-SMC mitotic condensation complex subunit 1 | Clathrin-adaptor complex-3 beta-1 subunit C-terminal
	UniGene2106		AT5G50580.2	SUMO-activating enzyme 1B	73.19	8e-161		scaffold0105_1836085	77.31	7e-171		XM_012235277.1	89.91	0		XM_021760751.1	83.44	0		XM_002321677.2	83.69	0		XM_015726735.1	83.49	0		1	ThiF family
	UniGene2108		AT4G24580.1	Rho GTPase activation protein (RhoGAP) with PH domain	51.42	2e-161		scaffold1025_306172	66.17	0		XM_012212585.1	76.05	0		XM_021744515.1	59.76	0		XM_002301052.2	57.35	0		XM_015715997.1	64.8	0		2	RhoGAP domain | Leucine-zipper of ternary complex factor MIP1
	UniGene2109		AT3G06010.1	Homeotic gene regulator	72.87	0		scaffold0547_588965	89.46	0		XM_012214183.1	91.7	0		XM_021740206.1	88.9	0		XM_002311572.2	82.35	0		XM_015717965.1	87.79	0		5	SNF2 family N-terminal domain | Helicase conserved C-terminal domain | Type III restriction enzyme, res subunit | Snf2-ATP coupling, chromatin remodelling complex | Class II histone deacetylase complex subunits 2 and 3
	UniGene2110		AT5G43230.1	unknown protein; BEST Arabidopsis thaliana protein match is: unknown protein (TAIR:AT3G01810.3); Has 30201 Blast hits to 17322 proteins in 780 species: Archae - 12; Bacteria - 1396; Metazoa - 17338; Fungi - 3422; Plants - 5037; Viruses - 0; Other Eukaryotes - 2996 (source: NCBI BLink).	48.47	0		scaffold0935_317628	60.77	0		XM_012230257.1	79.96	0		XM_021776278.1	71.46	0		XM_002315585.2	67.35	0		XM_002514906.2	68.02	0		1	N-terminal C2 in EEIG1 and EHBP1 proteins
	UniGene2111		AT4G24580.1	Rho GTPase activation protein (RhoGAP) with PH domain	51.35	3e-161		scaffold1025_306172	64.6	0		XM_012212585.1	74.55	0		XM_021744515.1	58.21	0		XM_002301052.2	59.01	0		XM_015715997.1	63.35	0		2	RhoGAP domain | Leucine-zipper of ternary complex factor MIP1
	UniGene2112		AT2G47210.1	myb-like transcription factor family protein	69.18	4e-153		scaffold0839_40954	85.85	0		XM_012227554.1	88.75	0		XM_021758631.1	85.53	0		XM_002320244.2	83.44	0		XM_002515191.2	82.2	0		3	SANT/Myb-like domain of DAMP1 | Myb-like DNA-binding domain | Myb-like DNA-binding domain
	UniGene2113		AT3G61780.1	embryo defective 1703	46.71	0		scaffold0447_293204	64.62	0		XM_012227816.1	74.93	0		XM_021756126.1	66.81	0		XM_002320830.2	57.86	0		XM_002523297.2	63.12	0		0	-
	UniGene2114		AT5G36890.1	beta glucosidase 42	64.55	0		scaffold0618_714426	79.28	0		XM_012230439.1	82.35	0		XM_021775709.1	77.11	0		XM_002316133.2	73.65	0		XM_015716750.1	73.18	0		1	Glycosyl hydrolase family 1
	UniGene2115		AT1G08010.1	GATA transcription factor 11	40.21	1e-42		scaffold1069_259293	77.52	8e-122		XM_012209418.1	81.64	4e-145		XM_021773102.1	75.33	2e-112		XM_006384848.1	63.38	8e-64		XM_002529894.2	67.88	6e-97		1	GATA zinc finger
	UniGene2116							scaffold0660_15071	37.61	3e-13		XM_012211439.1	53	6e-28		XM_021746390.1	59.52	2e-10		XM_006381098.1	58.7	4e-12						0	-
	UniGene2117		AT4G12560.1	F-box and associated interaction domains-containing protein	26.16	6e-17		scaffold1957_13363	69.83	0		XM_012224337.1	74.76	0		XM_021744643.1	70.97	0		XM_006376067.1	59.09	4e-171		XM_002521726.2	69.1	0		1	F-box domain
	UniGene2118		AT1G03540.1	Pentatricopeptide repeat (PPR-like) superfamily protein	59.76	0		scaffold0389_599670	79.14	0		XM_012232952.1	82.45	0		XM_021777115.1	77.81	0		XM_002319880.2	72.68	0		XM_015718530.1	77.76	0		4	PPR repeat | PPR repeat family | PPR repeat | Pentatricopeptide repeat domain
	UniGene2120		AT2G18790.1	phytochrome B	78.5	0		scaffold0105_1580575	92.47	0		XM_012228678.1	92.3	0		XM_021751385.1	91.8	0		XM_002314913.2	85.85	0		XM_002519184.2	88.77	0		7	Phytochrome region | PAS fold | PAS fold | GAF domain | His Kinase A (phospho-acceptor) domain | Histidine kinase-, DNA gyrase B-, and HSP90-like ATPase | PAS fold
	UniGene2121		AT1G09060.3	Zinc finger, RING-type;Transcription factor jumonji/aspartyl beta-hydroxylase	52.64	0		scaffold0170_1706132	77.45	0		XM_012233642.1	82.14	0		XM_021764415.1	76.49	0		XM_002318962.2	69.59	0		XM_015715102.1	76.64	0		3	WRC | JmjC domain, hydroxylase | Zinc-finger domain of monoamine-oxidase A repressor R1
	UniGene2122		AT4G27220.1	NB-ARC domain-containing disease resistance protein	28.85	1e-62		scaffold0204_1117918	67.68	0		XM_012211324.1	75.22	0		XM_021769399.1	37.92	1e-154		XM_006381594.1	28.82	4e-62		XM_002514091.2	29.64	1e-56		2	NB-ARC domain | Leucine rich repeat
	UniGene2123		AT3G63220.2	Galactose oxidase/kelch repeat superfamily protein	71.1	9e-167		scaffold0307_1095644	88.7	0		XM_012236818.1	89.27	0		XM_021750703.1	88.42	0		XM_002300796.1	85.67	0		XM_002524715.2	88.41	0		3	Kelch motif | Kelch motif | Galactose oxidase, central domain
	UniGene2124		AT2G45490.1	ataurora3	69.33	2e-30		scaffold0565_240634	77.33	5e-35		XM_012228155.1	77.33	8e-36		XM_021756186.1	76	1e-34		XM_002308997.1	69.33	3e-32		XM_015728399.1	72	1e-32		2	Protein kinase domain | Protein tyrosine kinase
	UniGene2125											XM_012231885.1	25.12	1e-09														0	-
	UniGene2127		AT4G23440.1	Disease resistance protein (TIR-NBS class)	68.38	0		scaffold0103_1599906	83.08	0		XM_012231475.1	89.24	0		XM_021749884.1	82.68	0		XM_002303563.2	80.86	0		XM_002509779.2	83.78	0		1	TIR domain
	UniGene2128		AT4G27640.1	ARM repeat superfamily protein	79.28	0		scaffold0185_1736286	91.63	0		XM_012211689.1	25.07	2e-83		XM_021751063.1	91.71	0		XM_002312206.2	88.62	0		XM_015716369.1	91.73	0		5	HEAT repeat | HEAT repeats | HEAT-like repeat | Importin-beta N-terminal domain | non-SMC mitotic condensation complex subunit 1
	UniGene2129		AT2G46240.1	BCL-2-associated athanogene 6	28.18	8e-35		scaffold0357_623033	54.98	1e-105		XM_012227892.1	58.57	0		XM_021756672.1	45.09	0		XM_002301351.2	41.89	1e-166		XM_002511896.2	49.12	0		1	BAG domain
	UniGene2130		ATMG00860.1	DNA/RNA polymerases superfamily protein	51.8	3e-43		scaffold3803_6841	46.81	9e-68		XM_012214816.1	49.78	0		XM_021772696.1	49.27	0		XM_006369935.1	57.14	4e-42		XM_015726622.1	38.6	8e-167		5	Reverse transcriptase (RNA-dependent DNA polymerase) | Retrotransposon gag protein | Retroviral aspartyl protease | Aspartyl protease | gag-polyprotein putative aspartyl protease
	UniGene2131		AT4G27220.1	NB-ARC domain-containing disease resistance protein	28.85	5e-63		scaffold0204_1117918	67.45	0		XM_012211324.1	75	0		XM_021769399.1	38.26	8e-153		XM_006381594.1	28.79	7e-62		XM_002514091.2	29.73	3e-56		2	NB-ARC domain | Leucine rich repeat
	UniGene2132		AT3G23430.1	phosphate 1	74.79	0		scaffold1116_192517	88.64	0		XM_012214484.1	90.86	0		XM_021752614.1	89.2	0		XM_002315536.2	85.32	0		XM_002528776.2	88.09	0		1	EXS family
	UniGene2133		AT5G17680.1	disease resistance protein (TIR-NBS-LRR class), putative	35.29	3e-97		scaffold0197_748193	44.38	0		XM_012232274.1	59.57	0		XM_021770547.1	44.5	2e-176		XM_002325622.2	35.48	2e-98		XM_015726222.1	42.15	4e-145		2	Leucine rich repeat | Leucine Rich Repeat
	UniGene2134		AT5G66960.1	Prolyl oligopeptidase family protein	81.73	1e-50		scaffold0290_427114	88.46	6e-56		XM_012223750.1	54.09	8e-57		XM_021778049.1	86.54	1e-54		XM_002310728.2	76.23	1e-54		XM_002522315.2	86.54	2e-54		0	-
	UniGene2135		AT2G37440.1	DNAse I-like superfamily protein	48.56	9e-108		scaffold1297_8580	83.54	0		XM_012227112.1	86.22	0		XM_021744108.1	83.05	0		XM_002323984.2	78.36	0		XM_015718127.1	84.18	0		1	Endonuclease/Exonuclease/phosphatase family
	UniGene2136		AT4G37100.1	Pyridoxal phosphate (PLP)-dependent transferases superfamily protein	61.95	0		scaffold0357_1186344	75.43	0		XM_012216338.1	85.42	0		XM_021745672.1	71.79	0		XM_006383229.1	68.77	0		XM_002522316.2	69.93	0		0	-
	UniGene2137		AT1G64060.1	respiratory burst oxidase protein F	75.62	0		scaffold0319_32052	90.52	0		XM_012231418.1	91.97	0		XM_021747345.1	89.63	0		XM_006385715.1	85.92	0		XM_002509825.2	86.16	0		6	Ferric reductase NAD binding domain | Respiratory burst NADPH oxidase | FAD-binding domain | Ferric reductase like transmembrane component | EF-hand domain pair | EF hand
	UniGene2138		AT1G77290.1	Glutathione S-transferase family protein	69.31	5e-93		scaffold0073_65353	84.66	8e-121		XM_012222935.1	88.36	2e-123		XM_021742707.1	84.66	2e-120		XM_006383529.1	78.31	4e-111		XM_015719859.1	86.17	8e-122		3	Glutathione S-transferase, C-terminal domain | Glutathione S-transferase, C-terminal domain | Glutathione S-transferase, C-terminal domain
	UniGene2139		AT3G14270.1	phosphatidylinositol-4-phosphate 5-kinase family protein	60.28	0		scaffold0677_569189	78.43	0		XM_012213410.1	81.86	0		XM_021772858.1	77.95	0		XM_002303295.2	71.29	0		XM_002532905.2	77.22	0		2	TCP-1/cpn60 chaperonin family | Phosphatidylinositol-4-phosphate 5-Kinase
	UniGene2141		AT2G46240.1	BCL-2-associated athanogene 6	28.18	8e-35		scaffold0357_623033	54.98	1e-105		XM_012227892.1	58.57	0		XM_021756672.1	45.09	0		XM_002301351.2	41.89	1e-166		XM_002511896.2	49.12	0		1	BAG domain
	UniGene2143		AT3G63220.2	Galactose oxidase/kelch repeat superfamily protein	71.1	9e-167		scaffold0307_1095644	88.7	0		XM_012236818.1	89.27	0		XM_021750703.1	88.42	0		XM_002300796.1	85.67	0		XM_002524715.2	88.41	0		3	Kelch motif | Kelch motif | Galactose oxidase, central domain
	UniGene2145							scaffold0530_150866	49.62	1e-24		XM_012212076.1	55.56	3e-33		XM_021772770.1	42.31	7e-17		XM_002297640.2	33.83	3e-06		XM_015715458.1	40	5e-13		0	-
	UniGene2146		AT5G57940.1	cyclic nucleotide gated channel 5	69.39	9e-172		scaffold1719_42202	81.96	0		XM_012216123.1	88.04	0		XM_021759939.1	80.41	0		XM_002325093.2	75.19	0		XM_002529339.2	82.05	0		1	Ion transport protein
	UniGene2147		AT3G03790.3	ankyrin repeat family protein / regulator of chromosome condensation (RCC1) family protein	63.96	0		scaffold1465_97066	82.13	0		XM_012215032.1	86.46	0		XM_021768238.1	80.93	0		XM_002319113.2	76.87	0		XM_015723331.1	85.15	0		6	Regulator of chromosome condensation (RCC1) repeat | Regulator of chromosome condensation (RCC1) repeat | Ankyrin repeats (3 copies) | Ankyrin repeats (many copies) | Ankyrin repeat | Ankyrin repeats (many copies)
	UniGene2148		AT4G24480.1	Protein kinase superfamily protein	56.44	0		scaffold1663_22838	71.96	0		XM_012212644.1	78.17	0		XM_021757690.1	73.51	0		XM_002301087.2	68.13	0		XM_002514013.2	73.03	0		3	Ethylene-responsive protein kinase Le-CTR1 | Protein tyrosine kinase | Protein kinase domain
	UniGene2150		AT1G71830.1	somatic embryogenesis receptor-like kinase 1	65.05	2e-147		scaffold0091_84893	71.2	1e-176		XM_012234291.1	66.13	5e-151		XM_021739834.1	69.92	1e-177		XM_002325978.2	69.34	1e-150		XM_015718012.1	72.03	0		2	Protein kinase domain | Protein tyrosine kinase
	UniGene2151		AT2G45910.1	U-box domain-containing protein kinase family protein	66.87	0		scaffold0180_318591	86.53	0		XM_012227990.1	87.76	0		XM_021757265.1	86.73	0		XM_002301322.2	80.41	0		XM_002511823.2	57.23	4e-170		3	Protein kinase domain | Protein tyrosine kinase | U-box domain
	UniGene2154		AT1G64060.1	respiratory burst oxidase protein F	75.72	0		scaffold0319_32052	90.63	0		XM_012231418.1	92.08	0		XM_021747345.1	89.74	0		XM_006385715.1	86.03	0		XM_002509825.2	86.27	0		6	Ferric reductase NAD binding domain | Respiratory burst NADPH oxidase | FAD-binding domain | Ferric reductase like transmembrane component | EF-hand domain pair | EF hand
	UniGene2155		AT3G58160.1	P-loop containing nucleoside triphosphate hydrolases superfamily protein	78.07	0		scaffold0198_1005239	86.36	0		XM_012237082.1	90.13	0		XM_021766255.1	81.43	0		XM_002302027.2	78.24	0		XM_015720369.1	85.98	0		1	Myosin head (motor domain)
	UniGene2156		AT5G19820.1	ARM repeat superfamily protein	84.59	0		scaffold0705_61387	95.8	0		XM_012211689.1	97.17	0		XM_021739005.1	95.62	0		XM_002299069.2	91.79	0		XM_002532020.2	91.04	0		5	HEAT-like repeat | HEAT repeats | HEAT repeat | Vacuolar 14 Fab1-binding region | non-SMC mitotic condensation complex subunit 1
	UniGene2157		AT1G43760.1	DNAse I-like superfamily protein	29.58	4e-37		scaffold0641_329379	38.92	4e-34		XM_012215157.1	34.06	5e-99		XM_021746994.1	34.93	5e-95						XM_015723980.1	30.6	2e-40		1	Reverse transcriptase (RNA-dependent DNA polymerase)
	UniGene2159		AT4G29090.1	Ribonuclease H-like superfamily protein	29.43	3e-57		scaffold3042_6117	47.57	1e-54		XM_012215157.1	31.17	8e-90		XM_021765890.1	42.86	2e-106						XM_015723980.1	40.14	7e-30		1	zinc-binding in reverse transcriptase
	UniGene2160		AT4G25960.1	P-glycoprotein 2	81.07	0		scaffold0180_1182621	90.48	0		XM_012218598.1	92.83	0		XM_021739322.1	89.42	0		XM_002304310.1	85.57	0		XM_015724451.1	80.65	0		3	ABC transporter transmembrane region | ABC transporter | RecF/RecN/SMC N terminal domain
	UniGene2163		AT4G29090.1	Ribonuclease H-like superfamily protein	29.9	1e-55		scaffold0834_128100	43.46	7e-54		XM_012224204.1	36.79	0		XM_021776118.1	37.77	4e-178		XM_002309426.2	33.73	8e-06		XM_015719069.1	42.29	1e-58		2	Reverse transcriptase (RNA-dependent DNA polymerase) | zinc-binding in reverse transcriptase
	UniGene2164		AT3G53830.1	Regulator of chromosome condensation (RCC1) family protein	64.03	2e-59		scaffold0573_63856	77.7	8e-76		XM_012232620.1	82.73	2e-78		XM_021763487.1	74.82	5e-73		XM_002322882.2	69.34	2e-65		XM_002533649.2	72.66	4e-70		2	Regulator of chromosome condensation (RCC1) repeat | Regulator of chromosome condensation (RCC1) repeat
	UniGene2168		AT1G05350.1	NAD(P)-binding Rossmann-fold superfamily protein	78.36	1e-175		scaffold0491_769474	89.94	0		XM_012224443.1	92.56	0		XM_021761246.1	89.02	0		XM_002321668.2	89.25	0		XM_015722076.1	89.22	0		1	ThiF family
	UniGene2169		AT4G35790.1	phospholipase D delta	69.94	5e-167		scaffold0526_193346	74.05	0		XM_012209931.1	79.11	0		XM_021758864.1	73.73	2e-180		XM_002306499.2	72.47	2e-175		XM_002530596.2	74.05	2e-175		3	Phospholipase D C terminal | PLD-like domain | Phospholipase D Active site motif
	UniGene2170		AT1G03090.2	methylcrotonyl-CoA carboxylase alpha chain, mitochondrial / 3-methylcrotonyl-CoA carboxylase 1 (MCCA)	74	0		scaffold0307_988294	86.1	0		XM_012236801.1	89.74	0		XM_021757033.1	82.89	0		XM_006383609.1	83.52	0		XM_015722747.1	79.85	0		5	Carbamoyl-phosphate synthase L chain, ATP binding domain | Biotin carboxylase, N-terminal domain | Biotin carboxylase C-terminal domain | D-ala D-ala ligase C-terminus | ATP-grasp in the biosynthetic pathway with Ter operon
	UniGene2172		AT1G64060.1	respiratory burst oxidase protein F	75.93	0		scaffold0319_32052	90.27	0		XM_012231418.1	92.27	0		XM_021747345.1	89.6	0		XM_006385715.1	86.18	0		XM_002509825.2	86.84	0		6	Ferric reductase NAD binding domain | Respiratory burst NADPH oxidase | FAD-binding domain | Ferric reductase like transmembrane component | EF-hand domain pair | EF hand
	UniGene2173		AT4G24940.1	SUMO-activating enzyme 1A	74.45	6e-166		scaffold0105_1836085	77.91	1e-174		XM_012235277.1	90.97	0		XM_021760751.1	83.33	0		XM_002321677.2	84.64	0		XM_015726735.1	84.52	0		1	ThiF family
	UniGene2174		ATMG00580.1	NADH dehydrogenase subunit 4	94.15	2e-89		scaffold0038_2303623	86.61	1e-110																		1	Proton-conducting membrane transporter
	UniGene2175		AT5G36930.2	Disease resistance protein (TIR-NBS-LRR class) family	35.24	5e-150		scaffold1696_5350	66.38	0		XM_012219911.1	74.03	0		XM_021748290.1	39.61	0		XM_006371340.1	35.11	2e-169		XM_002530026.2	65.63	0		4	TIR domain | NB-ARC domain | Leucine Rich repeats (2 copies) | TIR domain
	UniGene2176		AT1G05350.1	NAD(P)-binding Rossmann-fold superfamily protein	78.36	1e-175		scaffold0491_769474	89.94	0		XM_012224443.1	92.56	0		XM_021761246.1	89.02	0		XM_002321668.2	89.25	0		XM_015722076.1	89.22	0		1	ThiF family
	UniGene2180		AT2G46240.1	BCL-2-associated athanogene 6	28.18	7e-35		scaffold0357_623033	54.98	1e-105		XM_012227892.1	58.78	0		XM_021756672.1	45.08	0		XM_002301351.2	41.77	8e-161		XM_002511896.2	49.12	0		1	BAG domain
	UniGene2182		AT1G53350.1	Disease resistance protein (CC-NBS-LRR class) family	28.92	2e-56		scaffold0091_1549965	80.61	0		XM_012209810.1	87.95	0		XM_021772162.1	78.74	0		XM_006380246.1	35.8	3e-99		XM_002529448.2	76.03	0		2	NB-ARC domain | Leucine rich repeat
	UniGene2185		AT5G01400.1	HEAT repeat-containing protein	55.94	0		scaffold0686_596380	80.22	0		XM_012232458.1	83.65	0		XM_021766814.1	78.27	0		XM_002322946.2	69.08	0		XM_015724728.1	76.28	0		2	Symplekin tight junction protein C terminal | Domain of unknown function (DUF3453)
	UniGene2186							scaffold2732_12006	58.98	4e-95		XM_012236100.1	59.77	2e-96		XM_021741031.1	60.55	2e-96		XM_006383941.1	37.33	1e-33						1	AAA domain
	UniGene2187		AT1G48720.1	unknown protein; Has 229 Blast hits to 229 proteins in 10 species: Archae - 0; Bacteria - 0; Metazoa - 1; Fungi - 0; Plants - 228; Viruses - 0; Other Eukaryotes - 0 (source: NCBI BLink).	59.52	3e-29		scaffold1782_1036	70.73	3e-35		XM_012219607.1	75.28	3e-85		XM_021776156.1	33.33	4e-73		XM_006378178.1	34.48	3e-34		XM_015727202.1	35.27	1e-107		3	gag-polypeptide of LTR copia-type | GAG-pre-integrase domain | Domain of unknown function (DUF4219)
	UniGene2188		AT4G23160.1	cysteine-rich RLK (RECEPTOR-like protein kinase) 8	43.19	5e-98		scaffold1106_269894	50.69	1e-44		XM_012211425.1	39.5	2e-155		XM_021762294.1	44.48	5e-163		XM_006379939.1	45.98	6e-19		XM_015721806.1	43.56	7e-98		3	Reverse transcriptase (RNA-dependent DNA polymerase) | Integrase core domain | GAG-pre-integrase domain
	UniGene2189		AT4G27220.1	NB-ARC domain-containing disease resistance protein	27.95	4e-51		scaffold0061_1658317	42.58	0		XM_012234071.1	35.28	4e-120		XM_021762665.1	42.34	0		XM_006382613.1	36.36	8e-142		XM_015721478.1	40.17	6e-161		1	NB-ARC domain
	UniGene2190		AT3G24495.1	MUTS homolog 7	64.89	0		scaffold0067_1932911	78.83	0		XM_012221273.1	82.43	0		XM_021751378.1	77.77	0		XM_006381646.1	73.51	0		XM_015716324.1	76.81	0		4	MutS domain V | MutS domain I | MutS domain III | MutS domain II
	UniGene2191		AT5G22450.1	unknown protein; LOCATED IN: chloroplast; EXPRESSED IN: 22 plant structures; EXPRESSED DURING: 13 growth stages; BEST Arabidopsis thaliana protein match is: unknown protein (TAIR:AT2G19390.1); Has 30201 Blast hits to 17322 proteins in 780 species: Archae - 12; Bacteria - 1396; Metazoa - 17338; Fungi - 3422; Plants - 5037; Viruses - 0; Other Eukaryotes - 2996 (source: NCBI BLink).	38	0		scaffold0019_1171019	67.18	0		XM_012210367.1	78.12	0		XM_021755664.1	63.8	0		XM_002316464.2	60.59	0		XM_015722840.1	67.12	0		0	-
	UniGene2192		AT2G24960.1	unknown protein; BEST Arabidopsis thaliana protein match is: unknown protein (TAIR:AT4G02210.2); Has 1453 Blast hits to 509 proteins in 26 species: Archae - 0; Bacteria - 0; Metazoa - 1; Fungi - 39; Plants - 1363; Viruses - 0; Other Eukaryotes - 50 (source: NCBI BLink).	35.67	1e-76		scaffold0564_635703	39.65	6e-86		XM_012233705.1	69.21	0		XM_021764192.1	64.24	2e-176		XM_006375710.1	57.18	1e-154		XM_015715154.1	61.31	8e-172		2	Myb/SANT-like DNA-binding domain | Myb/SANT-like DNA-binding domain
	UniGene2194		AT1G52780.1	Protein of unknown function (DUF2921)	59.68	0		scaffold0660_580738	81.13	0		XM_012217886.1	86.6	0		XM_021754897.1	79.17	0		XM_002298086.2	74.17	0		XM_002517503.2	79.29	0		1	Protein of unknown function (DUF2921)
	UniGene2195		AT4G34100.1	RING/U-box superfamily protein	79.83	0		scaffold0908_196604	91.91	0		XM_012232104.1	92.23	0		XM_021770825.1	89.85	0		XM_002313092.2	89.19	0		XM_015718869.1	85.59	0		1	RING-variant domain
	UniGene2196		AT4G21710.1	DNA-directed RNA polymerase family protein	95.4	0		scaffold1592_77446	97.54	0		XM_012236209.1	98.14	0		XM_021741096.1	97.63	0		XM_002305100.2	95.34	0		XM_002519014.2	98.14	0		7	RNA polymerase Rpb2, domain 6 | RNA polymerase beta subunit | RNA polymerase Rpb2, domain 2 | RNA polymerase Rpb2, domain 7 | RNA polymerase Rpb2, domain 3 | RNA polymerase Rpb2, domain 4 | RNA polymerase Rpb2, domain 5
	UniGene2197		AT3G18640.1	Zinc finger C-x8-C-x5-C-x3-H type family protein	28.04	7e-49		scaffold1602_24854	62.49	0		XM_012232244.1	74.38	0		XM_021774262.1	63.18	0		XM_006380313.1	53.33	0		XM_002527603.2	62.15	0		2	Zinc finger C-x8-C-x5-C-x3-H type (and similar) | Torus domain
	UniGene2198		AT3G08910.1	DNAJ heat shock family protein	81.82	1e-85		scaffold0686_615660	89.51	1e-88		XM_012232455.1	96.5	4e-96		XM_021767381.1	93.71	1e-92		XM_002309728.2	76.26	5e-74		XM_002528040.2	90.21	7e-89		1	DnaJ C terminal domain
	UniGene2199		AT5G06810.1	Mitochondrial transcription termination factor family protein	44.04	2e-160		scaffold1615_63729	66.96	0		XM_012232411.1	73.53	0		XM_021766819.1	66.32	0		XM_002322640.2	56.23	0		XM_002530310.2	65.92	0		1	mTERF
	UniGene2201		AT1G43760.1	DNAse I-like superfamily protein	27.91	3e-16		scaffold0345_832156	28.57	4e-13		XM_012224204.1	38.87	5e-68		XM_021776118.1	57.06	3e-66						XM_015717004.1	46.88	2e-23		1	Reverse transcriptase (RNA-dependent DNA polymerase)
	UniGene2203		AT1G70650.1	Ran BP2/NZF zinc finger-like superfamily protein	50.22	3e-142		scaffold1486_64407	63.6	0		XM_012216904.1	76.55	0		XM_021743737.1	62.8	0		XM_002314753.2	59.74	0		XM_002525944.2	64.56	0		1	Zn-finger in Ran binding protein and others
	UniGene2204		AT1G64260.1	MuDR family transposase	24.55	9e-36		scaffold0062_482210	57.39	2e-39		XM_012228817.1	87.62	0		XM_021753089.1	84.39	0		XM_002311816.2	75.37	0		XM_015719176.1	81.56	0		4	MuDR family transposase | MULE transposase domain | PB1 domain | SWIM zinc finger
	UniGene2205		AT2G46240.1	BCL-2-associated athanogene 6	28.18	7e-35		scaffold0357_623033	54.98	1e-105		XM_012227892.1	58.65	0		XM_021756672.1	45.17	0		XM_002301351.2	41.89	9e-167		XM_002511896.2	49.12	0		1	BAG domain
	UniGene2206		AT3G08910.1	DNAJ heat shock family protein	81.82	1e-85		scaffold0686_615660	89.51	1e-88		XM_012232455.1	96.5	4e-96		XM_021767381.1	93.71	1e-92		XM_002309728.2	76.26	5e-74		XM_002528040.2	90.21	7e-89		1	DnaJ C terminal domain
	UniGene2207		AT3G18640.1	Zinc finger C-x8-C-x5-C-x3-H type family protein	76.4	2e-35		scaffold1602_24854	62.13	0		XM_012232244.1	74.14	0		XM_021774262.1	62.59	0		XM_002306984.2	51.29	0		XM_002527603.2	62.27	0		2	Torus domain | Zinc finger C-x8-C-x5-C-x3-H type (and similar)
	UniGene2208		AT3G08910.1	DNAJ heat shock family protein	81.82	1e-85		scaffold0686_615660	89.51	1e-88		XM_012232455.1	96.5	4e-96		XM_021767381.1	93.71	1e-92		XM_002309728.2	76.26	5e-74		XM_002528040.2	90.21	7e-89		1	DnaJ C terminal domain
	UniGene2209											XM_012237185.1	33.33	2e-18		XM_021743235.1	25.32	3e-07										1	Plant mobile domain
	UniGene2210		AT1G21280.1	CONTAINS InterPro DOMAIN/s: Retrotransposon gag protein (InterPro:IPR005162); Has 707 Blast hits to 705 proteins in 25 species: Archae - 0; Bacteria - 0; Metazoa - 4; Fungi - 0; Plants - 703; Viruses - 0; Other Eukaryotes - 0 (source: NCBI BLink).	26.88	6e-07		scaffold0413_817062	33.01	2e-41		XM_012224875.1	41.25	0		XM_021765811.1	31.18	5e-88		XM_006380467.1	25.64	2e-06		XM_015719680.1	37.67	1e-72		1	Integrase core domain
	UniGene2212		AT1G43760.1	DNAse I-like superfamily protein	27.39	7e-20		scaffold0486_639205	56.67	2e-41		XM_012215157.1	47.42	0		XM_021765743.1	45.38	3e-174		XM_002310971.1	54.76	2e-07		XM_015723980.1	45.38	8e-29		1	Reverse transcriptase (RNA-dependent DNA polymerase)
	UniGene2213		AT3G04740.1	RNA polymerase II transcription mediators	59.59	0		scaffold0239_840127	84.25	0		XM_012233874.1	88.76	0		XM_021767982.1	84.16	0		XM_002319605.2	74.68	0		XM_015726672.1	82.35	0		0	-
	UniGene2214		AT2G16250.1	Leucine-rich repeat protein kinase family protein	51.52	0		scaffold0823_424638	75.28	0		XM_012216465.1	80.55	0		XM_021746113.1	73.67	0		XM_002320594.2	66.46	0		XM_002510344.2	73.31	0		4	Leucine rich repeat | Leucine Rich repeats (2 copies) | Protein tyrosine kinase | Protein kinase domain
	UniGene2215		AT5G14950.1	golgi alpha-mannosidase II	76.32	0		scaffold0083_1035818	87.11	0		XM_012227022.1	90.04	0		XM_021738319.1	85.14	0		XM_002323773.2	84.09	0		XM_002517372.2	86.36	0		3	Glycosyl hydrolases family 38 N-terminal domain | Glycosyl hydrolases family 38 C-terminal domain | Alpha mannosidase middle domain
	UniGene2216		AT2G16250.1	Leucine-rich repeat protein kinase family protein	51.52	0		scaffold0823_424638	75.59	0		XM_012216465.1	80.86	0		XM_021746113.1	73.98	0		XM_002320594.2	66.77	0		XM_002510344.2	73.62	0		4	Leucine rich repeat | Leucine Rich repeats (2 copies) | Protein tyrosine kinase | Protein kinase domain
	UniGene2217		AT1G70630.1	Nucleotide-diphospho-sugar transferase family protein	59.17	0		scaffold2073_25808	77.49	0		XM_012230483.1	85.86	0		XM_021777021.1	76.51	0		XM_002312639.2	70.69	0		XM_015724610.1	72.68	0		1	Nucleotide-diphospho-sugar transferase
	UniGene2218		AT4G27870.1	Vacuolar iron transporter (VIT) family protein	33.55	2e-55		scaffold0444_983461	50.06	0		XM_012234163.1	62.8	0		XM_021757510.1	49.45	0		XM_006374005.1	58.49	3e-75		XM_015717188.1	51.88	0		0	-
	UniGene2219		AT2G42200.1	squamosa promoter binding protein-like 9	37.23	4e-30		scaffold1171_125122	70.9	8e-109		XM_012232353.1	80.23	2e-130		XM_021766823.1	73.13	4e-109		XM_002322642.2	59.91	6e-75		XM_015727314.1	71.54	7e-108		1	SBP domain
	UniGene2220		AT1G04010.1	phospholipid sterol acyl transferase 1	77.4	0		scaffold2289_22936	90.36	0		XM_012213517.1	24.89	2e-15		XM_021775208.1	87.33	0		XM_002320586.2	85.44	0		XM_015723801.1	83.83	0		1	Lecithin:cholesterol acyltransferase
	UniGene2221		AT5G49150.1	gamete expressed 2	58.1	1e-75		scaffold1145_157644	72.61	4e-116		XM_012210990.1	75.22	8e-116		XM_021753651.1	72.61	8e-114		XM_002310415.2	62.61	2e-93		XM_015725718.1	73.48	4e-112		0	-
	UniGene2222		AT2G16250.1	Leucine-rich repeat protein kinase family protein	51.2	2e-179		scaffold0008_684277	75.87	0		XM_012216465.1	80.09	0		XM_021746113.1	73.35	0		XM_002320594.2	65.83	0		XM_002510344.2	73.01	0		4	Leucine rich repeat | Leucine Rich repeats (2 copies) | Protein tyrosine kinase | Protein kinase domain
	UniGene2224		AT1G09220.1	Pentatricopeptide repeat (PPR) superfamily protein	53.62	8e-175		scaffold1735_41881	76.49	0		XM_012237312.1	81.66	0		XM_021766998.1	75.89	0		XM_002319110.2	74.67	0		XM_002525417.2	72.39	0		3	PPR repeat | PPR repeat family | Pentatricopeptide repeat domain
	UniGene2225		AT1G64260.1	MuDR family transposase	25.69	6e-36		scaffold0062_482210	57.39	2e-39		XM_012228817.1	88.02	0		XM_021753089.1	85.06	0		XM_002311816.2	75.9	0		XM_015719176.1	81.97	0		4	MuDR family transposase | MULE transposase domain | PB1 domain | SWIM zinc finger
	UniGene2226		AT2G42200.1	squamosa promoter binding protein-like 9	36.04	3e-24		scaffold1171_125122	69.03	5e-101		XM_012232353.1	80.61	3e-120		XM_021766823.1	73.13	3e-105		XM_002322642.2	61.4	2e-71		XM_015727314.1	71.16	5e-105		1	SBP domain
	UniGene2227		AT1G20780.1	senescence-associated E3 ubiquitin ligase 1	26.07	2e-33		scaffold0307_52915	75.92	0		XM_012233297.1	79.16	0		XM_021768085.1	73.47	0		XM_002297851.2	68.29	0		XM_015721879.1	25.24	3e-72		5	U-box domain | Zinc-finger of the MIZ type in Nse subunit | RING-type zinc-finger | Zinc finger, C3HC4 type (RING finger) | Zinc finger, C3HC4 type (RING finger)
	UniGene2229		AT4G23160.1	cysteine-rich RLK (RECEPTOR-like protein kinase) 8	42.5	1e-39		scaffold0747_553118	28.9	4e-15		XM_012224875.1	35.43	3e-80		XM_021739443.1	35.36	1e-49		XM_006379939.1	37.65	4e-13		XM_015721719.1	35.66	2e-51		3	Reverse transcriptase (RNA-dependent DNA polymerase) | Integrase core domain | GAG-pre-integrase domain
	UniGene2231		AT3G08910.1	DNAJ heat shock family protein	81.82	1e-85		scaffold0686_615660	89.51	1e-88		XM_012232455.1	96.5	4e-96		XM_021767381.1	93.71	1e-92		XM_002309728.2	76.26	5e-74		XM_002528040.2	90.21	7e-89		1	DnaJ C terminal domain
	UniGene2232		AT3G48195.1	Phox (PX) domain-containing protein	45.75	0		scaffold1078_93551	65.88	0		XM_012224655.1	74.2	0		XM_021779083.1	64.43	0		XM_002318619.2	59.53	0		XM_015724209.1	62.63	0		2	Putative zinc-RING and/or ribbon | PX domain
	UniGene2233		AT1G03670.1	ankyrin repeat family protein	33.91	6e-62		scaffold1354_12604	37.16	9e-99		XM_012232910.1	28.71	5e-35		XM_021775432.1	29.67	3e-30		XM_006388461.1	32.14	8e-44		XM_002516491.2	26.03	3e-22		5	Ankyrin repeats (3 copies) | Ankyrin repeats (many copies) | Ankyrin repeats (many copies) | Domain of unknown function | Ankyrin repeat
	UniGene2234		AT5G05570.1	transducin family protein / WD-40 repeat family protein	51.25	0		scaffold0125_241249	69.23	0		XM_012232446.1	47.06	0		XM_021770096.1	70.64	0		XM_006378594.1	62.64	0		XM_015724847.1	70.09	0		1	Synaptobrevin
	UniGene2236		AT4G34100.1	RING/U-box superfamily protein	80.87	0		scaffold0908_196604	91.82	0		XM_012232104.1	93.26	0		XM_021770825.1	90.04	0		XM_002313092.2	89.75	0		XM_015718869.1	85.13	0		1	RING-variant domain
	UniGene2238		AT4G23160.1	cysteine-rich RLK (RECEPTOR-like protein kinase) 8	44.23	2e-72		scaffold0230_1500674	46.81	2e-09		XM_012219959.1	50.69	1e-97		XM_021762294.1	62.5	9e-124		XM_006379939.1	39.08	1e-15		XM_015722713.1	58.21	2e-76		1	Reverse transcriptase (RNA-dependent DNA polymerase)
	UniGene2242		AT4G04920.1	sensitive to freezing 6	77.75	0		scaffold0698_589478	92.62	0		XM_012236183.1	94.69	0		XM_021743631.1	91.99	0		XM_002304983.2	87.61	0		XM_002518989.2	92.98	0		0	-
	UniGene2243		AT4G23160.1	cysteine-rich RLK (RECEPTOR-like protein kinase) 8	45.53	1e-93		scaffold0141_48764	50	3e-40		XM_012210068.1	46.06	8e-96		XM_021746971.1	57.48	5e-134		XM_002298938.2	38.82	2e-13		XM_015721806.1	43.27	3e-97		1	Reverse transcriptase (RNA-dependent DNA polymerase)
	UniGene2244		AT2G42200.1	squamosa promoter binding protein-like 9	37.02	3e-27		scaffold1171_125122	70.63	9e-102		XM_012232353.1	82.64	3e-121		XM_021766823.1	73.33	2e-107		XM_002322642.2	62.21	6e-69		XM_015727314.1	74.35	2e-107		1	SBP domain
	UniGene2247		AT2G45910.1	U-box domain-containing protein kinase family protein	37.21	1e-154		scaffold0948_9191	76.69	0		XM_012209636.1	81.34	0		XM_021772500.1	75.2	0		XM_002314148.2	70.57	0		XM_002534063.2	77.4	0		3	Protein tyrosine kinase | Protein kinase domain | U-box domain
	UniGene2249		AT5G14950.1	golgi alpha-mannosidase II	76.32	0		scaffold0083_1035818	87.21	0		XM_012227022.1	90.13	0		XM_021738319.1	85.23	0		XM_002323773.2	84.19	0		XM_002517372.2	86.45	0		3	Glycosyl hydrolases family 38 N-terminal domain | Glycosyl hydrolases family 38 C-terminal domain | Alpha mannosidase middle domain
	UniGene2251		AT2G17900.1	SET domain group 37	67.16	0		scaffold0047_2192954	84.85	0		XM_012222777.1	88.98	0		XM_021745885.1	82.95	0		XM_002306575.2	74.43	0		XM_002513770.2	79.38	0		3	SET domain | MYND finger | Tetratricopeptide repeat
	UniGene2252		AT1G21280.1	CONTAINS InterPro DOMAIN/s: Retrotransposon gag protein (InterPro:IPR005162); Has 707 Blast hits to 705 proteins in 25 species: Archae - 0; Bacteria - 0; Metazoa - 4; Fungi - 0; Plants - 703; Viruses - 0; Other Eukaryotes - 0 (source: NCBI BLink).	32.81	3e-35		scaffold0452_788337	40.56	3e-40		XM_012224875.1	44.47	0		XM_021742000.1	35.6	3e-128		XM_006386903.1	28.42	9e-27		XM_015719680.1	37.66	8e-97		5	Integrase core domain | Retrotransposon gag protein | gag-polypeptide of LTR copia-type | gag-polypeptide of LTR copia-type | GAG-pre-integrase domain
	UniGene2253		AT1G03670.1	ankyrin repeat family protein	31.89	7e-44		scaffold0098_813155	40.57	2e-74		XM_012211278.1	27.43	5e-25		XM_021775432.1	31.11	2e-20		XM_006388461.1	32.13	4e-32		XM_002516491.2	25.85	2e-19		4	Ankyrin repeats (3 copies) | Ankyrin repeats (many copies) | Domain of unknown function | Ankyrin repeats (many copies)
	UniGene2256		AT1G03670.1	ankyrin repeat family protein	33.91	6e-62		scaffold1354_12604	37.32	2e-99		XM_012232910.1	28.71	7e-35		XM_021775432.1	29.67	2e-30		XM_006388461.1	32.14	1e-43		XM_002516491.2	26.03	3e-22		5	Ankyrin repeats (3 copies) | Ankyrin repeats (many copies) | Ankyrin repeats (many copies) | Domain of unknown function | Ankyrin repeat
	UniGene2260		AT5G61850.1	floral meristem identity control protein LEAFY (LFY)	63.47	1e-142		scaffold0169_1306342	80	0		XM_012235184.1	86.27	0		XM_021759757.1	82.61	0		XM_002322271.2	79.67	1e-177		XM_002511037.1	78.29	6e-176		1	Floricaula / Leafy protein
	UniGene2261		AT1G15520.1	pleiotropic drug resistance 12	68.5	0		scaffold0067_1830321	79.76	0		XM_012221252.1	87.2	0		XM_021752592.1	82.94	0		XM_002324804.1	78.76	0		XM_015716180.1	81.75	0		3	ABC-2 type transporter | Plant PDR ABC transporter associated | ABC transporter
	UniGene2263		AT4G23030.1	MATE efflux family protein	70.74	0		scaffold0082_580241	86.16	0		XM_012231833.1	87.06	0		XM_021748062.1	84.8	0		XM_002303525.2	83.58	0		XM_002509660.2	83.91	0		1	MatE
	UniGene2264		AT3G04220.1	Disease resistance protein (TIR-NBS-LRR class) family	34.68	7e-91		scaffold0197_724134	59.31	0		XM_012232267.1	63.88	0		XM_021770547.1	55.79	0		XM_006371329.1	45.01	1e-128		XM_015721486.1	53.92	2e-174		5	TIR domain | NB-ARC domain | TIR domain | AAA ATPase domain | AAA domain
	UniGene2266		AT5G18070.1	phosphoglucosamine mutase-related	68.44	3e-122		scaffold1757_44424	78.67	8e-145		XM_012227449.1	82.17	7e-152		XM_021740185.1	78.37	3e-147		XM_006368395.1	73.05	2e-135		XM_002528724.2	78.37	1e-144		2	Phosphoglucomutase/phosphomannomutase, C-terminal domain | Phosphoglucomutase/phosphomannomutase, alpha/beta/alpha domain III
	UniGene2267		AT4G13970.1	zinc ion binding	51.65	5e-20		scaffold2474_21105	90.22	1e-47		XM_012209883.1	92.93	5e-54		XM_021741849.1	91.18	1e-51		XM_002309545.2	90.91	2e-50		XM_015717678.1	87.88	4e-50		0	-
	UniGene2268		AT1G21280.1	CONTAINS InterPro DOMAIN/s: Retrotransposon gag protein (InterPro:IPR005162); Has 707 Blast hits to 705 proteins in 25 species: Archae - 0; Bacteria - 0; Metazoa - 4; Fungi - 0; Plants - 703; Viruses - 0; Other Eukaryotes - 0 (source: NCBI BLink).	31.05	3e-26		scaffold0413_817062	32.59	6e-43		XM_012224875.1	40.42	0		XM_021742000.1	36.15	2e-123		XM_006386903.1	26.35	8e-23		XM_015719680.1	37.71	4e-100		3	Integrase core domain | gag-polypeptide of LTR copia-type | GAG-pre-integrase domain
	UniGene2269							scaffold0391_1006945	36.52	3e-14		XM_012210064.1	43.14	3e-26														0	-
	UniGene2270		AT4G23160.1	cysteine-rich RLK (RECEPTOR-like protein kinase) 8	44.23	2e-72		scaffold0230_1500674	46.81	2e-09		XM_012219959.1	50.69	1e-97		XM_021762294.1	62.5	9e-124		XM_006379939.1	39.08	1e-15		XM_015722713.1	58.21	2e-76		1	Reverse transcriptase (RNA-dependent DNA polymerase)
	UniGene2271		AT1G80010.1	FAR1-related sequence 8	58.87	0		scaffold0440_986594	31.91	3e-32		XM_012217749.1	85.54	0		XM_021766988.1	79.76	0		XM_006385234.1	73.53	0		XM_015718276.1	80.16	0		3	MULE transposase domain | FAR1 DNA-binding domain | Transposase, Mutator family
	UniGene2272		AT5G05570.1	transducin family protein / WD-40 repeat family protein	51.16	0		scaffold0125_241249	69.1	0		XM_012232446.1	46.97	0		XM_021770096.1	70.55	0		XM_006378594.1	62.55	0		XM_015724847.1	70	0		1	Synaptobrevin
	UniGene2275		AT5G61850.1	floral meristem identity control protein LEAFY (LFY)	59.59	3e-138		scaffold0169_1306342	79.35	0		XM_012235184.1	81.87	0		XM_021759757.1	80.16	0		XM_002322271.2	76.99	0		XM_002511037.1	76.23	1e-180		1	Floricaula / Leafy protein
	UniGene2276		AT4G30110.1	heavy metal atpase 2	65.55	0		scaffold0297_712480	58.74	0		XM_012211439.1	64.9	0		XM_021746390.1	59.01	0		XM_006381097.1	70.31	0		XM_002509737.2	30.41	3e-58		2	E1-E2 ATPase | haloacid dehalogenase-like hydrolase
	UniGene2277		AT1G43690.1	ubiquitin interaction motif-containing protein	66.5	0		scaffold1252_177741	86.16	0		XM_012210633.1	88.94	0		XM_021745520.1	84.68	0		XM_006383558.1	80.81	0		XM_015727399.1	84.56	0		1	Domain of unknown function (DUF4205)
	UniGene2279		AT3G14470.1	NB-ARC domain-containing disease resistance protein	39.23	0		scaffold0142_582128	72.17	0		XM_012217834.1	81.63	0		XM_021762786.1	72.27	0		XM_002300400.2	53.01	0		XM_002526733.2	67.01	0		2	NB-ARC domain | Leucine rich repeat
	UniGene2280		AT2G23460.1	extra-large G-protein 1	52.67	1e-147		scaffold0309_1008865	75.46	0		XM_012213883.1	77.91	0		XM_021737812.1	75	0		XM_002313041.2	67.82	0		XM_015719062.1	71.49	0		1	G-protein alpha subunit
	UniGene2282		AT1G19835.1	Plant protein of unknown function (DUF869)	54.35	0		scaffold0016_3265816	79.8	0		XM_012218436.1	87.26	0		XM_021745254.1	79.13	0		XM_002306882.2	71.78	0		XM_015719723.1	80.11	0		1	Filament-like plant protein, long coiled-coil
	UniGene2283		AT2G47210.1	myb-like transcription factor family protein	64.3	0		scaffold0839_40954	77.49	0		XM_012227554.1	72.68	0		XM_021758631.1	77.05	0		XM_002320244.2	75.71	0		XM_002515191.2	74.9	0		3	SANT/Myb-like domain of DAMP1 | DNA methyltransferase 1-associated protein 1 (DMAP1) | Myb-like DNA-binding domain
	UniGene2285		AT5G20730.1	Transcriptional factor B3 family protein / auxin-responsive factor AUX/IAA-related	58.45	7e-61		scaffold0058_2293486	68.65	0		XM_012228895.1	84.67	0		XM_021748942.1	77.72	0		XM_006372143.1	76.76	0		XM_002519767.2	77.95	0		1	AUX/IAA family
	UniGene2286		AT4G23160.1	cysteine-rich RLK (RECEPTOR-like protein kinase) 8	37.73	2e-92		scaffold0082_628107	36.09	2e-21		XM_012210068.1	41.71	4e-92		XM_021746971.1	51.09	2e-114		XM_002298938.2	45.45	1e-18		XM_015716475.1	35.72	2e-131		3	Reverse transcriptase (RNA-dependent DNA polymerase) | Integrase core domain | GAG-pre-integrase domain
	UniGene2287		AT4G23160.1	cysteine-rich RLK (RECEPTOR-like protein kinase) 8	38.48	3e-82		scaffold0141_48764	49.4	3e-19		XM_012210068.1	43.28	5e-85		XM_021746971.1	52.46	6e-103		XM_006379939.1	37.21	1e-12		XM_015723984.1	41.38	2e-82		3	Reverse transcriptase (RNA-dependent DNA polymerase) | Integrase core domain | GAG-pre-integrase domain
	UniGene2288		AT5G05570.1	transducin family protein / WD-40 repeat family protein	51.25	0		scaffold0125_241249	69.23	0		XM_012232446.1	47.06	0		XM_021770096.1	70.55	0		XM_006378594.1	62.73	0		XM_015724847.1	70.09	0		1	Synaptobrevin
	UniGene2289		AT3G20650.1	mRNA capping enzyme family protein	78.11	0		scaffold0833_108596	93.1	0		XM_012216176.1	91.11	0		XM_021736267.1	90.74	0		XM_002317519.2	83.84	0		XM_002528356.2	89.65	0		5	mRNA capping enzyme | Methyltransferase domain | Methyltransferase domain | Methyltransferase domain | Methyltransferase domain
	UniGene2290		AT2G41820.1	Leucine-rich repeat protein kinase family protein	76.8	0		scaffold0168_419342	83.44	0		XM_012230762.1	91.55	0		XM_021766932.1	86.81	0		XM_002323280.2	84.89	0		XM_015725660.1	91.55	0		3	Leucine rich repeat | Protein tyrosine kinase | Protein kinase domain
	UniGene2291		AT1G67040.1	unknown protein; FUNCTIONS IN: molecular_function unknown; INVOLVED IN: biological_process unknown; LOCATED IN: cellular_component unknown; EXPRESSED IN: 20 plant structures; EXPRESSED DURING: 11 growth stages; BEST Arabidopsis thaliana protein match is: unknown protein (TAIR:AT5G26910.3); Has 89 Blast hits to 84 proteins in 15 species: Archae - 0; Bacteria - 0; Metazoa - 5; Fungi - 2; Plants - 8…	32.01	9e-79		scaffold0814_292309	68.25	0		XM_012222602.1	74.7	0		XM_021779042.1	66.53	0		XM_002305135.2	58.89	0		XM_015726692.1	65.6	0		2	Domain of unknown function (DUF4378) | DUF761-associated sequence motif
	UniGene2292		AT1G08010.1	GATA transcription factor 11	41.49	6e-48		scaffold1069_259293	77.18	1e-131		XM_012209418.1	81.97	6e-155		XM_021773102.1	74.25	5e-123		XM_006384848.1	64.58	8e-62		XM_002529894.2	68.87	1e-107		1	GATA zinc finger
	UniGene2293		AT5G04480.1	UDP-Glycosyltransferase superfamily protein	68.01	0		scaffold0485_15175	85.42	0		XM_012234926.1	88.24	0		XM_021762520.1	84.44	0		XM_006378732.1	76.72	0		XM_015727661.1	81.11	0		2	Glycosyl transferases group 1 | Glycosyl transferases group 1
	UniGene2294		AT1G20720.1	RAD3-like DNA-binding helicase protein	55.95	0		scaffold0073_2016066	71.9	0		XM_012218467.1	77.4	0		XM_021745770.1	77.87	0		XM_002300601.2	63.79	0		XM_015720476.1	71.27	0		2	Helicase C-terminal domain | DEAD
	UniGene2295		AT5G06810.1	Mitochondrial transcription termination factor family protein	43.87	2e-159		scaffold1615_63729	66.78	0		XM_012232411.1	73.18	0		XM_021766819.1	66.09	0		XM_002322640.2	56.4	0		XM_002530310.2	65.92	0		1	mTERF
	UniGene2297		AT3G48195.1	Phox (PX) domain-containing protein	45.04	0		scaffold1078_93551	65.71	0		XM_012224655.1	73.75	0		XM_021779083.1	64.34	0		XM_002318619.2	59.27	0		XM_015724209.1	62.6	0		2	Putative zinc-RING and/or ribbon | PX domain
	UniGene2299		AT1G15940.1	Tudor/PWWP/MBT superfamily protein	43.13	5e-80		scaffold2267_23621	60.06	0		XM_012212120.1	71.13	0		XM_021754427.1	55.59	0		XM_002303808.2	49.64	2e-173		XM_002527257.2	55.66	0		0	-
	UniGene2301		AT1G19835.1	Plant protein of unknown function (DUF869)	54.62	0		scaffold0016_3265816	79.53	0		XM_012218436.1	87.07	0		XM_021745254.1	79.13	0		XM_002301950.2	72.84	0		XM_015719723.1	80.02	0		1	Filament-like plant protein, long coiled-coil
	UniGene2302		AT5G04480.1	UDP-Glycosyltransferase superfamily protein	67.77	0		scaffold0485_15175	85.17	0		XM_012234926.1	87.99	0		XM_021762520.1	84.19	0		XM_006378732.1	76.59	0		XM_015727661.1	80.78	0		2	Glycosyl transferases group 1 | Glycosyl transferases group 1
	UniGene2304		AT4G27220.1	NB-ARC domain-containing disease resistance protein	27.95	4e-51		scaffold0061_1658317	42.58	0		XM_012234071.1	35.28	4e-120		XM_021762665.1	42.34	0		XM_006382613.1	36.36	8e-142		XM_015721478.1	40.17	6e-161		1	NB-ARC domain
	UniGene2305		AT4G30110.1	heavy metal atpase 2	65.55	0		scaffold0297_712480	58.6	0		XM_012211439.1	64.98	0		XM_021746390.1	58.55	0		XM_006381097.1	70.31	0		XM_002509737.2	30.41	2e-58		2	E1-E2 ATPase | haloacid dehalogenase-like hydrolase
	UniGene2306							scaffold1469_21234	38.36	5e-41		XM_012224875.1	37.05	1e-129		XM_021765811.1	38.21	4e-82		XM_002318685.2	35.59	9e-07		XM_015721719.1	42.19	2e-63		2	Integrase core domain | GAG-pre-integrase domain
	UniGene2308		AT4G20910.1	double-stranded RNA binding protein-related / DsRBD protein-related	49.67	7e-171		scaffold1595_66627	77.26	0		XM_012220211.1	82.94	0		XM_021760135.1	76.01	0		XM_006377891.1	72.73	0		XM_015721776.1	75.51	0		5	Methyltransferase domain | Methyltransferase domain | Methyltransferase domain | Methyltransferase domain | Methyltransferase domain
	UniGene2309		AT3G05380.2	DIRP ;Myb-like DNA-binding domain	44.81	0		scaffold0013_62577	67.74	0		XM_012233658.1	75.51	0		XM_021767208.1	68.25	0		XM_002319498.2	59.08	0		XM_015715112.1	63.79	0		2	DIRP | Myb-like DNA-binding domain
	UniGene2310		AT2G41820.1	Leucine-rich repeat protein kinase family protein	76.69	0		scaffold0168_419342	83.33	0		XM_012230762.1	91.44	0		XM_021766932.1	86.7	0		XM_002323280.2	84.78	0		XM_015725660.1	91.55	0		3	Leucine rich repeat | Protein tyrosine kinase | Protein kinase domain
	UniGene2311		AT1G67040.1	unknown protein; FUNCTIONS IN: molecular_function unknown; INVOLVED IN: biological_process unknown; LOCATED IN: cellular_component unknown; EXPRESSED IN: 20 plant structures; EXPRESSED DURING: 11 growth stages; BEST Arabidopsis thaliana protein match is: unknown protein (TAIR:AT5G26910.3); Has 89 Blast hits to 84 proteins in 15 species: Archae - 0; Bacteria - 0; Metazoa - 5; Fungi - 2; Plants - 8…	32.01	9e-79		scaffold0814_292309	68.25	0		XM_012222602.1	74.7	0		XM_021779042.1	66.53	0		XM_002305135.2	58.89	0		XM_015726692.1	65.6	0		2	Domain of unknown function (DUF4378) | DUF761-associated sequence motif
	UniGene2312		AT5G04480.1	UDP-Glycosyltransferase superfamily protein	67.77	0		scaffold0485_15175	85.29	0		XM_012234926.1	87.99	0		XM_021762520.1	84.31	0		XM_006378732.1	76.72	0		XM_015727661.1	81.28	0		2	Glycosyl transferases group 1 | Glycosyl transferases group 1
	UniGene2316		AT3G58490.1	Phosphatidic acid phosphatase (PAP2) family protein	58.74	1e-74		scaffold1874_30597	64.08	2e-87		XM_012235458.1	67.15	2e-90		XM_021763582.1	63.29	8e-85		XM_002323311.2	63.11	8e-86		XM_002531118.2	65.05	2e-88		0	-
	UniGene2319		AT1G15940.1	Tudor/PWWP/MBT superfamily protein	43.32	2e-82		scaffold2267_23621	60.15	0		XM_012212120.1	70.63	0		XM_021754427.1	55.67	0		XM_002303808.2	50.22	2e-175		XM_002527257.2	55.35	0		0	-
	UniGene2320		AT5G55820.1	CONTAINS InterPro DOMAIN/s: Inner centromere protein, ARK-binding region (InterPro:IPR005635); Has 1807 Blast hits to 1807 proteins in 277 species: Archae - 0; Bacteria - 0; Metazoa - 736; Fungi - 347; Plants - 385; Viruses - 0; Other Eukaryotes - 339 (source: NCBI BLink).	36.1	2e-46		scaffold0755_368063	54.72	0		XM_012215604.1	66.48	0		XM_021750554.1	51.45	0		XM_002298835.2	41.65	0		XM_015721520.1	52.59	0		0	-
	UniGene2321		AT1G60560.1	SWIM zinc finger family protein	44.35	0		scaffold2474_5588	87.3	0		XM_012209883.1	91.3	0		XM_021741849.1	86.55	0		XM_002309545.2	82.07	0		XM_015717678.1	85.34	0		1	MULE transposase domain
	UniGene2322		AT1G79000.2	histone acetyltransferase of the CBP family 1	47.31	0		scaffold0102_2184709	62.4	0		XM_012222533.1	75.11	0		XM_021778658.1	61.13	0		XM_002305921.2	52.4	0		XM_015723456.1	63.48	0		3	Histone acetylation protein | TAZ zinc finger | PHD-finger
	UniGene2323		AT1G02050.1	Chalcone and stilbene synthase family protein	78.37	0		scaffold0356_470878	88.97	0		XM_012228467.1	78.48	0		XM_021751348.1	86.67	0		XM_006375176.1	84.58	0		XM_015728366.1	87.4	0		4	Chalcone and stilbene synthases, N-terminal domain | Chalcone and stilbene synthases, C-terminal domain | 3-Oxoacyl-[acyl-carrier-protein (ACP)] synthase III | FAE1/Type III polyketide synthase-like protein
	UniGene2324		AT2G22530.1	Alkaline-phosphatase-like family protein	70.27	1e-09						XM_012226264.1	81.08	3e-10		XM_021777046.1	78.38	1e-09						XM_015726309.1	75.68	6e-09		0	-
	UniGene2325		AT5G27740.1	ATPase family associated with various cellular activities (AAA)	40.11	3e-78		scaffold1261_95639	65.82	0		XM_012224292.1	73.21	0		XM_021738521.1	64.45	0		XM_002310211.1	57.1	0		XM_015720754.1	65.44	0		0	-
	UniGene2327		AT3G56690.1	Cam interacting protein 111	57.46	0		scaffold0034_1817365	73.77	0		XM_012234142.1	78.89	0		XM_021764542.1	69.76	0		XM_002308834.1	64.8	0		XM_015718113.1	69.97	0		4	ATPase family associated with various cellular activities (AAA) | Holliday junction DNA helicase ruvB N-terminus | AAA ATPase domain | AAA domain (dynein-related subfamily)
	UniGene2328											XM_012231885.1	25.12	1e-09														0	-
	UniGene2329		AT4G23160.1	cysteine-rich RLK (RECEPTOR-like protein kinase) 8	44.41	2e-85		scaffold0062_263501	48.08	7e-06		XM_012210068.1	45.55	8e-80		XM_021746971.1	51.38	6e-70		XM_002298938.2	41.98	3e-15		XM_015723984.1	52.26	1e-93		1	Reverse transcriptase (RNA-dependent DNA polymerase)
	UniGene2330		AT2G39910.1	ARM repeat superfamily protein	58.85	4e-144		scaffold0957_67047	77.94	0		XM_012232650.1	85.4	0		XM_021769612.1	76.96	0		XM_002312102.2	70.12	0		XM_002530363.2	76.72	0		0	-
	UniGene2331		AT5G12290.1	dgd1 suppressor 1	62.45	0		scaffold0056_816524	74.95	0		XM_012220616.1	80.7	0		XM_021750058.1	75.16	0		XM_002313438.2	65.32	0		XM_002523181.2	75.72	0		1	ATP synthase regulation protein NCA2
	UniGene2332		AT1G48050.1	Ku80 family protein	63.64	0		scaffold0105_255185	80.64	0		XM_012228179.1	87.52	0		XM_021758381.1	79.31	0		XM_002320689.2	73.57	0		XM_002511677.2	81.08	0		4	Ku70/Ku80 beta-barrel domain | Ku C terminal domain like | Ku70/Ku80 N-terminal alpha/beta domain | Ku70/Ku80 C-terminal arm
	UniGene2333		AT4G23160.1	cysteine-rich RLK (RECEPTOR-like protein kinase) 8	38.16	3e-58		scaffold0230_1500674	42.53	8e-09		XM_012219959.1	69.88	4e-164		XM_021751911.1	60.07	1e-100		XM_002298938.2	39.24	2e-11		XM_015722713.1	52.34	4e-64		1	Reverse transcriptase (RNA-dependent DNA polymerase)
	UniGene2334		AT2G22530.1	Alkaline-phosphatase-like family protein	70.27	1e-09						XM_012226264.1	81.08	2e-10		XM_021777046.1	78.38	1e-09						XM_015726309.1	75.68	6e-09		0	-
	UniGene2335		AT1G79000.2	histone acetyltransferase of the CBP family 1	47.31	0		scaffold0102_2184709	62.55	0		XM_012222533.1	75.33	0		XM_021778658.1	61.67	0		XM_002305921.2	52.32	0		XM_015723456.1	63.39	0		3	Histone acetylation protein | TAZ zinc finger | PHD-finger
	UniGene2338		AT1G15940.1	Tudor/PWWP/MBT superfamily protein	43.67	3e-81		scaffold2267_23621	59.91	0		XM_012212120.1	70.83	0		XM_021754427.1	55.44	0		XM_002303808.2	49.78	3e-174		XM_002527257.2	55.51	0		0	-
	UniGene2339		AT3G42170.1	BED zinc finger ;hAT family dimerisation domain	27.69	3e-53		scaffold0687_268334	27.58	8e-50		XM_012220702.1	29.84	4e-66		XM_021748207.1	54.67	0		XM_006370093.1	44.93	7e-140		XM_015727192.1	30.16	5e-65		2	Domain of unknown function (DUF4413) | BED zinc finger
	UniGene2341		AT4G27190.1	NB-ARC domain-containing disease resistance protein	26.66	1e-44		scaffold0626_537431	37.84	0		XM_012234074.1	31.28	4e-132		XM_021769921.1	37.33	0		XM_006382623.1	34.28	1e-171		XM_015721478.1	36.71	0		3	NB-ARC domain | AAA domain | AAA ATPase domain
	UniGene2342		AT5G35980.1	yeast YAK1-related gene 1	59.22	0		scaffold1497_11847	80.87	0		XM_012214890.1	87.25	0		XM_021766177.1	81.41	0		XM_002325849.2	74.49	0		XM_015722276.1	81.99	0		1	Protein kinase domain
	UniGene2344		AT1G21280.1	CONTAINS InterPro DOMAIN/s: Retrotransposon gag protein (InterPro:IPR005162); Has 707 Blast hits to 705 proteins in 25 species: Archae - 0; Bacteria - 0; Metazoa - 4; Fungi - 0; Plants - 703; Viruses - 0; Other Eukaryotes - 0 (source: NCBI BLink).	30.95	4e-13		scaffold0413_817062	30.46	5e-40		XM_012224875.1	41.06	0		XM_021765811.1	33.22	8e-95		XM_006386903.1	24.48	6e-15		XM_015719680.1	39.42	5e-88		2	Integrase core domain | GAG-pre-integrase domain
	UniGene2345		AT5G07290.1	MEI2-like 4	48.55	2e-125		scaffold0266_1141980	73.41	0		XM_012233328.1	79.89	0		XM_021767425.1	69.59	0		XM_002297839.2	67.22	0		XM_002534697.2	74	0		1	RNA recognition motif 2
	UniGene2346		AT5G13980.1	Glycosyl hydrolase family 38 protein	70.96	0		scaffold3022_9309	84.65	0		XM_012211960.1	89.2	0		XM_021772491.1	84.45	0		XM_002321039.2	81.54	0		XM_002511048.2	71.39	0		3	Glycosyl hydrolases family 38 N-terminal domain | Glycosyl hydrolases family 38 C-terminal domain | Alpha mannosidase middle domain
	UniGene2347		AT1G15940.1	Tudor/PWWP/MBT superfamily protein	43.67	1e-80		scaffold2267_23621	59.91	0		XM_012212120.1	70.83	0		XM_021754427.1	55.44	0		XM_002303808.2	49.64	5e-173		XM_002527257.2	55.51	0		0	-
	UniGene2348		AT5G14170.1	SWIB/MDM2 domain superfamily protein	62.84	0		scaffold0491_845384	77.92	0		XM_012224458.1	84.59	0		XM_021739079.1	57.51	0		XM_006376838.1	72.46	0		XM_002511151.2	74.54	0		1	SWIB/MDM2 domain
	UniGene2350		AT4G23160.1	cysteine-rich RLK (RECEPTOR-like protein kinase) 8	39.37	8e-75		scaffold2362_16786	40.77	1e-57		XM_012228915.1	39.39	7e-79		XM_021769304.1	54.76	2e-136		XM_002309426.2	41.94	5e-35		XM_015719173.1	50.14	1e-123		1	Reverse transcriptase (RNA-dependent DNA polymerase)
	UniGene2351		AT2G19930.1	RNA-dependent RNA polymerase family protein	52.7	0		scaffold0754_533471	66.05	0		XM_012221501.1	70.65	0		XM_021741595.1	66.55	0		XM_006380407.1	60.89	0		XM_002515474.2	24.35	3e-22		1	RNA dependent RNA polymerase
	UniGene2352		AT1G24190.1	SIN3-like 3	56.85	0		scaffold1244_56877	81.77	0		XM_012236616.1	86.67	0		XM_021758179.1	81.22	0		XM_002311750.2	79.58	0		XM_015719798.1	83.27	0		3	C-terminal domain of Sin3a protein | Paired amphipathic helix repeat | Sin3 family co-repressor
	UniGene2353		AT5G13980.1	Glycosyl hydrolase family 38 protein	71.41	0		scaffold3022_9309	85.12	0		XM_012211960.1	89.87	0		XM_021772491.1	84.82	0		XM_002321039.2	81.72	0		XM_002511048.2	71.56	0		3	Glycosyl hydrolases family 38 N-terminal domain | Glycosyl hydrolases family 38 C-terminal domain | Alpha mannosidase middle domain
	UniGene2354		AT2G18940.1	Tetratricopeptide repeat (TPR)-like superfamily protein	66.36	0		scaffold1667_4903	80.42	0		XM_012219735.1	85.62	0		XM_021760270.1	81.09	0		XM_006381723.1	73.28	0		XM_002533685.2	77.79	0		5	PPR repeat family | Pentatricopeptide repeat domain | PPR repeat | PPR repeat | Pentacotripeptide-repeat region of PROPR
	UniGene2355		AT3G58490.1	Phosphatidic acid phosphatase (PAP2) family protein	58.74	1e-74		scaffold1874_30597	64.08	2e-87		XM_012235458.1	67.15	2e-90		XM_021763582.1	63.29	8e-85		XM_002323311.2	63.11	8e-86		XM_002531118.2	65.05	2e-88		0	-
	UniGene2356		AT3G03710.1	polyribonucleotide nucleotidyltransferase, putative	70.58	0		scaffold0098_1837101	83.6	0		XM_012214985.1	83.3	0		XM_021739110.1	35.67	3e-121		XM_002319690.2	76.46	0		XM_002525638.2	80.19	0		4	3' exoribonuclease family, domain 1 | 3' exoribonuclease family, domain 2 | S1 RNA binding domain | KH domain
	UniGene2357		AT2G41510.1	cytokinin oxidase/dehydrogenase 1	58.17	5e-54		scaffold0855_390787	67.97	6e-66		XM_012230843.1	75.16	6e-73		XM_021768431.1	67.97	2e-65		XM_002323238.1	64.71	6e-62		XM_002534412.2	66.67	9e-66		1	Cytokinin dehydrogenase 1, FAD and cytokinin binding
	UniGene2359		AT2G03670.1	cell division cycle 48B	76.44	4e-88		scaffold0153_81298	85.86	3e-99		XM_012210858.1	92.67	6e-111		XM_021753322.1	84.97	5e-98		XM_006368197.1	82.2	9e-94		XM_015724105.1	45.95	2e-37		7	ATPase family associated with various cellular activities (AAA) | AAA ATPase domain | AAA domain (dynein-related subfamily) | AAA domain | AAA domain (Cdc48 subfamily) | Holliday junction DNA helicase ruvB N-terminus | Threonylcarbamoyl adenosine biosynthesis protein TsaE
	UniGene2361		AT5G61970.1	signal recognition particle-related / SRP-related	76.9	0		scaffold0807_284532	91.35	0		XM_012235202.1	93.52	0		XM_021736794.1	90.85	0		XM_002322266.2	86.52	0		XM_002511049.2	91.03	0		1	RNA-binding signal recognition particle 68
	UniGene2362		AT4G36360.1	beta-galactosidase 3	69.32	0		scaffold0008_507266	86.07	0		XM_012216555.1	88.76	0		XM_021746032.1	86.73	0		XM_002306857.2	82.9	0		XM_002510409.2	87.75	0		3	Glycosyl hydrolases family 35 | Galactose binding lectin domain | Beta-galactosidase
	UniGene2364		AT1G09060.3	Zinc finger, RING-type;Transcription factor jumonji/aspartyl beta-hydroxylase	54.52	0		scaffold0170_1706132	80.28	0		XM_012233642.1	85.17	0		XM_021764415.1	79.28	0		XM_002318962.2	72.38	0		XM_015715102.1	79.33	0		3	WRC | JmjC domain, hydroxylase | Zinc-finger domain of monoamine-oxidase A repressor R1
	UniGene2365		AT1G10490.1	Domain of unknown function (DUF1726) ;Putative ATPase (DUF699)	74.3	0		scaffold0611_310856	87.62	0		XM_012219868.1	90.29	0		XM_021775339.1	88.34	0		XM_002310575.2	83.13	0		XM_002532133.2	86.91	0		4	GNAT acetyltransferase 2 | Helicase | Possible tRNA binding domain | Domain of unknown function (DUF1726)
	UniGene2367		AT5G46410.2	SCP1-like small phosphatase 4	73.53	9e-76		scaffold0217_712764	92.94	4e-99		XM_012236500.1	92.22	1e-97		XM_021739939.1	91.76	2e-97		XM_006369817.1	89.6	2e-99		XM_015719510.1	92.35	2e-99		1	NLI interacting factor-like phosphatase
	UniGene2368		AT5G54090.1	DNA mismatch repair protein MutS, type 2	55.79	0		scaffold1183_45631	75.44	0		XM_012219393.1	84.35	0		XM_021746205.1	77.71	0		XM_002317813.2	70.42	0		XM_015719442.1	75.36	0		1	MutS domain V
	UniGene2369		AT4G29090.1	Ribonuclease H-like superfamily protein	31.21	4e-13		scaffold0465_2337	38.99	3e-25		XM_012225181.1	30.86	2e-26		XM_021765890.1	28.61	2e-22		XM_006386005.1	34.51	1e-22		XM_015718434.1	33.33	2e-11		0	-
	UniGene2370		AT5G35980.1	yeast YAK1-related gene 1	39.83	9e-68		scaffold0168_910562	38.44	2e-64		XM_012214890.1	37.86	1e-65		XM_021763969.1	39.31	1e-65		XM_002325849.2	38.33	2e-64		XM_015722276.1	39.02	2e-66		3	Protein kinase domain | Protein tyrosine kinase | Lipopolysaccharide kinase (Kdo/WaaP) family
	UniGene2371		AT5G57910.1	unknown protein; BEST Arabidopsis thaliana protein match is: unknown protein (TAIR:AT4G30630.1); Has 30201 Blast hits to 17322 proteins in 780 species: Archae - 12; Bacteria - 1396; Metazoa - 17338; Fungi - 3422; Plants - 5037; Viruses - 0; Other Eukaryotes - 2996 (source: NCBI BLink).	33.86	3e-30		scaffold0038_3201343	69.66	5e-131		XM_012216135.1	79.17	5e-154		XM_021760452.1	69.43	4e-131		XM_002308373.2	58.71	1e-104		XM_002529358.2	70.94	7e-139		0	-
	UniGene2372		AT5G07400.1	forkhead-associated domain-containing protein / FHA domain-containing protein	49.33	0		scaffold0169_1482400	68.84	0		XM_012235151.1	76.7	0		XM_021759088.1	67.23	0		XM_002318156.2	59.54	0		XM_015724167.1	65.68	0		3	Tyrosyl-DNA phosphodiesterase | HIRAN domain | FHA domain
	UniGene2373		AT2G45490.1	ataurora3	69.33	2e-30		scaffold0565_240634	77.33	5e-35		XM_012228155.1	77.33	8e-36		XM_021756186.1	76	1e-34		XM_002308997.1	69.33	3e-32		XM_015728399.1	72	1e-32		2	Protein kinase domain | Protein tyrosine kinase
	UniGene2374							scaffold2769_22303	42.22	1e-16		XM_012215157.1	40.45	1e-14		XM_021753357.1	43.96	2e-16										0	-
	UniGene2375		AT5G43310.1	COP1-interacting protein-related	41.83	0		scaffold1116_56296	70.24	0		XM_012214470.1	81.38	0		XM_021752899.1	70.17	0		XM_006378265.1	63.19	0		XM_015725158.1	70.03	0		0	-
	UniGene2376		AT1G79000.2	histone acetyltransferase of the CBP family 1	47.31	0		scaffold0102_2184709	62.71	0		XM_012222533.1	74.92	0		XM_021778658.1	61.14	0		XM_002305921.2	52.08	0		XM_015723456.1	63.53	0		3	Histone acetylation protein | TAZ zinc finger | PHD-finger
	UniGene2378		AT5G06970.1	Protein of unknown function (DUF810)	74.5	0		scaffold0017_409233	86.24	0		XM_012213310.1	88.88	0		XM_021754135.1	84.8	0		XM_002297699.2	77.85	0		XM_015715410.1	84.75	0		1	Plant family of unknown function (DUF810)
	UniGene2379		AT5G06970.1	Protein of unknown function (DUF810)	74.37	0		scaffold0017_409233	86.06	0		XM_012213310.1	88.3	0		XM_021754135.1	84.85	0		XM_002297699.2	77.87	0		XM_015715410.1	84.57	0		1	Plant family of unknown function (DUF810)
	UniGene2380		AT2G22530.1	Alkaline-phosphatase-like family protein	59.75	0		scaffold0669_376063	79.56	0		XM_012226264.1	86.58	0		XM_021777046.1	79.07	0		XM_002310275.2	71.77	0		XM_015726309.1	77.05	0		1	Type I phosphodiesterase / nucleotide pyrophosphatase
	UniGene2381		AT4G15530.5	pyruvate orthophosphate dikinase	84.69	0						XM_012214070.1	95.24	0		XM_021752455.1	93.27	0		XM_002314398.2	89.99	0		XM_015717901.1	90.84	0		3	PEP-utilising enzyme, TIM barrel domain | Pyruvate phosphate dikinase, PEP/pyruvate binding domain | PEP-utilising enzyme, mobile domain
	UniGene2384		AT5G35980.1	yeast YAK1-related gene 1	39.83	9e-68		scaffold0168_910562	38.44	2e-64		XM_012214890.1	37.86	1e-65		XM_021763969.1	39.31	1e-65		XM_002325849.2	38.33	2e-64		XM_015722276.1	39.02	2e-66		3	Protein kinase domain | Protein tyrosine kinase | Lipopolysaccharide kinase (Kdo/WaaP) family
	UniGene2385		AT5G14170.1	SWIB/MDM2 domain superfamily protein	62.39	0		scaffold0491_845384	77.31	0		XM_012224458.1	84.72	0		XM_021739079.1	57.7	0		XM_006376838.1	72.54	0		XM_002511151.2	74.45	0		1	SWIB/MDM2 domain
	UniGene2386		AT2G37440.1	DNAse I-like superfamily protein	48.29	3e-107		scaffold1297_8580	83.05	0		XM_012227112.1	85.75	0		XM_021744108.1	83.05	0		XM_002323984.2	78.55	0		XM_015718127.1	83.94	0		1	Endonuclease/Exonuclease/phosphatase family
	UniGene2387		AT4G23160.1	cysteine-rich RLK (RECEPTOR-like protein kinase) 8	47.87	3e-53		scaffold2362_16786	41.53	3e-52		XM_012228915.1	44.13	3e-56		XM_021746652.1	52.19	2e-85		XM_002309426.2	51.63	2e-43		XM_015717788.1	52.34	7e-86		0	-
	UniGene2388		AT1G29880.1	glycyl-tRNA synthetase / glycine--tRNA ligase	80.34	9e-125		scaffold0266_1094567	83.33	7e-141		XM_012235185.1	88.84	2e-147		XM_021767603.1	83.76	4e-139		XM_002304603.2	79.91	2e-132		XM_015714884.1	70.09	4e-105		1	Anticodon binding domain
	UniGene2389		AT4G03080.1	BRI1 suppressor 1 (BSU1)-like 1	78.96	0		scaffold0320_725967	90	0		XM_012236949.1	93.73	0		XM_021757577.1	86.13	0		XM_002321008.2	86.81	0		XM_002520664.2	91.2	0		5	Calcineurin-like phosphoesterase | Galactose oxidase, central domain | Galactose oxidase, central domain | Kelch motif | Serine-threonine protein phosphatase N-terminal domain
	UniGene2390		ATMG00860.1	DNA/RNA polymerases superfamily protein	45.59	3e-37		scaffold3803_6841	45.02	5e-56		XM_012237286.1	56.92	8e-89		XM_021744988.1	38.52	1e-114		XM_006376581.1	34.17	1e-25		XM_015726622.1	51.41	8e-125		2	Reverse transcriptase (RNA-dependent DNA polymerase) | Integrase core domain
	UniGene2391		AT1G74750.1	Pentatricopeptide repeat (PPR) superfamily protein	65.64	0		scaffold0277_279810	80.87	0		XM_012224801.1	88.36	0		XM_021760187.1	81.28	0		XM_002321501.2	75.66	0		XM_002511459.2	80.5	0		5	PPR repeat family | PPR repeat | PPR repeat | Pentatricopeptide repeat domain | Pentacotripeptide-repeat region of PROPR
	UniGene2392		AT4G23160.1	cysteine-rich RLK (RECEPTOR-like protein kinase) 8	44.15	9e-50		scaffold0747_553118	30.39	2e-15		XM_012224875.1	33.74	9e-78		XM_021740904.1	39.71	1e-50		XM_006379939.1	35.63	5e-13		XM_015721719.1	42.69	4e-59		2	Reverse transcriptase (RNA-dependent DNA polymerase) | Integrase core domain
	UniGene2393		AT1G33540.1	serine carboxypeptidase-like 18	42.33	2e-96		scaffold0794_126365	56.51	2e-134		XM_012237771.1	66.03	0		XM_021769724.1	62.17	2e-172		XM_006369732.1	43.53	1e-110		XM_015721110.1	49.41	4e-128		1	Serine carboxypeptidase
	UniGene2395		AT4G23160.1	cysteine-rich RLK (RECEPTOR-like protein kinase) 8	29.46	4e-13		scaffold1553_2666	48.7	3e-31		XM_012235327.1	49.67	3e-29		XM_021751880.1	42.31	3e-20						XM_015715939.1	36.21	5e-30		0	-
	UniGene2396		AT1G71830.1	somatic embryogenesis receptor-like kinase 1	65.05	2e-147		scaffold0091_84893	71.2	1e-176		XM_012234291.1	66.13	5e-151		XM_021739834.1	69.92	1e-177		XM_002325978.2	69.34	1e-150		XM_015718012.1	72.03	0		2	Protein kinase domain | Protein tyrosine kinase
	UniGene2397		AT4G12780.1	Chaperone DnaJ-domain superfamily protein	81.46	1e-83		scaffold2183_3891	67.83	9e-169		XM_012228813.1	80.53	0		XM_021774040.1	67.89	3e-166		XM_006375529.1	57.78	5e-132		XM_002524528.2	62.06	1e-136		0	-
	UniGene2399											XM_012211425.1	47.06	1e-49		XM_021765736.1	41.08	2e-43						XM_015721719.1	36.84	8e-28		2	Integrase core domain | GAG-pre-integrase domain
	UniGene2401		AT1G29880.1	glycyl-tRNA synthetase / glycine--tRNA ligase	80.34	9e-125		scaffold0266_1094567	83.33	7e-141		XM_012235185.1	88.84	2e-147		XM_021767603.1	83.76	4e-139		XM_002304603.2	79.91	2e-132		XM_015714884.1	70.09	4e-105		1	Anticodon binding domain
	UniGene2402		AT1G16540.1	molybdenum cofactor sulfurase (LOS5) (ABA3)	64.12	0		scaffold0222_1502727	76.36	0		XM_012232007.1	83.59	0		XM_021760038.1	78.8	0		XM_002310066.2	72.06	0		XM_015715797.1	76.82	0		3	MOSC domain | Aminotransferase class-V | MOSC N-terminal beta barrel domain
	UniGene2404		AT4G23160.1	cysteine-rich RLK (RECEPTOR-like protein kinase) 8	42.89	6e-96		scaffold1106_269894	50.69	1e-44		XM_012211425.1	39.6	4e-154		XM_021762294.1	45.26	1e-160		XM_006379939.1	45.98	7e-19		XM_015721806.1	43.56	4e-98		3	Reverse transcriptase (RNA-dependent DNA polymerase) | Integrase core domain | GAG-pre-integrase domain
	UniGene2405		AT1G43760.1	DNAse I-like superfamily protein	28.12	5e-17		scaffold0465_2337	35.39	7e-31		XM_012215157.1	31.96	4e-94		XM_021765743.1	28.68	4e-89		XM_002309426.2	40	3e-14		XM_015719069.1	30.63	7e-23		1	Reverse transcriptase (RNA-dependent DNA polymerase)
	UniGene2406		AT1G43760.1	DNAse I-like superfamily protein	24.04	9e-29		scaffold0630_409603	41.35	2e-43		XM_012234294.1	43.26	2e-158		XM_021765743.1	43.65	8e-164		XM_006388049.1	33.64	8e-11		XM_015723980.1	31.21	2e-37		1	Reverse transcriptase (RNA-dependent DNA polymerase)
	UniGene2407		AT5G52810.1	NAD(P)-binding Rossmann-fold superfamily protein	62.88	9e-130		scaffold0143_623982	81.11	2e-170		XM_012234783.1	83.08	2e-176		XM_021736516.1	81.99	1e-167		XM_002305232.2	77.71	8e-163		XM_002513594.2	80	5e-170		2	Ornithine cyclodeaminase/mu-crystallin family | Shikimate / quinate 5-dehydrogenase
	UniGene2408		AT1G35660.1	unknown protein; FUNCTIONS IN: molecular_function unknown; INVOLVED IN: biological_process unknown; LOCATED IN: plasma membrane; EXPRESSED IN: 19 plant structures; EXPRESSED DURING: 11 growth stages; Has 309 Blast hits to 256 proteins in 99 species: Archae - 0; Bacteria - 11; Metazoa - 192; Fungi - 12; Plants - 36; Viruses - 0; Other Eukaryotes - 58 (source: NCBI BLink).	55.9	0		scaffold1358_130980	77.49	0		XM_012210385.1	83.28	0		XM_021744589.1	76.35	0		XM_002325518.2	70.28	0		XM_015723945.1	74.15	0		0	-
	UniGene2409		AT2G44710.1	RNA-binding (RRM/RBD/RNP motifs) family protein	51.77	3e-90		scaffold0373_115552	65.59	0		XM_012210148.1	71.89	0		XM_021749217.1	64.01	0		XM_006383068.1	69.3	0		XM_015726814.1	60.97	0		1	RNA recognition motif. (a.k.a. RRM, RBD, or RNP domain)
	UniGene2410		AT5G55830.1	Concanavalin A-like lectin protein kinase family protein	50.46	7e-96		scaffold0042_2037219	89.07	0		XM_012220994.1	87.8	0		XM_021750896.1	87.88	0		XM_006384818.1	80.4	0		XM_015716357.1	79.45	0		2	Protein tyrosine kinase | Protein kinase domain
	UniGene2411		AT2G36370.1	ubiquitin-protein ligases	49.89	0		scaffold1325_25281	73.25	0		XM_012211066.1	78.76	0		XM_021765223.1	72.53	0		XM_002302166.2	27.56	1e-06		XM_015728277.1	71.03	0		2	BTB/POZ domain | BTB And C-terminal Kelch
	UniGene2412		AT1G74910.1	ADP-glucose pyrophosphorylase family protein	77.67	0		scaffold0083_1044247	87.5	0		XM_012227001.1	89.18	0		XM_021779240.1	79.81	0		XM_002318593.2	77.64	0		XM_015718138.1	86.06	0		3	Nucleotidyl transferase | Bacterial transferase hexapeptide (six repeats) | MobA-like NTP transferase domain
	UniGene2413		AT1G63700.1	Protein kinase superfamily protein	55.56	0		scaffold0230_225088	78.79	0		XM_012234830.1	84.3	0		XM_021758796.1	80.91	0		XM_002322446.2	78.29	0		XM_015715666.1	81.74	0		3	Protein kinase domain | Protein tyrosine kinase | Kinase-like
	UniGene2414							scaffold0278_230284	58.29	2e-58		XM_012230685.1	69.35	2e-66		XM_021774144.1	54.14	1e-42		XM_006382772.1	44	2e-30		XM_002517181.2	54.35	1e-45		0	-
	UniGene2415		AT2G02650.1	Ribonuclease H-like superfamily protein	25.51	2e-14		scaffold1121_174654	29.92	2e-22		XM_012217395.1	49.48	0		XM_021771329.1	42.97	1e-137						XM_015719069.1	36.09	1e-31		3	Reverse transcriptase (RNA-dependent DNA polymerase) | zinc-binding in reverse transcriptase | Reverse transcriptase-like
	UniGene2416		AT5G40480.1	embryo defective 3012	50.25	0		scaffold0541_324316	72.93	0		XM_012216662.1	78.03	0		XM_021743599.1	73.08	0		XM_006369870.1	63.33	0		XM_015720707.1	71.69	0		1	Bacterial Ig-like domain (group 2)
	UniGene2417		AT1G21280.1	CONTAINS InterPro DOMAIN/s: Retrotransposon gag protein (InterPro:IPR005162); Has 707 Blast hits to 705 proteins in 25 species: Archae - 0; Bacteria - 0; Metazoa - 4; Fungi - 0; Plants - 703; Viruses - 0; Other Eukaryotes - 0 (source: NCBI BLink).	32.81	3e-35		scaffold0452_788337	40.56	3e-40		XM_012224875.1	42.06	0		XM_021742000.1	35.6	2e-127		XM_006386903.1	28.42	1e-26		XM_015719680.1	37.68	6e-96		5	Integrase core domain | Retrotransposon gag protein | gag-polypeptide of LTR copia-type | GAG-pre-integrase domain | gag-polypeptide of LTR copia-type
	UniGene2418							scaffold0278_230284	60.22	1e-63		XM_012230685.1	71.35	2e-72		XM_021774144.1	55	5e-45		XM_006382772.1	43.68	1e-32		XM_002517181.2	55.74	4e-50		0	-
	UniGene2419		AT4G23160.1	cysteine-rich RLK (RECEPTOR-like protein kinase) 8	29	6e-14		scaffold0085_1695958	41.29	9e-45		XM_012219251.1	34.48	2e-34		XM_021757233.1	32.49	4e-23		XM_002309426.2	32.28	6e-09		XM_015715939.1	36.74	5e-36		0	-
	UniGene2420		AT3G23430.1	phosphate 1	68.41	0		scaffold1116_192517	83.31	0		XM_012214484.1	85.17	0		XM_021752614.1	85.93	0		XM_002315536.2	77.71	0		XM_002528776.2	85.97	0		2	EXS family | SPX domain
	UniGene2421		AT5G12430.1	Heat shock protein DnaJ with tetratricopeptide repeat	49.49	0		scaffold1513_83481	65.09	0		XM_012234655.1	72.57	0		XM_021759766.1	62.31	0		XM_006369517.1	58.84	0		XM_002513483.2	61.89	0		2	Tetratricopeptide repeat | Tetratricopeptide repeat
	UniGene2422		AT3G05630.1	phospholipase D P2	65.82	0		scaffold0340_83115	81.24	0		XM_012233571.1	85.5	0		XM_021764760.1	80.69	0		XM_002319463.2	72.87	0		XM_015715150.1	80.1	0		3	Phospholipase D Active site motif | PLD-like domain | PX domain
	UniGene2423		AT3G06880.2	Transducin/WD40 repeat-like superfamily protein	24.71	3e-65		scaffold0563_482271	83.01	0		XM_012218399.1	81.26	0		XM_021757068.1	77	0		XM_002300665.2	65.73	0		XM_015717824.1	72.26	0		3	U-box domain | WD domain, G-beta repeat | Zinc-finger of the MIZ type in Nse subunit
	UniGene2424		AT1G63850.1	BTB/POZ domain-containing protein	25.34	8e-21		scaffold1272_81300	82.11	0		XM_012214557.1	86.05	0		XM_021738066.1	82.81	0		XM_002305390.2	69.84	0		XM_002509437.2	68.6	0		0	-
	UniGene2425		AT1G21630.2	Calcium-binding EF hand family protein	53.28	4e-97		scaffold0536_147342	74.15	0		XM_012210018.1	80.54	0		XM_021748974.1	72.44	0		XM_002306398.2	69.23	2e-169		XM_015720857.1	70.9	3e-179		0	-
	UniGene2426		AT4G38250.1	Transmembrane amino acid transporter family protein	70.21	0		scaffold0511_630500	80.7	0		XM_012218508.1	81.71	0		XM_021772177.1	79.49	0		XM_002312763.2	75.29	0		XM_002527098.2	78.67	0		1	Transmembrane amino acid transporter protein
	UniGene2427		AT5G42440.1	Protein kinase superfamily protein	58.04	2e-142		scaffold1077_95412	77.07	0		XM_012219943.1	78.93	0		XM_021774339.1	76.86	0		XM_002302127.2	69.92	0		XM_002528195.2	44.78	1e-77		2	Protein tyrosine kinase | Protein kinase domain
	UniGene2429		AT5G42140.1	Regulator of chromosome condensation (RCC1) family with FYVE zinc finger domain	69.38	0		scaffold0736_397965	88.69	0		XM_012210660.1	89.64	0		XM_021746254.1	87.92	0		XM_002300895.2	82.88	0		XM_002533422.2	52.57	0		6	Regulator of chromosome condensation (RCC1) repeat | Transcription factor regulating root and shoot growth via Pin3 | Regulator of chromosome condensation (RCC1) repeat | Transcription factor BRX N-terminal domain | FYVE zinc finger | Pleckstrin homology domain
	UniGene2430		AT5G22800.1	Alanyl-tRNA synthetase, class IIc	79	0		scaffold0215_740065	83.48	0		XM_012213927.1	87.14	0		XM_021754703.1	83.52	0		XM_002313647.2	81.44	0		XM_002534049.2	86.87	0		3	tRNA synthetases class II (A) | Threonyl and Alanyl tRNA synthetase second additional domain | DHHA1 domain
	UniGene2431		AT1G05460.1	P-loop containing nucleoside triphosphate hydrolases superfamily protein	61.79	0		scaffold0194_664733	76.29	0		XM_012214283.1	81.86	0		XM_021751855.1	76.51	0		XM_006379784.1	70.52	0		XM_015718022.1	72.96	0		6	AAA domain | AAA domain | AAA domain | AAA domain | Type III restriction enzyme, res subunit | AAA domain
	UniGene2433		AT4G23160.1	cysteine-rich RLK (RECEPTOR-like protein kinase) 8	40	6e-64		scaffold2279_32380	61.86	1e-37		XM_012225390.1	68.85	9e-100		XM_021773958.1	43.22	2e-180		XM_006368478.1	48.73	2e-51		XM_015721462.1	58.43	1e-91		5	Reverse transcriptase (RNA-dependent DNA polymerase) | gag-polypeptide of LTR copia-type | Integrase core domain | GAG-pre-integrase domain | Domain of unknown function (DUF4219)
	UniGene2434		AT5G11850.1	Protein kinase superfamily protein	54.27	0		scaffold1259_20466	73.89	0		XM_012221901.1	82.01	0		XM_021742380.1	73.26	0		XM_002324729.2	68.76	0		XM_002516401.2	71.71	0		3	Ethylene-responsive protein kinase Le-CTR1 | Protein tyrosine kinase | Protein kinase domain
	UniGene2435		AT5G11850.1	Protein kinase superfamily protein	77.45	3e-168		scaffold1259_20466	74.4	0		XM_012221901.1	82.43	0		XM_021742380.1	73.26	0		XM_002324729.2	68.97	0		XM_002516401.2	74.3	0		3	Ethylene-responsive protein kinase Le-CTR1 | Protein tyrosine kinase | Protein kinase domain
	UniGene2436		AT3G26700.1	Protein kinase superfamily protein	56.41	4e-25		scaffold0285_1321852	91.14	1e-46		XM_012213990.1	93.67	5e-49		XM_021738049.1	91.14	9e-47		XM_002320389.2	67.09	2e-28		XM_015717800.1	86.75	4e-45		2	Protein tyrosine kinase | Protein kinase domain
	UniGene2437		AT4G38250.1	Transmembrane amino acid transporter family protein	70.21	0		scaffold0511_630500	80.7	0		XM_012218508.1	82.18	0		XM_021772177.1	79.49	0		XM_002312763.2	75.29	0		XM_002527098.2	78.67	0		1	Transmembrane amino acid transporter protein
	UniGene2439		AT5G14210.1	Leucine-rich repeat protein kinase family protein	63.19	0		scaffold0880_408411	82.55	0		XM_012215316.1	87.85	0		XM_021739975.1	80.94	0		XM_002298573.2	63.55	0		XM_015722636.1	82.11	0		3	Protein tyrosine kinase | Leucine rich repeat | Protein kinase domain
	UniGene2440		AT5G14600.1	S-adenosyl-L-methionine-dependent methyltransferases superfamily protein	75.08	5e-168		scaffold0384_585637	88.37	7e-96		XM_012217141.1	88.42	0		XM_021742701.1	87.74	0		XM_002324548.2	81.99	0		XM_002521396.2	86.77	0		4	tRNA methyltransferase complex GCD14 subunit | Methyltransferase domain | Protein-L-isoaspartate(D-aspartate) O-methyltransferase (PCMT) | Methyltransferase domain
	UniGene2441		AT5G40480.1	embryo defective 3012	50.35	0		scaffold0541_324316	72.9	0		XM_012216662.1	77.81	0		XM_021743599.1	72.96	0		XM_006369870.1	63.18	0		XM_015720707.1	71.36	0		1	Bacterial Ig-like domain (group 2)
	UniGene2442		AT1G31280.1	Argonaute family protein	54.26	0		scaffold0317_1127302	77.83	0		XM_012229492.1	84.99	0		XM_021752351.1	77.2	0		XM_006376934.1	71.31	0		XM_002528951.2	56.66	0		5	Piwi domain | N-terminal domain of argonaute | PAZ domain | Argonaute linker 1 domain | Argonaute linker 2 domain
	UniGene2443		AT1G10490.1	Domain of unknown function (DUF1726) ;Putative ATPase (DUF699)	82.99	0		scaffold0611_310856	93.8	0		XM_012219868.1	95.08	0		XM_021775339.1	94.12	0		XM_002307099.2	89.59	0		XM_002532133.2	91.11	0		3	Helicase | GNAT acetyltransferase 2 | Domain of unknown function (DUF1726)
	UniGene2444		AT5G46240.1	potassium channel in Arabidopsis thaliana 1	75.49	2e-161		scaffold0217_331268	76.62	0		XM_012216706.1	79.52	0		XM_021738797.1	74.66	0		XM_002305301.2	75.73	5e-175		XM_015719503.1	74.57	0		6	KHA, dimerisation domain of potassium ion channel | Cyclic nucleotide-binding domain | Ion transport protein | Ion channel | Ankyrin repeat | Ankyrin repeats (3 copies)
	UniGene2445		AT1G71830.1	somatic embryogenesis receptor-like kinase 1	65.05	2e-147		scaffold0091_84893	71.2	1e-176		XM_012234291.1	66.13	5e-151		XM_021739834.1	69.92	1e-177		XM_002325978.2	69.34	1e-150		XM_015718012.1	72.03	0		2	Protein kinase domain | Protein tyrosine kinase
	UniGene2446		AT2G16880.1	Pentatricopeptide repeat (PPR) superfamily protein	50.4	0		scaffold0307_483806	77.52	0		XM_012218461.1	82.07	0		XM_021770230.1	76.21	0		XM_002315242.2	64.85	0		XM_002523849.2	73.59	0		5	PPR repeat family | PPR repeat | PPR repeat | Pentatricopeptide repeat domain | Pentacotripeptide-repeat region of PROPR
	UniGene2447		AT5G23050.1	acyl-activating enzyme 17	70.02	0		scaffold1366_76851	81.43	0		XM_012237535.1	87.39	0		XM_021770167.1	84.4	0		XM_006374319.1	78.46	0		XM_002511961.2	78.12	0		1	AMP-binding enzyme
	UniGene2448		AT3G04550.1	unknown protein; INVOLVED IN: biological_process unknown; LOCATED IN: chloroplast stroma, chloroplast; EXPRESSED IN: 22 plant structures; EXPRESSED DURING: 13 growth stages; BEST Arabidopsis thaliana protein match is: unknown protein (TAIR:AT5G28500.1); Has 110 Blast hits to 110 proteins in 51 species: Archae - 0; Bacteria - 67; Metazoa - 1; Fungi - 0; Plants - 41; Viruses - 0; Other Eukaryotes -…	55.21	5e-121		scaffold0249_222720	68.84	4e-173		XM_012233924.1	73.39	2e-179		XM_021768343.1	70.15	4e-174		XM_002319615.2	68.77	1e-165		XM_002521916.2	71.01	2e-166		0	-
	UniGene2449		AT4G12780.1	Chaperone DnaJ-domain superfamily protein	81.46	9e-84		scaffold2183_3891	68.17	3e-169		XM_012228813.1	80.53	0		XM_021774040.1	67.89	6e-165		XM_006375529.1	58.12	9e-134		XM_002524528.2	62.23	9e-136		0	-
	UniGene2450		AT2G44950.1	histone mono-ubiquitination 1	56.7	0		scaffold0356_442863	80.07	0		XM_012228293.1	85.76	0		XM_021759038.1	77.61	0		XM_006375171.1	73.04	0		XM_015729021.1	79.64	0		6	Zinc finger, C3HC4 type (RING finger) | Zinc finger, C3HC4 type (RING finger) | Zinc finger, C3HC4 type (RING finger) | Ring finger domain | zinc-RING finger domain | Prokaryotic RING finger family 4
	UniGene2451		AT1G30450.1	cation-chloride co-transporter 1	82.51	0		scaffold2657_10543	89.93	0		XM_012220260.1	93.49	0		XM_021759230.1	90.04	0		XM_006369916.1	90.66	0		XM_002526567.2	89.83	0		4	Amino acid permease | Solute carrier family 12 | Amino acid permease | Sodium:alanine symporter family
	UniGene2452		AT5G06680.1	spindle pole body component 98	78.15	0		scaffold0160_1670579	89.84	0		XM_012232400.1	92.16	0		XM_021767543.1	88.28	0		XM_002309259.2	87.84	0		XM_002532300.2	88.28	0		1	Spc97 / Spc98 family
	UniGene2453		AT4G12780.1	Chaperone DnaJ-domain superfamily protein	81.46	1e-83		scaffold2183_3891	67.83	9e-169		XM_012228813.1	80.53	0		XM_021774040.1	67.89	3e-166		XM_006375529.1	57.78	5e-132		XM_002524528.2	62.06	1e-136		0	-
	UniGene2455		AT2G19930.1	RNA-dependent RNA polymerase family protein	52.76	0		scaffold0754_533471	65.93	0		XM_012221501.1	70.89	0		XM_021741595.1	66.67	0		XM_006380407.1	60.89	0		XM_002515474.2	24.39	2e-22		1	RNA dependent RNA polymerase
	UniGene2456		AT1G20780.1	senescence-associated E3 ubiquitin ligase 1	68.94	0		scaffold0419_389157	88.57	0		XM_012218236.1	92.86	0		XM_021756486.1	88.89	0		XM_002301875.2	86.19	0		XM_002510653.2	87.94	0		1	Armadillo/beta-catenin-like repeat
	UniGene2457							scaffold3042_6117	35.57	4e-27		XM_012231832.1	34.58	1e-24		XM_021776118.1	34.62	8e-33						XM_015719069.1	41.73	3e-20		0	-
	UniGene2458		AT5G17680.1	disease resistance protein (TIR-NBS-LRR class), putative	34.85	2e-165		scaffold0197_748193	49.27	0		XM_012232267.1	65.8	0		XM_021770547.1	47.93	0		XM_006371316.1	39.25	0		XM_015721486.1	45.59	0		6	TIR domain | NB-ARC domain | TIR domain | Leucine rich repeat | Leucine Rich Repeat | AAA ATPase domain
	UniGene2459		AT5G07400.1	forkhead-associated domain-containing protein / FHA domain-containing protein	48.75	0		scaffold0169_1482400	67.35	0		XM_012235151.1	75	0		XM_021759088.1	66.21	0		XM_002318156.2	59.27	0		XM_015724167.1	64.84	0		3	Tyrosyl-DNA phosphodiesterase | HIRAN domain | FHA domain
	UniGene2460		AT3G57140.1	sugar-dependent 1-like	63.78	0		scaffold0007_4373723	74.36	0		XM_012230578.1	76.16	0		XM_021765232.1	76.83	0		XM_002308873.2	71.35	0		XM_015725951.1	79.14	0		2	Domain of unknown function (DUF3336) | Patatin-like phospholipase
	UniGene2461		AT1G22040.1	Galactose oxidase/kelch repeat superfamily protein	62.58	0		scaffold0951_286973	78.74	0		XM_012222725.1	84.53	0		XM_021749154.1	78.53	0		XM_002302238.2	67.93	0		XM_002513820.2	74.74	0		5	Kelch motif | Kelch motif | Kelch motif | F-box domain | F-box-like
	UniGene2462							scaffold3042_6117	35.57	4e-27		XM_012231832.1	34.58	1e-24		XM_021776118.1	34.62	8e-33						XM_015719069.1	41.73	3e-20		0	-
	UniGene2463		AT3G23430.1	phosphate 1	66.92	0		scaffold1116_192517	83.56	0		XM_012214484.1	84.67	0		XM_021752614.1	85.55	0		XM_002315536.2	78.34	0		XM_002528776.2	85.33	0		2	EXS family | SPX domain
	UniGene2464							scaffold0278_230284	58.29	2e-58		XM_012230685.1	69.35	2e-66		XM_021774144.1	54.14	1e-42		XM_006382772.1	44	2e-30		XM_002517181.2	54.35	1e-45		0	-
	UniGene2467		AT1G48950.1	C3HC zinc finger-like	53.36	4e-144		scaffold2159_5785	65.68	0		XM_012237551.1	72.77	0		XM_021770051.1	63.04	0		XM_006374280.1	52.01	0		XM_015729101.1	57.75	0		2	C3HC zinc finger-like | Rsm1-like
	UniGene2468		AT4G09980.1	Methyltransferase MT-A70 family protein	72.01	1e-104		scaffold0269_25661	84.49	0		XM_012223126.1	87.74	0		XM_021736484.1	83.64	0		XM_002322451.2	73.33	0		XM_002513626.2	79.89	0		1	MT-A70
	UniGene2469		AT1G75130.1	cytochrome P450, family 721, subfamily A, polypeptide 1	51.2	2e-147		scaffold0913_301106	76.1	0		XM_012216414.1	80.67	0		XM_021745205.1	77.04	0		XM_002301840.2	64.05	0		XM_015718319.1	58.77	1e-167		1	Cytochrome P450
	UniGene2472		AT3G01550.1	phosphoenolpyruvate (pep)/phosphate translocator 2	68.24	1e-146		scaffold0021_661185	74.82	0		XM_012217130.1	79.47	0		XM_021738136.1	73.27	0		XM_002298495.2	71.29	0		XM_002521397.2	71.5	0		2	Triose-phosphate Transporter family | EamA-like transporter family
	UniGene2474		AT5G60150.1	unknown protein; Has 1807 Blast hits to 1807 proteins in 277 species: Archae - 0; Bacteria - 0; Metazoa - 736; Fungi - 347; Plants - 385; Viruses - 0; Other Eukaryotes - 339 (source: NCBI BLink).	70.13	4e-26		scaffold0681_212621	45.69	0		XM_012209515.1	55.89	0		XM_021771800.1	40.13	2e-150		XM_002307205.2	32.55	8e-134		XM_015727263.1	50.49	7e-85		0	-
	UniGene2475		AT3G45090.1	P-loop containing nucleoside triphosphate hydrolases superfamily protein	66.18	0		scaffold2142_9742	83.43	0		XM_012209359.1	89.22	0		XM_021773310.1	84.88	0		XM_002313490.2	78.89	0		XM_002534162.2	85.07	0		2	AAA domain | AAA domain
	UniGene2477		AT5G23630.1	phosphate deficiency response 2	77.08	0		scaffold0600_331639	88.1	0		XM_012216023.1	90.6	0		XM_021743728.1	87.51	0		XM_006384312.1	84.98	0		XM_015715568.1	87.85	0		3	E1-E2 ATPase | haloacid dehalogenase-like hydrolase | Cation transport ATPase (P-type)
	UniGene2478		AT4G21300.1	Tetratricopeptide repeat (TPR)-like superfamily protein	54.03	0		scaffold0830_191316	73.66	0		XM_012220135.1	82.3	0		XM_021759203.1	76.29	0		XM_002317654.2	66.84	0		XM_002533737.2	74.74	0		5	PPR repeat family | PPR repeat | PPR repeat | Pentatricopeptide repeat domain | DYW family of nucleic acid deaminases
	UniGene2479		AT4G23160.1	cysteine-rich RLK (RECEPTOR-like protein kinase) 8	39.54	6e-58		scaffold1226_152253	37.25	5e-19		XM_012219210.1	45.48	4e-86		XM_021773958.1	42.8	5e-178		XM_006379939.1	53.27	4e-28		XM_015721462.1	55.22	5e-81		3	Reverse transcriptase (RNA-dependent DNA polymerase) | Integrase core domain | GAG-pre-integrase domain
	UniGene2481		AT1G48950.1	C3HC zinc finger-like	52.72	6e-145		scaffold2159_5785	66.62	0		XM_012237551.1	73.81	0		XM_021770051.1	63.81	0		XM_006374280.1	52.63	0		XM_015729101.1	58.71	0		2	C3HC zinc finger-like | Rsm1-like
	UniGene2482		AT5G23280.1	TCP family transcription factor	64.29	3e-63		scaffold0066_311285	87.54	5e-110		XM_012215404.1	92.42	7e-112		XM_021772990.1	89.49	3e-95		XM_006382882.1	78.11	2e-85		XM_002528833.2	68.72	4e-64		1	TCP family transcription factor
	UniGene2483		AT2G27980.1	Acyl-CoA N-acyltransferase with RING/FYVE/PHD-type zinc finger domain	46.55	0		scaffold0190_990243	63.89	0		XM_012209280.1	66.42	0		XM_021772384.1	69.12	0		XM_002314274.2	63.48	0		XM_015722110.1	68.18	0		2	TPL-binding domain in jasmonate signalling | PHD-finger
	UniGene2484		AT1G30090.1	Galactose oxidase/kelch repeat superfamily protein	69.46	0		scaffold0506_617998	88.89	0		XM_012216726.1	91.41	0		XM_021739719.1	87.14	0		XM_002309260.2	85.19	0		XM_002519621.2	86.17	0		3	Kelch motif | F-box domain | F-box-like
	UniGene2488		AT5G42440.1	Protein kinase superfamily protein	58.04	2e-142		scaffold1077_95412	77.07	0		XM_012219943.1	78.93	0		XM_021774339.1	76.86	0		XM_002302127.2	69.92	0		XM_002528195.2	44.78	1e-77		2	Protein tyrosine kinase | Protein kinase domain
	UniGene2489		AT1G04010.1	phospholipid sterol acyl transferase 1	77.4	0		scaffold2289_22936	90.36	0		XM_012213517.1	24.89	2e-15		XM_021775208.1	87.33	0		XM_002320586.2	85.44	0		XM_015723801.1	83.83	0		1	Lecithin:cholesterol acyltransferase
	UniGene2490		AT5G65780.2	branched-chain amino acid aminotransferase 5 / branched-chain amino acid transaminase 5 (BCAT5)	59.52	0		scaffold0215_1026783	73.12	0		XM_012224080.1	81.01	0		XM_021773818.1	71.28	0		XM_006376552.1	66.86	0		XM_015726260.1	68.25	0		0	-
	UniGene2491		AT3G13050.1	Major facilitator superfamily protein	64.08	9e-118		scaffold0333_836049	78.34	4e-155		XM_012231891.1	83.77	2e-176		XM_021737030.1	79.87	3e-164		XM_006380778.1	75.48	1e-152		XM_002513246.2	76.3	2e-157		2	Sugar (and other) transporter | Major Facilitator Superfamily
	UniGene2494		AT5G43745.1	Protein of unknown function (DUF1012)	71.39	8e-164		scaffold0548_234953	75.96	0		XM_012214361.1	84.41	0		XM_021751777.1	75.05	0		XM_006379799.1	70.43	0		XM_015718042.1	75.16	0		1	Castor and Pollux, part of voltage-gated ion channel
	UniGene2499							scaffold2702_16961	64.29	4e-29		XM_012212201.1	55.21	4e-62		XM_021747573.1	53.41	1e-43		XM_006382571.1	39.66	5e-35		XM_015725546.1	60.87	3e-25		0	-
	UniGene2500		AT1G67550.1	urease	78.88	0		scaffold0575_80527	87.69	0		XM_012230248.1	89.61	0		XM_021777748.1	85.07	0		XM_002311687.2	84.07	0		XM_015716806.1	84.25	0		5	Amidohydrolase family | Urease alpha-subunit, N-terminal domain | Urease, gamma subunit | Urease beta subunit | Amidohydrolase family
	UniGene2501		AT5G23050.1	acyl-activating enzyme 17	70.48	0		scaffold1366_76851	81.88	0		XM_012237535.1	87.61	0		XM_021770167.1	84.63	0		XM_006374319.1	78.91	0		XM_002511961.2	78.35	0		1	AMP-binding enzyme
	UniGene2502		AT2G42200.1	squamosa promoter binding protein-like 9	36.9	7e-27		scaffold1171_125122	70.26	5e-101		XM_012232353.1	82.26	2e-120		XM_021766823.1	72.96	2e-106		XM_002322642.2	61.75	2e-68		XM_015727314.1	74.72	4e-108		1	SBP domain
	UniGene2504		AT1G15520.1	pleiotropic drug resistance 12	64.21	0		scaffold0067_1830321	78.12	0		XM_012221252.1	86.06	0		XM_021752592.1	81.32	0		XM_002324804.1	76.33	0		XM_015716180.1	79.89	0		3	ABC-2 type transporter | Plant PDR ABC transporter associated | ABC transporter
	UniGene2505		AT5G08110.1	nucleic acid binding;ATP-dependent helicases;ATP binding;helicases;ATP-dependent helicases	40.14	1e-98		scaffold0195_830515	73.11	0		XM_012225039.1	79.43	0		XM_021760211.1	70.28	0		XM_002317911.2	54	1e-179		XM_015716555.1	68.95	0		1	DEAD/DEAH box helicase
	UniGene2506		AT3G63340.2	Protein phosphatase 2C family protein	55.46	0		scaffold1282_47133	76.91	0		XM_012236774.1	80.27	0		XM_021756012.1	75.92	0		XM_002307572.2	68.48	0		XM_015720377.1	73.6	0		3	Protein kinase domain | Protein tyrosine kinase | Protein phosphatase 2C
	UniGene2507		AT3G42170.1	BED zinc finger ;hAT family dimerisation domain	28.62	5e-71		scaffold0687_268334	29.09	6e-75		XM_012220702.1	32.07	1e-93		XM_021746693.1	54.55	0		XM_006370093.1	43.31	3e-158		XM_015727192.1	33.03	2e-89		2	hAT family C-terminal dimerisation region | Domain of unknown function (DUF4413)
	UniGene2508		AT1G21280.1	CONTAINS InterPro DOMAIN/s: Retrotransposon gag protein (InterPro:IPR005162); Has 707 Blast hits to 705 proteins in 25 species: Archae - 0; Bacteria - 0; Metazoa - 4; Fungi - 0; Plants - 703; Viruses - 0; Other Eukaryotes - 0 (source: NCBI BLink).	30.81	7e-32		scaffold0452_788337	42.4	5e-44		XM_012224875.1	39.78	0		XM_021765827.1	36.95	1e-129		XM_006387746.1	35.62	4e-25		XM_015719680.1	39.84	8e-106		5	Integrase core domain | gag-polypeptide of LTR copia-type | gag-polypeptide of LTR copia-type | GAG-pre-integrase domain | Retrotransposon gag protein
	UniGene2509		AT5G11850.1	Protein kinase superfamily protein	77.45	2e-168		scaffold1259_20466	74.4	0		XM_012221901.1	82.43	0		XM_021742380.1	73.06	0		XM_002324729.2	68.56	0		XM_002516401.2	71.19	0		3	Ethylene-responsive protein kinase Le-CTR1 | Protein tyrosine kinase | Protein kinase domain
	UniGene2510		AT2G40840.1	disproportionating enzyme 2	73.38	0		scaffold0378_203578	84.79	0		XM_012219297.1	89.9	0		XM_021764808.1	86.18	0		XM_002323172.2	81.99	0		XM_015722081.1	84	0		2	4-alpha-glucanotransferase | Starch binding domain
	UniGene2511		AT4G35790.1	phospholipase D delta	59.12	0		scaffold0526_193346	66.79	0		XM_012209931.1	72.74	0		XM_021758864.1	71.46	0		XM_002310682.2	65.49	0		XM_002530596.2	70.38	0		2	C2 domain | Phospholipase D Active site motif
	UniGene2513		AT3G24255.1	RNA-directed DNA polymerase (reverse transcriptase)-related family protein	32.48	3e-16		scaffold0465_2337	38.2	3e-30		XM_012215157.1	31.74	1e-72		XM_021744991.1	32.06	8e-82		XM_002309426.2	48.39	4e-14		XM_015719069.1	32.16	5e-23		1	Reverse transcriptase (RNA-dependent DNA polymerase)
	UniGene2515		AT5G48940.1	Leucine-rich repeat transmembrane protein kinase family protein	52.29	0		scaffold0326_1082068	84.4	0		XM_012210675.1	90.3	0		XM_021745309.1	83.03	0		XM_002307447.2	80.33	0		XM_002526101.2	83.66	0		5	Leucine rich repeat | Protein kinase domain | Protein tyrosine kinase | Leucine Rich repeats (2 copies) | Leucine rich repeat N-terminal domain
	UniGene2516		AT1G43690.1	ubiquitin interaction motif-containing protein	66.5	0		scaffold1252_177741	86.16	0		XM_012210633.1	88.94	0		XM_021745520.1	84.68	0		XM_006383558.1	80.81	0		XM_015727399.1	84.56	0		1	Domain of unknown function (DUF4205)
	UniGene2517		AT5G04040.1	Patatin-like phospholipase family protein	75.56	0		scaffold0007_4373723	86.69	0		XM_012230578.1	86.72	0		XM_021765232.1	84.35	0		XM_002308873.2	83.46	0		XM_015725951.1	84.95	0		2	Domain of unknown function (DUF3336) | Patatin-like phospholipase
	UniGene2518		AT4G26090.1	NB-ARC domain-containing disease resistance protein	34.44	2e-18		scaffold3698_9928	59.94	9e-103		XM_012211398.1	56.88	3e-97		XM_021769408.1	59.69	5e-89		XM_006370892.1	35.5	2e-17		XM_002512259.2	29.45	1e-16		2	Leucine rich repeat | Leucine Rich repeats (2 copies)
	UniGene2519		AT1G71830.1	somatic embryogenesis receptor-like kinase 1	65.05	2e-147		scaffold0091_84893	71.2	1e-176		XM_012234291.1	66.13	5e-151		XM_021739834.1	69.92	1e-177		XM_002325978.2	69.34	1e-150		XM_015718012.1	72.03	0		2	Protein kinase domain | Protein tyrosine kinase
	UniGene2520		AT2G20010.2	Protein of unknown function (DUF810)	64.83	0		scaffold0754_439851	80.49	0		XM_012221385.1	84.73	0		XM_021741413.1	80.28	0		XM_002309506.2	63.25	0		XM_015716317.1	78.07	0		1	Plant family of unknown function (DUF810)
	UniGene2521		AT2G35075.1	unknown protein; Has 30201 Blast hits to 17322 proteins in 780 species: Archae - 12; Bacteria - 1396; Metazoa - 17338; Fungi - 3422; Plants - 5037; Viruses - 0; Other Eukaryotes - 2996 (source: NCBI BLink).	59.26	2e-09		scaffold0309_986498	80.05	0		XM_012213869.1	86.64	0		XM_021738250.1	80.83	0		XM_006384422.1	75.11	0		XM_015719083.1	77.62	0		0	-
	UniGene2522		AT3G08960.1	ARM repeat superfamily protein	76.82	0		scaffold0242_1137528	89.9	0		XM_012234426.1	93.76	0		XM_021767166.1	90.12	0		XM_002323561.2	74.75	0						0	-
	UniGene2523		AT5G60150.1	unknown protein; Has 1807 Blast hits to 1807 proteins in 277 species: Archae - 0; Bacteria - 0; Metazoa - 736; Fungi - 347; Plants - 385; Viruses - 0; Other Eukaryotes - 339 (source: NCBI BLink).	70.13	4e-26		scaffold0681_212621	46.06	0		XM_012209515.1	56.06	0		XM_021771800.1	39.72	1e-148		XM_002307205.2	33.03	2e-131		XM_015727263.1	50.12	1e-78		0	-
	UniGene2524		AT3G63340.2	Protein phosphatase 2C family protein	60.13	1e-178		scaffold1282_47133	77.34	0		XM_012236774.1	81.88	0		XM_021756012.1	76.72	0		XM_002307572.2	73.52	0		XM_015720377.1	75.57	0		2	Protein kinase domain | Protein tyrosine kinase
	UniGene2526		AT4G12780.1	Chaperone DnaJ-domain superfamily protein	81.46	9e-84		scaffold2183_3891	68.17	3e-169		XM_012228813.1	80.53	0		XM_021774040.1	67.89	6e-165		XM_006375529.1	58.12	9e-134		XM_002524528.2	62.23	9e-136		0	-
	UniGene2527		AT2G44710.1	RNA-binding (RRM/RBD/RNP motifs) family protein	51.77	1e-90		scaffold0373_115552	64.81	0		XM_012210148.1	71.32	0		XM_021749217.1	63.64	0		XM_006383068.1	69.3	0		XM_015726814.1	60.7	0		1	RNA recognition motif. (a.k.a. RRM, RBD, or RNP domain)
	UniGene2528		AT1G32230.1	WWE protein-protein interaction domain protein family	43.96	2e-159		scaffold0013_1224064	69.63	0		XM_012219704.1	77.13	0		XM_021769261.1	69.8	0		XM_006368294.1	66.98	0		XM_015718978.1	67.09	0		2	RCD1-SRO-TAF4 (RST) plant domain | Poly(ADP-ribose) polymerase catalytic domain
	UniGene2529		AT2G25430.1	epsin N-terminal homology (ENTH) domain-containing protein / clathrin assembly protein-related	77.13	0		scaffold0067_1417250	86.14	0		XM_012221163.1	87.62	0		XM_021741308.1	86.44	0		XM_002309597.2	81.95	0		XM_002515459.2	84.71	0		2	ANTH domain | ENTH domain
	UniGene2530		AT2G23840.1	HNH endonuclease	88	3e-45		scaffold0160_1497405	93.33	4e-49		XM_012215084.1	92	2e-47		XM_021765012.1	93.33	1e-47		XM_006371094.1	89.47	1e-44		XM_002525401.2	90.67	5e-47		0	-
	UniGene2531		AT5G38260.1	Protein kinase superfamily protein	42.93	9e-160		scaffold0814_387522	63.36	0		XM_012222667.1	64.31	0		XM_021749557.1	63.29	0		XM_006383362.1	53.38	0		XM_015717743.1	63.16	0		4	Protein tyrosine kinase | Protein kinase domain | Wall-associated receptor kinase C-terminal | Wall-associated receptor kinase galacturonan-binding
	UniGene2532		AT5G20380.1	phosphate transporter 4;5	63.45	2e-107		scaffold1993_22256	75	3e-140		XM_012225760.1	84.23	6e-164		XM_021759217.1	74.58	5e-138		XM_006381022.1	72.22	3e-132		XM_002533624.2	76.41	3e-142		2	Major Facilitator Superfamily | Sugar (and other) transporter
	UniGene2533		AT2G20010.2	Protein of unknown function (DUF810)	64.73	0		scaffold0754_439851	80.49	0		XM_012221385.1	84.73	0		XM_021741413.1	80.28	0		XM_002309506.2	63.35	0		XM_015716317.1	77.97	0		1	Plant family of unknown function (DUF810)
	UniGene2534		AT5G20730.1	Transcriptional factor B3 family protein / auxin-responsive factor AUX/IAA-related	58.45	1e-60		scaffold0058_2293486	69.46	0		XM_012228895.1	85.15	0		XM_021748942.1	78.3	0		XM_006372143.1	77.24	0		XM_002519767.2	78.65	0		2	AUX/IAA family | Auxin response factor
	UniGene2535		AT2G22530.1	Alkaline-phosphatase-like family protein	54.56	0		scaffold0669_376063	76.59	0		XM_012226264.1	85.16	0		XM_021777046.1	75.97	0		XM_002310275.2	68.6	0		XM_015726309.1	74.79	0		0	-
	UniGene2536		AT4G23440.1	Disease resistance protein (TIR-NBS class)	68.09	0		scaffold0103_1599906	82.98	0		XM_012231475.1	89.64	0		XM_021749884.1	82.68	0		XM_002303563.2	80.96	0		XM_002509779.2	83.68	0		1	TIR domain
	UniGene2537		AT1G53350.1	Disease resistance protein (CC-NBS-LRR class) family	32.37	8e-123		scaffold1767_1747	50.1	0		XM_012235824.1	43.85	0		XM_021762760.1	49.39	0		XM_006372113.1	37.5	5e-174		XM_015722402.1	51.24	0		1	NB-ARC domain
	UniGene2538		AT5G07810.1	SNF2 domain-containing protein / helicase domain-containing protein / HNH endonuclease domain-containing protein	57.95	0		scaffold0872_279204	75.24	0		XM_012224949.1	78.38	0		XM_021759992.1	73.8	0		XM_002318556.1	66.06	0		XM_015716438.1	71.7	0		4	SNF2 family N-terminal domain | Helicase conserved C-terminal domain | HNH endonuclease | Type III restriction enzyme, res subunit
	UniGene2539		AT4G20520.1	RNA binding;RNA-directed DNA polymerases	43.21	4e-18		scaffold1121_174654	60	6e-12		XM_012234494.1	38.22	3e-36		XM_021744991.1	50	4e-54						XM_015728667.1	35.92	1e-19		1	Reverse transcriptase (RNA-dependent DNA polymerase)
	UniGene2540		AT2G25430.1	epsin N-terminal homology (ENTH) domain-containing protein / clathrin assembly protein-related	76.79	0		scaffold0067_1417250	86.98	0		XM_012221163.1	87.99	0		XM_021741308.1	86.19	0		XM_002309597.2	81.01	0		XM_002515459.2	84.75	0		2	ANTH domain | ENTH domain
	UniGene2541		AT1G43910.1	P-loop containing nucleoside triphosphate hydrolases superfamily protein	55.75	1e-166		scaffold0398_959085	78.33	0		XM_012217495.1	82.31	0		XM_021749635.1	77.14	0		XM_006383096.1	73.43	0		XM_002521473.2	72.82	0		4	ATPase family associated with various cellular activities (AAA) | Domain associated at C-terminal with AAA | Holliday junction DNA helicase ruvB N-terminus | AAA ATPase domain
	UniGene2542		AT2G40840.1	disproportionating enzyme 2	73.49	0		scaffold0378_203578	84.68	0		XM_012219297.1	89.8	0		XM_021764808.1	86.29	0		XM_002323172.2	81.89	0		XM_015722081.1	84.1	0		2	4-alpha-glucanotransferase | Starch binding domain
	UniGene2543		AT1G19835.1	Plant protein of unknown function (DUF869)	54.53	0		scaffold0016_3265816	79.53	0		XM_012218436.1	86.33	0		XM_021745254.1	78.95	0		XM_002306882.2	71.87	0		XM_015719723.1	79.84	0		1	Filament-like plant protein, long coiled-coil
	UniGene2544		AT4G36180.1	Leucine-rich receptor-like protein kinase family protein	69.24	0		scaffold2390_14988	80.86	0		XM_012210060.1	89.18	0		XM_021741798.1	82.67	0		XM_002310260.2	78.71	0		XM_002531468.2	82.44	0		5	Leucine rich repeat | Leucine Rich repeats (2 copies) | Protein kinase domain | Protein tyrosine kinase | Leucine rich repeat N-terminal domain
	UniGene2545							scaffold0129_1322587	56.29	9e-143		XM_012217675.1	35.6	2e-51						XM_006389457.1	47.45	6e-168						0	-
	UniGene2546		AT3G20720.2	unknown protein; FUNCTIONS IN: molecular_function unknown; INVOLVED IN: biological_process unknown; EXPRESSED IN: 22 plant structures; EXPRESSED DURING: 13 growth stages.	64.73	0		scaffold0616_680281	84.24	0		XM_012215339.1	88.28	0		XM_021737531.1	83.19	0		XM_002316938.2	78.23	0		XM_002522789.2	82.77	0		0	-
	UniGene2547		AT3G20250.1	pumilio 5	51.69	0		scaffold0326_109527	75.82	0		XM_012231922.1	84.07	0		XM_021746972.1	75.6	0		XM_002311860.2	68.98	0		XM_002513268.2	73.9	0		1	Pumilio-family RNA binding repeat
	UniGene2548		AT1G67040.1	unknown protein; FUNCTIONS IN: molecular_function unknown; INVOLVED IN: biological_process unknown; LOCATED IN: cellular_component unknown; EXPRESSED IN: 20 plant structures; EXPRESSED DURING: 11 growth stages; BEST Arabidopsis thaliana protein match is: unknown protein (TAIR:AT5G26910.3); Has 89 Blast hits to 84 proteins in 15 species: Archae - 0; Bacteria - 0; Metazoa - 5; Fungi - 2; Plants - 8…	29.87	5e-68		scaffold0814_292309	63.84	0		XM_012222602.1	70.49	0		XM_021779042.1	62.79	0		XM_002305135.2	55.1	0		XM_015726692.1	61.27	0		2	Domain of unknown function (DUF4378) | DUF761-associated sequence motif
	UniGene2549		AT5G60050.1	BTB/POZ domain-containing protein	59.06	0		scaffold0074_2198286	83.95	0		XM_012209541.1	87.48	0		XM_021773269.1	82	0		XM_002298349.2	65.57	0		XM_002531784.2	77.57	0		0	-
	UniGene2550		AT5G01630.1	BRCA2-like B	45.03	0		scaffold0999_289741	66.06	0		XM_012234388.1	76.54	0		XM_021766956.1	64.32	0		XM_002320559.2	54.08	0		XM_015723867.1	63.67	0		3	BRCA2, oligonucleotide/oligosaccharide-binding, domain 1 | BRCA2 repeat | BRCA2, helical
	UniGene2551		AT1G21280.1	CONTAINS InterPro DOMAIN/s: Retrotransposon gag protein (InterPro:IPR005162); Has 707 Blast hits to 705 proteins in 25 species: Archae - 0; Bacteria - 0; Metazoa - 4; Fungi - 0; Plants - 703; Viruses - 0; Other Eukaryotes - 0 (source: NCBI BLink).	34.03	3e-25		scaffold0452_788337	40.56	3e-40		XM_012224875.1	43.39	0		XM_021765811.1	33.54	4e-117		XM_006386903.1	28.68	9e-24		XM_015719680.1	38.59	7e-87		3	Integrase core domain | Retrotransposon gag protein | GAG-pre-integrase domain
	UniGene2552		AT4G04790.1	Tetratricopeptide repeat (TPR)-like superfamily protein	47.68	8e-138		scaffold0616_706398	65.2	0		XM_012215342.1	76.74	0		XM_021752000.1	62.55	7e-117		XM_006370557.1	61.89	1e-178		XM_015721596.1	67.4	0		5	PPR repeat family | Pentacotripeptide-repeat region of PROPR | PPR repeat | Pentatricopeptide repeat domain | Tetratricopeptide repeat
	UniGene2553		AT1G75680.1	glycosyl hydrolase 9B7	75.24	5e-149		scaffold0563_615458	86.54	7e-176		XM_012218429.1	88.57	1e-177		XM_021758257.1	87.62	5e-177		XM_002307675.2	78.03	3e-156		XM_002510470.2	82.05	1e-162		1	Glycosyl hydrolase family 9
	UniGene2554		AT3G44680.1	histone deacetylase 9	85.78	1e-145		scaffold0693_199764	96.32	1e-92		XM_012220482.1	97.12	4e-164		XM_021754516.1	96.28	1e-162		XM_002300518.1	92	3e-153		XM_015725311.1	93	3e-157		1	Histone deacetylase domain
	UniGene2555		AT5G09320.1	Vacuolar sorting protein 9 (VPS9) domain	51.09	4e-68		scaffold0592_262019	71.3	2e-117		XM_012219993.1	75	2e-132		XM_021771583.1	36.05	3e-35		XM_002312756.2	63.68	2e-85		XM_002514358.2	71.21	3e-97		0	-
	UniGene2556		AT1G15520.1	pleiotropic drug resistance 12	68.74	0		scaffold0067_1830321	79.76	0		XM_012221252.1	87.56	0		XM_021752592.1	83.18	0		XM_002324804.1	79	0		XM_015716180.1	82.11	0		3	ABC-2 type transporter | Plant PDR ABC transporter associated | ABC transporter
	UniGene2558		AT1G11360.1	Adenine nucleotide alpha hydrolases-like superfamily protein	64.78	1e-90		scaffold0085_1927274	78.31	7e-120		XM_012236070.1	79.58	8e-120		XM_021746787.1	76.54	2e-114		XM_002316636.2	64.52	7e-95		XM_002524669.2	77.65	4e-101		1	Universal stress protein family
	UniGene2559		AT5G07980.1	dentin sialophosphoprotein-related	36.24	1e-83		scaffold0746_229702	64.67	0		XM_012224970.1	71.94	0		XM_021760220.1	61.58	0		XM_002317929.2	50.32	0		XM_015716509.1	61.38	0		0	-
	UniGene2560		AT5G04040.1	Patatin-like phospholipase family protein	74.91	0		scaffold0007_4373723	86.97	0		XM_012230578.1	88.57	0		XM_021765232.1	84.04	0		XM_002308873.2	83.43	0		XM_015725951.1	83.92	0		2	Domain of unknown function (DUF3336) | Patatin-like phospholipase
	UniGene2561		AT4G15240.1	Protein of unknown function (DUF604)	62.56	9e-159		scaffold0209_1086640	72.5	0		XM_012230996.1	79.37	0		XM_021775651.1	79.14	0		XM_006372913.1	71.28	0		XM_002515673.2	54.41	7e-125		2	Protein of unknown function, DUF604 | Fringe-like
	UniGene2562											XM_012217479.1	46.35	1e-69		XM_021739521.1	61.51	2e-107										1	Transposase family tnp2
	UniGene2563		AT5G27740.1	ATPase family associated with various cellular activities (AAA)	40.11	3e-78		scaffold1261_95639	65.82	0		XM_012224292.1	73.21	0		XM_021738521.1	64.45	0		XM_002310211.1	57.1	0		XM_015720754.1	65.44	0		0	-
	UniGene2564		AT2G37310.1	Pentatricopeptide repeat (PPR) superfamily protein	56.59	0		scaffold0086_1323750	69.45	0		XM_012226849.1	75.49	0		XM_021767698.1	68.54	0		XM_002308460.1	61.85	0		XM_002525165.2	71.91	0		5	PPR repeat | PPR repeat family | PPR repeat | Pentatricopeptide repeat domain | Pentacotripeptide-repeat region of PROPR
	UniGene2565		AT3G47570.1	Leucine-rich repeat protein kinase family protein	34.4	4e-170		scaffold0050_2453514	43.54	0		XM_012235382.1	72.27	0		XM_021743866.1	42.71	0		XM_006385757.1	53.54	0		XM_002533350.2	43.71	0		5	Leucine rich repeat | Protein kinase domain | Protein tyrosine kinase | Leucine Rich repeats (2 copies) | Leucine rich repeat N-terminal domain
	UniGene2566							scaffold0413_817062	32.59	4e-43		XM_012224875.1	37.01	1e-161		XM_021765811.1	31.76	2e-86		XM_006371187.1	29.45	8e-10		XM_015721719.1	41.3	3e-68		2	Integrase core domain | GAG-pre-integrase domain
	UniGene2567		ATMG00665.1	NADH dehydrogenase 5B	93.88	0		scaffold0038_2376145	96.36	0										XM_006380097.1	79.75	8e-31						2	Proton-conducting membrane transporter | NADH-Ubiquinone oxidoreductase (complex I), chain 5 N-terminus
	UniGene2569		AT4G04790.1	Tetratricopeptide repeat (TPR)-like superfamily protein	47.68	9e-138		scaffold0616_706398	64.98	0		XM_012215342.1	76.52	0		XM_021752000.1	62.55	1e-116		XM_006370557.1	61.89	2e-178		XM_015721596.1	67.4	0		5	PPR repeat family | Pentacotripeptide-repeat region of PROPR | PPR repeat | Pentatricopeptide repeat domain | Tetratricopeptide repeat
	UniGene2570		AT4G15530.5	pyruvate orthophosphate dikinase	79.62	0						XM_012214070.1	92.93	0		XM_021752455.1	89.76	0		XM_002314398.2	81.65	0		XM_015717901.1	87.08	0		3	PEP-utilising enzyme, TIM barrel domain | Pyruvate phosphate dikinase, PEP/pyruvate binding domain | PEP-utilising enzyme, mobile domain
	UniGene2571		AT4G23160.1	cysteine-rich RLK (RECEPTOR-like protein kinase) 8	42.78	1e-98		scaffold0205_24329	40.97	2e-33		XM_012210068.1	44.41	2e-104		XM_021746971.1	53.6	2e-131		XM_002298938.2	45.45	2e-19		XM_015723984.1	44.38	3e-104		1	Reverse transcriptase (RNA-dependent DNA polymerase)
	UniGene2572		AT2G37440.1	DNAse I-like superfamily protein	48.29	4e-107		scaffold1297_8580	83.05	0		XM_012227112.1	85.91	0		XM_021744108.1	81.38	0		XM_002323984.2	75.76	0		XM_015718127.1	81.09	0		1	Endonuclease/Exonuclease/phosphatase family
	UniGene2573		ATMG00580.1	NADH dehydrogenase subunit 4	91.35	2e-164		scaffold0038_2303623	95.91	5e-89																		1	Proton-conducting membrane transporter
	UniGene2574		AT2G42200.1	squamosa promoter binding protein-like 9	37.02	3e-27		scaffold1171_125122	70.63	9e-102		XM_012232353.1	82.64	3e-121		XM_021766823.1	73.33	2e-107		XM_002322642.2	62.21	6e-69		XM_015727314.1	74.35	2e-107		1	SBP domain
	UniGene2575		AT3G06880.2	Transducin/WD40 repeat-like superfamily protein	24.71	2e-64		scaffold0563_482271	83.21	0		XM_012218399.1	81.04	0		XM_021757068.1	76.91	0		XM_002307694.2	76.42	0		XM_015717824.1	72.27	0		3	U-box domain | WD domain, G-beta repeat | Zinc-finger of the MIZ type in Nse subunit
	UniGene2576		AT1G65580.1	Endonuclease/exonuclease/phosphatase family protein	65.21	0		scaffold0623_441931	78.33	0		XM_012223520.1	84.79	0		XM_021774616.1	77.37	0		XM_002312173.2	73.6	0		XM_015716731.1	75.88	0		0	-
	UniGene2577		AT1G19850.1	Transcriptional factor B3 family protein / auxin-responsive factor AUX/IAA-related	60.41	0		scaffold0016_3226365	77.92	0		XM_012218443.1	85.41	0		XM_021744474.1	79.53	0		XM_002307670.2	73.83	0		XM_002510462.2	81.3	0		2	Auxin response factor | B3 DNA binding domain
	UniGene2578		AT4G38070.1	basic helix-loop-helix (bHLH) DNA-binding superfamily protein	45.03	0		scaffold0978_71764	70.55	0		XM_012226276.1	80.38	0		XM_021777982.1	68.99	0		XM_006370541.1	60.78	0		XM_015728063.1	67.5	0		0	-
	UniGene2580		AT1G43760.1	DNAse I-like superfamily protein	24.63	9e-25		scaffold0590_691557	34.62	4e-23		XM_012237047.1	30.58	1e-62		XM_021744991.1	29.51	2e-56		XM_006388848.1	41.41	8e-15		XM_015715898.1	31.53	3e-28		1	Reverse transcriptase (RNA-dependent DNA polymerase)
	UniGene2582		AT3G49640.1	Aldolase-type TIM barrel family protein	80.95	1e-72		scaffold1315_113969	95.31	8e-88		XM_012226743.1	96.09	7e-88		XM_021775684.1	93.75	1e-85		XM_002310087.2	38.39	3e-18		XM_002528859.2	92.97	3e-85		1	Dihydrouridine synthase (Dus)
	UniGene2583		AT3G27670.1	ARM repeat superfamily protein	50.35	6e-42		scaffold0021_358783	71.33	2e-61		XM_012216989.1	76.76	3e-67		XM_021743833.1	72.41	4e-63		XM_002300012.2	62.24	3e-51		XM_015720692.1	64.14	2e-58		0	-
	UniGene2584		AT4G23160.1	cysteine-rich RLK (RECEPTOR-like protein kinase) 8	35.24	2e-60		scaffold2362_16786	37.08	3e-45		XM_012233223.1	44.14	1e-68		XM_021769304.1	50.72	2e-119		XM_002309426.2	32.26	4e-20		XM_015719173.1	45.53	7e-106		1	Reverse transcriptase (RNA-dependent DNA polymerase)
	UniGene2586		AT3G08960.1	ARM repeat superfamily protein	76.62	0		scaffold0242_1137528	90.35	0		XM_012234426.1	93.76	0		XM_021767166.1	90.58	0		XM_002323561.2	74.86	0						0	-
	UniGene2588		AT5G53130.1	cyclic nucleotide gated channel 1	86.57	0		scaffold0047_2121509	94.83	0		XM_012234703.1	96.26	0		XM_021758901.1	93.97	0		XM_002321981.2	90.8	0		XM_015715719.1	95.11	0		1	Cyclic nucleotide-binding domain
	UniGene2589		AT1G30090.1	Galactose oxidase/kelch repeat superfamily protein	69.46	0		scaffold0506_617998	88.89	0		XM_012216726.1	91.41	0		XM_021739719.1	87.14	0		XM_002309260.2	85.19	0		XM_002519621.2	86.17	0		3	Kelch motif | F-box domain | F-box-like
	UniGene2590		AT3G62980.1	F-box/RNI-like superfamily protein	80.97	0		scaffold0030_984683	89.33	0		XM_012227276.1	93.04	0		XM_021757341.1	90.26	0		XM_002320999.2	84.51	0		XM_002520635.2	90.26	0		0	-
	UniGene2592							scaffold2084_15465	53.93	2e-29						XM_021765755.1	34.52	5e-08										0	-
	UniGene2593		AT3G24495.1	MUTS homolog 7	61.27	0		scaffold0067_1932911	75.12	0		XM_012221273.1	78.64	0		XM_021751378.1	73.73	0		XM_006381646.1	70.31	0		XM_015716324.1	73.21	0		4	MutS domain V | MutS domain I | MutS domain III | MutS domain II
	UniGene2594		AT3G15354.1	SPA1-related 3	63.05	0		scaffold0402_509651	84.48	0		XM_012229574.1	88.11	0		XM_021752954.1	83.94	0		XM_006370191.1	77.99	0		XM_015727988.1	82.77	0		2	WD domain, G-beta repeat | Protein kinase domain
	UniGene2596		AT2G42200.1	squamosa promoter binding protein-like 9	37.02	3e-27		scaffold1171_125122	70.63	9e-102		XM_012232353.1	82.64	3e-121		XM_021766823.1	73.33	2e-107		XM_002322642.2	62.21	6e-69		XM_015727314.1	74.35	2e-107		1	SBP domain
	UniGene2597		AT2G45350.1	Pentatricopeptide repeat (PPR) superfamily protein	61.7	4e-180		scaffold0014_3585647	40.25	4e-111		XM_012228195.1	85.09	0		XM_021764376.1	39.75	2e-111		XM_002320683.2	73.04	0		XM_015727934.1	75.43	0		4	PPR repeat | PPR repeat family | PPR repeat | Pentatricopeptide repeat domain
	UniGene2598							scaffold1469_21234	38.36	5e-41		XM_012224875.1	37.05	1e-129		XM_021765811.1	38.21	4e-82		XM_002318685.2	35.59	9e-07		XM_015721719.1	42.19	2e-63		2	Integrase core domain | GAG-pre-integrase domain
	UniGene2599		AT1G59520.3	CW7	75.61	4e-65		scaffold0430_555046	83.54	1e-85		XM_012212790.1	87.66	7e-84		XM_021745732.1	87.01	8e-85		XM_002320640.2	82.47	5e-78		XM_015721578.1	81.17	6e-76		1	Uncharacterized conserved protein (DUF2045)
	UniGene2600		AT2G01170.1	bidirectional amino acid transporter 1	42.32	8e-131		scaffold0352_74027	94.34	0		XM_012226566.1	95.38	0		XM_021774647.1	92.58	0		XM_002309902.1	87.9	0		XM_002520268.2	79.13	0		2	Amino acid permease | Amino acid permease
	UniGene2601		AT2G07180.1	Protein kinase superfamily protein	65.98	8e-75		scaffold0308_1092339	82.47	1e-100		XM_012228884.1	86.6	6e-109		XM_021748893.1	83.77	8e-101		XM_006372183.1	79.44	2e-86		XM_015721632.1	81.68	1e-98		2	Protein kinase domain | Protein tyrosine kinase
	UniGene2603		AT2G47210.1	myb-like transcription factor family protein	55.28	1e-111		scaffold0839_40954	71.43	5e-152		XM_012227554.1	74.29	3e-153		XM_021758631.1	71.11	2e-147		XM_002320244.2	68.25	1e-142		XM_002515191.2	68.57	6e-141		3	SANT/Myb-like domain of DAMP1 | Myb-like DNA-binding domain | Myb-like DNA-binding domain
	UniGene2604		AT1G80360.1	Pyridoxal phosphate (PLP)-dependent transferases superfamily protein	71.51	1e-96		scaffold0064_352430	81.68	1e-119		XM_012237845.1	30.46	2e-13		XM_021753910.1	83.96	3e-118		XM_002299586.2	80.21	2e-114		XM_002517490.2	83.33	4e-115		1	Aminotransferase class I and II
	UniGene2605		AT2G42200.1	squamosa promoter binding protein-like 9	37.02	3e-27		scaffold1171_125122	70.63	9e-102		XM_012232353.1	82.64	3e-121		XM_021766823.1	73.33	2e-107		XM_002322642.2	62.21	6e-69		XM_015727314.1	74.35	2e-107		1	SBP domain
	UniGene2606		AT4G20520.1	RNA binding;RNA-directed DNA polymerases	37.97	5e-08		scaffold0158_201845	43.86	1e-12		XM_012234085.1	34.87	3e-34		XM_021752083.1	32.29	6e-29						XM_015728667.1	31.37	6e-11		1	Reverse transcriptase (RNA-dependent DNA polymerase)
	UniGene2607		AT2G37310.1	Pentatricopeptide repeat (PPR) superfamily protein	55.81	0		scaffold0086_1323750	68.69	0		XM_012226849.1	74.28	0		XM_021767698.1	67.93	0		XM_002308460.1	62.18	0		XM_002525165.2	70.69	0		5	PPR repeat | PPR repeat family | PPR repeat | Pentatricopeptide repeat domain | Pentacotripeptide-repeat region of PROPR
	UniGene2609		AT1G77010.1	Pentatricopeptide repeat (PPR) superfamily protein	56.93	0		scaffold0675_70954	77.79	0		XM_012210728.1	81.91	0		XM_021744937.1	78.02	0		XM_002302170.2	73.97	0		XM_002520219.2	74.6	0		3	PPR repeat | PPR repeat family | PPR repeat
	UniGene2610		AT2G19520.1	Transducin family protein / WD-40 repeat family protein	84.55	0		scaffold2078_9617	92.14	0		XM_012221540.1	94.95	0		XM_021741469.1	92.94	0		XM_006381620.1	87.14	0		XM_002514067.2	91.95	0		2	WD domain, G-beta repeat | Histone-binding protein RBBP4 or subunit C of CAF1 complex
	UniGene2612		AT1G27180.1	disease resistance protein (TIR-NBS-LRR class), putative	50.29	0		scaffold0551_85476	66.69	0		XM_012237068.1	64.72	0		XM_021756935.1	66.3	0		XM_002321459.2	62.6	0		XM_015719776.1	66.27	0		5	NB-ARC domain | Leucine rich repeat | Leucine Rich repeats (2 copies) | NACHT domain | ATPase domain predominantly from Archaea
	UniGene2613		AT3G14470.1	NB-ARC domain-containing disease resistance protein	31.9	1e-48		scaffold0160_1567871	40.09	4e-86		XM_012222609.1	37.25	2e-85		XM_021767085.1	39.87	9e-86		XM_006383245.1	35.7	4e-78		XM_015727196.1	58.17	3e-169		1	NB-ARC domain
	UniGene2614		AT3G14470.1	NB-ARC domain-containing disease resistance protein	31.83	1e-54		scaffold0160_1567871	41.43	5e-94		XM_012212711.1	39.06	1e-90		XM_021767085.1	41.2	2e-92		XM_006383309.1	37.69	2e-81		XM_015727196.1	57.72	5e-168		2	NB-ARC domain | Leucine rich repeat
	UniGene2616		AT1G29900.1	carbamoyl phosphate synthetase B	85.77	0		scaffold0370_815180	88.09	0		XM_012209492.1	91.79	0		XM_021755575.1	86.8	0		XM_006378046.1	85.41	0		XM_002513835.2	27.85	2e-10		6	Carbamoyl-phosphate synthase L chain, ATP binding domain | Carbamoyl-phosphate synthetase large chain, oligomerisation domain | MGS-like domain | D-ala D-ala ligase C-terminus | ATP-grasp domain | ATP-grasp in the biosynthetic pathway with Ter operon
	UniGene2620		AT1G63850.1	BTB/POZ domain-containing protein	25.45	1e-22		scaffold1272_81300	80.16	0		XM_012214557.1	83.4	0		XM_021738066.1	80	0		XM_002305390.2	69.98	0		XM_002509437.2	68.81	0		0	-
	UniGene2621		AT1G63850.1	BTB/POZ domain-containing protein	25.34	8e-21		scaffold1272_81300	82.11	0		XM_012214557.1	86.05	0		XM_021738066.1	82.81	0		XM_002305390.2	69.84	0		XM_002509437.2	68.6	0		0	-
	UniGene2623		AT2G45490.1	ataurora3	69.33	2e-30		scaffold0565_240634	77.33	5e-35		XM_012228155.1	77.33	8e-36		XM_021756186.1	76	1e-34		XM_002308997.1	69.33	3e-32		XM_015728399.1	72	1e-32		2	Protein kinase domain | Protein tyrosine kinase
	UniGene2624		AT4G31210.1	DNA topoisomerase, type IA, core	71.53	0		scaffold0534_584653	71.48	0		XM_012220887.1	78.24	0		XM_021752354.1	71.12	0		XM_006382149.1	64.66	0		XM_015724648.1	80.96	0		4	DNA topoisomerase | Topoisomerase C-terminal repeat | Toprim domain | Topoisomerase DNA binding C4 zinc finger
	UniGene2627		AT3G13050.1	Major facilitator superfamily protein	64.8	0		scaffold0333_836049	78.39	0		XM_012231891.1	84.29	0		XM_021737030.1	78.73	0		XM_006380778.1	75.05	0		XM_002513246.2	72.56	0		2	Sugar (and other) transporter | Major Facilitator Superfamily
	UniGene2628		AT3G04380.1	SET-domain containing protein lysine methyltransferase family protein	54.8	2e-171		scaffold1106_26327	58.69	0		XM_012233974.1	71.43	0		XM_021764560.1	66.5	0		XM_002313657.2	47.85	7e-146		XM_002521948.2	60.48	0		3	SET domain | Ubiquitin-binding WIYLD domain | Pre-SET motif
	UniGene2629		AT1G07650.2	Leucine-rich repeat transmembrane protein kinase	52.66	0		scaffold0199_1643918	81.12	0		XM_012237042.1	90.83	0		XM_021737004.1	55.17	0		XM_006370026.1	53.93	0		XM_002532942.2	55.71	0		3	Protein kinase domain | Protein tyrosine kinase | Di-glucose binding within endoplasmic reticulum
	UniGene2630		AT4G23160.1	cysteine-rich RLK (RECEPTOR-like protein kinase) 8	45.53	1e-93		scaffold0141_48764	50	3e-40		XM_012210068.1	46.06	8e-96		XM_021746971.1	57.48	5e-134		XM_002298938.2	38.82	2e-13		XM_015721806.1	43.27	3e-97		1	Reverse transcriptase (RNA-dependent DNA polymerase)
	UniGene2632		AT3G26750.1	CONTAINS InterPro DOMAIN/s: Ubiquitin-conjugating enzyme E2C-binding protein (InterPro:IPR019193); Has 26 Blast hits to 25 proteins in 9 species: Archae - 0; Bacteria - 0; Metazoa - 0; Fungi - 0; Plants - 26; Viruses - 0; Other Eukaryotes - 0 (source: NCBI BLink).	43.76	3e-144		scaffold0398_961823	69.42	0		XM_012217496.1	74.96	0		XM_021748326.1	69.11	0		XM_006380711.1	57.79	0		XM_015720789.1	64.08	0		1	HECT-like Ubiquitin-conjugating enzyme (E2)-binding
	UniGene2634		AT5G18070.1	phosphoglucosamine mutase-related	68.44	3e-122		scaffold1757_44424	78.67	8e-145		XM_012227449.1	82.17	7e-152		XM_021740185.1	78.37	3e-147		XM_006368395.1	73.05	2e-135		XM_002528724.2	78.37	1e-144		2	Phosphoglucomutase/phosphomannomutase, C-terminal domain | Phosphoglucomutase/phosphomannomutase, alpha/beta/alpha domain III
	UniGene2635		AT4G18270.1	translocase 11	50.86	4e-76		scaffold2430_3599	70.98	7e-136						XM_021743858.1	69.5	2e-128		XM_002316692.2	64.77	5e-91		XM_015727459.1	67.9	3e-134		1	Glycosyl transferase family 4
	UniGene2636		AT3G48810.1	Pentatricopeptide repeat (PPR) superfamily protein	54.67	0		scaffold0539_199131	72.89	0		XM_012228736.1	82.13	0		XM_021765240.1	30.81	3e-102		XM_002314932.2	69.32	0		XM_002519221.2	75.08	0		5	PPR repeat family | PPR repeat | PPR repeat | Pentatricopeptide repeat domain | Pentacotripeptide-repeat region of PROPR
	UniGene2638							scaffold0179_1476907	66.08	0		XM_012225803.1	73.52	0		XM_021759525.1	65.41	0		XM_002325164.2	57.42	0		XM_002531910.2	64	0		1	Rap1-interacting factor 1 N terminal
	UniGene2639		AT3G21480.1	BRCT domain-containing DNA repair protein	59.31	1e-104		scaffold0458_422423	58.01	0		XM_012214035.1	68.66	0		XM_021750215.1	58.74	0		XM_002314356.2	47.97	0		XM_015717864.1	53.85	0		1	Regulator of Ty1 transposition protein 107 BRCT domain
	UniGene2640		AT1G09600.1	Protein kinase superfamily protein	65.76	0		scaffold2649_11676	52.92	0		XM_012211316.1	87.15	0		XM_021770169.1	75.17	0		XM_006385001.1	70.81	0		XM_015723716.1	69.65	0		2	Protein kinase domain | Protein tyrosine kinase
	UniGene2641		AT3G54190.1	Transducin/WD40 repeat-like superfamily protein	87.95	3e-105		scaffold0378_601719	96.39	4e-114		XM_012235583.1	98.8	1e-117		XM_021764978.1	97.59	1e-116		XM_006381220.1	87.95	5e-100		XM_002519926.2	93.98	1e-111		0	-
	UniGene2642		ATMG01250.1	RNA-directed DNA polymerase (reverse transcriptase)	53.62	2e-22		scaffold0281_1015786	34.53	1e-20		XM_012215157.1	40.04	2e-105		XM_021746994.1	40.13	1e-106		XM_002309426.2	37.65	6e-10		XM_015719069.1	39.8	4e-43		1	Reverse transcriptase (RNA-dependent DNA polymerase)
	UniGene2643		AT3G07020.2	UDP-Glycosyltransferase superfamily protein	73.16	0		scaffold1150_221242	77.59	0		XM_012233393.1	80.87	0		XM_021768269.1	77.51	0		XM_002321208.2	69.62	0		XM_002512562.2	75.76	0		2	Glycosyltransferase family 28 N-terminal domain | UDP-glucoronosyl and UDP-glucosyl transferase
[truncated: 170,133 more rows]
