# Supplementary material for: Novel findings to the biosynthetic pathway of magnoflorine and taspine through transcriptomic and metabolomic analysis of Croton draco (Euphorbiaceae)
Source: BMC Plant Biol. 2019 Dec 18;19:560. doi: 10.1186/s12870-019-2195-y (PMC6921603; doi:10.1186/s12870-019-2195-y)
Supplement: Supplementary file 6 — Additional file 6: Table S3. Functional categorization of C. draco unigenes. [file 12870_2019_2195_MOESM6_ESM.xlsx]

## Sheet: Table S3
	Supplementary table S3: Functional categorization of C. draco unigenes. Gene ontology terms (GO terms) were inherited to each of C. draco unigenes from the corresponding homologs identified in Arabidopsis thaliana proteins set (https://www.arabidopsis.org). C. draco unigenes were classified into the three major categories which group to the genes in function with biological processes, molecular f…
	UniGene ID	Homolog Arabidopsis locus	Gene Ontology annotation										KEGG annotation
			Cellular component			Molecular function			Biological process				KOG number	Description	Enzyme commission (EC) numbers assigned	Pathway List
			GOterm ID	GOName	GOAcc	GOterm ID	GOName	GOAcc	GOterm ID	GOName	GOAcc
	UniGene1	AT1G67120	4	GO:0005634 | GO:0009506 | GO:0009941 | GO:0030687	nucleus | plasmodesma | chloroplast envelope | preribosome, large subunit precursor	-	-	-	4	GO:0009553 | GO:0006364 | GO:0000027 | GO:0006364	embryo sac development | rRNA processing | ribosomal large subunit assembly | rRNA processing		K14572	midasin	-	Ribosome biogenesis in eukaryotes
	UniGene2	ATMG01190	5	GO:0005618 | GO:0005739 | GO:0005743 | GO:0005753 | GO:0045261	cell wall | mitochondrion | mitochondrial inner membrane | mitochondrial proton-transporting ATP synthase complex | proton-transporting ATP synthase complex, catalytic core F(1)	5	GO:0005507 | GO:0005524 | GO:0008270 | GO:0046933 | GO:0050897	copper ion binding | ATP binding | zinc ion binding | proton-transporting ATP synthase activity, rotational mechanism | cobalt ion binding	5	GO:0015986 | GO:0009735 | GO:0015986 | GO:0006979 | GO:0015986	ATP synthesis coupled proton transport | response to cytokinin | ATP synthesis coupled proton transport | response to oxidative stress | ATP synthesis coupled proton transport		K02132	F-type H+transporting ATPase subunit alpha	-	Metabolic pathways | Oxidative phosphorylation
	UniGene3	ATCG01280	4	GO:0005622 | GO:0005623 | GO:0009507 | GO:0009570	intracellular | cell | chloroplast | chloroplast stroma	2	GO:0005515 | GO:0005524	protein binding | ATP binding	1	GO:0045037	protein import into chloroplast stroma		-	-	-	-
	UniGene5	AT4G17140	4	GO:0005773 | GO:0005794 | GO:0005886 | GO:0009506	vacuole | Golgi apparatus | plasma membrane | plasmodesma	-	-	-	1	GO:0008150	biological_process		-	-	-	-
	UniGene7	AT2G17930	2	GO:0005634 | GO:0009506	nucleus | plasmodesma	-	-	-	-	-	-		-	-	-	-
	UniGene9	AT4G39420	1	GO:0005575	cellular_component	-	-	-	1	GO:0008150	biological_process		-	-	-	-
	UniGene10	AT3G02260	4	GO:0005829 | GO:0009506 | GO:0016020 | GO:0016021	cytosol | plasmodesma | membrane | integral component of membrane	1	GO:0008270	zinc ion binding	14	GO:0010311 | GO:0048281 | GO:0009826 | GO:0009640 | GO:0009826 | GO:0009734 | GO:0010311 | GO:0048364 | GO:0009926 | GO:0009733 | GO:0009734 | GO:0009620 | GO:0009640 | GO:0048283	lateral root formation | inflorescence morphogenesis | unidimensional cell growth | photomorphogenesis | unidimensional cell growth | auxin-activated signaling pathway | lateral root formation | root development | auxin polar transport | response to auxin | auxin-activated signaling pathway | response to fungus | photomorphogenesis | indeterminate inflorescence morphogenesis		-	-	-	-
	UniGene11	AT5G24740	1	GO:0005794	Golgi apparatus	-	-	-	3	GO:0010015 | GO:1990064 | GO:0010082	root morphogenesis | ground tissue pattern formation | regulation of root meristem growth		-	-	-	-
	UniGene13	AT1G58230	1	GO:0005739	mitochondrion	-	-	-	1	GO:0007165	signal transduction		-	-	-	-
	UniGene16	AT3G48190	3	GO:0005634 | GO:0009506 | GO:0009507	nucleus | plasmodesma | chloroplast	4	GO:0000285 | GO:0003677 | GO:0004674 | GO:0005524	1-phosphatidylinositol-3-phosphate 5-kinase activity | DNA binding | protein serine/threonine kinase activity | ATP binding	28	GO:0016310 | GO:0006974 | GO:0006303 | GO:0032504 | GO:0006281 | GO:0016310 | GO:0043247 | GO:0051321 | GO:0006974 | GO:0006303 | GO:0043247 | GO:0006303 | GO:0032204 | GO:0010332 | GO:0006974 | GO:0045003 | GO:0043247 | GO:0006281 | GO:0010212 | GO:0033044 | GO:0006974 | GO:0033044 | GO:0051321 | GO:0045003 | GO:0010332 | GO:0032204 | GO:0006281 | GO:0032204	phosphorylation | cellular response to DNA damage stimulus | double-strand break repair via nonhomologous end joining | multicellular organism reproduction | DNA repair | phosphorylation | telomere maintenance in response to DNA damage | meiotic cell cycle | cellular response to DNA damage stimulus | double-strand break repair via nonhomologous end joining | telomere maintenance in response to DN…		K04728	ataxia telangiectasia mutated family protein	[EC:2.7.11.1]	Homologous recombination
	UniGene17	AT3G50380	1	GO:0005794	Golgi apparatus	-	-	-	-	-	-		-	-	-	-
	UniGene18	AT2G45540	2	GO:0005886 | GO:0012505	plasma membrane | endomembrane system	1	GO:0000166	nucleotide binding	-	-	-		-	-	-	-
	UniGene19	AT1G03060	2	GO:0000932 | GO:0005634	P-body | nucleus	1	GO:0005515	protein binding	10	GO:0010090 | GO:0007165 | GO:0009737 | GO:0009825 | GO:0033962 | GO:0007033 | GO:1904580 | GO:0071472 | GO:0010090 | GO:0071472	trichome morphogenesis | signal transduction | response to abscisic acid | multidimensional cell growth | cytoplasmic mRNA processing body assembly | vacuole organization | regulation of intracellular mRNA localization | cellular response to salt stress | trichome morphogenesis | cellular response to salt stress		-	-	-	-
	UniGene20	ATCG00340	10	GO:0009507 | GO:0009522 | GO:0009534 | GO:0009535 | GO:0009538 | GO:0009579 | GO:0009941 | GO:0010287 | GO:0016020 | GO:0016021	chloroplast | photosystem I | chloroplast thylakoid | chloroplast thylakoid membrane | photosystem I reaction center | thylakoid | chloroplast envelope | plastoglobule | membrane | integral component of membrane	4	GO:0016168 | GO:0016491 | GO:0046872 | GO:0051539	chlorophyll binding | oxidoreductase activity | metal ion binding | 4 iron, 4 sulfur cluster binding	9	GO:0009768 | GO:0055114 | GO:0018298 | GO:0015979 | GO:0055114 | GO:0009768 | GO:0018298 | GO:0015979 | GO:0009768	photosynthesis, light harvesting in photosystem I | oxidation-reduction process | protein-chromophore linkage | photosynthesis | oxidation-reduction process | photosynthesis, light harvesting in photosystem I | protein-chromophore linkage | photosynthesis | photosynthesis, light harvesting in photosystem I		K02690	photosystem I P700 chlorophyll a apoprotein A2	-	Metabolic pathways | Photosynthesis
	UniGene21	AT4G31570	2	GO:0005737 | GO:0009506	cytoplasm | plasmodesma	1	GO:0003674	molecular_function	1	GO:0008150	biological_process		-	-	-	-
	UniGene22	AT4G13750	2	GO:0005634 | GO:0005737	nucleus | cytoplasm	-	-	-	6	GO:0019827 | GO:0009926 | GO:0010305 | GO:0001708 | GO:0009790 | GO:0048364	stem cell population maintenance | auxin polar transport | leaf vascular tissue pattern formation | cell fate specification | embryo development | root development		-	-	-	-
	UniGene23	AT3G19050	4	GO:0005737 | GO:0005871 | GO:0005874 | GO:0009524	cytoplasm | kinesin complex | microtubule | phragmoplast	4	GO:0003777 | GO:0005524 | GO:0008017 | GO:0016887	microtubule motor activity | ATP binding | microtubule binding | ATPase activity	3	GO:0000281 | GO:0000910 | GO:0007018	mitotic cytokinesis | cytokinesis | microtubule-based movement		-	-	-	-
	UniGene26	AT5G23110	2	GO:0005737 | GO:0009506	cytoplasm | plasmodesma	1	GO:0008270	zinc ion binding	-	-	-		-	-	-	-
	UniGene28	AT1G58250	4	GO:0005576 | GO:0005794 | GO:0005886 | GO:0016021	extracellular region | Golgi apparatus | plasma membrane | integral component of membrane	-	-	-	9	GO:0009723 | GO:0009825 | GO:0030307 | GO:0010105 | GO:0030307 | GO:0016036 | GO:0010105 | GO:0016049 | GO:0007275	response to ethylene | multidimensional cell growth | positive regulation of cell growth | negative regulation of ethylene-activated signaling pathway | positive regulation of cell growth | cellular response to phosphate starvation | negative regulation of ethylene-activated signaling pathway | cell growth | multicellular organism development		-	-	-	-
	UniGene33	AT3G12810	3	GO:0005618 | GO:0005634 | GO:0016514	cell wall | nucleus | SWI/SNF complex	4	GO:0003677 | GO:0004386 | GO:0005515 | GO:0005524	DNA binding | helicase activity | protein binding | ATP binding	10	GO:0016569 | GO:0046686 | GO:0016569 | GO:0042742 | GO:0048441 | GO:0009908 | GO:0048451 | GO:0030154 | GO:0042742 | GO:0009910	covalent chromatin modification | response to cadmium ion | covalent chromatin modification | defense response to bacterium | petal development | flower development | petal formation | cell differentiation | defense response to bacterium | negative regulation of flower development		-	-	-	-
	UniGene34	AT2G25730	1	GO:0005634	nucleus	-	-	-	-	-	-		-	-	-	-
	UniGene35	AT2G48060	1	GO:0009507	chloroplast	-	-	-	1	GO:0008150	biological_process		-	-	-	-
	UniGene37	AT1G65810	1	GO:0005737	cytoplasm	-	-	-	1	GO:0008150	biological_process		-	-	-	-
	UniGene38	AT5G02310	3	GO:0000151 | GO:0005634 | GO:0005737	ubiquitin ligase complex | nucleus | cytoplasm	2	GO:0004842 | GO:0061630	ubiquitin-protein transferase activity | ubiquitin protein ligase activity	8	GO:0006511 | GO:0071596 | GO:0006511 | GO:0071596 | GO:0050994 | GO:0010029 | GO:0009737 | GO:0006511	ubiquitin-dependent protein catabolic process | ubiquitin-dependent protein catabolic process via the N-end rule pathway | ubiquitin-dependent protein catabolic process | ubiquitin-dependent protein catabolic process via the N-end rule pathway | regulation of lipid catabolic process | regulation of seed germination | response to abscisic acid | ubiquitin-dependent protein catabolic process		-	-	-	-
	UniGene40	ATMG00510	4	GO:0005739 | GO:0005747 | GO:0016020 | GO:0070469	mitochondrion | mitochondrial respiratory chain complex I | membrane | respiratory chain	4	GO:0003954 | GO:0008137 | GO:0048038 | GO:0051287	NADH dehydrogenase activity | NADH dehydrogenase (ubiquinone) activity | quinone binding | NAD binding	4	GO:0045333 | GO:0055114 | GO:0045333 | GO:0055114	cellular respiration | oxidation-reduction process | cellular respiration | oxidation-reduction process		K03935	NADH dehydrogenase (ubiquinone) Fe-S protein 2	[EC:1.6.5.3 1.6.99.3]	Metabolic pathways | Oxidative phosphorylation
	UniGene42	ATCG00540	7	GO:0009507 | GO:0009512 | GO:0009534 | GO:0009535 | GO:0009579 | GO:0016020 | GO:0031361	chloroplast | cytochrome b6f complex | chloroplast thylakoid | chloroplast thylakoid membrane | thylakoid | membrane | integral component of thylakoid membrane	4	GO:0005506 | GO:0009055 | GO:0020037 | GO:0045158	iron ion binding | electron carrier activity | heme binding | electron transporter, transferring electrons within cytochrome b6/f complex of photosystem II activity	1	GO:0009767	photosynthetic electron transport chain		K02634	apocytochrome f	-	Metabolic pathways | Photosynthesis
	UniGene45	AT1G48090	2	GO:0009506 | GO:0009507	plasmodesma | chloroplast	1	GO:0035091	phosphatidylinositol binding	1	GO:0007165	signal transduction		-	-	-	-
	UniGene46	AT4G39530	1	GO:0005739	mitochondrion	-	-	-	1	GO:0008150	biological_process		-	-	-	-
	UniGene47	AT5G53460	4	GO:0005739 | GO:0009507 | GO:0009536 | GO:0009570	mitochondrion | chloroplast | plastid | chloroplast stroma	5	GO:0005506 | GO:0010181 | GO:0016040 | GO:0050660 | GO:0051538	iron ion binding | FMN binding | glutamate synthase (NADH) activity | flavin adenine dinucleotide binding | 3 iron, 4 sulfur cluster binding	13	GO:0046686 | GO:0055114 | GO:0097054 | GO:0042128 | GO:0097054 | GO:0055114 | GO:0006537 | GO:0019676 | GO:0009735 | GO:0042128 | GO:0048589 | GO:0019676 | GO:0006537	response to cadmium ion | oxidation-reduction process | L-glutamate biosynthetic process | nitrate assimilation | L-glutamate biosynthetic process | oxidation-reduction process | glutamate biosynthetic process | ammonia assimilation cycle | response to cytokinin | nitrate assimilation | developmental growth | ammonia assimilation cycle | glutamate biosynthetic process		K00264	glutamate synthase (NADPH/NADH)	[EC:1.4.1.13 1.4.1.14]	Alanine, aspartate and glutamate metabolism | Biosynthesis of amino acids | Biosynthesis of secondary metabolites | Metabolic pathways | Nitrogen metabolism
	UniGene49	AT4G00450	1	GO:0005634	nucleus	-	-	-	3	GO:0048573 | GO:0040034 | GO:0090213	photoperiodism, flowering | regulation of development, heterochronic | regulation of radial pattern formation		-	-	-	-
	UniGene50	AT1G80070	5	GO:0005634 | GO:0005682 | GO:0009507 | GO:0016020 | GO:0071013	nucleus | U5 snRNP | chloroplast | membrane | catalytic step 2 spliceosome	7	GO:0000386 | GO:0005515 | GO:0017070 | GO:0030619 | GO:0030620 | GO:0030623 | GO:0097157	second spliceosomal transesterification activity | protein binding | U6 snRNA binding | U1 snRNA binding | U2 snRNA binding | U5 snRNA binding | pre-mRNA intronic binding	7	GO:0000244 | GO:0000380 | GO:0000244 | GO:0000398 | GO:0000244 | GO:0000398 | GO:0000380	spliceosomal tri-snRNP complex assembly | alternative mRNA splicing, via spliceosome | spliceosomal tri-snRNP complex assembly | mRNA splicing, via spliceosome | spliceosomal tri-snRNP complex assembly | mRNA splicing, via spliceosome | alternative mRNA splicing, via spliceosome		K12856	pre-mRNA-processing factor 8	-	Spliceosome
	UniGene51	ATMG00090	3	GO:0005739 | GO:0005763 | GO:0005840	mitochondrion | mitochondrial small ribosomal subunit | ribosome	3	GO:0003723 | GO:0003735 | GO:0005515	RNA binding | structural constituent of ribosome | protein binding	1	GO:0006412	translation		K02982	small subunit ribosomal protein S3	-	Ribosome
	UniGene52	AT5G15680	3	GO:0005739 | GO:0005886 | GO:0016020	mitochondrion | plasma membrane | membrane	-	-	-	-	-	-		-	-	-	-
	UniGene53	AT5G44800	2	GO:0005634 | GO:0009506	nucleus | plasmodesma	4	GO:0003677 | GO:0003682 | GO:0004386 | GO:0005524	DNA binding | chromatin binding | helicase activity | ATP binding	1	GO:0006333	chromatin assembly or disassembly		-	-	-	-
	UniGene55	AT5G24350	1	GO:0005789	endoplasmic reticulum membrane	1	GO:0003674	molecular_function	7	GO:0051604 | GO:0006624 | GO:0015031 | GO:0006890 | GO:0006624 | GO:0051604 | GO:0006624	protein maturation | vacuolar protein processing | protein transport | retrograde vesicle-mediated transport, Golgi to ER | vacuolar protein processing | protein maturation | vacuolar protein processing		-	-	-	-
	UniGene56	AT2G07689	3	GO:0009507 | GO:0016020 | GO:0016021	chloroplast | membrane | integral component of membrane	1	GO:0008137	NADH dehydrogenase (ubiquinone) activity	1	GO:0006120	mitochondrial electron transport, NADH to ubiquinone		K03879	NADH-ubiquinone oxidoreductase chain 2	[EC:1.6.5.3]	Metabolic pathways | Oxidative phosphorylation
	UniGene59	AT3G43920	4	GO:0005634 | GO:0005730 | GO:0005737 | GO:0016442	nucleus | nucleolus | cytoplasm | RISC complex	8	GO:0003676 | GO:0003723 | GO:0003725 | GO:0004386 | GO:0004525 | GO:0005515 | GO:0005524 | GO:0046872	nucleic acid binding | RNA binding | double-stranded RNA binding | helicase activity | ribonuclease III activity | protein binding | ATP binding | metal ion binding	13	GO:0051214 | GO:0006396 | GO:0010267 | GO:0030422 | GO:0051607 | GO:0030422 | GO:0006396 | GO:0051607 | GO:0006396 | GO:0010216 | GO:0010267 | GO:0006396 | GO:0051214	RNA virus induced gene silencing | RNA processing | production of ta-siRNAs involved in RNA interference | production of siRNA involved in RNA interference | defense response to virus | production of siRNA involved in RNA interference | RNA processing | defense response to virus | RNA processing | maintenance of DNA methylation | production of ta-siRNAs involved in RNA interference | RNA processi…		-	-	-	-
	UniGene62	AT1G08260	3	GO:0005634 | GO:0008622 | GO:0048046	nucleus | epsilon DNA polymerase complex | apoplast	3	GO:0003677 | GO:0003887 | GO:0008310	DNA binding | DNA-directed DNA polymerase activity | single-stranded DNA 3'-5' exodeoxyribonuclease activity	19	GO:0006272 | GO:0006287 | GO:0045004 | GO:0000278 | GO:0048579 | GO:0051302 | GO:0006297 | GO:0006272 | GO:0006297 | GO:0045004 | GO:0006287 | GO:0006297 | GO:0048579 | GO:0009793 | GO:0010086 | GO:0006272 | GO:0006287 | GO:0045004 | GO:0009793	leading strand elongation | base-excision repair, gap-filling | DNA replication proofreading | mitotic cell cycle | negative regulation of long-day photoperiodism, flowering | regulation of cell division | nucleotide-excision repair, DNA gap filling | leading strand elongation | nucleotide-excision repair, DNA gap filling | DNA replication proofreading | base-excision repair, gap-filling | nucleo…		K02324	DNA polymerase epsilon subunit 1	[EC:2.7.7.7]	Base excision repair | DNA replication | Metabolic pathways | Nucleotide excision repair | Purine metabolism | Pyrimidine metabolism
	UniGene63	AT1G36160	3	GO:0005737 | GO:0005829 | GO:0005886	cytoplasm | cytosol | plasma membrane	4	GO:0003989 | GO:0004075 | GO:0005524 | GO:0046872	acetyl-CoA carboxylase activity | biotin carboxylase activity | ATP binding | metal ion binding	12	GO:0009933 | GO:0009793 | GO:0030497 | GO:0048364 | GO:0030497 | GO:0048367 | GO:2001295 | GO:0009735 | GO:0009631 | GO:2001295 | GO:0009793 | GO:0010072	meristem structural organization | embryo development ending in seed dormancy | fatty acid elongation | root development | fatty acid elongation | shoot system development | malonyl-CoA biosynthetic process | response to cytokinin | cold acclimation | malonyl-CoA biosynthetic process | embryo development ending in seed dormancy | primary shoot apical meristem specification		K11262	acetyl-CoA carboxylase / biotin carboxylase 1	[EC:6.4.1.2 6.3.4.14]	Biosynthesis of secondary metabolites | Fatty acid biosynthesis | Fatty acid metabolism | Metabolic pathways | Propanoate metabolism | Pyruvate metabolism
	UniGene67	AT4G16310	1	GO:0005739	mitochondrion	1	GO:0008131	primary amine oxidase activity	1	GO:0055114	oxidation-reduction process		-	-	-	-
	UniGene68	AT1G01040	4	GO:0005634 | GO:0005737 | GO:0010445 | GO:0016442	nucleus | cytoplasm | nuclear dicing body | RISC complex	9	GO:0003677 | GO:0003723 | GO:0003725 | GO:0004386 | GO:0004525 | GO:0005515 | GO:0005524 | GO:0008026 | GO:0046872	DNA binding | RNA binding | double-stranded RNA binding | helicase activity | ribonuclease III activity | protein binding | ATP binding | ATP-dependent helicase activity | metal ion binding	27	GO:0010599 | GO:0006396 | GO:0048317 | GO:0000910 | GO:0009880 | GO:0009616 | GO:0006396 | GO:0031047 | GO:0009616 | GO:0010267 | GO:0010599 | GO:0035279 | GO:0006396 | GO:0010267 | GO:0016075 | GO:0035279 | GO:0010228 | GO:0031053 | GO:0009908 | GO:0010098 | GO:0031047 | GO:0016075 | GO:0035196 | GO:2000034 | GO:0035196 | GO:0006396 | GO:0035196	production of lsiRNA involved in RNA interference | RNA processing | seed morphogenesis | cytokinesis | embryonic pattern specification | virus induced gene silencing | RNA processing | gene silencing by RNA | virus induced gene silencing | production of ta-siRNAs involved in RNA interference | production of lsiRNA involved in RNA interference | mRNA cleavage involved in gene silencing by miRNA |…		-	-	-	-
	UniGene70	AT3G18110	2	GO:0009507 | GO:0043231	chloroplast | intracellular membrane-bounded organelle	2	GO:0003723 | GO:0004519	RNA binding | endonuclease activity	3	GO:0009451 | GO:0009793 | GO:0009451	RNA modification | embryo development ending in seed dormancy | RNA modification		-	-	-	-
	UniGene71	AT1G50030	4	GO:0005634 | GO:0005737 | GO:0005844 | GO:0005886	nucleus | cytoplasm | polysome | plasma membrane	9	GO:0000975 | GO:0004672 | GO:0004674 | GO:0005515 | GO:0005524 | GO:0016303 | GO:0042802 | GO:0043621 | GO:0044877	regulatory region DNA binding | protein kinase activity | protein serine/threonine kinase activity | protein binding | ATP binding | 1-phosphatidylinositol-3-kinase activity | identical protein binding | protein self-association | macromolecular complex binding	44	GO:0030307 | GO:0050687 | GO:0009742 | GO:0009791 | GO:1900459 | GO:0006281 | GO:0009733 | GO:0009615 | GO:1902661 | GO:0045893 | GO:0009303 | GO:0009630 | GO:0010929 | GO:0010507 | GO:0006281 | GO:0009734 | GO:0010116 | GO:0010929 | GO:0009793 | GO:2000234 | GO:0045893 | GO:0009688 | GO:0016032 | GO:0009303 | GO:0010507 | GO:0040019 | GO:0006952 | GO:0006281 | GO:0009745 | GO:1902661 | GO:004589…	positive regulation of cell growth | negative regulation of defense response to virus | brassinosteroid mediated signaling pathway | post-embryonic development | positive regulation of brassinosteroid mediated signaling pathway | DNA repair | response to auxin | response to virus | positive regulation of glucose mediated signaling pathway | positive regulation of transcription, DNA-templated | rR…		K07203	serine/threonine-protein kinase mTOR	[EC:2.7.11.1]	Autophagy other
	UniGene72	AT4G23160	2	GO:0005886 | GO:0016021	plasma membrane | integral component of membrane	4	GO:0004672 | GO:0004674 | GO:0005524 | GO:0016301	protein kinase activity | protein serine/threonine kinase activity | ATP binding | kinase activity	5	GO:0006468 | GO:0042742 | GO:0006468 | GO:0042742 | GO:0006468	protein phosphorylation | defense response to bacterium | protein phosphorylation | defense response to bacterium | protein phosphorylation		-	-	-	-
	UniGene74	AT1G55350	7	GO:0005737 | GO:0005783 | GO:0005789 | GO:0005886 | GO:0005887 | GO:0010008 | GO:0016021	cytoplasm | endoplasmic reticulum | endoplasmic reticulum membrane | plasma membrane | integral component of plasma membrane | endosome membrane | integral component of membrane	3	GO:0004197 | GO:0004198 | GO:0008234	cysteine-type endopeptidase activity | calcium-dependent cysteine-type endopeptidase activity | cysteine-type peptidase activity	20	GO:0009793 | GO:0009934 | GO:2000024 | GO:2000014 | GO:0090392 | GO:0040014 | GO:0006508 | GO:0009793 | GO:0001558 | GO:0097264 | GO:0001708 | GO:0009793 | GO:0001558 | GO:0042127 | GO:0090628 | GO:0032877 | GO:0009793 | GO:2000014 | GO:0090628 | GO:0032877	embryo development ending in seed dormancy | regulation of meristem structural organization | regulation of leaf development | regulation of endosperm development | sepal giant cell differentiation | regulation of multicellular organism growth | proteolysis | embryo development ending in seed dormancy | regulation of cell growth | self proteolysis | cell fate specification | embryo development en…		-	-	-	-
	UniGene78	AT2G13680	3	GO:0000148 | GO:0005886 | GO:0016021	1,3-beta-D-glucan synthase complex | plasma membrane | integral component of membrane	1	GO:0003843	1,3-beta-D-glucan synthase activity	20	GO:0009860 | GO:0071555 | GO:0009860 | GO:0009556 | GO:0080092 | GO:0010208 | GO:0008360 | GO:0009556 | GO:0006075 | GO:0009556 | GO:0009860 | GO:0009846 | GO:0071555 | GO:0010208 | GO:0006075 | GO:0080092 | GO:0010208 | GO:0008360 | GO:0009860 | GO:0009556	pollen tube growth | cell wall organization | pollen tube growth | microsporogenesis | regulation of pollen tube growth | pollen wall assembly | regulation of cell shape | microsporogenesis | (1->3)-beta-D-glucan biosynthetic process | microsporogenesis | pollen tube growth | pollen germination | cell wall organization | pollen wall assembly | (1->3)-beta-D-glucan biosynthetic process | regulatio…		-	-	-	-
	UniGene82	AT1G48120	1	GO:0005634	nucleus	3	GO:0004721 | GO:0004722 | GO:0046872	phosphoprotein phosphatase activity | protein serine/threonine phosphatase activity | metal ion binding	-	-	-		-	-	-	-
	UniGene84	ATMG01320	6	GO:0005739 | GO:0005743 | GO:0005747 | GO:0009507 | GO:0016021 | GO:0070469	mitochondrion | mitochondrial inner membrane | mitochondrial respiratory chain complex I | chloroplast | integral component of membrane | respiratory chain	2	GO:0003954 | GO:0008137	NADH dehydrogenase activity | NADH dehydrogenase (ubiquinone) activity	5	GO:0042773 | GO:0045333 | GO:0042773 | GO:0045333 | GO:0055114	ATP synthesis coupled electron transport | cellular respiration | ATP synthesis coupled electron transport | cellular respiration | oxidation-reduction process		K03879	NADH-ubiquinone oxidoreductase chain 2	[EC:1.6.5.3]	Metabolic pathways | Oxidative phosphorylation
	UniGene87	AT2G22125	4	GO:0005634 | GO:0005737 | GO:0005886 | GO:0009506	nucleus | cytoplasm | plasma membrane | plasmodesma	-	-	-	2	GO:0051211 | GO:0030244	anisotropic cell growth | cellulose biosynthetic process		-	-	-	-
	UniGene88	AT2G28290	2	GO:0005634 | GO:0005829	nucleus | cytosol	2	GO:0003682 | GO:0016887	chromatin binding | ATPase activity	5	GO:0009908 | GO:0043044 | GO:0010199 | GO:0009611 | GO:0040029	flower development | ATP-dependent chromatin remodeling | organ boundary specification between lateral organs and the meristem | response to wounding | regulation of gene expression, epigenetic		-	-	-	-
	UniGene91	AT1G50030	4	GO:0005634 | GO:0005737 | GO:0005844 | GO:0005886	nucleus | cytoplasm | polysome | plasma membrane	9	GO:0000975 | GO:0004672 | GO:0004674 | GO:0005515 | GO:0005524 | GO:0016303 | GO:0042802 | GO:0043621 | GO:0044877	regulatory region DNA binding | protein kinase activity | protein serine/threonine kinase activity | protein binding | ATP binding | 1-phosphatidylinositol-3-kinase activity | identical protein binding | protein self-association | macromolecular complex binding	44	GO:0030307 | GO:0050687 | GO:0009742 | GO:0009791 | GO:1900459 | GO:0006281 | GO:0009733 | GO:0009615 | GO:1902661 | GO:0045893 | GO:0009303 | GO:0009630 | GO:0010929 | GO:0010507 | GO:0006281 | GO:0009734 | GO:0010116 | GO:0010929 | GO:0009793 | GO:2000234 | GO:0045893 | GO:0009688 | GO:0016032 | GO:0009303 | GO:0010507 | GO:0040019 | GO:0006952 | GO:0006281 | GO:0009745 | GO:1902661 | GO:004589…	positive regulation of cell growth | negative regulation of defense response to virus | brassinosteroid mediated signaling pathway | post-embryonic development | positive regulation of brassinosteroid mediated signaling pathway | DNA repair | response to auxin | response to virus | positive regulation of glucose mediated signaling pathway | positive regulation of transcription, DNA-templated | rR…		-	-	-	-
	UniGene92	AT1G55860	6	GO:0000151 | GO:0005634 | GO:0005739 | GO:0005829 | GO:0009506 | GO:0016020	ubiquitin ligase complex | nucleus | mitochondrion | cytosol | plasmodesma | membrane	2	GO:0004842 | GO:0061630	ubiquitin-protein transferase activity | ubiquitin protein ligase activity	3	GO:0006511 | GO:0016567 | GO:0006511	ubiquitin-dependent protein catabolic process | protein ubiquitination | ubiquitin-dependent protein catabolic process		K10592	E3 ubiquitin-protein ligase HUWE1	[EC:2.3.2.26]	Ubiquitin mediated proteolysis
	UniGene93	AT2G46020	2	GO:0005634 | GO:0005829	nucleus | cytosol	6	GO:0003677 | GO:0003682 | GO:0004386 | GO:0005515 | GO:0005524 | GO:0008094	DNA binding | chromatin binding | helicase activity | protein binding | ATP binding | DNA-dependent ATPase activity	17	GO:0043044 | GO:0006355 | GO:1903798 | GO:0043044 | GO:0010050 | GO:0006355 | GO:1900036 | GO:0016569 | GO:1900036 | GO:0040029 | GO:0007275 | GO:0006355 | GO:0006351 | GO:0010199 | GO:1903798 | GO:0016569 | GO:1903798	ATP-dependent chromatin remodeling | regulation of transcription, DNA-templated | regulation of production of miRNAs involved in gene silencing by miRNA | ATP-dependent chromatin remodeling | vegetative phase change | regulation of transcription, DNA-templated | positive regulation of cellular response to heat | covalent chromatin modification | positive regulation of cellular response to heat | …		-	-	-	-
	UniGene96	AT3G01460	3	GO:0005634 | GO:0005720 | GO:0009506	nucleus | nuclear heterochromatin | plasmodesma	6	GO:0003677 | GO:0004402 | GO:0008327 | GO:0042393 | GO:0046872 | GO:0061630	DNA binding | histone acetyltransferase activity | methyl-CpG binding | histone binding | metal ion binding | ubiquitin protein ligase activity	27	GO:0043967 | GO:0043966 | GO:0016567 | GO:0090308 | GO:0006355 | GO:0016573 | GO:0090308 | GO:0043966 | GO:0016573 | GO:0048573 | GO:0090308 | GO:0010216 | GO:0043966 | GO:0016567 | GO:0006351 | GO:0043967 | GO:0016567 | GO:0090308 | GO:0043966 | GO:0010223 | GO:0048573 | GO:0006355 | GO:0016573 | GO:0090308 | GO:0006355 | GO:0043967 | GO:0016573	histone H4 acetylation | histone H3 acetylation | protein ubiquitination | regulation of methylation-dependent chromatin silencing | regulation of transcription, DNA-templated | histone acetylation | regulation of methylation-dependent chromatin silencing | histone H3 acetylation | histone acetylation | photoperiodism, flowering | regulation of methylation-dependent chromatin silencing | maintena…		-	-	-	-
	UniGene97	AT4G00990	1	GO:0005634	nucleus	1	GO:0003700	transcription factor activity, sequence-specific DNA binding	-	-	-		-	-	-	-
	UniGene100	AT3G13330	3	GO:0005634 | GO:0005829 | GO:0005839	nucleus | cytosol | proteasome core complex	3	GO:0016504 | GO:0070577 | GO:0070628	peptidase activator activity | lysine-acetylated histone binding | proteasome binding	1	GO:0010499	proteasomal ubiquitin-independent protein catabolic process		K06699	proteasome activator subunit 4	-	Proteasome
	UniGene104	AT3G05680	3	GO:0005634 | GO:0005654 | GO:0016607	nucleus | nucleoplasm | nuclear speck	1	GO:0005515	protein binding	2	GO:0080009 | GO:0009793	mRNA methylation | embryo development ending in seed dormancy		-	-	-	-
	UniGene108	ATMG00520	1	GO:0005739	mitochondrion	-	-	-	1	GO:0006397	mRNA processing		-	-	-	-
	UniGene109	AT3G54280	1	GO:0005634	nucleus	3	GO:0003677 | GO:0004386 | GO:0005524	DNA binding | helicase activity | ATP binding	1	GO:1902185	positive regulation of shoot apical meristem development		-	-	-	-
	UniGene111	AT3G06530	3	GO:0005634 | GO:0005773 | GO:0009507	nucleus | vacuole | chloroplast	1	GO:0005515	protein binding	-	-	-		K14550	U3 small nucleolar RNA-associated protein 10	-	Ribosome biogenesis in eukaryotes
	UniGene117	AT5G61140	4	GO:0005634 | GO:0005681 | GO:0019013 | GO:0030529	nucleus | spliceosomal complex | viral nucleocapsid | intracellular ribonucleoprotein complex	5	GO:0003676 | GO:0003729 | GO:0004386 | GO:0005524 | GO:0008026	nucleic acid binding | mRNA binding | helicase activity | ATP binding | ATP-dependent helicase activity	2	GO:0008380 | GO:0006397	RNA splicing | mRNA processing		-	-	-	-
	UniGene118	AT1G16800	1	GO:0005634	nucleus	1	GO:0008266	poly(U) RNA binding	-	-	-		-	-	-	-
	UniGene119	AT1G67140	2	GO:0005634 | GO:0005829	nucleus | cytosol	-	-	-	4	GO:0005982 | GO:0005991 | GO:0005975 | GO:0005991	starch metabolic process | trehalose metabolic process | carbohydrate metabolic process | trehalose metabolic process		-	-	-	-
	UniGene121	AT1G77300	2	GO:0000775 | GO:0005634	chromosome, centromeric region | nucleus	4	GO:0005515 | GO:0008270 | GO:0018024 | GO:0042800	protein binding | zinc ion binding | histone-lysine N-methyltransferase activity | histone methyltransferase activity (H3-K4 specific)	22	GO:0031062 | GO:0010452 | GO:0031062 | GO:0048481 | GO:0010452 | GO:0010223 | GO:0016116 | GO:0010363 | GO:0010452 | GO:0031062 | GO:0010452 | GO:0040029 | GO:0043067 | GO:0010363 | GO:0009555 | GO:0031062 | GO:0010452 | GO:0009910 | GO:0048653 | GO:0009553 | GO:0010452 | GO:0016116	positive regulation of histone methylation | histone H3-K36 methylation | positive regulation of histone methylation | plant ovule development | histone H3-K36 methylation | secondary shoot formation | carotenoid metabolic process | regulation of plant-type hypersensitive response | histone H3-K36 methylation | positive regulation of histone methylation | histone H3-K36 methylation | regulation o…		-	-	-	-
	UniGene122	AT4G01020	1	GO:0009507	chloroplast	4	GO:0003676 | GO:0004386 | GO:0005524 | GO:0046872	nucleic acid binding | helicase activity | ATP binding | metal ion binding	-	-	-		K12818	ATP-dependent RNA helicase DHX8/PRP22	[EC:3.6.4.13]	Spliceosome
	UniGene125	ATMG00180	3	GO:0005739 | GO:0005743 | GO:0016021	mitochondrion | mitochondrial inner membrane | integral component of membrane	1	GO:0005515	protein binding	2	GO:0006810 | GO:0017004	transport | cytochrome complex assembly		-	-	-	-
	UniGene126	AT1G49340	4	GO:0005737 | GO:0005886 | GO:0009506 | GO:0048471	cytoplasm | plasma membrane | plasmodesma | perinuclear region of cytoplasm	5	GO:0004430 | GO:0005546 | GO:0051015 | GO:0070273 | GO:0070300	1-phosphatidylinositol 4-kinase activity | phosphatidylinositol-4,5-bisphosphate binding | actin filament binding | phosphatidylinositol-4-phosphate binding | phosphatidic acid binding	7	GO:0046854 | GO:0048015 | GO:0030036 | GO:0006468 | GO:0046854 | GO:0006468 | GO:0048015	phosphatidylinositol phosphorylation | phosphatidylinositol-mediated signaling | actin cytoskeleton organization | protein phosphorylation | phosphatidylinositol phosphorylation | protein phosphorylation | phosphatidylinositol-mediated signaling		K00888	phosphatidylinositol 4-kinase A	[EC:2.7.1.67]	Inositol phosphate metabolism | Metabolic pathways | Phosphatidylinositol signaling system
	UniGene127	AT4G27290	2	GO:0005886 | GO:0016021	plasma membrane | integral component of membrane	4	GO:0004672 | GO:0004674 | GO:0005524 | GO:0030246	protein kinase activity | protein serine/threonine kinase activity | ATP binding | carbohydrate binding	2	GO:0006468 | GO:0048544	protein phosphorylation | recognition of pollen		-	-	-	-
	UniGene128	AT4G04970	3	GO:0000148 | GO:0005886 | GO:0016021	1,3-beta-D-glucan synthase complex | plasma membrane | integral component of membrane	2	GO:0003843 | GO:0016757	1,3-beta-D-glucan synthase activity | transferase activity, transferring glycosyl groups	7	GO:0006075 | GO:0009555 | GO:0000003 | GO:0071555 | GO:0007623 | GO:0006075 | GO:0008360	(1->3)-beta-D-glucan biosynthetic process | pollen development | reproduction | cell wall organization | circadian rhythm | (1->3)-beta-D-glucan biosynthetic process | regulation of cell shape		-	-	-	-
	UniGene131	AT5G12400	1	GO:0005634	nucleus	1	GO:0003677	DNA binding	1	GO:0006355	regulation of transcription, DNA-templated		-	-	-	-
	UniGene132	NA	-	-		-	-	-	-	-	-		-	-	-	-
	UniGene136	AT5G58410	2	GO:0005634 | GO:0005829	nucleus | cytosol	2	GO:0008270 | GO:0016740	zinc ion binding | transferase activity	1	GO:0016567	protein ubiquitination		-	-	-	-
	UniGene138	ATCG01130	9	GO:0005622 | GO:0005623 | GO:0009507 | GO:0009536 | GO:0009706 | GO:0009941 | GO:0016020 | GO:0016021 | GO:0031897	intracellular | cell | chloroplast | plastid | chloroplast inner membrane | chloroplast envelope | membrane | integral component of membrane | Tic complex	2	GO:0005515 | GO:0008565	protein binding | protein transporter activity	2	GO:0045037 | GO:0015031	protein import into chloroplast stroma | protein transport		-	-	-	-
	UniGene139	NA	-	-		-	-	-	-	-	-		-	-	-	-
	UniGene143	ATMG01250	1	GO:0005739	mitochondrion	-	-	-	-	-	-		-	-	-	-
	UniGene144	AT3G11964	4	GO:0005634 | GO:0005730 | GO:0005886 | GO:0032040	nucleus | nucleolus | plasma membrane | small-subunit processome	1	GO:0003723	RNA binding	5	GO:0000462 | GO:0000466 | GO:0006364 | GO:0009553 | GO:0000462	maturation of SSU-rRNA from tricistronic rRNA transcript (SSU-rRNA, 5.8S rRNA, LSU-rRNA) | maturation of 5.8S rRNA from tricistronic rRNA transcript (SSU-rRNA, 5.8S rRNA, LSU-rRNA) | rRNA processing | embryo sac development | maturation of SSU-rRNA from tricistronic rRNA transcript (SSU-rRNA, 5.8S rRNA, LSU-rRNA)		-	-	-	-
	UniGene145	AT4G17610	-	-	-	2	GO:0003723 | GO:0008173	RNA binding | RNA methyltransferase activity	3	GO:0001510 | GO:0006396 | GO:0001510	RNA methylation | RNA processing | RNA methylation		-	-	-	-
	UniGene148	AT2G35630	10	GO:0000776 | GO:0000922 | GO:0005634 | GO:0005819 | GO:0005874 | GO:0009506 | GO:0009524 | GO:0009574 | GO:0030981 | GO:0035371	kinetochore | spindle pole | nucleus | spindle | microtubule | plasmodesma | phragmoplast | preprophase band | cortical microtubule cytoskeleton | microtubule plus-end	2	GO:0008017 | GO:0051010	microtubule binding | microtubule plus-end binding	13	GO:0000910 | GO:0030951 | GO:0000226 | GO:0046785 | GO:0009920 | GO:0030951 | GO:0009920 | GO:0000226 | GO:0046785 | GO:0007051 | GO:0000226 | GO:0007051 | GO:0000226	cytokinesis | establishment or maintenance of microtubule cytoskeleton polarity | microtubule cytoskeleton organization | microtubule polymerization | cell plate formation involved in plant-type cell wall biogenesis | establishment or maintenance of microtubule cytoskeleton polarity | cell plate formation involved in plant-type cell wall biogenesis | microtubule cytoskeleton organization | microt…		-	-	-	-
	UniGene151	AT1G55325	2	GO:0005634 | GO:0016021	nucleus | integral component of membrane	1	GO:0051119	sugar transmembrane transporter activity	3	GO:0040034 | GO:0090213 | GO:0008643	regulation of development, heterochronic | regulation of radial pattern formation | carbohydrate transport		-	-	-	-
	UniGene157	AT4G38600	3	GO:0005634 | GO:0005737 | GO:0005886	nucleus | cytoplasm | plasma membrane	3	GO:0004842 | GO:0016874 | GO:0061630	ubiquitin-protein transferase activity | ligase activity | ubiquitin protein ligase activity	8	GO:0016567 | GO:0010091 | GO:0042023 | GO:0016567 | GO:0042023 | GO:0010091 | GO:0016567 | GO:0042023	protein ubiquitination | trichome branching | DNA endoreduplication | protein ubiquitination | DNA endoreduplication | trichome branching | protein ubiquitination | DNA endoreduplication		K10590	E3 ubiquitin-protein ligase TRIP12	[EC:2.3.2.26]	Ubiquitin mediated proteolysis
	UniGene159	NA	-	-		-	-	-	-	-	-		-	-	-	-
	UniGene162	AT5G13590	2	GO:0005634 | GO:0009506	nucleus | plasmodesma	1	GO:0003674	molecular_function	1	GO:0008150	biological_process		-	-	-	-
	UniGene163	AT4G29090	1	GO:0005739	mitochondrion	3	GO:0003676 | GO:0003723 | GO:0003964	nucleic acid binding | RNA binding | RNA-directed DNA polymerase activity	1	GO:0006278	RNA-dependent DNA biosynthetic process		-	-	-	-
	UniGene165	AT3G23590	1	GO:0016592	mediator complex	1	GO:0003674	molecular_function	6	GO:0006355 | GO:0006351 | GO:0009698 | GO:2000762 | GO:0009698 | GO:2000762	regulation of transcription, DNA-templated | transcription, DNA-templated | phenylpropanoid metabolic process | regulation of phenylpropanoid metabolic process | phenylpropanoid metabolic process | regulation of phenylpropanoid metabolic process		-	-	-	-
	UniGene169	ATMG00710	1	GO:0005739	mitochondrion	1	GO:0003676	nucleic acid binding	1	GO:0008150	biological_process		-	-	-	-
	UniGene172	AT2G30700	2	GO:0005886 | GO:0016021	plasma membrane | integral component of membrane	1	GO:0003674	molecular_function	1	GO:0008150	biological_process		-	-	-	-
	UniGene173	AT3G11130	8	GO:0005773 | GO:0005774 | GO:0005794 | GO:0005886 | GO:0009506 | GO:0030130 | GO:0030132 | GO:0071439	vacuole | vacuolar membrane | Golgi apparatus | plasma membrane | plasmodesma | clathrin coat of trans-Golgi network vesicle | clathrin coat of coated pit | clathrin complex	3	GO:0005198 | GO:0005515 | GO:0032051	structural molecule activity | protein binding | clathrin light chain binding	3	GO:0048268 | GO:0006886 | GO:0006897	clathrin coat assembly | intracellular protein transport | endocytosis		K04646	clathrin heavy chain	-	Endocytosis
	UniGene174	AT1G79280	8	GO:0005634 | GO:0005635 | GO:0005643 | GO:0005730 | GO:0005829 | GO:0009506 | GO:0009507 | GO:0031965	nucleus | nuclear envelope | nuclear pore | nucleolus | cytosol | plasmodesma | chloroplast | nuclear membrane	2	GO:0005487 | GO:0005515	nucleocytoplasmic transporter activity | protein binding	10	GO:0007094 | GO:0016973 | GO:0007094 | GO:0048443 | GO:0033234 | GO:0009910 | GO:0016973 | GO:0060968 | GO:0016973 | GO:0006606	mitotic spindle assembly checkpoint | poly(A)+ mRNA export from nucleus | mitotic spindle assembly checkpoint | stamen development | negative regulation of protein sumoylation | negative regulation of flower development | poly(A)+ mRNA export from nucleus | regulation of gene silencing | poly(A)+ mRNA export from nucleus | protein import into nucleus		K09291	nucleoprotein TPR	-	RNA transport
	UniGene177	AT5G66820	1	GO:0005739	mitochondrion	1	GO:0003674	molecular_function	1	GO:0008150	biological_process		-	-	-	-
	UniGene178	AT5G16715	3	GO:0005737 | GO:0009507 | GO:0009570	cytoplasm | chloroplast | chloroplast stroma	3	GO:0004812 | GO:0004832 | GO:0005524	aminoacyl-tRNA ligase activity | valine-tRNA ligase activity | ATP binding	6	GO:0006418 | GO:0006438 | GO:0006418 | GO:0006438 | GO:0009793 | GO:0006418	tRNA aminoacylation for protein translation | valyl-tRNA aminoacylation | tRNA aminoacylation for protein translation | valyl-tRNA aminoacylation | embryo development ending in seed dormancy | tRNA aminoacylation for protein translation		K01873	valyl-tRNA synthetase	[EC:6.1.1.9]	AminoacyltRNA biosynthesis
	UniGene179	AT4G33210	1	GO:0005737	cytoplasm	1	GO:0004842	ubiquitin-protein transferase activity	4	GO:0006511 | GO:0010252 | GO:0048645 | GO:0006511	ubiquitin-dependent protein catabolic process | auxin homeostasis | animal organ formation | ubiquitin-dependent protein catabolic process		-	-	-	-
	UniGene189	AT3G60240	2	GO:0005576 | GO:0005737	extracellular region | cytoplasm	2	GO:0003729 | GO:0003743	mRNA binding | translation initiation factor activity	7	GO:0009737 | GO:0006413 | GO:0009615 | GO:0006417 | GO:0006413 | GO:0006417 | GO:0006413	response to abscisic acid | translational initiation | response to virus | regulation of translation | translational initiation | regulation of translation | translational initiation		K03260	translation initiation factor 4G	-	RNA transport
	UniGene192	AT2G36810	1	GO:0005634	nucleus	1	GO:0003674	molecular_function	1	GO:0009959	negative gravitropism		-	-	-	-
	UniGene193	ATCG00740	4	GO:0009295 | GO:0009507 | GO:0009534 | GO:0009570	nucleoid | chloroplast | chloroplast thylakoid | chloroplast stroma	3	GO:0003677 | GO:0003899 | GO:0046983	DNA binding | DNA-directed 5'-3' RNA polymerase activity | protein dimerization activity	3	GO:0006354 | GO:0006351 | GO:0006354	DNA-templated transcription, elongation | transcription, DNA-templated | DNA-templated transcription, elongation		K03040	DNA-directed RNA polymerase subunit alpha	[EC:2.7.7.6]	Metabolic pathways | Purine metabolism | Pyrimidine metabolism | RNA polymerase
	UniGene195	AT1G24706	3	GO:0000445 | GO:0005634 | GO:0016607	THO complex part of transcription export complex | nucleus | nuclear speck	2	GO:0003723 | GO:0003729	RNA binding | mRNA binding	7	GO:0035196 | GO:0006406 | GO:0035196 | GO:1990428 | GO:0006406 | GO:1990428 | GO:0006406	production of miRNAs involved in gene silencing by miRNA | mRNA export from nucleus | production of miRNAs involved in gene silencing by miRNA | miRNA transport | mRNA export from nucleus | miRNA transport | mRNA export from nucleus		K12879	THO complex subunit 2	-	RNA transport | Spliceosome
	UniGene196	AT5G13000	3	GO:0000148 | GO:0005886 | GO:0016021	1,3-beta-D-glucan synthase complex | plasma membrane | integral component of membrane	2	GO:0003843 | GO:0016757	1,3-beta-D-glucan synthase activity | transferase activity, transferring glycosyl groups	5	GO:0006075 | GO:0071555 | GO:0008360 | GO:0071555 | GO:0006075	(1->3)-beta-D-glucan biosynthetic process | cell wall organization | regulation of cell shape | cell wall organization | (1->3)-beta-D-glucan biosynthetic process		-	-	-	-
	UniGene197	AT1G64960	2	GO:0005634 | GO:0005739	nucleus | mitochondrion	-	-	-	-	-	-		-	-	-	-
	UniGene198	AT3G43300	4	GO:0005634 | GO:0005769 | GO:0005802 | GO:0005829	nucleus | early endosome | trans-Golgi network | cytosol	2	GO:0005085 | GO:0005515	guanyl-nucleotide exchange factor activity | protein binding	3	GO:0042742 | GO:0016192 | GO:0040007	defense response to bacterium | vesicle-mediated transport | growth		-	-	-	-
	UniGene200	AT1G03080	1	GO:0005886	plasma membrane	-	-	-	-	-	-		-	-	-	-
	UniGene201	AT3G24255	1	GO:0005634	nucleus	-	-	-	1	GO:0008150	biological_process		-	-	-	-
	UniGene202	ATMG00665	2	GO:0005739 | GO:0005747	mitochondrion | mitochondrial respiratory chain complex I	1	GO:0003954	NADH dehydrogenase activity	2	GO:0055114 | GO:0045333	oxidation-reduction process | cellular respiration		K03883	NADH-ubiquinone oxidoreductase chain 5	[EC:1.6.5.3]	Metabolic pathways | Oxidative phosphorylation
	UniGene203	AT4G23160	2	GO:0005886 | GO:0016021	plasma membrane | integral component of membrane	4	GO:0004672 | GO:0004674 | GO:0005524 | GO:0016301	protein kinase activity | protein serine/threonine kinase activity | ATP binding | kinase activity	5	GO:0006468 | GO:0042742 | GO:0006468 | GO:0042742 | GO:0006468	protein phosphorylation | defense response to bacterium | protein phosphorylation | defense response to bacterium | protein phosphorylation		-	-	-	-
	UniGene204	AT4G33170	1	GO:0005739	mitochondrion	1	GO:0008270	zinc ion binding	-	-	-		-	-	-	-
	UniGene206	AT3G22790	5	GO:0005737 | GO:0005856 | GO:0005884 | GO:0005886 | GO:0009506	cytoplasm | cytoskeleton | actin filament | plasma membrane | plasmodesma	1	GO:0051015	actin filament binding	-	-	-		-	-	-	-
	UniGene209	AT1G21280	1	GO:0005634	nucleus	1	GO:0003674	molecular_function	1	GO:0008150	biological_process		-	-	-	-
	UniGene210	AT4G31160	2	GO:0005634 | GO:0080008	nucleus | Cul4-RING E3 ubiquitin ligase complex	2	GO:0000166 | GO:0005515	nucleotide binding | protein binding	8	GO:0016567 | GO:0048366 | GO:0009793 | GO:0010154 | GO:0048367 | GO:0048827 | GO:0016567 | GO:0009908	protein ubiquitination | leaf development | embryo development ending in seed dormancy | fruit development | shoot system development | phyllome development | protein ubiquitination | flower development		-	-	-	-
	UniGene213	AT2G13370	2	GO:0005634 | GO:0009506	nucleus | plasmodesma	4	GO:0003677 | GO:0003682 | GO:0004386 | GO:0005524	DNA binding | chromatin binding | helicase activity | ATP binding	1	GO:0006333	chromatin assembly or disassembly		-	-	-	-
	UniGene214	AT4G32820	1	GO:0005634	nucleus	1	GO:0031491	nucleosome binding	1	GO:0006336	DNA replication-independent nucleosome assembly		-	-	-	-
	UniGene215	AT5G51200	4	GO:0005634 | GO:0005635 | GO:0009507 | GO:0044611	nucleus | nuclear envelope | chloroplast | nuclear pore inner ring	2	GO:0005515 | GO:0017056	protein binding | structural constituent of nuclear pore	1	GO:0006999	nuclear pore organization		K14310	nuclear pore complex protein Nup205	-	RNA transport
	UniGene216	AT4G16340	6	GO:0005634 | GO:0005789 | GO:0005829 | GO:0005886 | GO:0019898 | GO:0070971	nucleus | endoplasmic reticulum membrane | cytosol | plasma membrane | extrinsic component of membrane | endoplasmic reticulum exit site	2	GO:0005089 | GO:0005515	Rho guanyl-nucleotide exchange factor activity | protein binding	14	GO:0010928 | GO:0016192 | GO:0010928 | GO:0007264 | GO:0008064 | GO:0051493 | GO:0008064 | GO:0009958 | GO:0009734 | GO:0008360 | GO:0009734 | GO:0008360 | GO:0051493 | GO:0007275	regulation of auxin mediated signaling pathway | vesicle-mediated transport | regulation of auxin mediated signaling pathway | small GTPase mediated signal transduction | regulation of actin polymerization or depolymerization | regulation of cytoskeleton organization | regulation of actin polymerization or depolymerization | positive gravitropism | auxin-activated signaling pathway | regulation o…		-	-	-	-
	UniGene217	AT1G43760	1	GO:0005575	cellular_component	1	GO:0003674	molecular_function	1	GO:0008150	biological_process		-	-	-	-
	UniGene219	AT2G36850	5	GO:0000148 | GO:0005794 | GO:0005886 | GO:0009506 | GO:0016021	1,3-beta-D-glucan synthase complex | Golgi apparatus | plasma membrane | plasmodesma | integral component of membrane	2	GO:0003843 | GO:0016757	1,3-beta-D-glucan synthase activity | transferase activity, transferring glycosyl groups	12	GO:0009556 | GO:0048589 | GO:0006075 | GO:0009556 | GO:0006075 | GO:0071555 | GO:0008360 | GO:0009555 | GO:0008360 | GO:0006075 | GO:0071555 | GO:0006075	microsporogenesis | developmental growth | (1->3)-beta-D-glucan biosynthetic process | microsporogenesis | (1->3)-beta-D-glucan biosynthetic process | cell wall organization | regulation of cell shape | pollen development | regulation of cell shape | (1->3)-beta-D-glucan biosynthetic process | cell wall organization | (1->3)-beta-D-glucan biosynthetic process		-	-	-	-
	UniGene220	AT4G35800	5	GO:0005634 | GO:0005665 | GO:0005773 | GO:0009506 | GO:0009507	nucleus | DNA-directed RNA polymerase II, core complex | vacuole | plasmodesma | chloroplast	5	GO:0001055 | GO:0003677 | GO:0003899 | GO:0005515 | GO:0046872	RNA polymerase II activity | DNA binding | DNA-directed 5'-3' RNA polymerase activity | protein binding | metal ion binding	2	GO:0006351 | GO:0006366	transcription, DNA-templated | transcription from RNA polymerase II promoter		K03006	DNA-directed RNA polymerase II subunit RPB1	[EC:2.7.7.6]	Metabolic pathways | Purine metabolism | Pyrimidine metabolism | RNA polymerase
	UniGene222	AT1G67500	2	GO:0005634 | GO:0016035	nucleus | zeta DNA polymerase complex	6	GO:0000166 | GO:0003677 | GO:0003887 | GO:0008408 | GO:0046872 | GO:0051539	nucleotide binding | DNA binding | DNA-directed DNA polymerase activity | 3'-5' exonuclease activity | metal ion binding | 4 iron, 4 sulfur cluster binding	18	GO:0010224 | GO:0006260 | GO:0042276 | GO:0006260 | GO:0006281 | GO:0006260 | GO:0006974 | GO:0009411 | GO:0006260 | GO:0006281 | GO:0006974 | GO:0042276 | GO:0071494 | GO:0042276 | GO:0071494 | GO:0006281 | GO:0042276 | GO:0006260	response to UV-B | DNA replication | error-prone translesion synthesis | DNA replication | DNA repair | DNA replication | cellular response to DNA damage stimulus | response to UV | DNA replication | DNA repair | cellular response to DNA damage stimulus | error-prone translesion synthesis | cellular response to UV-C | error-prone translesion synthesis | cellular response to UV-C | DNA repair | er…		K02350	DNA polymerase zeta	[EC:2.7.7.7]	Metabolic pathways
	UniGene225	AT4G29090	1	GO:0005739	mitochondrion	3	GO:0003676 | GO:0003723 | GO:0003964	nucleic acid binding | RNA binding | RNA-directed DNA polymerase activity	1	GO:0006278	RNA-dependent DNA biosynthetic process		-	-	-	-
	UniGene226	AT2G41700	2	GO:0005774 | GO:0016021	vacuolar membrane | integral component of membrane	5	GO:0005215 | GO:0005524 | GO:0015171 | GO:0016887 | GO:0042626	transporter activity | ATP binding | amino acid transmembrane transporter activity | ATPase activity | ATPase activity, coupled to transmembrane movement of substances	2	GO:0006810 | GO:0006869	transport | lipid transport		K05643	ATP-binding cassette, subfamily A (ABC1), member 3	-	ABC transporters
	UniGene230	AT3G15120	3	GO:0005634 | GO:0005886 | GO:0009506	nucleus | plasma membrane | plasmodesma	6	GO:0003682 | GO:0005515 | GO:0005524 | GO:0016787 | GO:0016887 | GO:0042393	chromatin binding | protein binding | ATP binding | hydrolase activity | ATPase activity | histone binding	8	GO:0080111 | GO:0031936 | GO:0080111 | GO:0031936 | GO:0045944 | GO:0031936 | GO:0080111 | GO:0045944	DNA demethylation | negative regulation of chromatin silencing | DNA demethylation | negative regulation of chromatin silencing | positive regulation of transcription from RNA polymerase II promoter | negative regulation of chromatin silencing | DNA demethylation | positive regulation of transcription from RNA polymerase II promoter		-	-	-	-
	UniGene231	AT4G29090	1	GO:0005739	mitochondrion	3	GO:0003676 | GO:0003723 | GO:0003964	nucleic acid binding | RNA binding | RNA-directed DNA polymerase activity	1	GO:0006278	RNA-dependent DNA biosynthetic process		-	-	-	-
	UniGene232	AT1G48090	2	GO:0009506 | GO:0009507	plasmodesma | chloroplast	1	GO:0035091	phosphatidylinositol binding	1	GO:0007165	signal transduction		-	-	-	-
	UniGene238	AT4G03550	5	GO:0000148 | GO:0005794 | GO:0005886 | GO:0009506 | GO:0016021	1,3-beta-D-glucan synthase complex | Golgi apparatus | plasma membrane | plasmodesma | integral component of membrane	2	GO:0003843 | GO:0016757	1,3-beta-D-glucan synthase activity | transferase activity, transferring glycosyl groups	22	GO:0042742 | GO:0008360 | GO:0042742 | GO:0009863 | GO:0006075 | GO:0010150 | GO:0000003 | GO:0009863 | GO:0052542 | GO:0006952 | GO:0052544 | GO:0008360 | GO:0009620 | GO:0006075 | GO:0009965 | GO:0006075 | GO:0009555 | GO:0009870 | GO:0050832 | GO:0006075 | GO:0009870 | GO:0052544	defense response to bacterium | regulation of cell shape | defense response to bacterium | salicylic acid mediated signaling pathway | (1->3)-beta-D-glucan biosynthetic process | leaf senescence | reproduction | salicylic acid mediated signaling pathway | defense response by callose deposition | defense response | defense response by callose deposition in cell wall | regulation of cell shape | re…		-	-	-	-
	UniGene239	AT4G28080	1	GO:0005634	nucleus	-	-	-	1	GO:0009737	response to abscisic acid		-	-	-	-
	UniGene240	AT5G16680	1	GO:0005634	nucleus	1	GO:0003677	DNA binding	1	GO:0006355	regulation of transcription, DNA-templated		-	-	-	-
	UniGene243	AT5G23110	2	GO:0005737 | GO:0009506	cytoplasm | plasmodesma	1	GO:0008270	zinc ion binding	-	-	-		-	-	-	-
	UniGene245	AT3G08720	2	GO:0005634 | GO:0005737	nucleus | cytoplasm	5	GO:0004672 | GO:0004674 | GO:0005515 | GO:0005524 | GO:0016301	protein kinase activity | protein serine/threonine kinase activity | protein binding | ATP binding | kinase activity	13	GO:0006468 | GO:0035556 | GO:0009409 | GO:0045727 | GO:0009408 | GO:0045727 | GO:0009408 | GO:0045727 | GO:0009409 | GO:0006468 | GO:0009409 | GO:0009651 | GO:0009409	protein phosphorylation | intracellular signal transduction | response to cold | positive regulation of translation | response to heat | positive regulation of translation | response to heat | positive regulation of translation | response to cold | protein phosphorylation | response to cold | response to salt stress | response to cold		-	-	-	-
	UniGene246	AT1G71010	2	GO:0005634 | GO:0010008	nucleus | endosome membrane	3	GO:0000285 | GO:0005524 | GO:0016308	1-phosphatidylinositol-3-phosphate 5-kinase activity | ATP binding | 1-phosphatidylinositol-4-phosphate 5-kinase activity	2	GO:0090332 | GO:0042147	stomatal closure | retrograde transport, endosome to Golgi		K00921	1-phosphatidylinositol-3-phosphate 5-kinase	[EC:2.7.1.150]	Inositol phosphate metabolism | Phagosome | Phosphatidylinositol signaling system
	UniGene247	ATMG00810	1	GO:0005739	mitochondrion	1	GO:0003674	molecular_function	1	GO:0008150	biological_process		-	-	-	-
	UniGene248	AT4G23160	2	GO:0005886 | GO:0016021	plasma membrane | integral component of membrane	4	GO:0004672 | GO:0004674 | GO:0005524 | GO:0016301	protein kinase activity | protein serine/threonine kinase activity | ATP binding | kinase activity	5	GO:0006468 | GO:0042742 | GO:0006468 | GO:0042742 | GO:0006468	protein phosphorylation | defense response to bacterium | protein phosphorylation | defense response to bacterium | protein phosphorylation		-	-	-	-
	UniGene249	AT3G50590	1	GO:0005886	plasma membrane	1	GO:0000166	nucleotide binding	1	GO:0008150	biological_process		-	-	-	-
	UniGene252	AT5G05560	4	GO:0000151 | GO:0005634 | GO:0005680 | GO:0016021	ubiquitin ligase complex | nucleus | anaphase-promoting complex | integral component of membrane	2	GO:0004842 | GO:0016874	ubiquitin-protein transferase activity | ligase activity	11	GO:0016567 | GO:0048481 | GO:0010252 | GO:0016567 | GO:0007049 | GO:0006511 | GO:0009553 | GO:0006511 | GO:0009793 | GO:0051301 | GO:0006511	protein ubiquitination | plant ovule development | auxin homeostasis | protein ubiquitination | cell cycle | ubiquitin-dependent protein catabolic process | embryo sac development | ubiquitin-dependent protein catabolic process | embryo development ending in seed dormancy | cell division | ubiquitin-dependent protein catabolic process		K03348	anaphase-promoting complex subunit 1	-	Ubiquitin mediated proteolysis
	UniGene253	AT1G24460	2	GO:0005737 | GO:0032588	cytoplasm | trans-Golgi network membrane	1	GO:0003674	molecular_function	5	GO:0009651 | GO:0007034 | GO:0009651 | GO:0048364 | GO:0010031	response to salt stress | vacuolar transport | response to salt stress | root development | circumnutation		-	-	-	-
	UniGene260	ATCG00430	3	GO:0009507 | GO:0009535 | GO:0045271	chloroplast | chloroplast thylakoid membrane | respiratory chain complex I	4	GO:0008137 | GO:0046872 | GO:0048038 | GO:0051539	NADH dehydrogenase (ubiquinone) activity | metal ion binding | quinone binding | 4 iron, 4 sulfur cluster binding	2	GO:0055114 | GO:0006810	oxidation-reduction process | transport		K05582	NAD(P)H-quinone oxidoreductase subunit K	[EC:1.6.5.3]	Metabolic pathways | Oxidative phosphorylation
	UniGene262	AT5G18525	2	GO:0005634 | GO:0080008	nucleus | Cul4-RING E3 ubiquitin ligase complex	1	GO:0005515	protein binding	3	GO:0009816 | GO:0006623 | GO:0009816	defense response to bacterium, incompatible interaction | protein targeting to vacuole | defense response to bacterium, incompatible interaction		-	-	-	-
	UniGene263	AT3G47910	1	GO:0005634	nucleus	-	-	-	-	-	-		-	-	-	-
	UniGene266	AT3G09510	1	GO:0005739	mitochondrion	2	GO:0003676 | GO:0003964	nucleic acid binding | RNA-directed DNA polymerase activity	1	GO:0008150	biological_process		-	-	-	-
	UniGene267	AT1G74160	2	GO:0005634 | GO:0009506	nucleus | plasmodesma	1	GO:0003674	molecular_function	1	GO:0051513	regulation of monopolar cell growth		-	-	-	-
	UniGene273	AT4G23160	2	GO:0005886 | GO:0016021	plasma membrane | integral component of membrane	4	GO:0004672 | GO:0004674 | GO:0005524 | GO:0016301	protein kinase activity | protein serine/threonine kinase activity | ATP binding | kinase activity	5	GO:0006468 | GO:0042742 | GO:0006468 | GO:0042742 | GO:0006468	protein phosphorylation | defense response to bacterium | protein phosphorylation | defense response to bacterium | protein phosphorylation		-	-	-	-
	UniGene275	AT4G30100	2	GO:0005634 | GO:0009506	nucleus | plasmodesma	1	GO:0016787	hydrolase activity	1	GO:0008150	biological_process		-	-	-	-
	UniGene277	AT2G37150	1	GO:0005634	nucleus	1	GO:0008270	zinc ion binding	-	-	-		-	-	-	-
	UniGene279	AT3G52250	1	GO:0005634	nucleus	3	GO:0003677 | GO:0003700 | GO:0005515	DNA binding | transcription factor activity, sequence-specific DNA binding | protein binding	13	GO:0010582 | GO:2000617 | GO:1990619 | GO:0000122 | GO:2000617 | GO:1990619 | GO:0008380 | GO:1990619 | GO:1900055 | GO:1990619 | GO:0000122 | GO:2000617 | GO:0008380	floral meristem determinacy | positive regulation of histone H3-K9 acetylation | histone H3-K9 deacetylation | negative regulation of transcription from RNA polymerase II promoter | positive regulation of histone H3-K9 acetylation | histone H3-K9 deacetylation | RNA splicing | histone H3-K9 deacetylation | regulation of leaf senescence | histone H3-K9 deacetylation | negative regulation of transc…		-	-	-	-
	UniGene280	AT1G77800	2	GO:0005634 | GO:0009506	nucleus | plasmodesma	-	-	-	-	-	-		-	-	-	-
	UniGene281	ATMG00220	4	GO:0005739 | GO:0005743 | GO:0005750 | GO:0045275	mitochondrion | mitochondrial inner membrane | mitochondrial respiratory chain complex III | respiratory chain complex III	3	GO:0008121 | GO:0009055 | GO:0046872	ubiquinol-cytochrome-c reductase activity | electron carrier activity | metal ion binding	4	GO:0009060 | GO:0006122 | GO:0009060 | GO:0006122	aerobic respiration | mitochondrial electron transport, ubiquinol to cytochrome c | aerobic respiration | mitochondrial electron transport, ubiquinol to cytochrome c		K00412	ubiquinol-cytochrome c reductase cytochrome b subunit	-	Metabolic pathways | Oxidative phosphorylation
	UniGene282	AT2G39090	1	GO:0005634	nucleus	1	GO:0005515	protein binding	4	GO:0016567 | GO:0051301 | GO:0007049 | GO:0016567	protein ubiquitination | cell division | cell cycle | protein ubiquitination		K03354	anaphase-promoting complex subunit 7	-	Ubiquitin mediated proteolysis
	UniGene285	AT5G61990	1	GO:0005739	mitochondrion	1	GO:0003674	molecular_function	1	GO:0008150	biological_process		-	-	-	-
	UniGene287	AT4G38200	2	GO:0005634 | GO:0009507	nucleus | chloroplast	1	GO:0005085	guanyl-nucleotide exchange factor activity	-	-	-		K18442	brefeldin A-inhibited guanine nucleotide-exchange protein	-	Endocytosis
	UniGene289	AT3G62900	2	GO:0005634 | GO:0009506	nucleus | plasmodesma	-	-	-	1	GO:0008150	biological_process		-	-	-	-
	UniGene295	AT2G34680	3	GO:0005634 | GO:0005886 | GO:0009506	nucleus | plasma membrane | plasmodesma	-	-	-	2	GO:0010102 | GO:0009733	lateral root morphogenesis | response to auxin		-	-	-	-
	UniGene296	AT5G04240	1	GO:0005634	nucleus	5	GO:0003676 | GO:0003700 | GO:0005515 | GO:0046872 | GO:0051213	nucleic acid binding | transcription factor activity, sequence-specific DNA binding | protein binding | metal ion binding | dioxygenase activity	15	GO:0006355 | GO:0048577 | GO:0048579 | GO:0006351 | GO:0055114 | GO:0048579 | GO:0009741 | GO:0033169 | GO:0009826 | GO:0048577 | GO:0033169 | GO:0006355 | GO:0033169 | GO:0009826 | GO:0006355	regulation of transcription, DNA-templated | negative regulation of short-day photoperiodism, flowering | negative regulation of long-day photoperiodism, flowering | transcription, DNA-templated | oxidation-reduction process | negative regulation of long-day photoperiodism, flowering | response to brassinosteroid | histone H3-K9 demethylation | unidimensional cell growth | negative regulation of …		-	-	-	-
	UniGene297	ATMG00860	1	GO:0005739	mitochondrion	1	GO:0003674	molecular_function	1	GO:0008150	biological_process		-	-	-	-
	UniGene298	AT1G43760	1	GO:0005575	cellular_component	1	GO:0003674	molecular_function	1	GO:0008150	biological_process		-	-	-	-
	UniGene301	AT5G07980	2	GO:0005634 | GO:0009506	nucleus | plasmodesma	1	GO:0003674	molecular_function	1	GO:0008150	biological_process		-	-	-	-
	UniGene302	AT5G13530	5	GO:0005622 | GO:0005623 | GO:0005737 | GO:0005769 | GO:0005802	intracellular | cell | cytoplasm | early endosome | trans-Golgi network	8	GO:0004672 | GO:0004674 | GO:0004842 | GO:0005515 | GO:0005524 | GO:0016874 | GO:0043621 | GO:0046872	protein kinase activity | protein serine/threonine kinase activity | ubiquitin-protein transferase activity | protein binding | ATP binding | ligase activity | protein self-association | metal ion binding	18	GO:0006468 | GO:0009738 | GO:0009788 | GO:0009738 | GO:0048589 | GO:0045324 | GO:0016197 | GO:0006468 | GO:0009737 | GO:0016567 | GO:0006952 | GO:0032940 | GO:0009738 | GO:0016567 | GO:0032940 | GO:0016567 | GO:0006468 | GO:0009738	protein phosphorylation | abscisic acid-activated signaling pathway | negative regulation of abscisic acid-activated signaling pathway | abscisic acid-activated signaling pathway | developmental growth | late endosome to vacuole transport | endosomal transport | protein phosphorylation | response to abscisic acid | protein ubiquitination | defense response | secretion by cell | abscisic acid-acti…		-	-	-	-
	UniGene303	ATMG00860	1	GO:0005739	mitochondrion	1	GO:0003674	molecular_function	1	GO:0008150	biological_process		-	-	-	-
	UniGene305	AT1G70060	3	GO:0000118 | GO:0000785 | GO:0005634	histone deacetylase complex | chromatin | nucleus	2	GO:0001106 | GO:0004407	RNA polymerase II transcription corepressor activity | histone deacetylase activity	6	GO:0016575 | GO:0000122 | GO:0006355 | GO:0000122 | GO:0016575 | GO:0000122	histone deacetylation | negative regulation of transcription from RNA polymerase II promoter | regulation of transcription, DNA-templated | negative regulation of transcription from RNA polymerase II promoter | histone deacetylation | negative regulation of transcription from RNA polymerase II promoter		-	-	-	-
	UniGene307	AT4G24680	-	-	-	1	GO:0003729	mRNA binding	3	GO:0016569 | GO:0040029 | GO:0016569	covalent chromatin modification | regulation of gene expression, epigenetic | covalent chromatin modification		-	-	-	-
	UniGene312	AT1G04120	5	GO:0000325 | GO:0005773 | GO:0005774 | GO:0005886 | GO:0016021	plant-type vacuole | vacuole | vacuolar membrane | plasma membrane | integral component of membrane	4	GO:0005524 | GO:0008281 | GO:0008559 | GO:0042626	ATP binding | sulfonylurea receptor activity | xenobiotic-transporting ATPase activity | ATPase activity, coupled to transmembrane movement of substances	7	GO:0030007 | GO:0009651 | GO:1990069 | GO:1901527 | GO:0009651 | GO:0055085 | GO:1901527	cellular potassium ion homeostasis | response to salt stress | stomatal opening | abscisic acid-activated signaling pathway involved in stomatal movement | response to salt stress | transmembrane transport | abscisic acid-activated signaling pathway involved in stomatal movement		-	-	-	-
	UniGene313	AT5G22760	1	GO:0005634	nucleus	1	GO:0003677	DNA binding	1	GO:0006355	regulation of transcription, DNA-templated		-	-	-	-
	UniGene318	AT2G03140	2	GO:0005634 | GO:0009507	nucleus | chloroplast	-	-	-	1	GO:0006508	proteolysis		-	-	-	-
	UniGene320	AT3G62900	2	GO:0005634 | GO:0009506	nucleus | plasmodesma	-	-	-	1	GO:0008150	biological_process		-	-	-	-
	UniGene321	AT5G47540	1	GO:0005737	cytoplasm	-	-	-	1	GO:0008150	biological_process		-	-	-	-
	UniGene327	AT2G25320	1	GO:0009507	chloroplast	-	-	-	-	-	-		-	-	-	-
	UniGene328	ATMG00860	1	GO:0005739	mitochondrion	1	GO:0003674	molecular_function	1	GO:0008150	biological_process		-	-	-	-
	UniGene329	AT5G18750	1	GO:0005737	cytoplasm	-	-	-	1	GO:0006457	protein folding		-	-	-	-
	UniGene333	AT5G42905	1	GO:0005575	cellular_component	-	-	-	-	-	-		-	-	-	-
	UniGene334	ATMG00860	1	GO:0005739	mitochondrion	1	GO:0003674	molecular_function	1	GO:0008150	biological_process		-	-	-	-
	UniGene336	AT1G17450	1	GO:0005634	nucleus	-	-	-	-	-	-		-	-	-	-
	UniGene337	AT2G39580	1	GO:0005634	nucleus	1	GO:0003674	molecular_function	1	GO:0008150	biological_process		-	-	-	-
	UniGene339	AT1G64790	4	GO:0005634 | GO:0005829 | GO:0009507 | GO:0016020	nucleus | cytosol | chloroplast | membrane	-	-	-	4	GO:0009627 | GO:0042742 | GO:0009627 | GO:0042742	systemic acquired resistance | defense response to bacterium | systemic acquired resistance | defense response to bacterium		-	-	-	-
	UniGene343	AT2G34660	4	GO:0000325 | GO:0005773 | GO:0005774 | GO:0016021	plant-type vacuole | vacuole | vacuolar membrane | integral component of membrane	5	GO:0005516 | GO:0005524 | GO:0008559 | GO:0042626 | GO:1902417	calmodulin binding | ATP binding | xenobiotic-transporting ATPase activity | ATPase activity, coupled to transmembrane movement of substances | (+)-abscisic acid D-glucopyranosyl ester transmembrane transporter activity	2	GO:1902418 | GO:0055085	(+)-abscisic acid D-glucopyranosyl ester transmembrane transport | transmembrane transport		-	-	-	-
	UniGene349	AT2G40770	1	GO:0005634	nucleus	-	-	-	-	-	-		-	-	-	-
	UniGene353	AT2G26890	9	GO:0005634 | GO:0005770 | GO:0005773 | GO:0005774 | GO:0005783 | GO:0005794 | GO:0005802 | GO:0010008 | GO:0043231	nucleus | late endosome | vacuole | vacuolar membrane | endoplasmic reticulum | Golgi apparatus | trans-Golgi network | endosome membrane | intracellular membrane-bounded organelle	-	-	-	12	GO:0009660 | GO:0006897 | GO:0045022 | GO:0007032 | GO:0006623 | GO:0042594 | GO:0009793 | GO:0007033 | GO:0051301 | GO:0009959 | GO:0006898 | GO:0006457	amyloplast organization | endocytosis | early endosome to late endosome transport | endosome organization | protein targeting to vacuole | response to starvation | embryo development ending in seed dormancy | vacuole organization | cell division | negative gravitropism | receptor-mediated endocytosis | protein folding		-	-	-	-
	UniGene355	AT5G22450	1	GO:0009507	chloroplast	-	-	-	-	-	-		-	-	-	-
	UniGene357	AT4G29090	1	GO:0005739	mitochondrion	3	GO:0003676 | GO:0003723 | GO:0003964	nucleic acid binding | RNA binding | RNA-directed DNA polymerase activity	1	GO:0006278	RNA-dependent DNA biosynthetic process		-	-	-	-
	UniGene358	AT5G23150	1	GO:0005634	nucleus	1	GO:0003700	transcription factor activity, sequence-specific DNA binding	12	GO:0048497 | GO:0006355 | GO:0048497 | GO:0006397 | GO:0048510 | GO:0006397 | GO:0030154 | GO:0006351 | GO:0006355 | GO:0009910 | GO:0043481 | GO:0006355	maintenance of floral organ identity | regulation of transcription, DNA-templated | maintenance of floral organ identity | mRNA processing | regulation of timing of transition from vegetative to reproductive phase | mRNA processing | cell differentiation | transcription, DNA-templated | regulation of transcription, DNA-templated | negative regulation of flower development | anthocyanin accumulati…		-	-	-	-
	UniGene363	AT2G31900	1	GO:0016461	unconventional myosin complex	2	GO:0003774 | GO:0005515	motor activity | protein binding	1	GO:0030048	actin filament-based movement		-	-	-	-
	UniGene364	AT3G57660	3	GO:0005634 | GO:0005736 | GO:0009506	nucleus | DNA-directed RNA polymerase I complex | plasmodesma	4	GO:0001054 | GO:0003677 | GO:0003899 | GO:0008270	RNA polymerase I activity | DNA binding | DNA-directed 5'-3' RNA polymerase activity | zinc ion binding	3	GO:0006351 | GO:0042254 | GO:0006351	transcription, DNA-templated | ribosome biogenesis | transcription, DNA-templated		K02999	DNA-directed RNA polymerase I subunit RPA1	[EC:2.7.7.6]	Metabolic pathways | Purine metabolism | Pyrimidine metabolism | RNA polymerase
	UniGene365	AT4G23160	2	GO:0005886 | GO:0016021	plasma membrane | integral component of membrane	4	GO:0004672 | GO:0004674 | GO:0005524 | GO:0016301	protein kinase activity | protein serine/threonine kinase activity | ATP binding | kinase activity	5	GO:0006468 | GO:0042742 | GO:0006468 | GO:0042742 | GO:0006468	protein phosphorylation | defense response to bacterium | protein phosphorylation | defense response to bacterium | protein phosphorylation		K12447	UDP-sugar pyrophosphorylase	[EC:2.7.7.64]	Amino sugar and nucleotide sugar metabolism | Ascorbate and aldarate metabolism | Galactose metabolism | Metabolic pathways | Pentose and glucuronate interconversions
	UniGene373	ATMG00860	1	GO:0005739	mitochondrion	1	GO:0003674	molecular_function	1	GO:0008150	biological_process		-	-	-	-
	UniGene374	AT1G21580	3	GO:0005634 | GO:0005847 | GO:0016607	nucleus | mRNA cleavage and polyadenylation specificity factor complex | nuclear speck	3	GO:0003723 | GO:0004521 | GO:0046872	RNA binding | endoribonuclease activity | metal ion binding	7	GO:0098789 | GO:0006378 | GO:0098789 | GO:0043484 | GO:0006378 | GO:0043484 | GO:0060149	pre-mRNA cleavage required for polyadenylation | mRNA polyadenylation | pre-mRNA cleavage required for polyadenylation | regulation of RNA splicing | mRNA polyadenylation | regulation of RNA splicing | negative regulation of posttranscriptional gene silencing		-	-	-	-
	UniGene375	AT1G34260	2	GO:0005634 | GO:0010008	nucleus | endosome membrane	3	GO:0000285 | GO:0005524 | GO:0016308	1-phosphatidylinositol-3-phosphate 5-kinase activity | ATP binding | 1-phosphatidylinositol-4-phosphate 5-kinase activity	2	GO:0046854 | GO:0042147	phosphatidylinositol phosphorylation | retrograde transport, endosome to Golgi		K00921	1-phosphatidylinositol-3-phosphate 5-kinase	[EC:2.7.1.150]	Inositol phosphate metabolism | Phagosome | Phosphatidylinositol signaling system
	UniGene376	AT4G27190	1	GO:0005739	mitochondrion	2	GO:0005524 | GO:0043531	ATP binding | ADP binding	1	GO:0006952	defense response		-	-	-	-
	UniGene377	AT3G27670	3	GO:0005886 | GO:0009507 | GO:0016021	plasma membrane | chloroplast | integral component of membrane	-	-	-	7	GO:0043447 | GO:0006723 | GO:0006629 | GO:0048316 | GO:0006723 | GO:0009793 | GO:0006952	alkane biosynthetic process | cuticle hydrocarbon biosynthetic process | lipid metabolic process | seed development | cuticle hydrocarbon biosynthetic process | embryo development ending in seed dormancy | defense response		-	-	-	-
	UniGene379	AT4G02510	9	GO:0005622 | GO:0005623 | GO:0005829 | GO:0009507 | GO:0009536 | GO:0009707 | GO:0009941 | GO:0016020 | GO:0016021	intracellular | cell | cytosol | chloroplast | plastid | chloroplast outer membrane | chloroplast envelope | membrane | integral component of membrane	6	GO:0003924 | GO:0004888 | GO:0004930 | GO:0005515 | GO:0005525 | GO:0046872	GTPase activity | transmembrane signaling receptor activity | G-protein coupled receptor activity | protein binding | GTP binding | metal ion binding	2	GO:0045037 | GO:0045036	protein import into chloroplast stroma | protein targeting to chloroplast		-	-	-	-
	UniGene381	AT4G29090	1	GO:0005739	mitochondrion	3	GO:0003676 | GO:0003723 | GO:0003964	nucleic acid binding | RNA binding | RNA-directed DNA polymerase activity	1	GO:0006278	RNA-dependent DNA biosynthetic process		-	-	-	-
	UniGene382	AT4G15020	1	GO:0005634	nucleus	-	-	-	1	GO:0008150	biological_process		-	-	-	-
	UniGene389	ATMG00750	1	GO:0005739	mitochondrion	1	GO:0003674	molecular_function	1	GO:0008150	biological_process		-	-	-	-
	UniGene390	AT1G51940	1	GO:0005886	plasma membrane	2	GO:0004675 | GO:0016301	transmembrane receptor protein serine/threonine kinase activity | kinase activity	13	GO:0031348 | GO:0006468 | GO:0006952 | GO:0045087 | GO:0006468 | GO:0009738 | GO:0009789 | GO:0050832 | GO:0009738 | GO:0050832 | GO:0009737 | GO:0007166 | GO:0006468	negative regulation of defense response | protein phosphorylation | defense response | innate immune response | protein phosphorylation | abscisic acid-activated signaling pathway | positive regulation of abscisic acid-activated signaling pathway | defense response to fungus | abscisic acid-activated signaling pathway | defense response to fungus | response to abscisic acid | cell surface recepto…		-	-	-	-
	UniGene391	AT2G23740	1	GO:0005634	nucleus	4	GO:0003676 | GO:0003700 | GO:0008270 | GO:0043565	nucleic acid binding | transcription factor activity, sequence-specific DNA binding | zinc ion binding | sequence-specific DNA binding	2	GO:1900109 | GO:0006342	regulation of histone H3-K9 dimethylation | chromatin silencing		-	-	-	-
	UniGene396	AT4G32620	1	GO:0005634	nucleus	-	-	-	1	GO:0008150	biological_process		-	-	-	-
	UniGene397	ATMG01250	1	GO:0005739	mitochondrion	-	-	-	-	-	-		-	-	-	-
	UniGene403	AT4G00060	1	GO:0005634	nucleus	1	GO:0016779	nucleotidyltransferase activity	1	GO:0009793	embryo development ending in seed dormancy		-	-	-	-
	UniGene407	AT3G59770	3	GO:0005622 | GO:0005634 | GO:0005737	intracellular | nucleus | cytoplasm	1	GO:0042578	phosphoric ester hydrolase activity	7	GO:0046488 | GO:0006970 | GO:0009409 | GO:0048015 | GO:0009644 | GO:0046488 | GO:0009409	phosphatidylinositol metabolic process | response to osmotic stress | response to cold | phosphatidylinositol-mediated signaling | response to high light intensity | phosphatidylinositol metabolic process | response to cold		-	-	-	-
	UniGene414	AT5G40820	2	GO:0005634 | GO:0009506	nucleus | plasmodesma	3	GO:0004674 | GO:0005524 | GO:0016301	protein serine/threonine kinase activity | ATP binding | kinase activity	30	GO:0010332 | GO:0006282 | GO:0043247 | GO:0006281 | GO:0006282 | GO:0006303 | GO:0033044 | GO:0006282 | GO:0006952 | GO:0043247 | GO:0006282 | GO:0006303 | GO:0043247 | GO:0051321 | GO:0032204 | GO:0007004 | GO:0033044 | GO:0032504 | GO:0043247 | GO:0006281 | GO:0007004 | GO:0032204 | GO:0031347 | GO:0006281 | GO:0007004 | GO:0006303 | GO:0032204 | GO:0007004 | GO:0007049 | GO:0010044	response to gamma radiation | regulation of DNA repair | telomere maintenance in response to DNA damage | DNA repair | regulation of DNA repair | double-strand break repair via nonhomologous end joining | regulation of chromosome organization | regulation of DNA repair | defense response | telomere maintenance in response to DNA damage | regulation of DNA repair | double-strand break repair via n…		-	-	-	-
	UniGene420	AT2G29760	1	GO:0009507	chloroplast	3	GO:0003723 | GO:0004519 | GO:0008270	RNA binding | endonuclease activity | zinc ion binding	3	GO:0031425 | GO:0009451 | GO:0031425	chloroplast RNA processing | RNA modification | chloroplast RNA processing		-	-	-	-
	UniGene421	AT1G66730	2	GO:0005634 | GO:0005737	nucleus | cytoplasm	2	GO:0003910 | GO:0005524	DNA ligase (ATP) activity | ATP binding	14	GO:0006303 | GO:0051103 | GO:0006260 | GO:0006273 | GO:0006281 | GO:0006273 | GO:0006310 | GO:0006281 | GO:0006303 | GO:0009845 | GO:0006281 | GO:0051103 | GO:0006281 | GO:0006260	double-strand break repair via nonhomologous end joining | DNA ligation involved in DNA repair | DNA replication | lagging strand elongation | DNA repair | lagging strand elongation | DNA recombination | DNA repair | double-strand break repair via nonhomologous end joining | seed germination | DNA repair | DNA ligation involved in DNA repair | DNA repair | DNA replication		K10747	DNA ligase 1	[EC:6.5.1.1 6.5.1.6 6.5.1.7]	Base excision repair | DNA replication | Mismatch repair | Nucleotide excision repair
	UniGene425	ATMG00180	3	GO:0005739 | GO:0005743 | GO:0016021	mitochondrion | mitochondrial inner membrane | integral component of membrane	1	GO:0005515	protein binding	2	GO:0006810 | GO:0017004	transport | cytochrome complex assembly		-	-	-	-
	UniGene429	AT3G06290	2	GO:0005634 | GO:0034399	nucleus | nuclear periphery	1	GO:0003674	molecular_function	6	GO:0044030 | GO:0090065 | GO:0060968 | GO:0044030 | GO:0090065 | GO:0060968	regulation of DNA methylation | regulation of production of siRNA involved in RNA interference | regulation of gene silencing | regulation of DNA methylation | regulation of production of siRNA involved in RNA interference | regulation of gene silencing		-	-	-	-
	UniGene430	AT1G32750	2	GO:0005634 | GO:0005669	nucleus | transcription factor TFIID complex	6	GO:0001075 | GO:0001129 | GO:0003677 | GO:0004402 | GO:0017025 | GO:0043565	transcription factor activity, RNA polymerase II core promoter sequence-specific binding involved in preinitiation complex assembly | RNA polymerase II transcription factor activity, TBP-class protein binding, involved in preinitiation complex assembly | DNA binding | histone acetyltransferase activity | TBP-class protein binding | sequence-specific DNA binding	2	GO:0045944 | GO:0009294	positive regulation of transcription from RNA polymerase II promoter | DNA mediated transformation		K03125	transcription initiation factor TFIID subunit 1	-	Basal transcription factors
	UniGene436	AT4G23160	2	GO:0005886 | GO:0016021	plasma membrane | integral component of membrane	4	GO:0004672 | GO:0004674 | GO:0005524 | GO:0016301	protein kinase activity | protein serine/threonine kinase activity | ATP binding | kinase activity	5	GO:0006468 | GO:0042742 | GO:0006468 | GO:0042742 | GO:0006468	protein phosphorylation | defense response to bacterium | protein phosphorylation | defense response to bacterium | protein phosphorylation		-	-	-	-
	UniGene437	AT3G14570	3	GO:0000148 | GO:0005886 | GO:0016021	1,3-beta-D-glucan synthase complex | plasma membrane | integral component of membrane	2	GO:0003843 | GO:0016757	1,3-beta-D-glucan synthase activity | transferase activity, transferring glycosyl groups	6	GO:0008360 | GO:0006075 | GO:0071555 | GO:0006075 | GO:0071555 | GO:0006075	regulation of cell shape | (1->3)-beta-D-glucan biosynthetic process | cell wall organization | (1->3)-beta-D-glucan biosynthetic process | cell wall organization | (1->3)-beta-D-glucan biosynthetic process		-	-	-	-
	UniGene439	AT3G48430	1	GO:0005634	nucleus	4	GO:0003676 | GO:0003700 | GO:0046872 | GO:0051213	nucleic acid binding | transcription factor activity, sequence-specific DNA binding | metal ion binding | dioxygenase activity	17	GO:0033169 | GO:0035067 | GO:0055114 | GO:0006355 | GO:0033169 | GO:0006355 | GO:0035067 | GO:0006351 | GO:0048366 | GO:0033169 | GO:0009826 | GO:0033169 | GO:0035067 | GO:0009741 | GO:0009826 | GO:0006355 | GO:0010228	histone H3-K9 demethylation | negative regulation of histone acetylation | oxidation-reduction process | regulation of transcription, DNA-templated | histone H3-K9 demethylation | regulation of transcription, DNA-templated | negative regulation of histone acetylation | transcription, DNA-templated | leaf development | histone H3-K9 demethylation | unidimensional cell growth | histone H3-K9 demeth…		-	-	-	-
	UniGene441	AT5G65500	1	GO:0005634	nucleus	4	GO:0004672 | GO:0004842 | GO:0005524 | GO:0016301	protein kinase activity | ubiquitin-protein transferase activity | ATP binding | kinase activity	4	GO:0016567 | GO:0006468 | GO:0016567 | GO:0006468	protein ubiquitination | protein phosphorylation | protein ubiquitination | protein phosphorylation		-	-	-	-
	UniGene447	AT1G55860	6	GO:0000151 | GO:0005634 | GO:0005739 | GO:0005829 | GO:0009506 | GO:0016020	ubiquitin ligase complex | nucleus | mitochondrion | cytosol | plasmodesma | membrane	2	GO:0004842 | GO:0061630	ubiquitin-protein transferase activity | ubiquitin protein ligase activity	3	GO:0006511 | GO:0016567 | GO:0006511	ubiquitin-dependent protein catabolic process | protein ubiquitination | ubiquitin-dependent protein catabolic process		K10592	E3 ubiquitin-protein ligase HUWE1	[EC:2.3.2.26]	Ubiquitin mediated proteolysis
	UniGene448	AT3G51120	1	GO:0005634	nucleus	3	GO:0003676 | GO:0003677 | GO:0046872	nucleic acid binding | DNA binding | metal ion binding	-	-	-		-	-	-	-
	UniGene453	AT3G22380	1	GO:0005634	nucleus	1	GO:0003674	molecular_function	8	GO:0005982 | GO:0048511 | GO:0032502 | GO:0042752 | GO:0009414 | GO:0005982 | GO:0006979 | GO:0009737	starch metabolic process | rhythmic process | developmental process | regulation of circadian rhythm | response to water deprivation | starch metabolic process | response to oxidative stress | response to abscisic acid		-	-	-	-
	UniGene454	AT1G71220	4	GO:0005783 | GO:0005788 | GO:0009507 | GO:0016021	endoplasmic reticulum | endoplasmic reticulum lumen | chloroplast | integral component of membrane	4	GO:0003980 | GO:0016757 | GO:0016758 | GO:0051082	UDP-glucose:glycoprotein glucosyltransferase activity | transferase activity, transferring glycosyl groups | transferase activity, transferring hexosyl groups | unfolded protein binding	22	GO:0010204 | GO:0006486 | GO:0051084 | GO:0071712 | GO:0030968 | GO:0006486 | GO:0016051 | GO:0071712 | GO:0006486 | GO:0018279 | GO:0009626 | GO:0030968 | GO:0009626 | GO:0046283 | GO:0071712 | GO:0006486 | GO:0071712 | GO:0010204 | GO:0030968 | GO:0018279 | GO:0006486 | GO:0009751	defense response signaling pathway, resistance gene-independent | protein glycosylation | 'de novo' posttranslational protein folding | ER-associated misfolded protein catabolic process | endoplasmic reticulum unfolded protein response | protein glycosylation | carbohydrate biosynthetic process | ER-associated misfolded protein catabolic process | protein glycosylation | protein N-linked glycosyl…		K11718	UDP-glucose:glycoprotein glucosyltransferase	[EC:2.4.1.-]	Protein processing in endoplasmic reticulum
	UniGene455	AT4G23160	2	GO:0005886 | GO:0016021	plasma membrane | integral component of membrane	4	GO:0004672 | GO:0004674 | GO:0005524 | GO:0016301	protein kinase activity | protein serine/threonine kinase activity | ATP binding | kinase activity	5	GO:0006468 | GO:0042742 | GO:0006468 | GO:0042742 | GO:0006468	protein phosphorylation | defense response to bacterium | protein phosphorylation | defense response to bacterium | protein phosphorylation		-	-	-	-
	UniGene459	AT1G71060	1	GO:0005739	mitochondrion	-	-	-	1	GO:0008150	biological_process		-	-	-	-
	UniGene465	AT1G22060	2	GO:0005737 | GO:0005773	cytoplasm | vacuole	-	-	-	-	-	-		-	-	-	-
	UniGene466	AT1G79000	1	GO:0005634	nucleus	3	GO:0003712 | GO:0004402 | GO:0008270	transcription cofactor activity | histone acetyltransferase activity | zinc ion binding	24	GO:0009908 | GO:0006355 | GO:0016573 | GO:0006357 | GO:0006355 | GO:0006473 | GO:0006355 | GO:0006473 | GO:0016573 | GO:0006355 | GO:0006357 | GO:0016573 | GO:0006355 | GO:0016573 | GO:0006355 | GO:0006357 | GO:0048573 | GO:0006473 | GO:0009294 | GO:0048573 | GO:0016573 | GO:0006355 | GO:0006351 | GO:0006355	flower development | regulation of transcription, DNA-templated | histone acetylation | regulation of transcription from RNA polymerase II promoter | regulation of transcription, DNA-templated | protein acetylation | regulation of transcription, DNA-templated | protein acetylation | histone acetylation | regulation of transcription, DNA-templated | regulation of transcription from RNA polymerase …		-	-	-	-
	UniGene467	ATMG00860	1	GO:0005739	mitochondrion	1	GO:0003674	molecular_function	1	GO:0008150	biological_process		-	-	-	-
	UniGene472	ATMG00860	1	GO:0005739	mitochondrion	1	GO:0003674	molecular_function	1	GO:0008150	biological_process		-	-	-	-
	UniGene476	AT5G16270	3	GO:0000775 | GO:0000798 | GO:0005634	chromosome, centromeric region | nuclear cohesin complex | nucleus	1	GO:0003682	chromatin binding	8	GO:0006302 | GO:0007062 | GO:0070601 | GO:0007062 | GO:0070601 | GO:0007062 | GO:0051301 | GO:0006302	double-strand break repair | sister chromatid cohesion | centromeric sister chromatid cohesion | sister chromatid cohesion | centromeric sister chromatid cohesion | sister chromatid cohesion | cell division | double-strand break repair		-	-	-	-
	UniGene477	AT1G14790	1	GO:0005634	nucleus	3	GO:0003676 | GO:0003723 | GO:0003968	nucleic acid binding | RNA binding | RNA-directed 5'-3' RNA polymerase activity	10	GO:0030422 | GO:0010025 | GO:0016441 | GO:0060148 | GO:0016441 | GO:0006952 | GO:0009615 | GO:0030422 | GO:0009751 | GO:0060148	production of siRNA involved in RNA interference | wax biosynthetic process | posttranscriptional gene silencing | positive regulation of posttranscriptional gene silencing | posttranscriptional gene silencing | defense response | response to virus | production of siRNA involved in RNA interference | response to salicylic acid | positive regulation of posttranscriptional gene silencing		-	-	-	-
	UniGene483	AT5G49430	2	GO:0005634 | GO:0080008	nucleus | Cul4-RING E3 ubiquitin ligase complex	1	GO:0000166	nucleotide binding	-	-	-		-	-	-	-
	UniGene484	AT5G47490	2	GO:0005634 | GO:0005783	nucleus | endoplasmic reticulum	-	-	-	2	GO:0015031 | GO:0048208	protein transport | COPII vesicle coating		-	-	-	-
	UniGene485	AT1G50360	4	GO:0005737 | GO:0005886 | GO:0009506 | GO:0016459	cytoplasm | plasma membrane | plasmodesma | myosin complex	1	GO:0003774	motor activity	1	GO:0030048	actin filament-based movement		-	-	-	-
	UniGene490	AT4G29090	1	GO:0005739	mitochondrion	3	GO:0003676 | GO:0003723 | GO:0003964	nucleic acid binding | RNA binding | RNA-directed DNA polymerase activity	1	GO:0006278	RNA-dependent DNA biosynthetic process		-	-	-	-
	UniGene492	AT1G64255	1	GO:0005634	nucleus	-	-	-	1	GO:0008150	biological_process		-	-	-	-
	UniGene495	AT1G65440	5	GO:0005634 | GO:0005829 | GO:0008023 | GO:0009506 | GO:0035327	nucleus | cytosol | transcription elongation factor complex | plasmodesma | transcriptionally active chromatin	7	GO:0000991 | GO:0003677 | GO:0003700 | GO:0003746 | GO:0005515 | GO:0031491 | GO:0042393	transcription factor activity, core RNA polymerase II binding | DNA binding | transcription factor activity, sequence-specific DNA binding | translation elongation factor activity | protein binding | nucleosome binding | histone binding	32	GO:0050684 | GO:0006357 | GO:0042789 | GO:0006139 | GO:0042789 | GO:0032784 | GO:0042789 | GO:0006414 | GO:0006352 | GO:0006357 | GO:0070827 | GO:0006342 | GO:0006357 | GO:0006352 | GO:0006368 | GO:0006333 | GO:0006342 | GO:0006139 | GO:0006414 | GO:0009793 | GO:0006352 | GO:0070827 | GO:0050684 | GO:0006414 | GO:0032968 | GO:0006342 | GO:0032968 | GO:0006342 | GO:0034728 | GO:0032968 | GO:003278…	regulation of mRNA processing | regulation of transcription from RNA polymerase II promoter | mRNA transcription from RNA polymerase II promoter | nucleobase-containing compound metabolic process | mRNA transcription from RNA polymerase II promoter | regulation of DNA-templated transcription, elongation | mRNA transcription from RNA polymerase II promoter | translational elongation | DNA-template…		-	-	-	-
	UniGene497	AT3G24715	2	GO:0005730 | GO:0005737	nucleolus | cytoplasm	4	GO:0004672 | GO:0004871 | GO:0005524 | GO:0016301	protein kinase activity | signal transducer activity | ATP binding | kinase activity	7	GO:0006468 | GO:0071456 | GO:0006833 | GO:0006468 | GO:0071456 | GO:0035556 | GO:0071456	protein phosphorylation | cellular response to hypoxia | water transport | protein phosphorylation | cellular response to hypoxia | intracellular signal transduction | cellular response to hypoxia		-	-	-	-
	UniGene505	AT3G14470	1	GO:0005576	extracellular region	3	GO:0005515 | GO:0005524 | GO:0043531	protein binding | ATP binding | ADP binding	1	GO:0006952	defense response		-	-	-	-
	UniGene510	AT5G35750	3	GO:0005789 | GO:0005886 | GO:0016021	endoplasmic reticulum membrane | plasma membrane | integral component of membrane	8	GO:0000155 | GO:0004673 | GO:0005034 | GO:0005515 | GO:0009884 | GO:0019900 | GO:0042802 | GO:0043424	phosphorelay sensor kinase activity | protein histidine kinase activity | osmosensor activity | protein binding | cytokinin receptor activity | kinase binding | identical protein binding | protein histidine kinase binding	23	GO:0009636 | GO:0070417 | GO:0071215 | GO:0010029 | GO:0009737 | GO:0009414 | GO:0009651 | GO:0010087 | GO:0006970 | GO:0070417 | GO:0034757 | GO:0010271 | GO:0009736 | GO:0009651 | GO:0070417 | GO:0009736 | GO:0080117 | GO:0048509 | GO:0009414 | GO:0009909 | GO:0000160 | GO:0048831 | GO:0006970	response to toxic substance | cellular response to cold | cellular response to abscisic acid stimulus | regulation of seed germination | response to abscisic acid | response to water deprivation | response to salt stress | phloem or xylem histogenesis | response to osmotic stress | cellular response to cold | negative regulation of iron ion transport | regulation of chlorophyll catabolic process …		K14489	arabidopsis histidine kinase 2/3/4 (cytokinin receptor)	[EC:2.7.13.3]	Plant hormone signal transduction
	UniGene515	AT1G76280	2	GO:0005739 | GO:0009507	mitochondrion | chloroplast	1	GO:0003674	molecular_function	1	GO:0008150	biological_process		-	-	-	-
	UniGene516	AT3G55320	3	GO:0005634 | GO:0005886 | GO:0016021	nucleus | plasma membrane | integral component of membrane	2	GO:0005524 | GO:0042626	ATP binding | ATPase activity, coupled to transmembrane movement of substances	1	GO:0055085	transmembrane transport		K05658	ATP-binding cassette, subfamily B (MDR/TAP), member 1	[EC:3.6.3.44]	ABC transporters
	UniGene517	AT4G38440	2	GO:0005634 | GO:0005737	nucleus | cytoplasm	-	-	-	4	GO:0006355 | GO:0030154 | GO:0006355 | GO:0006366	regulation of transcription, DNA-templated | cell differentiation | regulation of transcription, DNA-templated | transcription from RNA polymerase II promoter		-	-	-	-
	UniGene518	AT3G11130	8	GO:0005773 | GO:0005774 | GO:0005794 | GO:0005886 | GO:0009506 | GO:0030130 | GO:0030132 | GO:0071439	vacuole | vacuolar membrane | Golgi apparatus | plasma membrane | plasmodesma | clathrin coat of trans-Golgi network vesicle | clathrin coat of coated pit | clathrin complex	3	GO:0005198 | GO:0005515 | GO:0032051	structural molecule activity | protein binding | clathrin light chain binding	3	GO:0048268 | GO:0006886 | GO:0006897	clathrin coat assembly | intracellular protein transport | endocytosis		K04646	clathrin heavy chain	-	Endocytosis
	UniGene520	AT3G07160	4	GO:0000148 | GO:0005794 | GO:0005886 | GO:0016021	1,3-beta-D-glucan synthase complex | Golgi apparatus | plasma membrane | integral component of membrane	1	GO:0003843	1,3-beta-D-glucan synthase activity	19	GO:0009846 | GO:0009555 | GO:0048589 | GO:0006075 | GO:0055047 | GO:0008360 | GO:0052543 | GO:0009556 | GO:0009555 | GO:0006075 | GO:0052543 | GO:0080092 | GO:0006075 | GO:0008360 | GO:0052543 | GO:0080092 | GO:0006075 | GO:0055047 | GO:0009556	pollen germination | pollen development | developmental growth | (1->3)-beta-D-glucan biosynthetic process | generative cell mitosis | regulation of cell shape | callose deposition in cell wall | microsporogenesis | pollen development | (1->3)-beta-D-glucan biosynthetic process | callose deposition in cell wall | regulation of pollen tube growth | (1->3)-beta-D-glucan biosynthetic process | regul…		-	-	-	-
	UniGene522	ATMG00860	1	GO:0005739	mitochondrion	1	GO:0003674	molecular_function	1	GO:0008150	biological_process		-	-	-	-
	UniGene524	AT3G53090	4	GO:0000151 | GO:0005622 | GO:0005634 | GO:0005737	ubiquitin ligase complex | intracellular | nucleus | cytoplasm	2	GO:0004842 | GO:0061630	ubiquitin-protein transferase activity | ubiquitin protein ligase activity	4	GO:0016567 | GO:0006464 | GO:0016567 | GO:0006464	protein ubiquitination | cellular protein modification process | protein ubiquitination | cellular protein modification process		K10588	ubiquitin-protein ligase E3 B	[EC:2.3.2.26]	Ubiquitin mediated proteolysis
	UniGene533	AT5G43900	4	GO:0005634 | GO:0005737 | GO:0005777 | GO:0016459	nucleus | cytoplasm | peroxisome | myosin complex	7	GO:0003774 | GO:0003779 | GO:0005515 | GO:0005516 | GO:0005524 | GO:0017137 | GO:0030742	motor activity | actin binding | protein binding | calmodulin binding | ATP binding | Rab GTPase binding | GTP-dependent protein binding	11	GO:0090436 | GO:0048467 | GO:0010090 | GO:0090436 | GO:0048767 | GO:0030048 | GO:0010090 | GO:0051646 | GO:0060151 | GO:0048767 | GO:0051645	leaf pavement cell development | gynoecium development | trichome morphogenesis | leaf pavement cell development | root hair elongation | actin filament-based movement | trichome morphogenesis | mitochondrion localization | peroxisome localization | root hair elongation | Golgi localization		-	-	-	-
	UniGene534	AT4G30990	2	GO:0005634 | GO:0005794	nucleus | Golgi apparatus	-	-	-	1	GO:0008150	biological_process		-	-	-	-
	UniGene536	AT4G29090	1	GO:0005739	mitochondrion	3	GO:0003676 | GO:0003723 | GO:0003964	nucleic acid binding | RNA binding | RNA-directed DNA polymerase activity	1	GO:0006278	RNA-dependent DNA biosynthetic process		-	-	-	-
	UniGene537	AT1G23230	1	GO:0005634	nucleus	1	GO:0003674	molecular_function	-	-	-		-	-	-	-
	UniGene539	AT5G04140	7	GO:0005739 | GO:0005759 | GO:0009507 | GO:0009570 | GO:0009941 | GO:0016020 | GO:0048046	mitochondrion | mitochondrial matrix | chloroplast | chloroplast stroma | chloroplast envelope | membrane | apoplast	4	GO:0005515 | GO:0016041 | GO:0046872 | GO:0051538	protein binding | glutamate synthase (ferredoxin) activity | metal ion binding | 3 iron, 4 sulfur cluster binding	16	GO:0009853 | GO:0097054 | GO:0009744 | GO:0006537 | GO:0055114 | GO:0009416 | GO:0080114 | GO:0009853 | GO:0097054 | GO:0080114 | GO:0055114 | GO:0009416 | GO:0019676 | GO:0009853 | GO:0006537 | GO:0019676	photorespiration | L-glutamate biosynthetic process | response to sucrose | glutamate biosynthetic process | oxidation-reduction process | response to light stimulus | positive regulation of glycine hydroxymethyltransferase activity | photorespiration | L-glutamate biosynthetic process | positive regulation of glycine hydroxymethyltransferase activity | oxidation-reduction process | response to l…		K00284	glutamate synthase (ferredoxin)	[EC:1.4.7.1]	Glyoxylate and dicarboxylate metabolism | Nitrogen metabolism
	UniGene540	AT4G15180	1	GO:0005634	nucleus	1	GO:0042800	histone methyltransferase activity (H3-K4 specific)	4	GO:0009791 | GO:0048440 | GO:0048443 | GO:0010228	post-embryonic development | carpel development | stamen development | vegetative to reproductive phase transition of meristem		-	-	-	-
	UniGene541	AT4G38760	1	GO:0005634	nucleus	1	GO:0003674	molecular_function	1	GO:0008150	biological_process		K14311	nuclear pore complex protein Nup188	-	RNA transport
	UniGene543	AT3G48770	1	GO:0005737	cytoplasm	1	GO:0003677	DNA binding	1	GO:0008150	biological_process		-	-	-	-
	UniGene546	AT1G21280	1	GO:0005634	nucleus	1	GO:0003674	molecular_function	1	GO:0008150	biological_process		-	-	-	-
	UniGene550	AT3G26850	1	GO:0005634	nucleus	1	GO:0008168	methyltransferase activity	1	GO:0032259	methylation		-	-	-	-
	UniGene551	ATMG00860	1	GO:0005739	mitochondrion	1	GO:0003674	molecular_function	1	GO:0008150	biological_process		-	-	-	-
	UniGene552	AT3G51770	1	GO:0005634	nucleus	2	GO:0005515 | GO:0030674	protein binding | protein binding, bridging	17	GO:2000069 | GO:0016567 | GO:0016036 | GO:0043161 | GO:0009693 | GO:0016036 | GO:0043161 | GO:0009693 | GO:0009873 | GO:0010364 | GO:0043161 | GO:0017145 | GO:0009873 | GO:0010182 | GO:0016567 | GO:0010364 | GO:0010182	regulation of post-embryonic root development | protein ubiquitination | cellular response to phosphate starvation | proteasome-mediated ubiquitin-dependent protein catabolic process | ethylene biosynthetic process | cellular response to phosphate starvation | proteasome-mediated ubiquitin-dependent protein catabolic process | ethylene biosynthetic process | ethylene-activated signaling pathway |…		-	-	-	-
	UniGene555	AT4G23160	2	GO:0005886 | GO:0016021	plasma membrane | integral component of membrane	4	GO:0004672 | GO:0004674 | GO:0005524 | GO:0016301	protein kinase activity | protein serine/threonine kinase activity | ATP binding | kinase activity	5	GO:0006468 | GO:0042742 | GO:0006468 | GO:0042742 | GO:0006468	protein phosphorylation | defense response to bacterium | protein phosphorylation | defense response to bacterium | protein phosphorylation		K12447	UDP-sugar pyrophosphorylase	[EC:2.7.7.64]	Amino sugar and nucleotide sugar metabolism | Ascorbate and aldarate metabolism | Galactose metabolism | Metabolic pathways | Pentose and glucuronate interconversions
	UniGene558	AT5G49160	1	GO:0005634	nucleus	5	GO:0003677 | GO:0003682 | GO:0003886 | GO:0005515 | GO:0008168	DNA binding | chromatin binding | DNA (cytosine-5-)-methyltransferase activity | protein binding | methyltransferase activity	14	GO:0016569 | GO:0010069 | GO:0006349 | GO:0010424 | GO:0009910 | GO:0006349 | GO:0010216 | GO:0009294 | GO:0090116 | GO:0010424 | GO:0016569 | GO:0010069 | GO:0090116 | GO:0010424	covalent chromatin modification | zygote asymmetric cytokinesis in embryo sac | regulation of gene expression by genetic imprinting | DNA methylation on cytosine within a CG sequence | negative regulation of flower development | regulation of gene expression by genetic imprinting | maintenance of DNA methylation | DNA mediated transformation | C-5 methylation of cytosine | DNA methylation on cyto…		K00558	DNA (cytosine-5)-methyltransferase 1	[EC:2.1.1.37]	Cysteine and methionine metabolism | Metabolic pathways
	UniGene560	ATMG00860	1	GO:0005739	mitochondrion	1	GO:0003674	molecular_function	1	GO:0008150	biological_process		-	-	-	-
	UniGene561	AT4G11270	1	GO:0005829	cytosol	1	GO:0000166	nucleotide binding	1	GO:0008150	biological_process		-	-	-	-
	UniGene562	ATMG00860	1	GO:0005739	mitochondrion	1	GO:0003674	molecular_function	1	GO:0008150	biological_process		-	-	-	-
	UniGene563	AT1G21270	3	GO:0005623 | GO:0005886 | GO:0016021	cell | plasma membrane | integral component of membrane	4	GO:0004674 | GO:0005509 | GO:0005524 | GO:0030247	protein serine/threonine kinase activity | calcium ion binding | ATP binding | polysaccharide binding	13	GO:0006468 | GO:0009992 | GO:0006468 | GO:0007166 | GO:0006468 | GO:0009992 | GO:0009826 | GO:0006468 | GO:0009992 | GO:0006468 | GO:0009751 | GO:0009311 | GO:0009826	protein phosphorylation | cellular water homeostasis | protein phosphorylation | cell surface receptor signaling pathway | protein phosphorylation | cellular water homeostasis | unidimensional cell growth | protein phosphorylation | cellular water homeostasis | protein phosphorylation | response to salicylic acid | oligosaccharide metabolic process | unidimensional cell growth		-	-	-	-
	UniGene564	AT1G64570	1	GO:0005634	nucleus	-	-	-	1	GO:0008150	biological_process		-	-	-	-
	UniGene565	ATMG00310	1	GO:0005739	mitochondrion	1	GO:0003674	molecular_function	1	GO:0008150	biological_process		-	-	-	-
	UniGene568	AT1G71490	1	GO:0005739	mitochondrion	1	GO:0003674	molecular_function	1	GO:0008150	biological_process		-	-	-	-
	UniGene573	AT1G19220	1	GO:0005634	nucleus	4	GO:0003677 | GO:0003700 | GO:0043565 | GO:0046983	DNA binding | transcription factor activity, sequence-specific DNA binding | sequence-specific DNA binding | protein dimerization activity	12	GO:0010311 | GO:0009723 | GO:0006355 | GO:0009733 | GO:0006355 | GO:0009733 | GO:0006355 | GO:0048366 | GO:0006351 | GO:0009733 | GO:0009734 | GO:0048527	lateral root formation | response to ethylene | regulation of transcription, DNA-templated | response to auxin | regulation of transcription, DNA-templated | response to auxin | regulation of transcription, DNA-templated | leaf development | transcription, DNA-templated | response to auxin | auxin-activated signaling pathway | lateral root development		-	-	-	-
	UniGene576	AT5G21280	1	GO:0005634	nucleus	-	-	-	-	-	-		-	-	-	-
	UniGene577	AT1G22770	3	GO:0005634 | GO:0005654 | GO:0005737	nucleus | nucleoplasm | cytoplasm	1	GO:0005515	protein binding	18	GO:0009585 | GO:0080167 | GO:0010378 | GO:0007623 | GO:0009637 | GO:0006355 | GO:0010218 | GO:0009409 | GO:0042542 | GO:0048578 | GO:0042752 | GO:0009585 | GO:0006355 | GO:0009908 | GO:0030154 | GO:0048578 | GO:0009585 | GO:0006355	red, far-red light phototransduction | response to karrikin | temperature compensation of the circadian clock | circadian rhythm | response to blue light | regulation of transcription, DNA-templated | response to far red light | response to cold | response to hydrogen peroxide | positive regulation of long-day photoperiodism, flowering | regulation of circadian rhythm | red, far-red light phototr…		K12124	GIGANTEA	-	Circadian rhythm plant
	UniGene588	AT5G51070	3	GO:0009507 | GO:0009570 | GO:0009941	chloroplast | chloroplast stroma | chloroplast envelope	3	GO:0005524 | GO:0016887 | GO:0042803	ATP binding | ATPase activity | protein homodimerization activity	2	GO:0034214 | GO:0019538	protein hexamerization | protein metabolic process		-	-	-	-
	UniGene590	AT4G18490	1	GO:0005634	nucleus	1	GO:0003674	molecular_function	1	GO:0008150	biological_process		-	-	-	-
	UniGene591	AT2G38770	4	GO:0005634 | GO:0005681 | GO:0005886 | GO:0009507	nucleus | spliceosomal complex | plasma membrane | chloroplast	2	GO:0003729 | GO:0016787	mRNA binding | hydrolase activity	1	GO:0000398	mRNA splicing, via spliceosome		K12874	intron-binding protein aquarius	-	Spliceosome
	UniGene592	AT5G06680	11	GO:0000922 | GO:0000923 | GO:0000930 | GO:0005635 | GO:0005737 | GO:0005819 | GO:0005874 | GO:0005938 | GO:0008275 | GO:0009898 | GO:0055028	spindle pole | equatorial microtubule organizing center | gamma-tubulin complex | nuclear envelope | cytoplasm | spindle | microtubule | cell cortex | gamma-tubulin small complex | cytoplasmic side of plasma membrane | cortical microtubule	5	GO:0005200 | GO:0005515 | GO:0015631 | GO:0043015 | GO:0051011	structural constituent of cytoskeleton | protein binding | tubulin binding | gamma-tubulin binding | microtubule minus-end binding	11	GO:0090063 | GO:0007020 | GO:0090307 | GO:0090063 | GO:0051321 | GO:0051415 | GO:0009624 | GO:0051415 | GO:0031122 | GO:0007020 | GO:0031122	positive regulation of microtubule nucleation | microtubule nucleation | mitotic spindle assembly | positive regulation of microtubule nucleation | meiotic cell cycle | interphase microtubule nucleation by interphase microtubule organizing center | response to nematode | interphase microtubule nucleation by interphase microtubule organizing center | cytoplasmic microtubule organization | microtub…		-	-	-	-
	UniGene597	AT5G47020	1	GO:0005576	extracellular region	1	GO:0003674	molecular_function	1	GO:0008150	biological_process		-	-	-	-
	UniGene598	AT4G18820	2	GO:0005634 | GO:0005886	nucleus | plasma membrane	-	-	-	-	-	-		-	-	-	-
	UniGene600	AT4G23160	2	GO:0005886 | GO:0016021	plasma membrane | integral component of membrane	4	GO:0004672 | GO:0004674 | GO:0005524 | GO:0016301	protein kinase activity | protein serine/threonine kinase activity | ATP binding | kinase activity	5	GO:0006468 | GO:0042742 | GO:0006468 | GO:0042742 | GO:0006468	protein phosphorylation | defense response to bacterium | protein phosphorylation | defense response to bacterium | protein phosphorylation		-	-	-	-
	UniGene604	AT4G23160	2	GO:0005886 | GO:0016021	plasma membrane | integral component of membrane	4	GO:0004672 | GO:0004674 | GO:0005524 | GO:0016301	protein kinase activity | protein serine/threonine kinase activity | ATP binding | kinase activity	5	GO:0006468 | GO:0042742 | GO:0006468 | GO:0042742 | GO:0006468	protein phosphorylation | defense response to bacterium | protein phosphorylation | defense response to bacterium | protein phosphorylation		-	-	-	-
	UniGene605	AT4G23160	2	GO:0005886 | GO:0016021	plasma membrane | integral component of membrane	4	GO:0004672 | GO:0004674 | GO:0005524 | GO:0016301	protein kinase activity | protein serine/threonine kinase activity | ATP binding | kinase activity	5	GO:0006468 | GO:0042742 | GO:0006468 | GO:0042742 | GO:0006468	protein phosphorylation | defense response to bacterium | protein phosphorylation | defense response to bacterium | protein phosphorylation		-	-	-	-
	UniGene607	AT1G63020	4	GO:0000418 | GO:0005634 | GO:0005654 | GO:0005666	DNA-directed RNA polymerase IV complex | nucleus | nucleoplasm | DNA-directed RNA polymerase III complex	5	GO:0001056 | GO:0003677 | GO:0003899 | GO:0005515 | GO:0046872	RNA polymerase III activity | DNA binding | DNA-directed 5'-3' RNA polymerase activity | protein binding | metal ion binding	12	GO:0031047 | GO:0006355 | GO:0030422 | GO:0031047 | GO:0006355 | GO:0006351 | GO:0010495 | GO:0006351 | GO:0030422 | GO:0006355 | GO:0030422 | GO:0010495	gene silencing by RNA | regulation of transcription, DNA-templated | production of siRNA involved in RNA interference | gene silencing by RNA | regulation of transcription, DNA-templated | transcription, DNA-templated | long-distance posttranscriptional gene silencing | transcription, DNA-templated | production of siRNA involved in RNA interference | regulation of transcription, DNA-templated | p…		-	-	-	-
	UniGene617	AT4G23160	2	GO:0005886 | GO:0016021	plasma membrane | integral component of membrane	4	GO:0004672 | GO:0004674 | GO:0005524 | GO:0016301	protein kinase activity | protein serine/threonine kinase activity | ATP binding | kinase activity	5	GO:0006468 | GO:0042742 | GO:0006468 | GO:0042742 | GO:0006468	protein phosphorylation | defense response to bacterium | protein phosphorylation | defense response to bacterium | protein phosphorylation		-	-	-	-
	UniGene619	ATMG00810	1	GO:0005739	mitochondrion	1	GO:0003674	molecular_function	1	GO:0008150	biological_process		-	-	-	-
	UniGene627	AT4G23160	2	GO:0005886 | GO:0016021	plasma membrane | integral component of membrane	4	GO:0004672 | GO:0004674 | GO:0005524 | GO:0016301	protein kinase activity | protein serine/threonine kinase activity | ATP binding | kinase activity	5	GO:0006468 | GO:0042742 | GO:0006468 | GO:0042742 | GO:0006468	protein phosphorylation | defense response to bacterium | protein phosphorylation | defense response to bacterium | protein phosphorylation		K12447	UDP-sugar pyrophosphorylase	[EC:2.7.7.64]	Amino sugar and nucleotide sugar metabolism | Ascorbate and aldarate metabolism | Galactose metabolism | Metabolic pathways | Pentose and glucuronate interconversions
	UniGene628	ATMG00310	1	GO:0005739	mitochondrion	1	GO:0003674	molecular_function	1	GO:0008150	biological_process		-	-	-	-
	UniGene631	AT3G14470	1	GO:0005576	extracellular region	3	GO:0005515 | GO:0005524 | GO:0043531	protein binding | ATP binding | ADP binding	1	GO:0006952	defense response		-	-	-	-
	UniGene632	AT3G52140	5	GO:0005634 | GO:0005739 | GO:0005829 | GO:0005886 | GO:0009507	nucleus | mitochondrion | cytosol | plasma membrane | chloroplast	-	-	-	2	GO:0048312 | GO:0010636	intracellular distribution of mitochondria | positive regulation of mitochondrial fusion		-	-	-	-
	UniGene633	AT5G14090	3	GO:0005634 | GO:0005886 | GO:0016021	nucleus | plasma membrane | integral component of membrane	1	GO:0003674	molecular_function	1	GO:0040008	regulation of growth		-	-	-	-
	UniGene634	AT3G26935	2	GO:0005886 | GO:0016021	plasma membrane | integral component of membrane	1	GO:0019706	protein-cysteine S-palmitoyltransferase activity	-	-	-		-	-	-	-
	UniGene638	ATMG00860	1	GO:0005739	mitochondrion	1	GO:0003674	molecular_function	1	GO:0008150	biological_process		-	-	-	-
	UniGene643	AT2G40030	7	GO:0000418 | GO:0000419 | GO:0005634 | GO:0005666 | GO:0005730 | GO:0016604 | GO:0030880	DNA-directed RNA polymerase IV complex | DNA-directed RNA polymerase V complex | nucleus | DNA-directed RNA polymerase III complex | nucleolus | nuclear body | RNA polymerase complex	5	GO:0001056 | GO:0003677 | GO:0003899 | GO:0005515 | GO:0046872	RNA polymerase III activity | DNA binding | DNA-directed 5'-3' RNA polymerase activity | protein binding | metal ion binding	15	GO:0006355 | GO:0006306 | GO:0050832 | GO:0030422 | GO:0035194 | GO:0006355 | GO:0030422 | GO:0050832 | GO:0006306 | GO:0030422 | GO:0006355 | GO:0006306 | GO:0006351 | GO:0035194 | GO:0006351	regulation of transcription, DNA-templated | DNA methylation | defense response to fungus | production of siRNA involved in RNA interference | posttranscriptional gene silencing by RNA | regulation of transcription, DNA-templated | production of siRNA involved in RNA interference | defense response to fungus | DNA methylation | production of siRNA involved in RNA interference | regulation of tran…		-	-	-	-
	UniGene645	AT1G68890	3	GO:0005739 | GO:0016021 | GO:0031969	mitochondrion | integral component of membrane | chloroplast membrane	5	GO:0016829 | GO:0030976 | GO:0046872 | GO:0070204 | GO:0070205	lyase activity | thiamine pyrophosphate binding | metal ion binding | 2-succinyl-5-enolpyruvyl-6-hydroxy-3-cyclohexene-1-carboxylic-acid synthase activity | 2-succinyl-6-hydroxy-2,4-cyclohexadiene-1-carboxylate synthase activity	8	GO:0042550 | GO:0042372 | GO:0009063 | GO:0009234 | GO:0009063 | GO:0042372 | GO:0042550 | GO:0009234	photosystem I stabilization | phylloquinone biosynthetic process | cellular amino acid catabolic process | menaquinone biosynthetic process | cellular amino acid catabolic process | phylloquinone biosynthetic process | photosystem I stabilization | menaquinone biosynthetic process		K14759	isochorismate synthase / 2-succinyl-5-enolpyruvyl-6-hydroxy-3-cyclohexene-1-carboxylate synthase / 2-succinyl-6-hydroxy-2,4-cyclohexadiene-1-carboxylate synthase / O-succinylbenzoate synthase	[EC:5.4.4.2 2.2.1.9 4.2.99.20 4.2.1.113]	Biosynthesis of secondary metabolites | Metabolic pathways | Ubiquinone and other terpenoidquinone biosynthesis
	UniGene649	AT5G64580	5	GO:0005739 | GO:0005886 | GO:0009507 | GO:0009536 | GO:0009941	mitochondrion | plasma membrane | chloroplast | plastid | chloroplast envelope	3	GO:0004176 | GO:0005524 | GO:0008237	ATP-dependent peptidase activity | ATP binding | metallopeptidase activity	2	GO:0006508 | GO:0009790	proteolysis | embryo development		-	-	-	-
	UniGene654	AT2G25170	1	GO:0005634	nucleus	6	GO:0003677 | GO:0003678 | GO:0004386 | GO:0005524 | GO:0016887 | GO:0046872	DNA binding | DNA helicase activity | helicase activity | ATP binding | ATPase activity | metal ion binding	13	GO:0045892 | GO:0016569 | GO:0006338 | GO:2000023 | GO:0009739 | GO:0009736 | GO:0009788 | GO:0045892 | GO:0009788 | GO:0009733 | GO:0008283 | GO:0048364 | GO:0009736	negative regulation of transcription, DNA-templated | covalent chromatin modification | chromatin remodeling | regulation of lateral root development | response to gibberellin | cytokinin-activated signaling pathway | negative regulation of abscisic acid-activated signaling pathway | negative regulation of transcription, DNA-templated | negative regulation of abscisic acid-activated signaling pat…		-	-	-	-
	UniGene658	AT4G01860	2	GO:0005737 | GO:0080008	cytoplasm | Cul4-RING E3 ubiquitin ligase complex	1	GO:0000166	nucleotide binding	1	GO:0008150	biological_process		-	-	-	-
	UniGene660	AT2G36350	2	GO:0005634 | GO:0005886	nucleus | plasma membrane	4	GO:0005515 | GO:0005524 | GO:0016301 | GO:0019901	protein binding | ATP binding | kinase activity | protein kinase binding	1	GO:0006468	protein phosphorylation		-	-	-	-
	UniGene662	AT1G07150	3	GO:0005634 | GO:0005737 | GO:0016021	nucleus | cytoplasm | integral component of membrane	3	GO:0004674 | GO:0005524 | GO:0016301	protein serine/threonine kinase activity | ATP binding | kinase activity	13	GO:0023014 | GO:0032147 | GO:0006468 | GO:0007346 | GO:0031098 | GO:0006468 | GO:0031098 | GO:0023014 | GO:0032147 | GO:0023014 | GO:0032147 | GO:0023014 | GO:0006468	signal transduction by protein phosphorylation | activation of protein kinase activity | protein phosphorylation | regulation of mitotic cell cycle | stress-activated protein kinase signaling cascade | protein phosphorylation | stress-activated protein kinase signaling cascade | signal transduction by protein phosphorylation | activation of protein kinase activity | signal transduction by protein…		K13414	mitogen-activated protein kinase kinase kinase 1	[EC:2.7.11.25]	MAPK signaling pathway plant | Plantpathogen interaction
	UniGene664	AT2G35110	4	GO:0005634 | GO:0005789 | GO:0005886 | GO:0031209	nucleus | endoplasmic reticulum membrane | plasma membrane | SCAR complex	1	GO:0005515	protein binding	10	GO:0010090 | GO:0007015 | GO:0045893 | GO:0009825 | GO:0045893 | GO:0010090 | GO:0007015 | GO:0010090 | GO:0045893 | GO:0045010	trichome morphogenesis | actin filament organization | positive regulation of transcription, DNA-templated | multidimensional cell growth | positive regulation of transcription, DNA-templated | trichome morphogenesis | actin filament organization | trichome morphogenesis | positive regulation of transcription, DNA-templated | actin nucleation		-	-	-	-
	UniGene665	AT3G24870	2	GO:0005634 | GO:0048046	nucleus | apoplast	1	GO:0005515	protein binding	2	GO:2000028 | GO:0043981	regulation of photoperiodism, flowering | histone H4-K5 acetylation		-	-	-	-
	UniGene666	AT1G21280	1	GO:0005634	nucleus	1	GO:0003674	molecular_function	1	GO:0008150	biological_process		-	-	-	-
	UniGene669	ATMG00860	1	GO:0005739	mitochondrion	1	GO:0003674	molecular_function	1	GO:0008150	biological_process		-	-	-	-
	UniGene673	AT5G53460	4	GO:0005739 | GO:0009507 | GO:0009536 | GO:0009570	mitochondrion | chloroplast | plastid | chloroplast stroma	5	GO:0005506 | GO:0010181 | GO:0016040 | GO:0050660 | GO:0051538	iron ion binding | FMN binding | glutamate synthase (NADH) activity | flavin adenine dinucleotide binding | 3 iron, 4 sulfur cluster binding	13	GO:0046686 | GO:0055114 | GO:0097054 | GO:0042128 | GO:0097054 | GO:0055114 | GO:0006537 | GO:0019676 | GO:0009735 | GO:0042128 | GO:0048589 | GO:0019676 | GO:0006537	response to cadmium ion | oxidation-reduction process | L-glutamate biosynthetic process | nitrate assimilation | L-glutamate biosynthetic process | oxidation-reduction process | glutamate biosynthetic process | ammonia assimilation cycle | response to cytokinin | nitrate assimilation | developmental growth | ammonia assimilation cycle | glutamate biosynthetic process		K00264	glutamate synthase (NADPH/NADH)	[EC:1.4.1.13 1.4.1.14]	Alanine, aspartate and glutamate metabolism | Biosynthesis of amino acids | Biosynthesis of secondary metabolites | Metabolic pathways | Nitrogen metabolism
	UniGene674	AT5G20320	3	GO:0005634 | GO:0005737 | GO:0016442	nucleus | cytoplasm | RISC complex	7	GO:0003677 | GO:0003723 | GO:0004386 | GO:0004525 | GO:0005515 | GO:0005524 | GO:0046872	DNA binding | RNA binding | helicase activity | ribonuclease III activity | protein binding | ATP binding | metal ion binding	20	GO:0006396 | GO:0009616 | GO:0051214 | GO:0010267 | GO:0010599 | GO:0010267 | GO:0051607 | GO:0009616 | GO:0010050 | GO:0006396 | GO:0006353 | GO:0010267 | GO:0006396 | GO:0051607 | GO:0010216 | GO:0006353 | GO:0010267 | GO:0006353 | GO:0010599 | GO:0051214	RNA processing | virus induced gene silencing | RNA virus induced gene silencing | production of ta-siRNAs involved in RNA interference | production of lsiRNA involved in RNA interference | production of ta-siRNAs involved in RNA interference | defense response to virus | virus induced gene silencing | vegetative phase change | RNA processing | DNA-templated transcription, termination | productio…		-	-	-	-
	UniGene675	AT4G27010	1	GO:0005634	nucleus	-	-	-	1	GO:0008150	biological_process		-	-	-	-
	UniGene679	AT3G03770	2	GO:0005886 | GO:0016021	plasma membrane | integral component of membrane	3	GO:0004672 | GO:0004674 | GO:0005524	protein kinase activity | protein serine/threonine kinase activity | ATP binding	3	GO:0006468 | GO:0007169 | GO:0006468	protein phosphorylation | transmembrane receptor protein tyrosine kinase signaling pathway | protein phosphorylation		-	-	-	-
	UniGene684	ATMG01250	1	GO:0005739	mitochondrion	-	-	-	-	-	-		-	-	-	-
	UniGene686	AT5G27030	1	GO:0005634	nucleus	1	GO:0005515	protein binding	3	GO:0006355 | GO:0010072 | GO:0006351	regulation of transcription, DNA-templated | primary shoot apical meristem specification | transcription, DNA-templated		-	-	-	-
	UniGene687	AT1G70090	3	GO:0000139 | GO:0005794 | GO:0016021	Golgi membrane | Golgi apparatus | integral component of membrane	3	GO:0016757 | GO:0016758 | GO:0047262	transferase activity, transferring glycosyl groups | transferase activity, transferring hexosyl groups | polygalacturonate 4-alpha-galacturonosyltransferase activity	4	GO:0000271 | GO:0071555 | GO:0045489 | GO:0016051	polysaccharide biosynthetic process | cell wall organization | pectin biosynthetic process | carbohydrate biosynthetic process		-	-	-	-
	UniGene688	AT5G11700	3	GO:0005576 | GO:0005773 | GO:0009506	extracellular region | vacuole | plasmodesma	-	-	-	-	-	-		-	-	-	-
	UniGene696	AT1G31480	4	GO:0005737 | GO:0005773 | GO:0009506 | GO:0009705	cytoplasm | vacuole | plasmodesma | plant-type vacuole membrane	3	GO:0004620 | GO:0008970 | GO:0046872	phospholipase activity | phosphatidylcholine 1-acylhydrolase activity | metal ion binding	5	GO:0009630 | GO:0009660 | GO:0009959 | GO:0016042 | GO:0009590	gravitropism | amyloplast organization | negative gravitropism | lipid catabolic process | detection of gravity		-	-	-	-
	UniGene697	AT1G21280	1	GO:0005634	nucleus	1	GO:0003674	molecular_function	1	GO:0008150	biological_process		-	-	-	-
	UniGene698	AT3G08850	3	GO:0005737 | GO:0031931 | GO:0080008	cytoplasm | TORC1 complex | Cul4-RING E3 ubiquitin ligase complex	3	GO:0000166 | GO:0005515 | GO:0030674	nucleotide binding | protein binding | protein binding, bridging	14	GO:0008361 | GO:0009793 | GO:0008361 | GO:0009267 | GO:0071902 | GO:0010506 | GO:0071230 | GO:0030307 | GO:0010506 | GO:0016049 | GO:0030307 | GO:0009267 | GO:0031929 | GO:0071902	regulation of cell size | embryo development ending in seed dormancy | regulation of cell size | cellular response to starvation | positive regulation of protein serine/threonine kinase activity | regulation of autophagy | cellular response to amino acid stimulus | positive regulation of cell growth | regulation of autophagy | cell growth | positive regulation of cell growth | cellular response t…		K07204	regulatory associated protein of mTOR	-	Autophagy other
	UniGene700	ATMG00860	1	GO:0005739	mitochondrion	1	GO:0003674	molecular_function	1	GO:0008150	biological_process		-	-	-	-
	UniGene701	ATMG00570	4	GO:0005886 | GO:0016021 | GO:0031966 | GO:0033281	plasma membrane | integral component of membrane | mitochondrial membrane | TAT protein transport complex	1	GO:0009977	proton motive force dependent protein transmembrane transporter activity	2	GO:0065002 | GO:0043953	intracellular protein transmembrane transport | protein transport by the Tat complex		-	-	-	-
	UniGene705	AT2G27170	8	GO:0000775 | GO:0000785 | GO:0005634 | GO:0005737 | GO:0005819 | GO:0008278 | GO:0009506 | GO:0016363	chromosome, centromeric region | chromatin | nucleus | cytoplasm | spindle | cohesin complex | plasmodesma | nuclear matrix	2	GO:0003682 | GO:0005524	chromatin binding | ATP binding	10	GO:0007059 | GO:0006281 | GO:0051301 | GO:0007062 | GO:0051321 | GO:0007059 | GO:0006281 | GO:0007064 | GO:0007062 | GO:0007064	chromosome segregation | DNA repair | cell division | sister chromatid cohesion | meiotic cell cycle | chromosome segregation | DNA repair | mitotic sister chromatid cohesion | sister chromatid cohesion | mitotic sister chromatid cohesion		-	-	-	-
	UniGene713	ATMG00860	1	GO:0005739	mitochondrion	1	GO:0003674	molecular_function	1	GO:0008150	biological_process		-	-	-	-
	UniGene716	AT1G76080	3	GO:0009507 | GO:0009570 | GO:0009941	chloroplast | chloroplast stroma | chloroplast envelope	5	GO:0004791 | GO:0005515 | GO:0015035 | GO:0016671 | GO:0047134	thioredoxin-disulfide reductase activity | protein binding | protein disulfide oxidoreductase activity | oxidoreductase activity, acting on a sulfur group of donors, disulfide as acceptor | protein-disulfide reductase activity	8	GO:0006979 | GO:0034599 | GO:0006662 | GO:0009414 | GO:0045454 | GO:0034599 | GO:0009414 | GO:0055114	response to oxidative stress | cellular response to oxidative stress | glycerol ether metabolic process | response to water deprivation | cell redox homeostasis | cellular response to oxidative stress | response to water deprivation | oxidation-reduction process		-	-	-	-
	UniGene717	AT4G39850	4	GO:0005777 | GO:0005886 | GO:0016021 | GO:0046861	peroxisome | plasma membrane | integral component of membrane | glyoxysomal membrane	4	GO:0005325 | GO:0005515 | GO:0005524 | GO:0042626	peroxisomal fatty-acyl-CoA transporter activity | protein binding | ATP binding | ATPase activity, coupled to transmembrane movement of substances	8	GO:0010030 | GO:0006635 | GO:0006744 | GO:0016042 | GO:0006635 | GO:0015916 | GO:0055085 | GO:0006744	positive regulation of seed germination | fatty acid beta-oxidation | ubiquinone biosynthetic process | lipid catabolic process | fatty acid beta-oxidation | fatty-acyl-CoA transport | transmembrane transport | ubiquinone biosynthetic process		-	-	-	-
	UniGene727	AT4G23160	2	GO:0005886 | GO:0016021	plasma membrane | integral component of membrane	4	GO:0004672 | GO:0004674 | GO:0005524 | GO:0016301	protein kinase activity | protein serine/threonine kinase activity | ATP binding | kinase activity	5	GO:0006468 | GO:0042742 | GO:0006468 | GO:0042742 | GO:0006468	protein phosphorylation | defense response to bacterium | protein phosphorylation | defense response to bacterium | protein phosphorylation		-	-	-	-
	UniGene728	AT5G11700	3	GO:0005576 | GO:0005773 | GO:0009506	extracellular region | vacuole | plasmodesma	-	-	-	-	-	-		-	-	-	-
	UniGene730	AT5G09950	2	GO:0005739 | GO:0043231	mitochondrion | intracellular membrane-bounded organelle	3	GO:0003723 | GO:0004519 | GO:0008270	RNA binding | endonuclease activity | zinc ion binding	4	GO:0009451 | GO:0016556 | GO:0009451 | GO:0016556	RNA modification | mRNA modification | RNA modification | mRNA modification		-	-	-	-
	UniGene733	AT4G29090	1	GO:0005739	mitochondrion	3	GO:0003676 | GO:0003723 | GO:0003964	nucleic acid binding | RNA binding | RNA-directed DNA polymerase activity	1	GO:0006278	RNA-dependent DNA biosynthetic process		-	-	-	-
	UniGene735	AT1G33410	4	GO:0005634 | GO:0005635 | GO:0005643 | GO:0031965	nucleus | nuclear envelope | nuclear pore | nuclear membrane	2	GO:0005487 | GO:0005515	nucleocytoplasmic transporter activity | protein binding	11	GO:0009409 | GO:0032502 | GO:0009733 | GO:0016973 | GO:0006406 | GO:0009409 | GO:0009733 | GO:0006406 | GO:0016973 | GO:0006952 | GO:0016973	response to cold | developmental process | response to auxin | poly(A)+ mRNA export from nucleus | mRNA export from nucleus | response to cold | response to auxin | mRNA export from nucleus | poly(A)+ mRNA export from nucleus | defense response | poly(A)+ mRNA export from nucleus		K14303	nuclear pore complex protein Nup160	-	RNA transport
	UniGene737	AT5G35930	1	GO:0005739	mitochondrion	1	GO:0016208	AMP binding	-	-	-		-	-	-	-
	UniGene738	AT5G56220	1	GO:0009507	chloroplast	2	GO:0016787 | GO:0043531	hydrolase activity | ADP binding	1	GO:0007165	signal transduction		-	-	-	-
	UniGene739	AT5G28460	1	GO:0005739	mitochondrion	-	-	-	1	GO:0008150	biological_process		-	-	-	-
	UniGene742	ATMG00810	1	GO:0005739	mitochondrion	1	GO:0003674	molecular_function	1	GO:0008150	biological_process		-	-	-	-
	UniGene748	AT3G13530	4	GO:0005730 | GO:0005815 | GO:0005829 | GO:0005886	nucleolus | microtubule organizing center | cytosol | plasma membrane	4	GO:0004674 | GO:0005515 | GO:0005524 | GO:0016301	protein serine/threonine kinase activity | protein binding | ATP binding | kinase activity	23	GO:0032147 | GO:0007009 | GO:0061387 | GO:0006468 | GO:0045995 | GO:0031098 | GO:0023014 | GO:0007009 | GO:0032147 | GO:0051301 | GO:0031098 | GO:0032147 | GO:0023014 | GO:0061387 | GO:0023014 | GO:0051302 | GO:0006468 | GO:0023014 | GO:0009555 | GO:0006468 | GO:0007346 | GO:0007049 | GO:0051510	activation of protein kinase activity | plasma membrane organization | regulation of extent of cell growth | protein phosphorylation | regulation of embryonic development | stress-activated protein kinase signaling cascade | signal transduction by protein phosphorylation | plasma membrane organization | activation of protein kinase activity | cell division | stress-activated protein kinase signal…		-	-	-	-
	UniGene751	AT4G24450	2	GO:0009507 | GO:0009941	chloroplast | chloroplast envelope	3	GO:0005524 | GO:0046872 | GO:0050521	ATP binding | metal ion binding | alpha-glucan, water dikinase activity	3	GO:0016310 | GO:0005975 | GO:0016310	phosphorylation | carbohydrate metabolic process | phosphorylation		-	-	-	-
	UniGene752	AT3G59140	4	GO:0000325 | GO:0005774 | GO:0005886 | GO:0016021	plant-type vacuole | vacuolar membrane | plasma membrane | integral component of membrane	3	GO:0005524 | GO:0008559 | GO:0042626	ATP binding | xenobiotic-transporting ATPase activity | ATPase activity, coupled to transmembrane movement of substances	1	GO:0055085	transmembrane transport		-	-	-	-
	UniGene753	AT2G31970	7	GO:0000784 | GO:0000790 | GO:0000794 | GO:0005634 | GO:0005737 | GO:0030870 | GO:0035861	nuclear chromosome, telomeric region | nuclear chromatin | condensed nuclear chromosome | nucleus | cytoplasm | Mre11 complex | site of double-strand break	10	GO:0000014 | GO:0003691 | GO:0004003 | GO:0004017 | GO:0005515 | GO:0005524 | GO:0008408 | GO:0043047 | GO:0046872 | GO:0051880	single-stranded DNA endodeoxyribonuclease activity | double-stranded telomeric DNA binding | ATP-dependent DNA helicase activity | adenylate kinase activity | protein binding | ATP binding | 3'-5' exonuclease activity | single-stranded telomeric DNA binding | metal ion binding | G-quadruplex DNA binding	27	GO:0007131 | GO:0006302 | GO:0007131 | GO:0000722 | GO:0000724 | GO:0006281 | GO:0016233 | GO:0000724 | GO:0007004 | GO:0006281 | GO:0070192 | GO:0000724 | GO:0090305 | GO:0032508 | GO:0000723 | GO:0090305 | GO:0006302 | GO:0006281 | GO:0000723 | GO:0007131 | GO:0007004 | GO:0006312 | GO:0016233 | GO:0070192 | GO:0000722 | GO:0006302 | GO:0007004	reciprocal meiotic recombination | double-strand break repair | reciprocal meiotic recombination | telomere maintenance via recombination | double-strand break repair via homologous recombination | DNA repair | telomere capping | double-strand break repair via homologous recombination | telomere maintenance via telomerase | DNA repair | chromosome organization involved in meiotic cell cycle | dou…		K10866	DNA repair protein RAD50	[EC:3.6.-.-]	Homologous recombination | Nonhomologous endjoining
	UniGene756	AT4G23160	2	GO:0005886 | GO:0016021	plasma membrane | integral component of membrane	4	GO:0004672 | GO:0004674 | GO:0005524 | GO:0016301	protein kinase activity | protein serine/threonine kinase activity | ATP binding | kinase activity	5	GO:0006468 | GO:0042742 | GO:0006468 | GO:0042742 | GO:0006468	protein phosphorylation | defense response to bacterium | protein phosphorylation | defense response to bacterium | protein phosphorylation		-	-	-	-
	UniGene759	AT3G45830	2	GO:0005634 | GO:0031011	nucleus | Ino80 complex	1	GO:0003677	DNA binding	-	-	-		-	-	-	-
	UniGene771	AT1G70320	4	GO:0000151 | GO:0005634 | GO:0005739 | GO:0005829	ubiquitin ligase complex | nucleus | mitochondrion | cytosol	2	GO:0004842 | GO:0061630	ubiquitin-protein transferase activity | ubiquitin protein ligase activity	4	GO:0016567 | GO:0006511 | GO:0016567 | GO:0006511	protein ubiquitination | ubiquitin-dependent protein catabolic process | protein ubiquitination | ubiquitin-dependent protein catabolic process		K10592	E3 ubiquitin-protein ligase HUWE1	[EC:2.3.2.26]	Ubiquitin mediated proteolysis
	UniGene772	ATMG00820	1	GO:0005739	mitochondrion	1	GO:0003674	molecular_function	1	GO:0008150	biological_process		-	-	-	-
	UniGene777	AT2G01210	6	GO:0005886 | GO:0009505 | GO:0009507 | GO:0009570 | GO:0016021 | GO:0090406	plasma membrane | plant-type cell wall | chloroplast | chloroplast stroma | integral component of membrane | pollen tube	4	GO:0004674 | GO:0005515 | GO:0005524 | GO:0016301	protein serine/threonine kinase activity | protein binding | ATP binding | kinase activity	8	GO:0010069 | GO:0006468 | GO:0007169 | GO:0010070 | GO:0010069 | GO:0046777 | GO:0006468 | GO:0046777	zygote asymmetric cytokinesis in embryo sac | protein phosphorylation | transmembrane receptor protein tyrosine kinase signaling pathway | zygote asymmetric cell division | zygote asymmetric cytokinesis in embryo sac | protein autophosphorylation | protein phosphorylation | protein autophosphorylation		-	-	-	-
	UniGene782	AT5G06350	2	GO:0005634 | GO:0009506	nucleus | plasmodesma	-	-	-	1	GO:0008150	biological_process		-	-	-	-
	UniGene791	AT3G12570	1	GO:0009941	chloroplast envelope	-	-	-	-	-	-		-	-	-	-
	UniGene794	AT4G05200	3	GO:0005576 | GO:0005886 | GO:0016021	extracellular region | plasma membrane | integral component of membrane	4	GO:0004672 | GO:0004674 | GO:0005524 | GO:0016301	protein kinase activity | protein serine/threonine kinase activity | ATP binding | kinase activity	5	GO:0006468 | GO:0042742 | GO:0006468 | GO:0042742 | GO:0006468	protein phosphorylation | defense response to bacterium | protein phosphorylation | defense response to bacterium | protein phosphorylation		-	-	-	-
	UniGene795	AT2G26650	3	GO:0005886 | GO:0005887 | GO:0016021	plasma membrane | integral component of plasma membrane | integral component of membrane	5	GO:0005216 | GO:0005242 | GO:0005515 | GO:0030551 | GO:0042802	ion channel activity | inward rectifier potassium channel activity | protein binding | cyclic nucleotide binding | identical protein binding	12	GO:0010107 | GO:0006813 | GO:0042391 | GO:0090333 | GO:0048767 | GO:0009651 | GO:0010107 | GO:0009414 | GO:0034765 | GO:0009414 | GO:0009651 | GO:0006813	potassium ion import | potassium ion transport | regulation of membrane potential | regulation of stomatal closure | root hair elongation | response to salt stress | potassium ion import | response to water deprivation | regulation of ion transmembrane transport | response to water deprivation | response to salt stress | potassium ion transport		-	-	-	-
	UniGene801	AT5G64070	8	GO:0005634 | GO:0005794 | GO:0005829 | GO:0005886 | GO:0009507 | GO:0016020 | GO:0030659 | GO:0035619	nucleus | Golgi apparatus | cytosol | plasma membrane | chloroplast | membrane | cytoplasmic vesicle membrane | root hair tip	5	GO:0004430 | GO:0005515 | GO:0016301 | GO:0017137 | GO:0043424	1-phosphatidylinositol 4-kinase activity | protein binding | kinase activity | Rab GTPase binding | protein histidine kinase binding	11	GO:0009860 | GO:0046854 | GO:0006661 | GO:0048768 | GO:0006661 | GO:0048768 | GO:0009860 | GO:0048015 | GO:0048768 | GO:0046854 | GO:0048015	pollen tube growth | phosphatidylinositol phosphorylation | phosphatidylinositol biosynthetic process | root hair cell tip growth | phosphatidylinositol biosynthetic process | root hair cell tip growth | pollen tube growth | phosphatidylinositol-mediated signaling | root hair cell tip growth | phosphatidylinositol phosphorylation | phosphatidylinositol-mediated signaling		K19801	phosphatidylinositol 4-kinase B	[EC:2.7.1.67]	Inositol phosphate metabolism | Metabolic pathways | Phosphatidylinositol signaling system
	UniGene803	AT3G27730	3	GO:0005634 | GO:0005730 | GO:0005737	nucleus | nucleolus | cytoplasm	8	GO:0003676 | GO:0003677 | GO:0003678 | GO:0004004 | GO:0004386 | GO:0005524 | GO:0008026 | GO:0019843	nucleic acid binding | DNA binding | DNA helicase activity | ATP-dependent RNA helicase activity | helicase activity | ATP binding | ATP-dependent helicase activity | rRNA binding	6	GO:0010501 | GO:0051026 | GO:0010501 | GO:0007131 | GO:0051026 | GO:0007131	RNA secondary structure unwinding | chiasma assembly | RNA secondary structure unwinding | reciprocal meiotic recombination | chiasma assembly | reciprocal meiotic recombination		-	-	-	-
	UniGene808	AT5G04930	4	GO:0005789 | GO:0005886 | GO:0016020 | GO:0016021	endoplasmic reticulum membrane | plasma membrane | membrane | integral component of membrane	5	GO:0000287 | GO:0004012 | GO:0005515 | GO:0005524 | GO:0015662	magnesium ion binding | phospholipid-translocating ATPase activity | protein binding | ATP binding | ATPase activity, coupled to transmembrane movement of ions, phosphorylative mechanism	-	-	-		-	-	-	-
	UniGene809	AT4G23160	2	GO:0005886 | GO:0016021	plasma membrane | integral component of membrane	4	GO:0004672 | GO:0004674 | GO:0005524 | GO:0016301	protein kinase activity | protein serine/threonine kinase activity | ATP binding | kinase activity	5	GO:0006468 | GO:0042742 | GO:0006468 | GO:0042742 | GO:0006468	protein phosphorylation | defense response to bacterium | protein phosphorylation | defense response to bacterium | protein phosphorylation		-	-	-	-
	UniGene813	AT5G18525	2	GO:0005634 | GO:0080008	nucleus | Cul4-RING E3 ubiquitin ligase complex	1	GO:0005515	protein binding	3	GO:0009816 | GO:0006623 | GO:0009816	defense response to bacterium, incompatible interaction | protein targeting to vacuole | defense response to bacterium, incompatible interaction		-	-	-	-
	UniGene815	AT4G10120	2	GO:0005634 | GO:0005886	nucleus | plasma membrane	2	GO:0016757 | GO:0046524	transferase activity, transferring glycosyl groups | sucrose-phosphate synthase activity	-	-	-		K00696	sucrose-phosphate synthase	[EC:2.4.1.14]	Metabolic pathways | Starch and sucrose metabolism
	UniGene818	AT5G66960	2	GO:0005634 | GO:0016020	nucleus | membrane	3	GO:0004252 | GO:0008236 | GO:0070008	serine-type endopeptidase activity | serine-type peptidase activity | serine-type exopeptidase activity	1	GO:0006508	proteolysis		-	-	-	-
	UniGene821	AT4G23160	2	GO:0005886 | GO:0016021	plasma membrane | integral component of membrane	4	GO:0004672 | GO:0004674 | GO:0005524 | GO:0016301	protein kinase activity | protein serine/threonine kinase activity | ATP binding | kinase activity	5	GO:0006468 | GO:0042742 | GO:0006468 | GO:0042742 | GO:0006468	protein phosphorylation | defense response to bacterium | protein phosphorylation | defense response to bacterium | protein phosphorylation		K12447	UDP-sugar pyrophosphorylase	[EC:2.7.7.64]	Amino sugar and nucleotide sugar metabolism | Ascorbate and aldarate metabolism | Galactose metabolism | Metabolic pathways | Pentose and glucuronate interconversions
	UniGene832	AT4G23160	2	GO:0005886 | GO:0016021	plasma membrane | integral component of membrane	4	GO:0004672 | GO:0004674 | GO:0005524 | GO:0016301	protein kinase activity | protein serine/threonine kinase activity | ATP binding | kinase activity	5	GO:0006468 | GO:0042742 | GO:0006468 | GO:0042742 | GO:0006468	protein phosphorylation | defense response to bacterium | protein phosphorylation | defense response to bacterium | protein phosphorylation		-	-	-	-
	UniGene835	ATCG00190	3	GO:0000428 | GO:0009295 | GO:0009507	DNA-directed RNA polymerase complex | nucleoid | chloroplast	4	GO:0003677 | GO:0003899 | GO:0005515 | GO:0032549	DNA binding | DNA-directed 5'-3' RNA polymerase activity | protein binding | ribonucleoside binding	1	GO:0006354	DNA-templated transcription, elongation		K03043	DNA-directed RNA polymerase subunit beta	[EC:2.7.7.6]	Metabolic pathways | Purine metabolism | Pyrimidine metabolism | RNA polymerase
	UniGene840	AT3G13080	7	GO:0000325 | GO:0005773 | GO:0005774 | GO:0005886 | GO:0009506 | GO:0016021 | GO:0048046	plant-type vacuole | vacuole | vacuolar membrane | plasma membrane | plasmodesma | integral component of membrane | apoplast	5	GO:0005524 | GO:0008559 | GO:0010290 | GO:0015431 | GO:0042626	ATP binding | xenobiotic-transporting ATPase activity | chlorophyll catabolite transmembrane transporter activity | glutathione S-conjugate-exporting ATPase activity | ATPase activity, coupled to transmembrane movement of substances	1	GO:0055085	transmembrane transport		-	-	-	-
	UniGene841	AT1G67580	2	GO:0005634 | GO:0005829	nucleus | cytosol	4	GO:0004693 | GO:0005515 | GO:0005524 | GO:0016301	cyclin-dependent protein serine/threonine kinase activity | protein binding | ATP binding | kinase activity	8	GO:0006468 | GO:0071472 | GO:0048586 | GO:0006468 | GO:0048586 | GO:0007346 | GO:0071472 | GO:0010468	protein phosphorylation | cellular response to salt stress | regulation of long-day photoperiodism, flowering | protein phosphorylation | regulation of long-day photoperiodism, flowering | regulation of mitotic cell cycle | cellular response to salt stress | regulation of gene expression		-	-	-	-
	UniGene842	AT3G60160	5	GO:0000325 | GO:0005774 | GO:0005886 | GO:0009506 | GO:0016021	plant-type vacuole | vacuolar membrane | plasma membrane | plasmodesma | integral component of membrane	3	GO:0005524 | GO:0008559 | GO:0042626	ATP binding | xenobiotic-transporting ATPase activity | ATPase activity, coupled to transmembrane movement of substances	2	GO:0055085 | GO:0009624	transmembrane transport | response to nematode		-	-	-	-
	UniGene846	AT4G29090	1	GO:0005739	mitochondrion	3	GO:0003676 | GO:0003723 | GO:0003964	nucleic acid binding | RNA binding | RNA-directed DNA polymerase activity	1	GO:0006278	RNA-dependent DNA biosynthetic process		-	-	-	-
	UniGene853	AT3G19190	3	GO:0000407 | GO:0005634 | GO:0019898	pre-autophagosomal structure | nucleus | extrinsic component of membrane	1	GO:0003674	molecular_function	7	GO:0000045 | GO:0000422 | GO:0044804 | GO:0000422 | GO:0010150 | GO:0000422 | GO:0044804	autophagosome assembly | autophagy of mitochondrion | autophagy of nucleus | autophagy of mitochondrion | leaf senescence | autophagy of mitochondrion | autophagy of nucleus		K17906	autophagy-related protein 2	-	Autophagy other
	UniGene859	AT1G10760	4	GO:0005739 | GO:0009507 | GO:0009570 | GO:0009941	mitochondrion | chloroplast | chloroplast stroma | chloroplast envelope	4	GO:0005515 | GO:0005524 | GO:0046872 | GO:0050521	protein binding | ATP binding | metal ion binding | alpha-glucan, water dikinase activity	8	GO:0016310 | GO:0005983 | GO:0009610 | GO:0005983 | GO:0010353 | GO:0009631 | GO:0016310 | GO:0009631	phosphorylation | starch catabolic process | response to symbiotic fungus | starch catabolic process | response to trehalose | cold acclimation | phosphorylation | cold acclimation		-	-	-	-
	UniGene863	AT5G46330	5	GO:0005768 | GO:0005886 | GO:0010008 | GO:0016020 | GO:0016021	endosome | plasma membrane | endosome membrane | membrane | integral component of membrane	5	GO:0004674 | GO:0004675 | GO:0005515 | GO:0005524 | GO:0016301	protein serine/threonine kinase activity | transmembrane receptor protein serine/threonine kinase activity | protein binding | ATP binding | kinase activity	15	GO:0042742 | GO:0052544 | GO:0042742 | GO:0052544 | GO:0006468 | GO:0042742 | GO:0006468 | GO:0052544 | GO:0016045 | GO:0010359 | GO:0006468 | GO:0007169 | GO:0006468 | GO:0006898 | GO:0006468	defense response to bacterium | defense response by callose deposition in cell wall | defense response to bacterium | defense response by callose deposition in cell wall | protein phosphorylation | defense response to bacterium | protein phosphorylation | defense response by callose deposition in cell wall | detection of bacterium | regulation of anion channel activity | protein phosphorylation |…		K13420	LRR receptor-like serine/threonine-protein kinase FLS2	[EC:2.7.11.1]	MAPK signaling pathway plant | Plantpathogen interaction
	UniGene882	AT2G44840	2	GO:0005622 | GO:0005634	intracellular | nucleus	3	GO:0003677 | GO:0003700 | GO:0043565	DNA binding | transcription factor activity, sequence-specific DNA binding | sequence-specific DNA binding	8	GO:0006355 | GO:0006952 | GO:0006355 | GO:0006351 | GO:0009873 | GO:0006355 | GO:0010200 | GO:0009873	regulation of transcription, DNA-templated | defense response | regulation of transcription, DNA-templated | transcription, DNA-templated | ethylene-activated signaling pathway | regulation of transcription, DNA-templated | response to chitin | ethylene-activated signaling pathway		-	-	-	-
	UniGene884	AT4G29090	1	GO:0005739	mitochondrion	3	GO:0003676 | GO:0003723 | GO:0003964	nucleic acid binding | RNA binding | RNA-directed DNA polymerase activity	1	GO:0006278	RNA-dependent DNA biosynthetic process		-	-	-	-
	UniGene886	AT4G09680	2	GO:0000781 | GO:0005634	chromosome, telomeric region | nucleus	2	GO:0003677 | GO:0005515	DNA binding | protein binding	1	GO:0000723	telomere maintenance		-	-	-	-
	UniGene888	ATMG00310	1	GO:0005739	mitochondrion	1	GO:0003674	molecular_function	1	GO:0008150	biological_process		-	-	-	-
	UniGene889	AT3G14270	4	GO:0005737 | GO:0005739 | GO:0005768 | GO:0010008	cytoplasm | mitochondrion | endosome | endosome membrane	6	GO:0000285 | GO:0005524 | GO:0008270 | GO:0016308 | GO:0035091 | GO:0046872	1-phosphatidylinositol-3-phosphate 5-kinase activity | ATP binding | zinc ion binding | 1-phosphatidylinositol-4-phosphate 5-kinase activity | phosphatidylinositol binding | metal ion binding	6	GO:0007033 | GO:0010256 | GO:0042147 | GO:0090332 | GO:0009555 | GO:0007165	vacuole organization | endomembrane system organization | retrograde transport, endosome to Golgi | stomatal closure | pollen development | signal transduction		K00921	1-phosphatidylinositol-3-phosphate 5-kinase	[EC:2.7.1.150]	Inositol phosphate metabolism | Phagosome | Phosphatidylinositol signaling system
	UniGene890	AT1G68710	1	GO:0016021	integral component of membrane	4	GO:0000287 | GO:0004012 | GO:0005524 | GO:0015662	magnesium ion binding | phospholipid-translocating ATPase activity | ATP binding | ATPase activity, coupled to transmembrane movement of ions, phosphorylative mechanism	-	-	-		-	-	-	-
	UniGene903	AT3G59140	4	GO:0000325 | GO:0005774 | GO:0005886 | GO:0016021	plant-type vacuole | vacuolar membrane | plasma membrane | integral component of membrane	3	GO:0005524 | GO:0008559 | GO:0042626	ATP binding | xenobiotic-transporting ATPase activity | ATPase activity, coupled to transmembrane movement of substances	1	GO:0055085	transmembrane transport		-	-	-	-
	UniGene905	AT3G25840	2	GO:0005634 | GO:0005737	nucleus | cytoplasm	2	GO:0004672 | GO:0005524	protein kinase activity | ATP binding	1	GO:0006468	protein phosphorylation		-	-	-	-
	UniGene906	AT1G27850	1	GO:0005886	plasma membrane	1	GO:0003674	molecular_function	1	GO:0008150	biological_process		-	-	-	-
	UniGene909	AT1G21280	1	GO:0005634	nucleus	1	GO:0003674	molecular_function	1	GO:0008150	biological_process		-	-	-	-
	UniGene912	AT2G39260	1	GO:0005737	cytoplasm	2	GO:0003723 | GO:0003729	RNA binding | mRNA binding	1	GO:0006412	translation		K14327	regulator of nonsense transcripts 2	-	mRNA surveillance pathway | RNA transport
	UniGene913	AT4G23160	2	GO:0005886 | GO:0016021	plasma membrane | integral component of membrane	4	GO:0004672 | GO:0004674 | GO:0005524 | GO:0016301	protein kinase activity | protein serine/threonine kinase activity | ATP binding | kinase activity	5	GO:0006468 | GO:0042742 | GO:0006468 | GO:0042742 | GO:0006468	protein phosphorylation | defense response to bacterium | protein phosphorylation | defense response to bacterium | protein phosphorylation		-	-	-	-
	UniGene918	AT3G28860	2	GO:0005886 | GO:0016021	plasma membrane | integral component of membrane	4	GO:0005515 | GO:0005524 | GO:0010329 | GO:0042626	protein binding | ATP binding | auxin efflux transmembrane transporter activity | ATPase activity, coupled to transmembrane movement of substances	21	GO:0009640 | GO:0048527 | GO:0009734 | GO:0009926 | GO:0010218 | GO:0048443 | GO:0009958 | GO:0010541 | GO:0009734 | GO:0048364 | GO:0009733 | GO:0055085 | GO:0009640 | GO:0043481 | GO:0009637 | GO:0010540 | GO:0008361 | GO:0010160 | GO:0060918 | GO:0009639 | GO:0008361	photomorphogenesis | lateral root development | auxin-activated signaling pathway | auxin polar transport | response to far red light | stamen development | positive gravitropism | acropetal auxin transport | auxin-activated signaling pathway | root development | response to auxin | transmembrane transport | photomorphogenesis | anthocyanin accumulation in tissues in response to UV light | respon…		K05658	ATP-binding cassette, subfamily B (MDR/TAP), member 1	[EC:3.6.3.44]	ABC transporters
	UniGene921	AT3G14980	2	GO:0005634 | GO:0009506	nucleus | plasmodesma	4	GO:0003677 | GO:0004402 | GO:0010385 | GO:0042393	DNA binding | histone acetyltransferase activity | double-stranded methylated DNA binding | histone binding	19	GO:0044030 | GO:0043971 | GO:0044154 | GO:0080188 | GO:0044030 | GO:0044154 | GO:0043972 | GO:0043971 | GO:0006355 | GO:0044154 | GO:0043972 | GO:0044154 | GO:0006355 | GO:0080188 | GO:0043972 | GO:0080188 | GO:0043972 | GO:0044030 | GO:0043971	regulation of DNA methylation | histone H3-K18 acetylation | histone H3-K14 acetylation | RNA-directed DNA methylation | regulation of DNA methylation | histone H3-K14 acetylation | histone H3-K23 acetylation | histone H3-K18 acetylation | regulation of transcription, DNA-templated | histone H3-K14 acetylation | histone H3-K23 acetylation | histone H3-K14 acetylation | regulation of transcription…		-	-	-	-
	UniGene922	AT5G37830	3	GO:0005737 | GO:0005829 | GO:0009506	cytoplasm | cytosol | plasmodesma	3	GO:0005524 | GO:0016787 | GO:0017168	ATP binding | hydrolase activity | 5-oxoprolinase (ATP-hydrolyzing) activity	1	GO:0006751	glutathione catabolic process		K01469	5-oxoprolinase (ATP-hydrolysing)	[EC:3.5.2.9]	Glutathione metabolism
	UniGene926	AT5G57610	1	GO:0005634	nucleus	3	GO:0004672 | GO:0004712 | GO:0005524	protein kinase activity | protein serine/threonine/tyrosine kinase activity | ATP binding	1	GO:0006468	protein phosphorylation		-	-	-	-
	UniGene929	AT3G24255	1	GO:0005634	nucleus	-	-	-	1	GO:0008150	biological_process		-	-	-	-
	UniGene934	AT1G43760	1	GO:0005575	cellular_component	1	GO:0003674	molecular_function	1	GO:0008150	biological_process		-	-	-	-
	UniGene935	AT3G14470	1	GO:0005576	extracellular region	3	GO:0005515 | GO:0005524 | GO:0043531	protein binding | ATP binding | ADP binding	1	GO:0006952	defense response		-	-	-	-
	UniGene936	AT4G23160	2	GO:0005886 | GO:0016021	plasma membrane | integral component of membrane	4	GO:0004672 | GO:0004674 | GO:0005524 | GO:0016301	protein kinase activity | protein serine/threonine kinase activity | ATP binding | kinase activity	5	GO:0006468 | GO:0042742 | GO:0006468 | GO:0042742 | GO:0006468	protein phosphorylation | defense response to bacterium | protein phosphorylation | defense response to bacterium | protein phosphorylation		-	-	-	-
	UniGene943	AT4G23160	2	GO:0005886 | GO:0016021	plasma membrane | integral component of membrane	4	GO:0004672 | GO:0004674 | GO:0005524 | GO:0016301	protein kinase activity | protein serine/threonine kinase activity | ATP binding | kinase activity	5	GO:0006468 | GO:0042742 | GO:0006468 | GO:0042742 | GO:0006468	protein phosphorylation | defense response to bacterium | protein phosphorylation | defense response to bacterium | protein phosphorylation		K12447	UDP-sugar pyrophosphorylase	[EC:2.7.7.64]	Amino sugar and nucleotide sugar metabolism | Ascorbate and aldarate metabolism | Galactose metabolism | Metabolic pathways | Pentose and glucuronate interconversions
	UniGene944	AT4G29090	1	GO:0005739	mitochondrion	3	GO:0003676 | GO:0003723 | GO:0003964	nucleic acid binding | RNA binding | RNA-directed DNA polymerase activity	1	GO:0006278	RNA-dependent DNA biosynthetic process		-	-	-	-
	UniGene951	AT4G28650	3	GO:0005886 | GO:0016021 | GO:0090406	plasma membrane | integral component of membrane | pollen tube	4	GO:0004672 | GO:0004674 | GO:0005515 | GO:0005524	protein kinase activity | protein serine/threonine kinase activity | protein binding | ATP binding	13	GO:0001944 | GO:0007169 | GO:0006468 | GO:0046777 | GO:0006468 | GO:0030154 | GO:0006468 | GO:0010067 | GO:0046777 | GO:0006468 | GO:0001944 | GO:0010183 | GO:0006468	vasculature development | transmembrane receptor protein tyrosine kinase signaling pathway | protein phosphorylation | protein autophosphorylation | protein phosphorylation | cell differentiation | protein phosphorylation | procambium histogenesis | protein autophosphorylation | protein phosphorylation | vasculature development | pollen tube guidance | protein phosphorylation		-	-	-	-
	UniGene952	AT5G12430	1	GO:0009507	chloroplast	-	-	-	1	GO:0006457	protein folding		-	-	-	-
	UniGene955	AT1G02060	2	GO:0005739 | GO:0009507	mitochondrion | chloroplast	-	-	-	1	GO:0008150	biological_process		-	-	-	-
	UniGene956	AT4G29090	1	GO:0005739	mitochondrion	3	GO:0003676 | GO:0003723 | GO:0003964	nucleic acid binding | RNA binding | RNA-directed DNA polymerase activity	1	GO:0006278	RNA-dependent DNA biosynthetic process		-	-	-	-
	UniGene957	AT3G24255	1	GO:0005634	nucleus	-	-	-	1	GO:0008150	biological_process		-	-	-	-
	UniGene958	AT5G02010	3	GO:0005634 | GO:0005829 | GO:0005886	nucleus | cytosol | plasma membrane	1	GO:0005089	Rho guanyl-nucleotide exchange factor activity	-	-	-		-	-	-	-
	UniGene960	AT1G79570	2	GO:0005634 | GO:0005829	nucleus | cytosol	3	GO:0004672 | GO:0004712 | GO:0005524	protein kinase activity | protein serine/threonine/tyrosine kinase activity | ATP binding	1	GO:0006468	protein phosphorylation		-	-	-	-
	UniGene966	AT3G01460	3	GO:0005634 | GO:0005720 | GO:0009506	nucleus | nuclear heterochromatin | plasmodesma	6	GO:0003677 | GO:0004402 | GO:0008327 | GO:0042393 | GO:0046872 | GO:0061630	DNA binding | histone acetyltransferase activity | methyl-CpG binding | histone binding | metal ion binding | ubiquitin protein ligase activity	27	GO:0043967 | GO:0043966 | GO:0016567 | GO:0090308 | GO:0006355 | GO:0016573 | GO:0090308 | GO:0043966 | GO:0016573 | GO:0048573 | GO:0090308 | GO:0010216 | GO:0043966 | GO:0016567 | GO:0006351 | GO:0043967 | GO:0016567 | GO:0090308 | GO:0043966 | GO:0010223 | GO:0048573 | GO:0006355 | GO:0016573 | GO:0090308 | GO:0006355 | GO:0043967 | GO:0016573	histone H4 acetylation | histone H3 acetylation | protein ubiquitination | regulation of methylation-dependent chromatin silencing | regulation of transcription, DNA-templated | histone acetylation | regulation of methylation-dependent chromatin silencing | histone H3 acetylation | histone acetylation | photoperiodism, flowering | regulation of methylation-dependent chromatin silencing | maintena…		-	-	-	-
	UniGene970	ATMG01250	1	GO:0005739	mitochondrion	-	-	-	-	-	-		-	-	-	-
	UniGene972	AT4G23160	2	GO:0005886 | GO:0016021	plasma membrane | integral component of membrane	4	GO:0004672 | GO:0004674 | GO:0005524 | GO:0016301	protein kinase activity | protein serine/threonine kinase activity | ATP binding | kinase activity	5	GO:0006468 | GO:0042742 | GO:0006468 | GO:0042742 | GO:0006468	protein phosphorylation | defense response to bacterium | protein phosphorylation | defense response to bacterium | protein phosphorylation		-	-	-	-
	UniGene974	AT4G23160	2	GO:0005886 | GO:0016021	plasma membrane | integral component of membrane	4	GO:0004672 | GO:0004674 | GO:0005524 | GO:0016301	protein kinase activity | protein serine/threonine kinase activity | ATP binding | kinase activity	5	GO:0006468 | GO:0042742 | GO:0006468 | GO:0042742 | GO:0006468	protein phosphorylation | defense response to bacterium | protein phosphorylation | defense response to bacterium | protein phosphorylation		K12447	UDP-sugar pyrophosphorylase	[EC:2.7.7.64]	Amino sugar and nucleotide sugar metabolism | Ascorbate and aldarate metabolism | Galactose metabolism | Metabolic pathways | Pentose and glucuronate interconversions
	UniGene977	AT4G29090	1	GO:0005739	mitochondrion	3	GO:0003676 | GO:0003723 | GO:0003964	nucleic acid binding | RNA binding | RNA-directed DNA polymerase activity	1	GO:0006278	RNA-dependent DNA biosynthetic process		-	-	-	-
	UniGene981	AT1G43760	1	GO:0005575	cellular_component	1	GO:0003674	molecular_function	1	GO:0008150	biological_process		-	-	-	-
	UniGene984	ATMG00220	4	GO:0005739 | GO:0005743 | GO:0005750 | GO:0045275	mitochondrion | mitochondrial inner membrane | mitochondrial respiratory chain complex III | respiratory chain complex III	3	GO:0008121 | GO:0009055 | GO:0046872	ubiquinol-cytochrome-c reductase activity | electron carrier activity | metal ion binding	4	GO:0009060 | GO:0006122 | GO:0009060 | GO:0006122	aerobic respiration | mitochondrial electron transport, ubiquinol to cytochrome c | aerobic respiration | mitochondrial electron transport, ubiquinol to cytochrome c		K00412	ubiquinol-cytochrome c reductase cytochrome b subunit	-	Metabolic pathways | Oxidative phosphorylation
	UniGene985	AT3G13290	2	GO:0000932 | GO:0005634	P-body | nucleus	1	GO:0000166	nucleotide binding	2	GO:0031087 | GO:0006397	deadenylation-independent decapping of nuclear-transcribed mRNA | mRNA processing		K12616	enhancer of mRNA-decapping protein 4	-	RNA degradation
	UniGene986	AT4G23160	2	GO:0005886 | GO:0016021	plasma membrane | integral component of membrane	4	GO:0004672 | GO:0004674 | GO:0005524 | GO:0016301	protein kinase activity | protein serine/threonine kinase activity | ATP binding | kinase activity	5	GO:0006468 | GO:0042742 | GO:0006468 | GO:0042742 | GO:0006468	protein phosphorylation | defense response to bacterium | protein phosphorylation | defense response to bacterium | protein phosphorylation		-	-	-	-
	UniGene993	AT4G23160	2	GO:0005886 | GO:0016021	plasma membrane | integral component of membrane	4	GO:0004672 | GO:0004674 | GO:0005524 | GO:0016301	protein kinase activity | protein serine/threonine kinase activity | ATP binding | kinase activity	5	GO:0006468 | GO:0042742 | GO:0006468 | GO:0042742 | GO:0006468	protein phosphorylation | defense response to bacterium | protein phosphorylation | defense response to bacterium | protein phosphorylation		-	-	-	-
	UniGene994	ATCG00350	10	GO:0009507 | GO:0009522 | GO:0009534 | GO:0009535 | GO:0009538 | GO:0009579 | GO:0009941 | GO:0010287 | GO:0016020 | GO:0016021	chloroplast | photosystem I | chloroplast thylakoid | chloroplast thylakoid membrane | photosystem I reaction center | thylakoid | chloroplast envelope | plastoglobule | membrane | integral component of membrane	4	GO:0016168 | GO:0016491 | GO:0046872 | GO:0051539	chlorophyll binding | oxidoreductase activity | metal ion binding | 4 iron, 4 sulfur cluster binding	7	GO:0018298 | GO:0015979 | GO:0055114 | GO:0018298 | GO:0015979 | GO:0018298 | GO:0055114	protein-chromophore linkage | photosynthesis | oxidation-reduction process | protein-chromophore linkage | photosynthesis | protein-chromophore linkage | oxidation-reduction process		K02689	photosystem I P700 chlorophyll a apoprotein A1	-	Metabolic pathways | Photosynthesis
	UniGene1004	AT4G29090	1	GO:0005739	mitochondrion	3	GO:0003676 | GO:0003723 | GO:0003964	nucleic acid binding | RNA binding | RNA-directed DNA polymerase activity	1	GO:0006278	RNA-dependent DNA biosynthetic process		-	-	-	-
	UniGene1005	AT5G47360	1	GO:0005739	mitochondrion	-	-	-	-	-	-		-	-	-	-
	UniGene1008	AT1G05830	1	GO:0005634	nucleus	3	GO:0003677 | GO:0042800 | GO:0046872	DNA binding | histone methyltransferase activity (H3-K4 specific) | metal ion binding	5	GO:0006355 | GO:0051568 | GO:0006355 | GO:0051568 | GO:0006355	regulation of transcription, DNA-templated | histone H3-K4 methylation | regulation of transcription, DNA-templated | histone H3-K4 methylation | regulation of transcription, DNA-templated		-	-	-	-
	UniGene1010	AT4G01290	1	GO:0005634	nucleus	1	GO:0003729	mRNA binding	1	GO:0008150	biological_process		-	-	-	-
	UniGene1011	AT1G77460	4	GO:0005634 | GO:0005737 | GO:0005875 | GO:0005886	nucleus | cytoplasm | microtubule associated complex | plasma membrane	1	GO:0005515	protein binding	3	GO:0052324 | GO:0009826 | GO:0052324	plant-type cell wall cellulose biosynthetic process | unidimensional cell growth | plant-type cell wall cellulose biosynthetic process		-	-	-	-
	UniGene1013	AT1G29500	4	GO:0005634 | GO:0005730 | GO:0005739 | GO:0005886	nucleus | nucleolus | mitochondrion | plasma membrane	1	GO:0003674	molecular_function	6	GO:0007275 | GO:0009733 | GO:0046620 | GO:0009734 | GO:0009926 | GO:0009734	multicellular organism development | response to auxin | regulation of organ growth | auxin-activated signaling pathway | auxin polar transport | auxin-activated signaling pathway		-	-	-	-
	UniGene1015	AT1G43760	1	GO:0005575	cellular_component	1	GO:0003674	molecular_function	1	GO:0008150	biological_process		-	-	-	-
	UniGene1017	AT2G22070	1	GO:0005739	mitochondrion	1	GO:0008270	zinc ion binding	1	GO:0008150	biological_process		-	-	-	-
	UniGene1018	AT3G51070	3	GO:0005789 | GO:0005794 | GO:0016021	endoplasmic reticulum membrane | Golgi apparatus | integral component of membrane	1	GO:0008168	methyltransferase activity	1	GO:0032259	methylation		-	-	-	-
	UniGene1022	ATMG00860	1	GO:0005739	mitochondrion	1	GO:0003674	molecular_function	1	GO:0008150	biological_process		-	-	-	-
	UniGene1024	AT4G29090	1	GO:0005739	mitochondrion	3	GO:0003676 | GO:0003723 | GO:0003964	nucleic acid binding | RNA binding | RNA-directed DNA polymerase activity	1	GO:0006278	RNA-dependent DNA biosynthetic process		-	-	-	-
	UniGene1027	AT3G11960	1	GO:0005634	nucleus	1	GO:0003676	nucleic acid binding	-	-	-		K12830	splicing factor 3B subunit 3	-	Spliceosome
	UniGene1029	AT1G21280	1	GO:0005634	nucleus	1	GO:0003674	molecular_function	1	GO:0008150	biological_process		-	-	-	-
	UniGene1031	AT1G48650	-	-	-	3	GO:0003676 | GO:0004386 | GO:0005524	nucleic acid binding | helicase activity | ATP binding	-	-	-		K14442	ATP-dependent RNA helicase DHX36	[EC:3.6.4.13]	RNA degradation
	UniGene1032	AT1G21280	1	GO:0005634	nucleus	1	GO:0003674	molecular_function	1	GO:0008150	biological_process		-	-	-	-
	UniGene1034	AT2G47800	7	GO:0000325 | GO:0005773 | GO:0005774 | GO:0005794 | GO:0005886 | GO:0009506 | GO:0016021	plant-type vacuole | vacuole | vacuolar membrane | Golgi apparatus | plasma membrane | plasmodesma | integral component of membrane	4	GO:0005524 | GO:0008517 | GO:0008559 | GO:0042626	ATP binding | folic acid transporter activity | xenobiotic-transporting ATPase activity | ATPase activity, coupled to transmembrane movement of substances	6	GO:0055085 | GO:0009611 | GO:0009414 | GO:0009624 | GO:0006855 | GO:0010118	transmembrane transport | response to wounding | response to water deprivation | response to nematode | drug transmembrane transport | stomatal movement		-	-	-	-
	UniGene1036	AT3G51070	3	GO:0005789 | GO:0005794 | GO:0016021	endoplasmic reticulum membrane | Golgi apparatus | integral component of membrane	1	GO:0008168	methyltransferase activity	1	GO:0032259	methylation		-	-	-	-
	UniGene1045	ATMG00860	1	GO:0005739	mitochondrion	1	GO:0003674	molecular_function	1	GO:0008150	biological_process		-	-	-	-
	UniGene1047	AT5G55840	1	GO:0005739	mitochondrion	-	-	-	-	-	-		-	-	-	-
	UniGene1049	AT4G19440	2	GO:0005739 | GO:0009507	mitochondrion | chloroplast	-	-	-	1	GO:0008150	biological_process		-	-	-	-
	UniGene1053	AT3G17330	1	GO:0005634	nucleus	2	GO:0003723 | GO:0003729	RNA binding | mRNA binding	1	GO:0008150	biological_process		-	-	-	-
	UniGene1054	AT3G16630	6	GO:0005737 | GO:0005795 | GO:0005871 | GO:0005874 | GO:0005886 | GO:0009531	cytoplasm | Golgi stack | kinesin complex | microtubule | plasma membrane | secondary cell wall	5	GO:0003777 | GO:0005515 | GO:0005524 | GO:0008017 | GO:0016887	microtubule motor activity | protein binding | ATP binding | microtubule binding | ATPase activity	7	GO:0016049 | GO:0009834 | GO:0007019 | GO:1903338 | GO:0010090 | GO:0007018 | GO:0090058	cell growth | plant-type secondary cell wall biogenesis | microtubule depolymerization | regulation of cell wall organization or biogenesis | trichome morphogenesis | microtubule-based movement | metaxylem development		-	-	-	-
	UniGene1055	AT1G21280	1	GO:0005634	nucleus	1	GO:0003674	molecular_function	1	GO:0008150	biological_process		-	-	-	-
	UniGene1057	AT4G23160	2	GO:0005886 | GO:0016021	plasma membrane | integral component of membrane	4	GO:0004672 | GO:0004674 | GO:0005524 | GO:0016301	protein kinase activity | protein serine/threonine kinase activity | ATP binding | kinase activity	5	GO:0006468 | GO:0042742 | GO:0006468 | GO:0042742 | GO:0006468	protein phosphorylation | defense response to bacterium | protein phosphorylation | defense response to bacterium | protein phosphorylation		-	-	-	-
	UniGene1058	ATMG00310	1	GO:0005739	mitochondrion	1	GO:0003674	molecular_function	1	GO:0008150	biological_process		-	-	-	-
	UniGene1059	AT1G66950	2	GO:0005886 | GO:0016021	plasma membrane | integral component of membrane	2	GO:0005524 | GO:0042626	ATP binding | ATPase activity, coupled to transmembrane movement of substances	3	GO:0006855 | GO:0000302 | GO:0006855	drug transmembrane transport | response to reactive oxygen species | drug transmembrane transport		-	-	-	-
	UniGene1060	AT2G30800	2	GO:0005634 | GO:0005737	nucleus | cytoplasm	5	GO:0003676 | GO:0003723 | GO:0004004 | GO:0004386 | GO:0005524	nucleic acid binding | RNA binding | ATP-dependent RNA helicase activity | helicase activity | ATP binding	1	GO:0006396	RNA processing		K14442	ATP-dependent RNA helicase DHX36	[EC:3.6.4.13]	RNA degradation
	UniGene1061	AT4G29090	1	GO:0005739	mitochondrion	3	GO:0003676 | GO:0003723 | GO:0003964	nucleic acid binding | RNA binding | RNA-directed DNA polymerase activity	1	GO:0006278	RNA-dependent DNA biosynthetic process		-	-	-	-
	UniGene1062	AT1G79950	2	GO:0005634 | GO:0005739	nucleus | mitochondrion	-	-	-	12	GO:0000725 | GO:0045910 | GO:0043007 | GO:0000725 | GO:0043007 | GO:0009555 | GO:0000723 | GO:0045910 | GO:0000723 | GO:0000725 | GO:0045910 | GO:0048364	recombinational repair | negative regulation of DNA recombination | maintenance of rDNA | recombinational repair | maintenance of rDNA | pollen development | telomere maintenance | negative regulation of DNA recombination | telomere maintenance | recombinational repair | negative regulation of DNA recombination | root development		-	-	-	-
	UniGene1063	AT1G43760	1	GO:0005575	cellular_component	1	GO:0003674	molecular_function	1	GO:0008150	biological_process		-	-	-	-
	UniGene1064	AT1G29510	1	GO:0005739	mitochondrion	1	GO:0003674	molecular_function	3	GO:0046620 | GO:0009926 | GO:0009733	regulation of organ growth | auxin polar transport | response to auxin		-	-	-	-
	UniGene1065	AT4G00440	1	GO:0005634	nucleus	1	GO:0003674	molecular_function	1	GO:0008150	biological_process		-	-	-	-
	UniGene1066	AT3G55200	2	GO:0005634 | GO:0009507	nucleus | chloroplast	2	GO:0003676 | GO:0003723	nucleic acid binding | RNA binding	5	GO:0000398 | GO:0009846 | GO:0000398 | GO:0048481 | GO:0009555	mRNA splicing, via spliceosome | pollen germination | mRNA splicing, via spliceosome | plant ovule development | pollen development		K12830	splicing factor 3B subunit 3	-	Spliceosome
	UniGene1067	AT2G29940	3	GO:0005886 | GO:0009506 | GO:0016021	plasma membrane | plasmodesma | integral component of membrane	2	GO:0005524 | GO:0042626	ATP binding | ATPase activity, coupled to transmembrane movement of substances	1	GO:0006855	drug transmembrane transport		-	-	-	-
	UniGene1070	AT5G44750	1	GO:0005634	nucleus	3	GO:0003684 | GO:0003887 | GO:0046872	damaged DNA binding | DNA-directed DNA polymerase activity | metal ion binding	6	GO:0042276 | GO:0006974 | GO:0006281 | GO:0042276 | GO:0006281 | GO:0010224	error-prone translesion synthesis | cellular response to DNA damage stimulus | DNA repair | error-prone translesion synthesis | DNA repair | response to UV-B		-	-	-	-
	UniGene1072	AT4G29090	1	GO:0005739	mitochondrion	3	GO:0003676 | GO:0003723 | GO:0003964	nucleic acid binding | RNA binding | RNA-directed DNA polymerase activity	1	GO:0006278	RNA-dependent DNA biosynthetic process		-	-	-	-
	UniGene1074	AT5G55540	2	GO:0005737 | GO:0016021	cytoplasm | integral component of membrane	2	GO:0005525 | GO:0016787	GTP binding | hydrolase activity	9	GO:0009734 | GO:0009933 | GO:0010540 | GO:0009956 | GO:0009926 | GO:0009825 | GO:0010305 | GO:0009965 | GO:0009734	auxin-activated signaling pathway | meristem structural organization | basipetal auxin transport | radial pattern formation | auxin polar transport | multidimensional cell growth | leaf vascular tissue pattern formation | leaf morphogenesis | auxin-activated signaling pathway		-	-	-	-
	UniGene1077	AT1G65440	5	GO:0005634 | GO:0005829 | GO:0008023 | GO:0009506 | GO:0035327	nucleus | cytosol | transcription elongation factor complex | plasmodesma | transcriptionally active chromatin	7	GO:0000991 | GO:0003677 | GO:0003700 | GO:0003746 | GO:0005515 | GO:0031491 | GO:0042393	transcription factor activity, core RNA polymerase II binding | DNA binding | transcription factor activity, sequence-specific DNA binding | translation elongation factor activity | protein binding | nucleosome binding | histone binding	32	GO:0050684 | GO:0006357 | GO:0042789 | GO:0006139 | GO:0042789 | GO:0032784 | GO:0042789 | GO:0006414 | GO:0006352 | GO:0006357 | GO:0070827 | GO:0006342 | GO:0006357 | GO:0006352 | GO:0006368 | GO:0006333 | GO:0006342 | GO:0006139 | GO:0006414 | GO:0009793 | GO:0006352 | GO:0070827 | GO:0050684 | GO:0006414 | GO:0032968 | GO:0006342 | GO:0032968 | GO:0006342 | GO:0034728 | GO:0032968 | GO:003278…	regulation of mRNA processing | regulation of transcription from RNA polymerase II promoter | mRNA transcription from RNA polymerase II promoter | nucleobase-containing compound metabolic process | mRNA transcription from RNA polymerase II promoter | regulation of DNA-templated transcription, elongation | mRNA transcription from RNA polymerase II promoter | translational elongation | DNA-template…		-	-	-	-
	UniGene1078	AT1G70620	1	GO:0005634	nucleus	1	GO:0003674	molecular_function	1	GO:0008150	biological_process		-	-	-	-
	UniGene1079	AT1G21280	1	GO:0005634	nucleus	1	GO:0003674	molecular_function	1	GO:0008150	biological_process		-	-	-	-
	UniGene1080	AT4G34060	1	GO:0005634	nucleus	5	GO:0003677 | GO:0003824 | GO:0019104 | GO:0046872 | GO:0051539	DNA binding | catalytic activity | DNA N-glycosylase activity | metal ion binding | 4 iron, 4 sulfur cluster binding	6	GO:0006284 | GO:0006355 | GO:0010216 | GO:0006355 | GO:0006284 | GO:0006351	base-excision repair | regulation of transcription, DNA-templated | maintenance of DNA methylation | regulation of transcription, DNA-templated | base-excision repair | transcription, DNA-templated		-	-	-	-
	UniGene1082	AT4G23160	2	GO:0005886 | GO:0016021	plasma membrane | integral component of membrane	4	GO:0004672 | GO:0004674 | GO:0005524 | GO:0016301	protein kinase activity | protein serine/threonine kinase activity | ATP binding | kinase activity	5	GO:0006468 | GO:0042742 | GO:0006468 | GO:0042742 | GO:0006468	protein phosphorylation | defense response to bacterium | protein phosphorylation | defense response to bacterium | protein phosphorylation		K12447	UDP-sugar pyrophosphorylase	[EC:2.7.7.64]	Amino sugar and nucleotide sugar metabolism | Ascorbate and aldarate metabolism | Galactose metabolism | Metabolic pathways | Pentose and glucuronate interconversions
	UniGene1083	AT4G29090	1	GO:0005739	mitochondrion	3	GO:0003676 | GO:0003723 | GO:0003964	nucleic acid binding | RNA binding | RNA-directed DNA polymerase activity	1	GO:0006278	RNA-dependent DNA biosynthetic process		-	-	-	-
	UniGene1084	AT1G43760	1	GO:0005575	cellular_component	1	GO:0003674	molecular_function	1	GO:0008150	biological_process		-	-	-	-
	UniGene1087	AT4G20520	1	GO:0005737	cytoplasm	1	GO:0003964	RNA-directed DNA polymerase activity	-	-	-		-	-	-	-
	UniGene1088	AT1G43760	1	GO:0005575	cellular_component	1	GO:0003674	molecular_function	1	GO:0008150	biological_process		-	-	-	-
	UniGene1089	AT5G39710	1	GO:0005739	mitochondrion	2	GO:0003723 | GO:0004519	RNA binding | endonuclease activity	2	GO:0009793 | GO:0009451	embryo development ending in seed dormancy | RNA modification		-	-	-	-
	UniGene1091	AT4G23160	2	GO:0005886 | GO:0016021	plasma membrane | integral component of membrane	4	GO:0004672 | GO:0004674 | GO:0005524 | GO:0016301	protein kinase activity | protein serine/threonine kinase activity | ATP binding | kinase activity	5	GO:0006468 | GO:0042742 | GO:0006468 | GO:0042742 | GO:0006468	protein phosphorylation | defense response to bacterium | protein phosphorylation | defense response to bacterium | protein phosphorylation		-	-	-	-
	UniGene1095	AT5G11530	1	GO:0005634	nucleus	4	GO:0003690 | GO:0003697 | GO:0003723 | GO:0005515	double-stranded DNA binding | single-stranded DNA binding | RNA binding | protein binding	15	GO:0048367 | GO:0042538 | GO:0070734 | GO:0045892 | GO:0016571 | GO:0070734 | GO:0010022 | GO:0048367 | GO:0045892 | GO:0016571 | GO:0042538 | GO:0009910 | GO:0070734 | GO:0009791 | GO:0016571	shoot system development | hyperosmotic salinity response | histone H3-K27 methylation | negative regulation of transcription, DNA-templated | histone methylation | histone H3-K27 methylation | meristem determinacy | shoot system development | negative regulation of transcription, DNA-templated | histone methylation | hyperosmotic salinity response | negative regulation of flower development | hi…		-	-	-	-
	UniGene1096	AT4G27190	1	GO:0005739	mitochondrion	2	GO:0005524 | GO:0043531	ATP binding | ADP binding	1	GO:0006952	defense response		-	-	-	-
	UniGene1097	AT5G08740	7	GO:0005618 | GO:0005739 | GO:0005743 | GO:0009507 | GO:0009534 | GO:0010287 | GO:0031304	cell wall | mitochondrion | mitochondrial inner membrane | chloroplast | chloroplast thylakoid | plastoglobule | intrinsic component of mitochondrial inner membrane	3	GO:0003954 | GO:0003955 | GO:0016491	NADH dehydrogenase activity | NAD(P)H dehydrogenase (quinone) activity | oxidoreductase activity	9	GO:0071482 | GO:0019646 | GO:0071482 | GO:0042372 | GO:0019646 | GO:0055114 | GO:0042372 | GO:0071482 | GO:0019646	cellular response to light stimulus | aerobic electron transport chain | cellular response to light stimulus | phylloquinone biosynthetic process | aerobic electron transport chain | oxidation-reduction process | phylloquinone biosynthetic process | cellular response to light stimulus | aerobic electron transport chain		-	-	-	-
	UniGene1098	AT2G16485	2	GO:0005634 | GO:0005829	nucleus | cytosol	-	-	-	-	-	-		-	-	-	-
	UniGene1100	AT1G18160	2	GO:0005634 | GO:0005886	nucleus | plasma membrane	2	GO:0004712 | GO:0016301	protein serine/threonine/tyrosine kinase activity | kinase activity	-	-	-		-	-	-	-
	UniGene1103	AT2G34930	1	GO:0005618	cell wall	-	-	-	4	GO:0050832 | GO:0007165 | GO:0050832 | GO:0006952	defense response to fungus | signal transduction | defense response to fungus | defense response		-	-	-	-
	UniGene1104	AT1G64260	1	GO:0005575	cellular_component	1	GO:0008270	zinc ion binding	1	GO:0008150	biological_process		-	-	-	-
	UniGene1106	AT1G77600	2	GO:0000785 | GO:0005634	chromatin | nucleus	-	-	-	4	GO:0006281 | GO:0007064 | GO:0006281 | GO:0007064	DNA repair | mitotic sister chromatid cohesion | DNA repair | mitotic sister chromatid cohesion		-	-	-	-
	UniGene1107	AT4G23160	2	GO:0005886 | GO:0016021	plasma membrane | integral component of membrane	4	GO:0004672 | GO:0004674 | GO:0005524 | GO:0016301	protein kinase activity | protein serine/threonine kinase activity | ATP binding | kinase activity	5	GO:0006468 | GO:0042742 | GO:0006468 | GO:0042742 | GO:0006468	protein phosphorylation | defense response to bacterium | protein phosphorylation | defense response to bacterium | protein phosphorylation		-	-	-	-
	UniGene1108	AT5G06740	2	GO:0005886 | GO:0016021	plasma membrane | integral component of membrane	5	GO:0004672 | GO:0004674 | GO:0005524 | GO:0016301 | GO:0030246	protein kinase activity | protein serine/threonine kinase activity | ATP binding | kinase activity | carbohydrate binding	1	GO:0006468	protein phosphorylation		-	-	-	-
	UniGene1110	AT5G08450	1	GO:0005634	nucleus	1	GO:0005515	protein binding	7	GO:0009845 | GO:1902074 | GO:0009908 | GO:0016575 | GO:0080186 | GO:0009737 | GO:0016575	seed germination | response to salt | flower development | histone deacetylation | developmental vegetative growth | response to abscisic acid | histone deacetylation		-	-	-	-
	UniGene1112	AT5G18700	3	GO:0005874 | GO:0005886 | GO:0009506	microtubule | plasma membrane | plasmodesma	2	GO:0008017 | GO:0016301	microtubule binding | kinase activity	6	GO:0000910 | GO:0010342 | GO:0000914 | GO:0000910 | GO:0000914 | GO:0009793	cytokinesis | endosperm cellularization | phragmoplast assembly | cytokinesis | phragmoplast assembly | embryo development ending in seed dormancy		-	-	-	-
	UniGene1114	AT1G06490	3	GO:0000148 | GO:0005886 | GO:0016021	1,3-beta-D-glucan synthase complex | plasma membrane | integral component of membrane	2	GO:0003843 | GO:0016757	1,3-beta-D-glucan synthase activity | transferase activity, transferring glycosyl groups	7	GO:0006075 | GO:0071555 | GO:0008360 | GO:0006075 | GO:0080165 | GO:0010233 | GO:0071555	(1->3)-beta-D-glucan biosynthetic process | cell wall organization | regulation of cell shape | (1->3)-beta-D-glucan biosynthetic process | callose deposition in phloem sieve plate | phloem transport | cell wall organization		-	-	-	-
	UniGene1116	AT4G29090	1	GO:0005739	mitochondrion	3	GO:0003676 | GO:0003723 | GO:0003964	nucleic acid binding | RNA binding | RNA-directed DNA polymerase activity	1	GO:0006278	RNA-dependent DNA biosynthetic process		-	-	-	-
	UniGene1121	AT5G27970	1	GO:0005886	plasma membrane	-	-	-	-	-	-		-	-	-	-
	UniGene1124	AT1G65070	1	GO:0005634	nucleus	5	GO:0003684 | GO:0004519 | GO:0005524 | GO:0016887 | GO:0030983	damaged DNA binding | endonuclease activity | ATP binding | ATPase activity | mismatched DNA binding	5	GO:0006298 | GO:0045910 | GO:0006298 | GO:0045910 | GO:0006298	mismatch repair | negative regulation of DNA recombination | mismatch repair | negative regulation of DNA recombination | mismatch repair		K07456	DNA mismatch repair protein MutS2	-	Mismatch repair
	UniGene1126	AT4G23160	2	GO:0005886 | GO:0016021	plasma membrane | integral component of membrane	4	GO:0004672 | GO:0004674 | GO:0005524 | GO:0016301	protein kinase activity | protein serine/threonine kinase activity | ATP binding | kinase activity	5	GO:0006468 | GO:0042742 | GO:0006468 | GO:0042742 | GO:0006468	protein phosphorylation | defense response to bacterium | protein phosphorylation | defense response to bacterium | protein phosphorylation		-	-	-	-
	UniGene1127	AT4G23160	2	GO:0005886 | GO:0016021	plasma membrane | integral component of membrane	4	GO:0004672 | GO:0004674 | GO:0005524 | GO:0016301	protein kinase activity | protein serine/threonine kinase activity | ATP binding | kinase activity	5	GO:0006468 | GO:0042742 | GO:0006468 | GO:0042742 | GO:0006468	protein phosphorylation | defense response to bacterium | protein phosphorylation | defense response to bacterium | protein phosphorylation		-	-	-	-
	UniGene1129	AT5G54440	2	GO:0005886 | GO:1990071	plasma membrane | TRAPPII protein complex	1	GO:0003674	molecular_function	4	GO:0000919 | GO:0006891 | GO:0000910 | GO:0034498	cell plate assembly | intra-Golgi vesicle-mediated transport | cytokinesis | early endosome to Golgi transport		-	-	-	-
	UniGene1130	ATMG00310	1	GO:0005739	mitochondrion	1	GO:0003674	molecular_function	1	GO:0008150	biological_process		-	-	-	-
	UniGene1131	AT4G23160	2	GO:0005886 | GO:0016021	plasma membrane | integral component of membrane	4	GO:0004672 | GO:0004674 | GO:0005524 | GO:0016301	protein kinase activity | protein serine/threonine kinase activity | ATP binding | kinase activity	5	GO:0006468 | GO:0042742 | GO:0006468 | GO:0042742 | GO:0006468	protein phosphorylation | defense response to bacterium | protein phosphorylation | defense response to bacterium | protein phosphorylation		-	-	-	-
	UniGene1132	AT4G23160	2	GO:0005886 | GO:0016021	plasma membrane | integral component of membrane	4	GO:0004672 | GO:0004674 | GO:0005524 | GO:0016301	protein kinase activity | protein serine/threonine kinase activity | ATP binding | kinase activity	5	GO:0006468 | GO:0042742 | GO:0006468 | GO:0042742 | GO:0006468	protein phosphorylation | defense response to bacterium | protein phosphorylation | defense response to bacterium | protein phosphorylation		-	-	-	-
	UniGene1133	AT1G43760	1	GO:0005575	cellular_component	1	GO:0003674	molecular_function	1	GO:0008150	biological_process		-	-	-	-
	UniGene1135	AT1G43760	1	GO:0005575	cellular_component	1	GO:0003674	molecular_function	1	GO:0008150	biological_process		-	-	-	-
	UniGene1142	AT4G23160	2	GO:0005886 | GO:0016021	plasma membrane | integral component of membrane	4	GO:0004672 | GO:0004674 | GO:0005524 | GO:0016301	protein kinase activity | protein serine/threonine kinase activity | ATP binding | kinase activity	5	GO:0006468 | GO:0042742 | GO:0006468 | GO:0042742 | GO:0006468	protein phosphorylation | defense response to bacterium | protein phosphorylation | defense response to bacterium | protein phosphorylation		-	-	-	-
	UniGene1147	AT1G27320	3	GO:0005789 | GO:0005886 | GO:0016021	endoplasmic reticulum membrane | plasma membrane | integral component of membrane	6	GO:0000155 | GO:0004673 | GO:0005034 | GO:0005515 | GO:0009884 | GO:0043424	phosphorelay sensor kinase activity | protein histidine kinase activity | osmosensor activity | protein binding | cytokinin receptor activity | protein histidine kinase binding	33	GO:0010150 | GO:0009116 | GO:0009736 | GO:0048509 | GO:0010087 | GO:0010271 | GO:0009651 | GO:0042742 | GO:0009909 | GO:0016036 | GO:0010029 | GO:0034757 | GO:0009651 | GO:0006970 | GO:0000160 | GO:0009414 | GO:0016036 | GO:0009409 | GO:0080117 | GO:0071215 | GO:0048831 | GO:0009116 | GO:0070417 | GO:0009409 | GO:0009414 | GO:0042742 | GO:0070417 | GO:0042742 | GO:0009736 | GO:0010271 | GO:000697…	leaf senescence | nucleoside metabolic process | cytokinin-activated signaling pathway | regulation of meristem development | phloem or xylem histogenesis | regulation of chlorophyll catabolic process | response to salt stress | defense response to bacterium | regulation of flower development | cellular response to phosphate starvation | regulation of seed germination | negative regulation of iro…		K14489	arabidopsis histidine kinase 2/3/4 (cytokinin receptor)	[EC:2.7.13.3]	Plant hormone signal transduction
	UniGene1148	AT1G18270	2	GO:0005634 | GO:0005739	nucleus | mitochondrion	1	GO:0004332	fructose-bisphosphate aldolase activity	1	GO:0006096	glycolytic process		-	-	-	-
	UniGene1153	AT3G62360	6	GO:0005576 | GO:0005774 | GO:0005783 | GO:0005794 | GO:0009505 | GO:0016021	extracellular region | vacuolar membrane | endoplasmic reticulum | Golgi apparatus | plant-type cell wall | integral component of membrane	-	-	-	-	-	-		-	-	-	-
	UniGene1156	AT3G02260	4	GO:0005829 | GO:0009506 | GO:0016020 | GO:0016021	cytosol | plasmodesma | membrane | integral component of membrane	1	GO:0008270	zinc ion binding	14	GO:0010311 | GO:0048281 | GO:0009826 | GO:0009640 | GO:0009826 | GO:0009734 | GO:0010311 | GO:0048364 | GO:0009926 | GO:0009733 | GO:0009734 | GO:0009620 | GO:0009640 | GO:0048283	lateral root formation | inflorescence morphogenesis | unidimensional cell growth | photomorphogenesis | unidimensional cell growth | auxin-activated signaling pathway | lateral root formation | root development | auxin polar transport | response to auxin | auxin-activated signaling pathway | response to fungus | photomorphogenesis | indeterminate inflorescence morphogenesis		-	-	-	-
	UniGene1158	AT4G23160	2	GO:0005886 | GO:0016021	plasma membrane | integral component of membrane	4	GO:0004672 | GO:0004674 | GO:0005524 | GO:0016301	protein kinase activity | protein serine/threonine kinase activity | ATP binding | kinase activity	5	GO:0006468 | GO:0042742 | GO:0006468 | GO:0042742 | GO:0006468	protein phosphorylation | defense response to bacterium | protein phosphorylation | defense response to bacterium | protein phosphorylation		-	-	-	-
	UniGene1164	AT3G13772	10	GO:0000139 | GO:0005576 | GO:0005634 | GO:0005737 | GO:0005768 | GO:0005774 | GO:0005794 | GO:0005802 | GO:0010008 | GO:0016021	Golgi membrane | extracellular region | nucleus | cytoplasm | endosome | vacuolar membrane | Golgi apparatus | trans-Golgi network | endosome membrane | integral component of membrane	-	-	-	3	GO:0006811 | GO:0006882 | GO:0006878	ion transport | cellular zinc ion homeostasis | cellular copper ion homeostasis		-	-	-	-
	UniGene1166	AT3G49500	1	GO:0005634	nucleus	4	GO:0003676 | GO:0003723 | GO:0003887 | GO:0003968	nucleic acid binding | RNA binding | DNA-directed DNA polymerase activity | RNA-directed 5'-3' RNA polymerase activity	18	GO:0010267 | GO:0048366 | GO:0030422 | GO:0051607 | GO:0030422 | GO:0031047 | GO:0016441 | GO:0010267 | GO:0031047 | GO:0010267 | GO:0009616 | GO:0048544 | GO:0051607 | GO:0048440 | GO:0016246 | GO:0048467 | GO:0009616 | GO:0016441	production of ta-siRNAs involved in RNA interference | leaf development | production of siRNA involved in RNA interference | defense response to virus | production of siRNA involved in RNA interference | gene silencing by RNA | posttranscriptional gene silencing | production of ta-siRNAs involved in RNA interference | gene silencing by RNA | production of ta-siRNAs involved in RNA interference | …		-	-	-	-
	UniGene1167	AT3G33530	1	GO:0005634	nucleus	1	GO:0000166	nucleotide binding	1	GO:0008150	biological_process		-	-	-	-
	UniGene1171	AT1G33390	2	GO:0005634 | GO:0005737	nucleus | cytoplasm	4	GO:0003723 | GO:0004004 | GO:0004386 | GO:0005524	RNA binding | ATP-dependent RNA helicase activity | helicase activity | ATP binding	1	GO:0006396	RNA processing		-	-	-	-
	UniGene1172	AT3G62010	2	GO:0005634 | GO:0005829	nucleus | cytosol	-	-	-	-	-	-		-	-	-	-
	UniGene1173	AT5G13680	3	GO:0005634 | GO:0005829 | GO:0033588	nucleus | cytosol | Elongator holoenzyme complex	1	GO:0016746	transferase activity, transferring acyl groups	30	GO:0009787 | GO:0006351 | GO:0002098 | GO:0009734 | GO:0032784 | GO:0009737 | GO:0080178 | GO:0032784 | GO:0009738 | GO:0009965 | GO:0071215 | GO:0009734 | GO:0006355 | GO:0008284 | GO:2000024 | GO:0031538 | GO:0006355 | GO:0048530 | GO:0032784 | GO:0006400 | GO:0009787 | GO:0010928 | GO:0006400 | GO:0002098 | GO:0006979 | GO:0080178 | GO:0035265 | GO:0010928 | GO:0009738 | GO:0008283	regulation of abscisic acid-activated signaling pathway | transcription, DNA-templated | tRNA wobble uridine modification | auxin-activated signaling pathway | regulation of DNA-templated transcription, elongation | response to abscisic acid | 5-carbamoylmethyl uridine residue modification | regulation of DNA-templated transcription, elongation | abscisic acid-activated signaling pathway | leaf m…		-	-	-	-
	UniGene1175	AT4G23160	2	GO:0005886 | GO:0016021	plasma membrane | integral component of membrane	4	GO:0004672 | GO:0004674 | GO:0005524 | GO:0016301	protein kinase activity | protein serine/threonine kinase activity | ATP binding | kinase activity	5	GO:0006468 | GO:0042742 | GO:0006468 | GO:0042742 | GO:0006468	protein phosphorylation | defense response to bacterium | protein phosphorylation | defense response to bacterium | protein phosphorylation		K12447	UDP-sugar pyrophosphorylase	[EC:2.7.7.64]	Amino sugar and nucleotide sugar metabolism | Ascorbate and aldarate metabolism | Galactose metabolism | Metabolic pathways | Pentose and glucuronate interconversions
	UniGene1177	AT3G02130	2	GO:0005886 | GO:0016021	plasma membrane | integral component of membrane	3	GO:0004674 | GO:0005524 | GO:0016301	protein serine/threonine kinase activity | ATP binding | kinase activity	20	GO:0006468 | GO:0009808 | GO:0009409 | GO:0010073 | GO:0006468 | GO:0009846 | GO:0009942 | GO:0009409 | GO:0006468 | GO:0010152 | GO:0048653 | GO:0009414 | GO:0048508 | GO:0006468 | GO:0009414 | GO:0007169 | GO:0009808 | GO:0009945 | GO:0051260 | GO:0006468	protein phosphorylation | lignin metabolic process | response to cold | meristem maintenance | protein phosphorylation | pollen germination | longitudinal axis specification | response to cold | protein phosphorylation | pollen maturation | anther development | response to water deprivation | embryonic meristem development | protein phosphorylation | response to water deprivation | transmembrane …		-	-	-	-
	UniGene1179	AT4G29090	1	GO:0005739	mitochondrion	3	GO:0003676 | GO:0003723 | GO:0003964	nucleic acid binding | RNA binding | RNA-directed DNA polymerase activity	1	GO:0006278	RNA-dependent DNA biosynthetic process		-	-	-	-
	UniGene1181	AT3G26560	4	GO:0005634 | GO:0005739 | GO:0005829 | GO:0009506	nucleus | mitochondrion | cytosol | plasmodesma	4	GO:0003723 | GO:0003729 | GO:0004004 | GO:0005524	RNA binding | mRNA binding | ATP-dependent RNA helicase activity | ATP binding	-	-	-		K12818	ATP-dependent RNA helicase DHX8/PRP22	[EC:3.6.4.13]	Spliceosome
	UniGene1184	AT4G23160	2	GO:0005886 | GO:0016021	plasma membrane | integral component of membrane	4	GO:0004672 | GO:0004674 | GO:0005524 | GO:0016301	protein kinase activity | protein serine/threonine kinase activity | ATP binding | kinase activity	5	GO:0006468 | GO:0042742 | GO:0006468 | GO:0042742 | GO:0006468	protein phosphorylation | defense response to bacterium | protein phosphorylation | defense response to bacterium | protein phosphorylation		-	-	-	-
	UniGene1187	AT5G14770	1	GO:0005739	mitochondrion	-	-	-	1	GO:0008150	biological_process		-	-	-	-
	UniGene1189	AT1G74770	1	GO:0005634	nucleus	-	-	-	1	GO:0008150	biological_process		-	-	-	-
	UniGene1192	AT5G13630	5	GO:0005739 | GO:0009507 | GO:0009570 | GO:0009706 | GO:0010007	mitochondrion | chloroplast | chloroplast stroma | chloroplast inner membrane | magnesium chelatase complex	3	GO:0005515 | GO:0005524 | GO:0016851	protein binding | ATP binding | magnesium chelatase activity	4	GO:0015979 | GO:0015995 | GO:0015979 | GO:0015995	photosynthesis | chlorophyll biosynthetic process | photosynthesis | chlorophyll biosynthetic process		K03403	magnesium chelatase subunit H	[EC:6.6.1.1]	Biosynthesis of secondary metabolites | Metabolic pathways | Porphyrin and chlorophyll metabolism
	UniGene1196	AT4G29090	1	GO:0005739	mitochondrion	3	GO:0003676 | GO:0003723 | GO:0003964	nucleic acid binding | RNA binding | RNA-directed DNA polymerase activity	1	GO:0006278	RNA-dependent DNA biosynthetic process		-	-	-	-
	UniGene1197	AT3G18730	3	GO:0005634 | GO:0005654 | GO:0016020	nucleus | nucleoplasm | membrane	1	GO:0005515	protein binding	6	GO:0051301 | GO:0000086 | GO:0009933 | GO:0016569 | GO:0009934 | GO:0016569	cell division | G2/M transition of mitotic cell cycle | meristem structural organization | covalent chromatin modification | regulation of meristem structural organization | covalent chromatin modification		-	-	-	-
	UniGene1199	AT2G34660	4	GO:0000325 | GO:0005773 | GO:0005774 | GO:0016021	plant-type vacuole | vacuole | vacuolar membrane | integral component of membrane	5	GO:0005516 | GO:0005524 | GO:0008559 | GO:0042626 | GO:1902417	calmodulin binding | ATP binding | xenobiotic-transporting ATPase activity | ATPase activity, coupled to transmembrane movement of substances | (+)-abscisic acid D-glucopyranosyl ester transmembrane transporter activity	2	GO:1902418 | GO:0055085	(+)-abscisic acid D-glucopyranosyl ester transmembrane transport | transmembrane transport		-	-	-	-
	UniGene1202	AT3G49730	1	GO:0005739	mitochondrion	-	-	-	-	-	-		-	-	-	-
	UniGene1203	AT2G19930	1	GO:0005575	cellular_component	1	GO:0003968	RNA-directed 5'-3' RNA polymerase activity	1	GO:0016441	posttranscriptional gene silencing		-	-	-	-
	UniGene1209	AT3G57300	2	GO:0005634 | GO:0031011	nucleus | Ino80 complex	5	GO:0003677 | GO:0004386 | GO:0005524 | GO:0016887 | GO:0042393	DNA binding | helicase activity | ATP binding | ATPase activity | histone binding	26	GO:0016569 | GO:0006355 | GO:0045739 | GO:0010228 | GO:0006355 | GO:1905168 | GO:0006338 | GO:0045739 | GO:0006281 | GO:0016569 | GO:0006355 | GO:0045739 | GO:0006281 | GO:1905168 | GO:0006355 | GO:0006281 | GO:0016444 | GO:0006351 | GO:0045739 | GO:0006281 | GO:1905168 | GO:0006355 | GO:0006281 | GO:1905168 | GO:0006351 | GO:0006281	covalent chromatin modification | regulation of transcription, DNA-templated | positive regulation of DNA repair | vegetative to reproductive phase transition of meristem | regulation of transcription, DNA-templated | positive regulation of double-strand break repair via homologous recombination | chromatin remodeling | positive regulation of DNA repair | DNA repair | covalent chromatin modificat…		-	-	-	-
	UniGene1212	AT4G24490	3	GO:0005737 | GO:0005829 | GO:0005968	cytoplasm | cytosol | Rab-protein geranylgeranyltransferase complex	1	GO:0004663	Rab geranylgeranyltransferase activity	2	GO:0018344 | GO:0046686	protein geranylgeranylation | response to cadmium ion		-	-	-	-
	UniGene1215	AT5G46410	1	GO:0005634	nucleus	1	GO:0008420	CTD phosphatase activity	1	GO:0006470	protein dephosphorylation		-	-	-	-
	UniGene1218	AT5G38530	1	GO:0009507	chloroplast	4	GO:0004834 | GO:0030170 | GO:0042803 | GO:0052684	tryptophan synthase activity | pyridoxal phosphate binding | protein homodimerization activity | L-serine hydro-lyase (adding indole, L-tryptophan-forming) activity	1	GO:0000162	tryptophan biosynthetic process		K06001	tryptophan synthase beta chain	[EC:4.2.1.20]	Biosynthesis of amino acids | Biosynthesis of secondary metabolites | Glycine, serine and threonine metabolism | Metabolic pathways | Phenylalanine, tyrosine and tryptophan biosynthesis
	UniGene1219	AT2G14170	2	GO:0005737 | GO:0005739	cytoplasm | mitochondrion	3	GO:0004028 | GO:0004491 | GO:0005507	3-chloroallyl aldehyde dehydrogenase activity | methylmalonate-semialdehyde dehydrogenase (acylating) activity | copper ion binding	3	GO:0055114 | GO:0006979 | GO:0055114	oxidation-reduction process | response to oxidative stress | oxidation-reduction process		K00140	malonate-semialdehyde dehydrogenase (acetylating) / methylmalonate-semialdehyde dehydrogenase	[EC:1.2.1.18 1.2.1.27]	betaAlanine metabolism | Carbon metabolism | Inositol phosphate metabolism | Metabolic pathways | Propanoate metabolism | Valine, leucine and isoleucine degradation
	UniGene1220	AT5G64360	3	GO:0005634 | GO:0005737 | GO:0005829	nucleus | cytoplasm | cytosol	-	-	-	2	GO:0009909 | GO:0006457	regulation of flower development | protein folding		-	-	-	-
	UniGene1223	AT1G66345	1	GO:0005739	mitochondrion	1	GO:0003674	molecular_function	1	GO:0008150	biological_process		-	-	-	-
	UniGene1224	AT2G24530	1	GO:0005634	nucleus	1	GO:0003674	molecular_function	1	GO:0008150	biological_process		-	-	-	-
	UniGene1225	AT1G20480	1	GO:0005777	peroxisome	3	GO:0005524 | GO:0016207 | GO:0016874	ATP binding | 4-coumarate-CoA ligase activity | ligase activity	3	GO:0009698 | GO:0008152 | GO:0009698	phenylpropanoid metabolic process | metabolic process | phenylpropanoid metabolic process		-	-	-	-
	UniGene1233	AT5G51300	1	GO:0005634	nucleus	3	GO:0005515 | GO:0008270 | GO:0045131	protein binding | zinc ion binding | pre-mRNA branch point binding	4	GO:0008380 | GO:0000398 | GO:0008380 | GO:0009737	RNA splicing | mRNA splicing, via spliceosome | RNA splicing | response to abscisic acid		-	-	-	-
	UniGene1234	AT4G23160	2	GO:0005886 | GO:0016021	plasma membrane | integral component of membrane	4	GO:0004672 | GO:0004674 | GO:0005524 | GO:0016301	protein kinase activity | protein serine/threonine kinase activity | ATP binding | kinase activity	5	GO:0006468 | GO:0042742 | GO:0006468 | GO:0042742 | GO:0006468	protein phosphorylation | defense response to bacterium | protein phosphorylation | defense response to bacterium | protein phosphorylation		-	-	-	-
	UniGene1235	AT4G23160	2	GO:0005886 | GO:0016021	plasma membrane | integral component of membrane	4	GO:0004672 | GO:0004674 | GO:0005524 | GO:0016301	protein kinase activity | protein serine/threonine kinase activity | ATP binding | kinase activity	5	GO:0006468 | GO:0042742 | GO:0006468 | GO:0042742 | GO:0006468	protein phosphorylation | defense response to bacterium | protein phosphorylation | defense response to bacterium | protein phosphorylation		-	-	-	-
	UniGene1236	AT3G54460	2	GO:0005634 | GO:0009506	nucleus | plasmodesma	3	GO:0004386 | GO:0005524 | GO:0008270	helicase activity | ATP binding | zinc ion binding	-	-	-		-	-	-	-
	UniGene1239	AT3G59410	2	GO:0005634 | GO:0005737	nucleus | cytoplasm	5	GO:0000049 | GO:0004672 | GO:0004674 | GO:0004694 | GO:0005524	tRNA binding | protein kinase activity | protein serine/threonine kinase activity | eukaryotic translation initiation factor 2alpha kinase activity | ATP binding	14	GO:0006417 | GO:0006468 | GO:0018105 | GO:0006468 | GO:0009635 | GO:0006521 | GO:0006412 | GO:0006521 | GO:0006412 | GO:0006417 | GO:0006468 | GO:0006412 | GO:0018105 | GO:0006468	regulation of translation | protein phosphorylation | peptidyl-serine phosphorylation | protein phosphorylation | response to herbicide | regulation of cellular amino acid metabolic process | translation | regulation of cellular amino acid metabolic process | translation | regulation of translation | protein phosphorylation | translation | peptidyl-serine phosphorylation | protein phosphorylation		K16196	eukaryotic translation initiation factor 2-alpha kinase 4	[EC:2.7.11.1]	Protein processing in endoplasmic reticulum
	UniGene1240	AT4G39400	5	GO:0005768 | GO:0005886 | GO:0010008 | GO:0016021 | GO:0043234	endosome | plasma membrane | endosome membrane | integral component of membrane | protein complex	10	GO:0004672 | GO:0004674 | GO:0004714 | GO:0005496 | GO:0005515 | GO:0005524 | GO:0016301 | GO:0042802 | GO:0042803 | GO:0046982	protein kinase activity | protein serine/threonine kinase activity | transmembrane receptor protein tyrosine kinase activity | steroid binding | protein binding | ATP binding | kinase activity | identical protein binding | protein homodimerization activity | protein heterodimerization activity	18	GO:0009742 | GO:0048366 | GO:0009729 | GO:0060548 | GO:1900140 | GO:0009911 | GO:0009742 | GO:0048657 | GO:0010584 | GO:0009742 | GO:0009826 | GO:0048657 | GO:0009742 | GO:0010584 | GO:0009826 | GO:0010224 | GO:0010268 | GO:0010584	brassinosteroid mediated signaling pathway | leaf development | detection of brassinosteroid stimulus | negative regulation of cell death | regulation of seedling development | positive regulation of flower development | brassinosteroid mediated signaling pathway | anther wall tapetum cell differentiation | pollen exine formation | brassinosteroid mediated signaling pathway | unidimensional cell …		K13415	protein brassinosteroid insensitive 1	[EC:2.7.10.1 2.7.11.1]	Plant hormone signal transduction
	UniGene1243	AT3G03300	3	GO:0005634 | GO:0005737 | GO:0016442	nucleus | cytoplasm | RISC complex	7	GO:0003723 | GO:0004386 | GO:0004525 | GO:0005515 | GO:0005524 | GO:0008026 | GO:0046872	RNA binding | helicase activity | ribonuclease III activity | protein binding | ATP binding | ATP-dependent helicase activity | metal ion binding	8	GO:0051607 | GO:0010216 | GO:0051214 | GO:0010267 | GO:0006396 | GO:0010267 | GO:0051607 | GO:0010267	defense response to virus | maintenance of DNA methylation | RNA virus induced gene silencing | production of ta-siRNAs involved in RNA interference | RNA processing | production of ta-siRNAs involved in RNA interference | defense response to virus | production of ta-siRNAs involved in RNA interference		-	-	-	-
	UniGene1244	AT3G14172	1	GO:0005634	nucleus	1	GO:0003674	molecular_function	1	GO:0008150	biological_process		-	-	-	-
	UniGene1248	AT4G02480	1	GO:0009507	chloroplast	2	GO:0005524 | GO:0016887	ATP binding | ATPase activity	-	-	-		-	-	-	-
	UniGene1250	AT1G43760	1	GO:0005575	cellular_component	1	GO:0003674	molecular_function	1	GO:0008150	biological_process		-	-	-	-
	UniGene1255	AT1G73080	3	GO:0005886 | GO:0009506 | GO:0016021	plasma membrane | plasmodesma | integral component of membrane	6	GO:0001653 | GO:0004383 | GO:0004674 | GO:0005515 | GO:0005524 | GO:0016301	peptide receptor activity | guanylate cyclase activity | protein serine/threonine kinase activity | protein binding | ATP binding | kinase activity	8	GO:0006468 | GO:0006955 | GO:0006468 | GO:0007169 | GO:0009753 | GO:0009611 | GO:0045087 | GO:0006468	protein phosphorylation | immune response | protein phosphorylation | transmembrane receptor protein tyrosine kinase signaling pathway | response to jasmonic acid | response to wounding | innate immune response | protein phosphorylation		-	-	-	-
	UniGene1259	AT5G05570	3	GO:0005634 | GO:0005886 | GO:0016021	nucleus | plasma membrane | integral component of membrane	3	GO:0000166 | GO:0003676 | GO:0008168	nucleotide binding | nucleic acid binding | methyltransferase activity	2	GO:0032259 | GO:0016192	methylation | vesicle-mediated transport		-	-	-	-
	UniGene1260	AT3G46960	4	GO:0005634 | GO:0005737 | GO:0005773 | GO:0055087	nucleus | cytoplasm | vacuole | Ski complex	2	GO:0004004 | GO:0008026	ATP-dependent RNA helicase activity | ATP-dependent helicase activity	7	GO:0016441 | GO:0070478 | GO:1904278 | GO:0035864 | GO:0070478 | GO:0006813 | GO:0016441	posttranscriptional gene silencing | nuclear-transcribed mRNA catabolic process, 3'-5' exonucleolytic nonsense-mediated decay | positive regulation of wax biosynthetic process | response to potassium ion | nuclear-transcribed mRNA catabolic process, 3'-5' exonucleolytic nonsense-mediated decay | potassium ion transport | posttranscriptional gene silencing		K12599	antiviral helicase SKI2	[EC:3.6.4.-]	RNA degradation
	UniGene1261	AT1G43760	1	GO:0005575	cellular_component	1	GO:0003674	molecular_function	1	GO:0008150	biological_process		-	-	-	-
	UniGene1262	AT5G19820	5	GO:0005618 | GO:0005829 | GO:0030089 | GO:0031965 | GO:0034399	cell wall | cytosol | phycobilisome | nuclear membrane | nuclear periphery	4	GO:0005515 | GO:0008139 | GO:0008565 | GO:0016829	protein binding | nuclear localization sequence binding | protein transporter activity | lyase activity	7	GO:2000636 | GO:0000060 | GO:0009793 | GO:0006607 | GO:0006610 | GO:2000636 | GO:0000060	positive regulation of primary miRNA processing | protein import into nucleus, translocation | embryo development ending in seed dormancy | NLS-bearing protein import into nucleus | ribosomal protein import into nucleus | positive regulation of primary miRNA processing | protein import into nucleus, translocation		-	-	-	-
	UniGene1263	AT2G36490	2	GO:0005634 | GO:0005730	nucleus | nucleolus	6	GO:0003677 | GO:0003906 | GO:0005515 | GO:0019104 | GO:0046872 | GO:0051539	DNA binding | DNA-(apurinic or apyrimidinic site) lyase activity | protein binding | DNA N-glycosylase activity | metal ion binding | 4 iron, 4 sulfur cluster binding	20	GO:0006284 | GO:0080111 | GO:0050832 | GO:0006306 | GO:0006281 | GO:0006342 | GO:0080111 | GO:0006342 | GO:0031936 | GO:0006306 | GO:0080111 | GO:0006342 | GO:0050832 | GO:0031936 | GO:0006284 | GO:0006281 | GO:0006351 | GO:0006306 | GO:0031936 | GO:0006342	base-excision repair | DNA demethylation | defense response to fungus | DNA methylation | DNA repair | chromatin silencing | DNA demethylation | chromatin silencing | negative regulation of chromatin silencing | DNA methylation | DNA demethylation | chromatin silencing | defense response to fungus | negative regulation of chromatin silencing | base-excision repair | DNA repair | transcription, DN…		-	-	-	-
	UniGene1264	AT1G27750	1	GO:0005634	nucleus	1	GO:0003676	nucleic acid binding	1	GO:0008150	biological_process		-	-	-	-
	UniGene1265	AT5G40820	2	GO:0005634 | GO:0009506	nucleus | plasmodesma	3	GO:0004674 | GO:0005524 | GO:0016301	protein serine/threonine kinase activity | ATP binding | kinase activity	30	GO:0010332 | GO:0006282 | GO:0043247 | GO:0006281 | GO:0006282 | GO:0006303 | GO:0033044 | GO:0006282 | GO:0006952 | GO:0043247 | GO:0006282 | GO:0006303 | GO:0043247 | GO:0051321 | GO:0032204 | GO:0007004 | GO:0033044 | GO:0032504 | GO:0043247 | GO:0006281 | GO:0007004 | GO:0032204 | GO:0031347 | GO:0006281 | GO:0007004 | GO:0006303 | GO:0032204 | GO:0007004 | GO:0007049 | GO:0010044	response to gamma radiation | regulation of DNA repair | telomere maintenance in response to DNA damage | DNA repair | regulation of DNA repair | double-strand break repair via nonhomologous end joining | regulation of chromosome organization | regulation of DNA repair | defense response | telomere maintenance in response to DNA damage | regulation of DNA repair | double-strand break repair via n…		-	-	-	-
	UniGene1268	AT3G49170	2	GO:0009507 | GO:0043231	chloroplast | intracellular membrane-bounded organelle	3	GO:0003723 | GO:0004519 | GO:0008270	RNA binding | endonuclease activity | zinc ion binding	4	GO:0009451 | GO:0009793 | GO:0009451 | GO:0009793	RNA modification | embryo development ending in seed dormancy | RNA modification | embryo development ending in seed dormancy		-	-	-	-
	UniGene1269	AT4G23160	2	GO:0005886 | GO:0016021	plasma membrane | integral component of membrane	4	GO:0004672 | GO:0004674 | GO:0005524 | GO:0016301	protein kinase activity | protein serine/threonine kinase activity | ATP binding | kinase activity	5	GO:0006468 | GO:0042742 | GO:0006468 | GO:0042742 | GO:0006468	protein phosphorylation | defense response to bacterium | protein phosphorylation | defense response to bacterium | protein phosphorylation		-	-	-	-
	UniGene1271	ATMG00310	1	GO:0005739	mitochondrion	1	GO:0003674	molecular_function	1	GO:0008150	biological_process		-	-	-	-
	UniGene1272	AT3G60740	4	GO:0005737 | GO:0005829 | GO:0005874 | GO:0009506	cytoplasm | cytosol | microtubule | plasmodesma	3	GO:0005096 | GO:0015631 | GO:0048487	GTPase activator activity | tubulin binding | beta-tubulin binding	12	GO:0007021 | GO:0007023 | GO:0043547 | GO:0009793 | GO:0007021 | GO:0000226 | GO:0006457 | GO:0007017 | GO:0000910 | GO:0007021 | GO:0000226 | GO:0006457	tubulin complex assembly | post-chaperonin tubulin folding pathway | positive regulation of GTPase activity | embryo development ending in seed dormancy | tubulin complex assembly | microtubule cytoskeleton organization | protein folding | microtubule-based process | cytokinesis | tubulin complex assembly | microtubule cytoskeleton organization | protein folding		-	-	-	-
	UniGene1273	AT4G23160	2	GO:0005886 | GO:0016021	plasma membrane | integral component of membrane	4	GO:0004672 | GO:0004674 | GO:0005524 | GO:0016301	protein kinase activity | protein serine/threonine kinase activity | ATP binding | kinase activity	5	GO:0006468 | GO:0042742 | GO:0006468 | GO:0042742 | GO:0006468	protein phosphorylation | defense response to bacterium | protein phosphorylation | defense response to bacterium | protein phosphorylation		-	-	-	-
	UniGene1276	AT4G10930	1	GO:0005634	nucleus	1	GO:0046872	metal ion binding	-	-	-		-	-	-	-
	UniGene1280	AT5G16280	1	GO:0005794	Golgi apparatus	-	-	-	1	GO:0008150	biological_process		-	-	-	-
	UniGene1285	AT4G23160	2	GO:0005886 | GO:0016021	plasma membrane | integral component of membrane	4	GO:0004672 | GO:0004674 | GO:0005524 | GO:0016301	protein kinase activity | protein serine/threonine kinase activity | ATP binding | kinase activity	5	GO:0006468 | GO:0042742 | GO:0006468 | GO:0042742 | GO:0006468	protein phosphorylation | defense response to bacterium | protein phosphorylation | defense response to bacterium | protein phosphorylation		-	-	-	-
	UniGene1291	AT5G35840	-	-	-	4	GO:0004673 | GO:0005515 | GO:0009881 | GO:0042803	protein histidine kinase activity | protein binding | photoreceptor activity | protein homodimerization activity	12	GO:0009585 | GO:0018298 | GO:0006355 | GO:0009584 | GO:0006351 | GO:0018298 | GO:0006355 | GO:0018298 | GO:0009585 | GO:0017006 | GO:0009585 | GO:0017006	red, far-red light phototransduction | protein-chromophore linkage | regulation of transcription, DNA-templated | detection of visible light | transcription, DNA-templated | protein-chromophore linkage | regulation of transcription, DNA-templated | protein-chromophore linkage | red, far-red light phototransduction | protein-tetrapyrrole linkage | red, far-red light phototransduction | protein-tet…		K12120	phytochrome A	-	Circadian rhythm plant
	UniGene1292	AT5G06680	11	GO:0000922 | GO:0000923 | GO:0000930 | GO:0005635 | GO:0005737 | GO:0005819 | GO:0005874 | GO:0005938 | GO:0008275 | GO:0009898 | GO:0055028	spindle pole | equatorial microtubule organizing center | gamma-tubulin complex | nuclear envelope | cytoplasm | spindle | microtubule | cell cortex | gamma-tubulin small complex | cytoplasmic side of plasma membrane | cortical microtubule	5	GO:0005200 | GO:0005515 | GO:0015631 | GO:0043015 | GO:0051011	structural constituent of cytoskeleton | protein binding | tubulin binding | gamma-tubulin binding | microtubule minus-end binding	11	GO:0090063 | GO:0007020 | GO:0090307 | GO:0090063 | GO:0051321 | GO:0051415 | GO:0009624 | GO:0051415 | GO:0031122 | GO:0007020 | GO:0031122	positive regulation of microtubule nucleation | microtubule nucleation | mitotic spindle assembly | positive regulation of microtubule nucleation | meiotic cell cycle | interphase microtubule nucleation by interphase microtubule organizing center | response to nematode | interphase microtubule nucleation by interphase microtubule organizing center | cytoplasmic microtubule organization | microtub…		-	-	-	-
	UniGene1293	AT5G18410	2	GO:0005737 | GO:0031209	cytoplasm | SCAR complex	1	GO:0005515	protein binding	6	GO:0045010 | GO:0030036 | GO:0010090 | GO:0030036 | GO:0010090 | GO:0045010	actin nucleation | actin cytoskeleton organization | trichome morphogenesis | actin cytoskeleton organization | trichome morphogenesis | actin nucleation		K05749	cytoplasmic FMR1 interacting protein	-	RNA transport
	UniGene1294	AT2G25710	4	GO:0005576 | GO:0005829 | GO:0009507 | GO:0009536	extracellular region | cytosol | chloroplast | plastid	4	GO:0003824 | GO:0004077 | GO:0004078 | GO:0005524	catalytic activity | biotin-[acetyl-CoA-carboxylase] ligase activity | biotin-[methylcrotonoyl-CoA-carboxylase] ligase activity | ATP binding	3	GO:0006464 | GO:0042966 | GO:0006464	cellular protein modification process | biotin carboxyl carrier protein biosynthetic process | cellular protein modification process		K01942	biotin--protein ligase	[EC:6.3.4.9 6.3.4.10 6.3.4.11 6.3.4.15]	Biotin metabolism | Metabolic pathways
	UniGene1295	AT4G29090	1	GO:0005739	mitochondrion	3	GO:0003676 | GO:0003723 | GO:0003964	nucleic acid binding | RNA binding | RNA-directed DNA polymerase activity	1	GO:0006278	RNA-dependent DNA biosynthetic process		-	-	-	-
	UniGene1297	AT2G04235	1	GO:0005634	nucleus	1	GO:0003674	molecular_function	1	GO:0008150	biological_process		-	-	-	-
	UniGene1298	ATCG00170	4	GO:0000428 | GO:0009295 | GO:0009507 | GO:0009570	DNA-directed RNA polymerase complex | nucleoid | chloroplast | chloroplast stroma	2	GO:0003677 | GO:0003899	DNA binding | DNA-directed 5'-3' RNA polymerase activity	3	GO:0006354 | GO:0006351 | GO:0006354	DNA-templated transcription, elongation | transcription, DNA-templated | DNA-templated transcription, elongation		K03046	DNA-directed RNA polymerase subunit beta'	[EC:2.7.7.6]	Metabolic pathways | Purine metabolism | Pyrimidine metabolism | RNA polymerase
	UniGene1299	AT4G23160	2	GO:0005886 | GO:0016021	plasma membrane | integral component of membrane	4	GO:0004672 | GO:0004674 | GO:0005524 | GO:0016301	protein kinase activity | protein serine/threonine kinase activity | ATP binding | kinase activity	5	GO:0006468 | GO:0042742 | GO:0006468 | GO:0042742 | GO:0006468	protein phosphorylation | defense response to bacterium | protein phosphorylation | defense response to bacterium | protein phosphorylation		-	-	-	-
	UniGene1300	AT4G23160	2	GO:0005886 | GO:0016021	plasma membrane | integral component of membrane	4	GO:0004672 | GO:0004674 | GO:0005524 | GO:0016301	protein kinase activity | protein serine/threonine kinase activity | ATP binding | kinase activity	5	GO:0006468 | GO:0042742 | GO:0006468 | GO:0042742 | GO:0006468	protein phosphorylation | defense response to bacterium | protein phosphorylation | defense response to bacterium | protein phosphorylation		-	-	-	-
	UniGene1303	ATMG00860	1	GO:0005739	mitochondrion	1	GO:0003674	molecular_function	1	GO:0008150	biological_process		-	-	-	-
	UniGene1304	AT1G12580	2	GO:0005634 | GO:0005737	nucleus | cytoplasm	6	GO:0004674 | GO:0004683 | GO:0005516 | GO:0005524 | GO:0009931 | GO:0016301	protein serine/threonine kinase activity | calmodulin-dependent protein kinase activity | calmodulin binding | ATP binding | calcium-dependent protein serine/threonine kinase activity | kinase activity	6	GO:0018105 | GO:0035556 | GO:0046777 | GO:0018105 | GO:0009738 | GO:0046777	peptidyl-serine phosphorylation | intracellular signal transduction | protein autophosphorylation | peptidyl-serine phosphorylation | abscisic acid-activated signaling pathway | protein autophosphorylation		-	-	-	-
	UniGene1307	AT4G34430	1	GO:0005634	nucleus	4	GO:0003677 | GO:0003700 | GO:0005515 | GO:0008270	DNA binding | transcription factor activity, sequence-specific DNA binding | protein binding | zinc ion binding	6	GO:0006351 | GO:0016569 | GO:0007275 | GO:0006355 | GO:0016569 | GO:0006355	transcription, DNA-templated | covalent chromatin modification | multicellular organism development | regulation of transcription, DNA-templated | covalent chromatin modification | regulation of transcription, DNA-templated		-	-	-	-
	UniGene1309	AT3G54670	3	GO:0005634 | GO:0008278 | GO:0009507	nucleus | cohesin complex | chloroplast	2	GO:0005215 | GO:0005524	transporter activity | ATP binding	3	GO:0007062 | GO:0007059 | GO:0007062	sister chromatid cohesion | chromosome segregation | sister chromatid cohesion		-	-	-	-
	UniGene1315	AT4G02070	2	GO:0005634 | GO:0032300	nucleus | mismatch repair complex	6	GO:0000404 | GO:0003684 | GO:0005515 | GO:0005524 | GO:0008094 | GO:0030983	heteroduplex DNA loop binding | damaged DNA binding | protein binding | ATP binding | DNA-dependent ATPase activity | mismatched DNA binding	7	GO:0006290 | GO:0006298 | GO:0043570 | GO:0006290 | GO:0006298 | GO:0043570 | GO:0006290	pyrimidine dimer repair | mismatch repair | maintenance of DNA repeat elements | pyrimidine dimer repair | mismatch repair | maintenance of DNA repeat elements | pyrimidine dimer repair		K08737	DNA mismatch repair protein MSH6	-	Mismatch repair
	UniGene1317	AT4G36630	1	GO:0009506	plasmodesma	-	-	-	3	GO:0016192 | GO:0009793 | GO:0006886	vesicle-mediated transport | embryo development ending in seed dormancy | intracellular protein transport		-	-	-	-
	UniGene1319	AT1G43760	1	GO:0005575	cellular_component	1	GO:0003674	molecular_function	1	GO:0008150	biological_process		-	-	-	-
	UniGene1320	AT1G17500	2	GO:0005886 | GO:0016021	plasma membrane | integral component of membrane	3	GO:0000287 | GO:0005524 | GO:0015662	magnesium ion binding | ATP binding | ATPase activity, coupled to transmembrane movement of ions, phosphorylative mechanism	-	-	-		-	-	-	-
	UniGene1322	AT5G15410	3	GO:0005886 | GO:0005887 | GO:0016021	plasma membrane | integral component of plasma membrane | integral component of membrane	10	GO:0005216 | GO:0005221 | GO:0005222 | GO:0005242 | GO:0005261 | GO:0005262 | GO:0005516 | GO:0030551 | GO:0030552 | GO:0030553	ion channel activity | intracellular cyclic nucleotide activated cation channel activity | intracellular cAMP activated cation channel activity | inward rectifier potassium channel activity | cation channel activity | calcium channel activity | calmodulin binding | cyclic nucleotide binding | cAMP binding | cGMP binding	6	GO:0007263 | GO:0042391 | GO:0006952 | GO:0009626 | GO:0070509 | GO:0009626	nitric oxide mediated signal transduction | regulation of membrane potential | defense response | plant-type hypersensitive response | calcium ion import | plant-type hypersensitive response		K05391	cyclic nucleotide gated channel, plant	-	Plantpathogen interaction
	UniGene1324	AT1G28340	4	GO:0005768 | GO:0005794 | GO:0005802 | GO:0005886	endosome | Golgi apparatus | trans-Golgi network | plasma membrane	-	-	-	1	GO:0007165	signal transduction		-	-	-	-
	UniGene1333	AT5G22820	1	GO:0005634	nucleus	-	-	-	1	GO:0008150	biological_process		-	-	-	-
	UniGene1335	AT4G23160	2	GO:0005886 | GO:0016021	plasma membrane | integral component of membrane	4	GO:0004672 | GO:0004674 | GO:0005524 | GO:0016301	protein kinase activity | protein serine/threonine kinase activity | ATP binding | kinase activity	5	GO:0006468 | GO:0042742 | GO:0006468 | GO:0042742 | GO:0006468	protein phosphorylation | defense response to bacterium | protein phosphorylation | defense response to bacterium | protein phosphorylation		-	-	-	-
	UniGene1340	AT5G26570	3	GO:0009507 | GO:0009536 | GO:0009570	chloroplast | plastid | chloroplast stroma	7	GO:0003824 | GO:0005524 | GO:0016301 | GO:0019200 | GO:0046872 | GO:0051752 | GO:2001070	catalytic activity | ATP binding | kinase activity | carbohydrate kinase activity | metal ion binding | phosphoglucan, water dikinase activity | starch binding	8	GO:0005983 | GO:0005975 | GO:0046777 | GO:0005982 | GO:0046777 | GO:0005983 | GO:0005982 | GO:0016310	starch catabolic process | carbohydrate metabolic process | protein autophosphorylation | starch metabolic process | protein autophosphorylation | starch catabolic process | starch metabolic process | phosphorylation		-	-	-	-
	UniGene1342	AT4G23160	2	GO:0005886 | GO:0016021	plasma membrane | integral component of membrane	4	GO:0004672 | GO:0004674 | GO:0005524 | GO:0016301	protein kinase activity | protein serine/threonine kinase activity | ATP binding | kinase activity	5	GO:0006468 | GO:0042742 | GO:0006468 | GO:0042742 | GO:0006468	protein phosphorylation | defense response to bacterium | protein phosphorylation | defense response to bacterium | protein phosphorylation		K12447	UDP-sugar pyrophosphorylase	[EC:2.7.7.64]	Amino sugar and nucleotide sugar metabolism | Ascorbate and aldarate metabolism | Galactose metabolism | Metabolic pathways | Pentose and glucuronate interconversions
	UniGene1345	AT5G61960	1	GO:0005634	nucleus	3	GO:0003723 | GO:0003729 | GO:0005515	RNA binding | mRNA binding | protein binding	7	GO:0006355 | GO:0006351 | GO:0006355 | GO:0045836 | GO:0048507 | GO:0051321 | GO:0045836	regulation of transcription, DNA-templated | transcription, DNA-templated | regulation of transcription, DNA-templated | positive regulation of meiotic nuclear division | meristem development | meiotic cell cycle | positive regulation of meiotic nuclear division		-	-	-	-
	UniGene1346	AT4G20090	1	GO:0005739	mitochondrion	2	GO:0003723 | GO:0004519	RNA binding | endonuclease activity	4	GO:0032543 | GO:0009793 | GO:0009451 | GO:0032543	mitochondrial translation | embryo development ending in seed dormancy | RNA modification | mitochondrial translation		-	-	-	-
	UniGene1349	AT1G79950	2	GO:0005634 | GO:0005739	nucleus | mitochondrion	-	-	-	12	GO:0000725 | GO:0045910 | GO:0043007 | GO:0000725 | GO:0043007 | GO:0009555 | GO:0000723 | GO:0045910 | GO:0000723 | GO:0000725 | GO:0045910 | GO:0048364	recombinational repair | negative regulation of DNA recombination | maintenance of rDNA | recombinational repair | maintenance of rDNA | pollen development | telomere maintenance | negative regulation of DNA recombination | telomere maintenance | recombinational repair | negative regulation of DNA recombination | root development		-	-	-	-
	UniGene1354	AT4G20850	6	GO:0005737 | GO:0005773 | GO:0005774 | GO:0009507 | GO:0016020 | GO:0022626	cytoplasm | vacuole | vacuolar membrane | chloroplast | membrane | cytosolic ribosome	1	GO:0008240	tripeptidyl-peptidase activity	1	GO:0006508	proteolysis		-	-	-	-
	UniGene1360	AT4G18130	-	-	-	7	GO:0000155 | GO:0004673 | GO:0004871 | GO:0005515 | GO:0008020 | GO:0009881 | GO:0042803	phosphorelay sensor kinase activity | protein histidine kinase activity | signal transducer activity | protein binding | G-protein coupled photoreceptor activity | photoreceptor activity | protein homodimerization activity	15	GO:0018298 | GO:0006355 | GO:0009585 | GO:0017006 | GO:0009584 | GO:0018298 | GO:0006355 | GO:0017006 | GO:0006355 | GO:0018298 | GO:0017006 | GO:0006355 | GO:0009585 | GO:0006351 | GO:0009585	protein-chromophore linkage | regulation of transcription, DNA-templated | red, far-red light phototransduction | protein-tetrapyrrole linkage | detection of visible light | protein-chromophore linkage | regulation of transcription, DNA-templated | protein-tetrapyrrole linkage | regulation of transcription, DNA-templated | protein-chromophore linkage | protein-tetrapyrrole linkage | regulation of…		-	-	-	-
	UniGene1362	AT2G43900	2	GO:0005634 | GO:0080008	nucleus | Cul4-RING E3 ubiquitin ligase complex	6	GO:0004445 | GO:0004519 | GO:0004527 | GO:0046872 | GO:0052658 | GO:0052659	inositol-polyphosphate 5-phosphatase activity | endonuclease activity | exonuclease activity | metal ion binding | inositol-1,4,5-trisphosphate 5-phosphatase activity | inositol-1,3,4,5-tetrakisphosphate 5-phosphatase activity	4	GO:0046855 | GO:0046856 | GO:0009846 | GO:0046855	inositol phosphate dephosphorylation | phosphatidylinositol dephosphorylation | pollen germination | inositol phosphate dephosphorylation		-	-	-	-
	UniGene1364	AT3G04340	5	GO:0005739 | GO:0005886 | GO:0009506 | GO:0009507 | GO:0009941	mitochondrion | plasma membrane | plasmodesma | chloroplast | chloroplast envelope	3	GO:0004176 | GO:0008237 | GO:0016887	ATP-dependent peptidase activity | metallopeptidase activity | ATPase activity	2	GO:0006508 | GO:0009793	proteolysis | embryo development ending in seed dormancy		-	-	-	-
	UniGene1365	AT4G21820	1	GO:0005634	nucleus	1	GO:0005516	calmodulin binding	-	-	-		-	-	-	-
	UniGene1367	AT2G20190	6	GO:0005737 | GO:0005876 | GO:0005886 | GO:0005938 | GO:0009506 | GO:0009524	cytoplasm | spindle microtubule | plasma membrane | cell cortex | plasmodesma | phragmoplast	1	GO:0051010	microtubule plus-end binding	9	GO:0043622 | GO:0007026 | GO:0000278 | GO:0007026 | GO:0007049 | GO:0050821 | GO:0051301 | GO:0043622 | GO:0016049	cortical microtubule organization | negative regulation of microtubule depolymerization | mitotic cell cycle | negative regulation of microtubule depolymerization | cell cycle | protein stabilization | cell division | cortical microtubule organization | cell growth		-	-	-	-
	UniGene1369	AT3G57060	2	GO:0000796 | GO:0005634	condensin complex | nucleus	-	-	-	1	GO:0030261	chromosome condensation		-	-	-	-
	UniGene1372	AT4G20520	1	GO:0005737	cytoplasm	1	GO:0003964	RNA-directed DNA polymerase activity	-	-	-		-	-	-	-
	UniGene1377	AT3G23670	3	GO:0005871 | GO:0005874 | GO:0009524	kinesin complex | microtubule | phragmoplast	5	GO:0003777 | GO:0005515 | GO:0005524 | GO:0008017 | GO:0008574	microtubule motor activity | protein binding | ATP binding | microtubule binding | ATP-dependent microtubule motor activity, plus-end-directed	6	GO:0055046 | GO:0000914 | GO:0080175 | GO:0007112 | GO:0007018 | GO:0080175	microgametogenesis | phragmoplast assembly | phragmoplast microtubule organization | male meiosis cytokinesis | microtubule-based movement | phragmoplast microtubule organization		-	-	-	-
	UniGene1379	AT4G30200	4	GO:0005634 | GO:0005677 | GO:0009506 | GO:0031519	nucleus | chromatin silencing complex | plasmodesma | PcG protein complex	5	GO:0003677 | GO:0005515 | GO:0035064 | GO:0042802 | GO:0046872	DNA binding | protein binding | methylated histone binding | identical protein binding | metal ion binding	14	GO:0006351 | GO:0048587 | GO:0006355 | GO:0009409 | GO:1900111 | GO:0006355 | GO:0032922 | GO:0010228 | GO:1900111 | GO:0009908 | GO:0009409 | GO:0048587 | GO:1900111 | GO:0006355	transcription, DNA-templated | regulation of short-day photoperiodism, flowering | regulation of transcription, DNA-templated | response to cold | positive regulation of histone H3-K9 dimethylation | regulation of transcription, DNA-templated | circadian regulation of gene expression | vegetative to reproductive phase transition of meristem | positive regulation of histone H3-K9 dimethylation | f…		-	-	-	-
	UniGene1382	AT1G21280	1	GO:0005634	nucleus	1	GO:0003674	molecular_function	1	GO:0008150	biological_process		-	-	-	-
	UniGene1385	AT5G35980	3	GO:0005737 | GO:0005829 | GO:0009506	cytoplasm | cytosol | plasmodesma	5	GO:0004672 | GO:0004674 | GO:0004713 | GO:0005524 | GO:0016301	protein kinase activity | protein serine/threonine kinase activity | protein tyrosine kinase activity | ATP binding | kinase activity	6	GO:0006468 | GO:0046777 | GO:0009737 | GO:0006468 | GO:0046777 | GO:0006468	protein phosphorylation | protein autophosphorylation | response to abscisic acid | protein phosphorylation | protein autophosphorylation | protein phosphorylation		-	-	-	-
	UniGene1386	AT2G47840	6	GO:0005739 | GO:0009507 | GO:0009536 | GO:0009706 | GO:0009941 | GO:0016021	mitochondrion | chloroplast | plastid | chloroplast inner membrane | chloroplast envelope | integral component of membrane	-	-	-	1	GO:0015031	protein transport		-	-	-	-
	UniGene1388	AT5G52950	-	-	-	1	GO:0003674	molecular_function	-	-	-		-	-	-	-
	UniGene1394	AT4G20520	1	GO:0005737	cytoplasm	1	GO:0003964	RNA-directed DNA polymerase activity	-	-	-		-	-	-	-
	UniGene1396	ATMG00860	1	GO:0005739	mitochondrion	1	GO:0003674	molecular_function	1	GO:0008150	biological_process		-	-	-	-
	UniGene1401	AT1G34070	1	GO:0005575	cellular_component	1	GO:0003674	molecular_function	1	GO:0008150	biological_process		-	-	-	-
	UniGene1406	AT4G34000	1	GO:0005634	nucleus	4	GO:0000976 | GO:0003677 | GO:0003700 | GO:0005515	transcription regulatory region sequence-specific DNA binding | DNA binding | transcription factor activity, sequence-specific DNA binding | protein binding	17	GO:0006355 | GO:0045893 | GO:0009651 | GO:0006351 | GO:0045893 | GO:0009738 | GO:0006355 | GO:0009414 | GO:0009737 | GO:0006355 | GO:0009651 | GO:0009738 | GO:0009414 | GO:0009737 | GO:0006355 | GO:0045893 | GO:0006355	regulation of transcription, DNA-templated | positive regulation of transcription, DNA-templated | response to salt stress | transcription, DNA-templated | positive regulation of transcription, DNA-templated | abscisic acid-activated signaling pathway | regulation of transcription, DNA-templated | response to water deprivation | response to abscisic acid | regulation of transcription, DNA-templat…		K14432	ABA responsive element binding factor	-	Plant hormone signal transduction
	UniGene1408	AT5G42400	2	GO:0005634 | GO:0005737	nucleus | cytoplasm	-	-	-	7	GO:0010452 | GO:0010228 | GO:0051568 | GO:0010452 | GO:0051568 | GO:0009909 | GO:0051568	histone H3-K36 methylation | vegetative to reproductive phase transition of meristem | histone H3-K4 methylation | histone H3-K36 methylation | histone H3-K4 methylation | regulation of flower development | histone H3-K4 methylation		-	-	-	-
	UniGene1409	AT5G58300	2	GO:0005886 | GO:0016021	plasma membrane | integral component of membrane	4	GO:0004672 | GO:0004674 | GO:0005524 | GO:0016301	protein kinase activity | protein serine/threonine kinase activity | ATP binding | kinase activity	3	GO:0006468 | GO:0007169 | GO:0006468	protein phosphorylation | transmembrane receptor protein tyrosine kinase signaling pathway | protein phosphorylation		-	-	-	-
	UniGene1416	AT1G74260	4	GO:0005737 | GO:0005739 | GO:0009507 | GO:0009570	cytoplasm | mitochondrion | chloroplast | chloroplast stroma	4	GO:0003824 | GO:0004642 | GO:0005524 | GO:0046872	catalytic activity | phosphoribosylformylglycinamidine synthase activity | ATP binding | metal ion binding	6	GO:0006189 | GO:0055046 | GO:0006541 | GO:0009555 | GO:0006541 | GO:0006189	de novo' IMP biosynthetic process | microgametogenesis | glutamine metabolic process | pollen development | glutamine metabolic process | 'de novo' IMP biosynthetic process		K01952	phosphoribosylformylglycinamidine synthase	[EC:6.3.5.3]	Biosynthesis of secondary metabolites | Metabolic pathways | Purine metabolism
	UniGene1420	AT5G13010	3	GO:0005634 | GO:0005681 | GO:0005737	nucleus | spliceosomal complex | cytoplasm	3	GO:0003723 | GO:0003724 | GO:0004004	RNA binding | RNA helicase activity | ATP-dependent RNA helicase activity	15	GO:0031053 | GO:0010051 | GO:0000398 | GO:0008380 | GO:0031334 | GO:0031053 | GO:0048767 | GO:0009793 | GO:0031334 | GO:0009817 | GO:0000398 | GO:0009817 | GO:0048767 | GO:0009793 | GO:0008380	primary miRNA processing | xylem and phloem pattern formation | mRNA splicing, via spliceosome | RNA splicing | positive regulation of protein complex assembly | primary miRNA processing | root hair elongation | embryo development ending in seed dormancy | positive regulation of protein complex assembly | defense response to fungus, incompatible interaction | mRNA splicing, via spliceosome | defe…		K12815	pre-mRNA-splicing factor ATP-dependent RNA helicase DHX38/PRP16	[EC:3.6.4.13]	Spliceosome
	UniGene1425	AT4G13650	1	GO:0005739	mitochondrion	1	GO:0008270	zinc ion binding	1	GO:0008150	biological_process		-	-	-	-
	UniGene1426	AT3G14470	1	GO:0005576	extracellular region	3	GO:0005515 | GO:0005524 | GO:0043531	protein binding | ATP binding | ADP binding	1	GO:0006952	defense response		-	-	-	-
	UniGene1428	AT1G43760	1	GO:0005575	cellular_component	1	GO:0003674	molecular_function	1	GO:0008150	biological_process		-	-	-	-
	UniGene1429	AT5G47540	1	GO:0005737	cytoplasm	-	-	-	1	GO:0008150	biological_process		-	-	-	-
	UniGene1431	ATCG00490	10	GO:0005618 | GO:0009507 | GO:0009535 | GO:0009570 | GO:0009579 | GO:0009941 | GO:0010287 | GO:0016020 | GO:0022626 | GO:0048046	cell wall | chloroplast | chloroplast thylakoid membrane | chloroplast stroma | thylakoid | chloroplast envelope | plastoglobule | membrane | cytosolic ribosome | apoplast	3	GO:0000287 | GO:0004497 | GO:0016984	magnesium ion binding | monooxygenase activity | ribulose-bisphosphate carboxylase activity	11	GO:0055114 | GO:0046686 | GO:0018119 | GO:0019253 | GO:0018119 | GO:0009853 | GO:0018119 | GO:0009737 | GO:0019253 | GO:0009853 | GO:0015977	oxidation-reduction process | response to cadmium ion | peptidyl-cysteine S-nitrosylation | reductive pentose-phosphate cycle | peptidyl-cysteine S-nitrosylation | photorespiration | peptidyl-cysteine S-nitrosylation | response to abscisic acid | reductive pentose-phosphate cycle | photorespiration | carbon fixation		K01601	ribulose-bisphosphate carboxylase large chain	[EC:4.1.1.39]	Carbon fixation in photosynthetic organisms | Carbon metabolism | Glyoxylate and dicarboxylate metabolism | Metabolic pathways
	UniGene1432	AT1G08600	1	GO:0005634	nucleus	4	GO:0003677 | GO:0004386 | GO:0005524 | GO:0042393	DNA binding | helicase activity | ATP binding | histone binding	4	GO:1900049 | GO:0043007 | GO:0009555 | GO:0043007	regulation of histone exchange | maintenance of rDNA | pollen development | maintenance of rDNA		-	-	-	-
	UniGene1435	AT1G43760	1	GO:0005575	cellular_component	1	GO:0003674	molecular_function	1	GO:0008150	biological_process		-	-	-	-
	UniGene1437	AT1G21280	1	GO:0005634	nucleus	1	GO:0003674	molecular_function	1	GO:0008150	biological_process		-	-	-	-
	UniGene1442	AT2G47410	2	GO:0005634 | GO:0080008	nucleus | Cul4-RING E3 ubiquitin ligase complex	1	GO:0000166	nucleotide binding	-	-	-		-	-	-	-
	UniGene1445	AT3G11560	3	GO:0005739 | GO:0009507 | GO:0009941	mitochondrion | chloroplast | chloroplast envelope	-	-	-	-	-	-		-	-	-	-
	UniGene1452	AT3G20475	3	GO:0000794 | GO:0000795 | GO:0005634	condensed nuclear chromosome | synaptonemal complex | nucleus	4	GO:0003684 | GO:0005524 | GO:0008094 | GO:0030983	damaged DNA binding | ATP binding | DNA-dependent ATPase activity | mismatched DNA binding	8	GO:0051026 | GO:0006298 | GO:0007131 | GO:0006298 | GO:0051026 | GO:0006298 | GO:0007131 | GO:0006298	chiasma assembly | mismatch repair | reciprocal meiotic recombination | mismatch repair | chiasma assembly | mismatch repair | reciprocal meiotic recombination | mismatch repair		-	-	-	-
	UniGene1456	AT1G43760	1	GO:0005575	cellular_component	1	GO:0003674	molecular_function	1	GO:0008150	biological_process		-	-	-	-
	UniGene1457	AT5G53890	3	GO:0005886 | GO:0009507 | GO:0016021	plasma membrane | chloroplast | integral component of membrane	3	GO:0001653 | GO:0004674 | GO:0005524	peptide receptor activity | protein serine/threonine kinase activity | ATP binding	5	GO:0006468 | GO:0009611 | GO:0006468 | GO:0007169 | GO:0006468	protein phosphorylation | response to wounding | protein phosphorylation | transmembrane receptor protein tyrosine kinase signaling pathway | protein phosphorylation		-	-	-	-
	UniGene1458	AT1G21280	1	GO:0005634	nucleus	1	GO:0003674	molecular_function	1	GO:0008150	biological_process		-	-	-	-
	UniGene1461	AT5G24280	1	GO:0005634	nucleus	-	-	-	1	GO:0000724	double-strand break repair via homologous recombination		-	-	-	-
	UniGene1464	AT2G46560	1	GO:0080008	Cul4-RING E3 ubiquitin ligase complex	1	GO:0000166	nucleotide binding	-	-	-		-	-	-	-
	UniGene1467	AT2G38010	4	GO:0005576 | GO:0005783 | GO:0005794 | GO:0009506	extracellular region | endoplasmic reticulum | Golgi apparatus | plasmodesma	1	GO:0017040	ceramidase activity	1	GO:0006665	sphingolipid metabolic process		K12349	neutral ceramidase	[EC:3.5.1.23]	Metabolic pathways | Sphingolipid metabolism
	UniGene1479	AT5G04020	2	GO:0005634 | GO:0005886	nucleus | plasma membrane	1	GO:0005516	calmodulin binding	1	GO:0008150	biological_process		-	-	-	-
	UniGene1485	AT1G56500	4	GO:0009507 | GO:0009534 | GO:0009570 | GO:0042651	chloroplast | chloroplast thylakoid | chloroplast stroma | thylakoid membrane	1	GO:0016787	hydrolase activity	3	GO:0008152 | GO:0010196 | GO:0045454	metabolic process | nonphotochemical quenching | cell redox homeostasis		-	-	-	-
	UniGene1486	AT5G42905	1	GO:0005575	cellular_component	-	-	-	-	-	-		-	-	-	-
	UniGene1490	AT4G23160	2	GO:0005886 | GO:0016021	plasma membrane | integral component of membrane	4	GO:0004672 | GO:0004674 | GO:0005524 | GO:0016301	protein kinase activity | protein serine/threonine kinase activity | ATP binding | kinase activity	5	GO:0006468 | GO:0042742 | GO:0006468 | GO:0042742 | GO:0006468	protein phosphorylation | defense response to bacterium | protein phosphorylation | defense response to bacterium | protein phosphorylation		-	-	-	-
	UniGene1502	AT1G43760	1	GO:0005575	cellular_component	1	GO:0003674	molecular_function	1	GO:0008150	biological_process		-	-	-	-
	UniGene1506	AT4G23160	2	GO:0005886 | GO:0016021	plasma membrane | integral component of membrane	4	GO:0004672 | GO:0004674 | GO:0005524 | GO:0016301	protein kinase activity | protein serine/threonine kinase activity | ATP binding | kinase activity	5	GO:0006468 | GO:0042742 | GO:0006468 | GO:0042742 | GO:0006468	protein phosphorylation | defense response to bacterium | protein phosphorylation | defense response to bacterium | protein phosphorylation		-	-	-	-
	UniGene1507	AT1G74190	1	GO:0016021	integral component of membrane	-	-	-	1	GO:0007165	signal transduction		-	-	-	-
	UniGene1509	AT3G02130	2	GO:0005886 | GO:0016021	plasma membrane | integral component of membrane	3	GO:0004674 | GO:0005524 | GO:0016301	protein serine/threonine kinase activity | ATP binding | kinase activity	20	GO:0006468 | GO:0009808 | GO:0009409 | GO:0010073 | GO:0006468 | GO:0009846 | GO:0009942 | GO:0009409 | GO:0006468 | GO:0010152 | GO:0048653 | GO:0009414 | GO:0048508 | GO:0006468 | GO:0009414 | GO:0007169 | GO:0009808 | GO:0009945 | GO:0051260 | GO:0006468	protein phosphorylation | lignin metabolic process | response to cold | meristem maintenance | protein phosphorylation | pollen germination | longitudinal axis specification | response to cold | protein phosphorylation | pollen maturation | anther development | response to water deprivation | embryonic meristem development | protein phosphorylation | response to water deprivation | transmembrane …		-	-	-	-
	UniGene1510	AT3G44050	1	GO:0005737	cytoplasm	1	GO:0003777	microtubule motor activity	-	-	-		-	-	-	-
	UniGene1511	AT4G23160	2	GO:0005886 | GO:0016021	plasma membrane | integral component of membrane	4	GO:0004672 | GO:0004674 | GO:0005524 | GO:0016301	protein kinase activity | protein serine/threonine kinase activity | ATP binding | kinase activity	5	GO:0006468 | GO:0042742 | GO:0006468 | GO:0042742 | GO:0006468	protein phosphorylation | defense response to bacterium | protein phosphorylation | defense response to bacterium | protein phosphorylation		-	-	-	-
	UniGene1513	AT1G67580	2	GO:0005634 | GO:0005829	nucleus | cytosol	4	GO:0004693 | GO:0005515 | GO:0005524 | GO:0016301	cyclin-dependent protein serine/threonine kinase activity | protein binding | ATP binding | kinase activity	8	GO:0006468 | GO:0071472 | GO:0048586 | GO:0006468 | GO:0048586 | GO:0007346 | GO:0071472 | GO:0010468	protein phosphorylation | cellular response to salt stress | regulation of long-day photoperiodism, flowering | protein phosphorylation | regulation of long-day photoperiodism, flowering | regulation of mitotic cell cycle | cellular response to salt stress | regulation of gene expression		-	-	-	-
	UniGene1521	AT5G64270	2	GO:0005634 | GO:0009507	nucleus | chloroplast	-	-	-	1	GO:0006397	mRNA processing		K12828	splicing factor 3B subunit 1	-	Spliceosome
	UniGene1524	AT4G23160	2	GO:0005886 | GO:0016021	plasma membrane | integral component of membrane	4	GO:0004672 | GO:0004674 | GO:0005524 | GO:0016301	protein kinase activity | protein serine/threonine kinase activity | ATP binding | kinase activity	5	GO:0006468 | GO:0042742 | GO:0006468 | GO:0042742 | GO:0006468	protein phosphorylation | defense response to bacterium | protein phosphorylation | defense response to bacterium | protein phosphorylation		-	-	-	-
	UniGene1526	AT4G14480	2	GO:0005829 | GO:0005886	cytosol | plasma membrane	4	GO:0004674 | GO:0005524 | GO:0016301 | GO:0046872	protein serine/threonine kinase activity | ATP binding | kinase activity | metal ion binding	7	GO:0032147 | GO:1902456 | GO:0023014 | GO:0031098 | GO:0032147 | GO:0007346 | GO:0031098	activation of protein kinase activity | regulation of stomatal opening | signal transduction by protein phosphorylation | stress-activated protein kinase signaling cascade | activation of protein kinase activity | regulation of mitotic cell cycle | stress-activated protein kinase signaling cascade		-	-	-	-
	UniGene1528	ATMG00710	1	GO:0005739	mitochondrion	1	GO:0003676	nucleic acid binding	1	GO:0008150	biological_process		-	-	-	-
	UniGene1530	ATMG00710	1	GO:0005739	mitochondrion	1	GO:0003676	nucleic acid binding	1	GO:0008150	biological_process		-	-	-	-
	UniGene1531	AT4G29090	1	GO:0005739	mitochondrion	3	GO:0003676 | GO:0003723 | GO:0003964	nucleic acid binding | RNA binding | RNA-directed DNA polymerase activity	1	GO:0006278	RNA-dependent DNA biosynthetic process		-	-	-	-
	UniGene1533	AT1G73460	4	GO:0005634 | GO:0005737 | GO:0005829 | GO:0005886	nucleus | cytoplasm | cytosol | plasma membrane	1	GO:0016301	kinase activity	-	-	-		-	-	-	-
	UniGene1535	AT1G21280	1	GO:0005634	nucleus	1	GO:0003674	molecular_function	1	GO:0008150	biological_process		-	-	-	-
	UniGene1545	AT4G27190	1	GO:0005739	mitochondrion	2	GO:0005524 | GO:0043531	ATP binding | ADP binding	1	GO:0006952	defense response		-	-	-	-
	UniGene1550	AT4G27190	1	GO:0005739	mitochondrion	2	GO:0005524 | GO:0043531	ATP binding | ADP binding	1	GO:0006952	defense response		-	-	-	-
	UniGene1551	AT2G18760	1	GO:0005634	nucleus	3	GO:0003677 | GO:0004386 | GO:0005524	DNA binding | helicase activity | ATP binding	9	GO:0006281 | GO:0006355 | GO:0006974 | GO:0006281 | GO:0006974 | GO:0006351 | GO:0006355 | GO:0006281 | GO:0010332	DNA repair | regulation of transcription, DNA-templated | cellular response to DNA damage stimulus | DNA repair | cellular response to DNA damage stimulus | transcription, DNA-templated | regulation of transcription, DNA-templated | DNA repair | response to gamma radiation		K10841	DNA excision repair protein ERCC-6	-	Nucleotide excision repair
	UniGene1553	AT4G38970	7	GO:0009507 | GO:0009570 | GO:0009579 | GO:0009941 | GO:0010287 | GO:0016020 | GO:0048046	chloroplast | chloroplast stroma | thylakoid | chloroplast envelope | plastoglobule | membrane | apoplast	1	GO:0004332	fructose-bisphosphate aldolase activity	10	GO:0006096 | GO:0006098 | GO:0006094 | GO:0006096 | GO:0006098 | GO:0006096 | GO:0046686 | GO:0006096 | GO:0009737 | GO:0046686	glycolytic process | pentose-phosphate shunt | gluconeogenesis | glycolytic process | pentose-phosphate shunt | glycolytic process | response to cadmium ion | glycolytic process | response to abscisic acid | response to cadmium ion		K01623	fructose-bisphosphate aldolase, class I	[EC:4.1.2.13]	Biosynthesis of amino acids | Biosynthesis of secondary metabolites | Carbon fixation in photosynthetic organisms | Carbon metabolism | Fructose and mannose metabolism | Glycolysis / Gluconeogenesis | Metabolic pathways | Pentose phosphate pathway
	UniGene1554	AT5G52210	1	GO:0005622	intracellular	1	GO:0005525	GTP binding	1	GO:0007264	small GTPase mediated signal transduction		-	-	-	-
	UniGene1555	AT5G63420	1	GO:0009507	chloroplast	1	GO:0003824	catalytic activity	5	GO:0009658 | GO:0009942 | GO:0009793 | GO:0060918 | GO:0009793	chloroplast organization | longitudinal axis specification | embryo development ending in seed dormancy | auxin transport | embryo development ending in seed dormancy		-	-	-	-
	UniGene1558	AT4G24610	2	GO:0005634 | GO:0005886	nucleus | plasma membrane	1	GO:0003674	molecular_function	1	GO:0008150	biological_process		-	-	-	-
	UniGene1559	AT3G18640	1	GO:0005634	nucleus	2	GO:0003677 | GO:0046872	DNA binding | metal ion binding	-	-	-		-	-	-	-
	UniGene1564	AT2G27210	3	GO:0005634 | GO:0005829 | GO:0005886	nucleus | cytosol | plasma membrane	3	GO:0004721 | GO:0004722 | GO:0046872	phosphoprotein phosphatase activity | protein serine/threonine phosphatase activity | metal ion binding	1	GO:0009742	brassinosteroid mediated signaling pathway		-	-	-	-
	UniGene1567	AT1G13220	6	GO:0005634 | GO:0005652 | GO:0005654 | GO:0005737 | GO:0031965 | GO:0034399	nucleus | nuclear lamina | nucleoplasm | cytoplasm | nuclear membrane | nuclear periphery	-	-	-	4	GO:0097298 | GO:0006997 | GO:0097298 | GO:0006997	regulation of nucleus size | nucleus organization | regulation of nucleus size | nucleus organization		-	-	-	-
	UniGene1574	AT2G45700	2	GO:0005634 | GO:0016021	nucleus | integral component of membrane	-	-	-	-	-	-		-	-	-	-
	UniGene1578	AT3G14470	1	GO:0005576	extracellular region	3	GO:0005515 | GO:0005524 | GO:0043531	protein binding | ATP binding | ADP binding	1	GO:0006952	defense response		-	-	-	-
	UniGene1586	AT4G23160	2	GO:0005886 | GO:0016021	plasma membrane | integral component of membrane	4	GO:0004672 | GO:0004674 | GO:0005524 | GO:0016301	protein kinase activity | protein serine/threonine kinase activity | ATP binding | kinase activity	5	GO:0006468 | GO:0042742 | GO:0006468 | GO:0042742 | GO:0006468	protein phosphorylation | defense response to bacterium | protein phosphorylation | defense response to bacterium | protein phosphorylation		-	-	-	-
	UniGene1587	AT4G38350	4	GO:0005773 | GO:0005774 | GO:0009507 | GO:0016020	vacuole | vacuolar membrane | chloroplast | membrane	1	GO:0008158	hedgehog receptor activity	2	GO:0090153 | GO:0048868	regulation of sphingolipid biosynthetic process | pollen tube development		-	-	-	-
	UniGene1588	ATCG00280	9	GO:0009507 | GO:0009533 | GO:0009534 | GO:0009535 | GO:0009539 | GO:0009579 | GO:0010287 | GO:0016020 | GO:0016021	chloroplast | chloroplast stromal thylakoid | chloroplast thylakoid | chloroplast thylakoid membrane | photosystem II reaction center | thylakoid | plastoglobule | membrane | integral component of membrane	3	GO:0016168 | GO:0045156 | GO:0046872	chlorophyll binding | electron transporter, transferring electrons within the cyclic electron transport pathway of photosynthesis activity | metal ion binding	9	GO:0018298 | GO:0009772 | GO:0019684 | GO:0018298 | GO:0019684 | GO:0009772 | GO:0018298 | GO:0009772 | GO:0019684	protein-chromophore linkage | photosynthetic electron transport in photosystem II | photosynthesis, light reaction | protein-chromophore linkage | photosynthesis, light reaction | photosynthetic electron transport in photosystem II | protein-chromophore linkage | photosynthetic electron transport in photosystem II | photosynthesis, light reaction		K02705	photosystem II CP43 chlorophyll apoprotein	-	Metabolic pathways | Photosynthesis
	UniGene1590	AT2G25010	1	GO:0005634	nucleus	1	GO:0008483	transaminase activity	4	GO:0010082 | GO:0010073 | GO:0016458 | GO:0010073	regulation of root meristem growth | meristem maintenance | gene silencing | meristem maintenance		-	-	-	-
	UniGene1591	AT3G13340	3	GO:0005737 | GO:0005834 | GO:0080008	cytoplasm | heterotrimeric G-protein complex | Cul4-RING E3 ubiquitin ligase complex	1	GO:0003674	molecular_function	1	GO:0008150	biological_process		-	-	-	-
	UniGene1592	AT4G02720	2	GO:0005634 | GO:0005731	nucleus | nucleolus organizer region	1	GO:0003682	chromatin binding	8	GO:0045892 | GO:0007219 | GO:0045892 | GO:2000232 | GO:0044030 | GO:2000232 | GO:0045892 | GO:0044030	negative regulation of transcription, DNA-templated | Notch signaling pathway | negative regulation of transcription, DNA-templated | regulation of rRNA processing | regulation of DNA methylation | regulation of rRNA processing | negative regulation of transcription, DNA-templated | regulation of DNA methylation		-	-	-	-
	UniGene1595	AT1G61140	2	GO:0005634 | GO:0005737	nucleus | cytoplasm	4	GO:0003677 | GO:0004386 | GO:0005524 | GO:0008270	DNA binding | helicase activity | ATP binding | zinc ion binding	1	GO:0009553	embryo sac development		-	-	-	-
	UniGene1596	AT1G25540	2	GO:0005634 | GO:0016592	nucleus | mediator complex	3	GO:0003677 | GO:0003713 | GO:0005515	DNA binding | transcription coactivator activity | protein binding	19	GO:0045893 | GO:0031349 | GO:0009585 | GO:0045893 | GO:0009908 | GO:0009867 | GO:0050832 | GO:0045893 | GO:0006351 | GO:0009909 | GO:0050832 | GO:0045893 | GO:0009585 | GO:0009867 | GO:0010114 | GO:0009585 | GO:0010218 | GO:0009911 | GO:0045893	positive regulation of transcription, DNA-templated | positive regulation of defense response | red, far-red light phototransduction | positive regulation of transcription, DNA-templated | flower development | jasmonic acid mediated signaling pathway | defense response to fungus | positive regulation of transcription, DNA-templated | transcription, DNA-templated | regulation of flower development…		-	-	-	-
	UniGene1597	AT1G21650	3	GO:0005886 | GO:0009536 | GO:0009941	plasma membrane | plastid | chloroplast envelope	2	GO:0005524 | GO:0015462	ATP binding | ATPase-coupled protein transmembrane transporter activity	5	GO:0010109 | GO:0009790 | GO:0009658 | GO:0010109 | GO:0006886	regulation of photosynthesis | embryo development | chloroplast organization | regulation of photosynthesis | intracellular protein transport		K03070	preprotein translocase subunit SecA	-	Protein export
	UniGene1599	AT4G38350	4	GO:0005773 | GO:0005774 | GO:0009507 | GO:0016020	vacuole | vacuolar membrane | chloroplast | membrane	1	GO:0008158	hedgehog receptor activity	2	GO:0090153 | GO:0048868	regulation of sphingolipid biosynthetic process | pollen tube development		-	-	-	-
	UniGene1605	AT1G21280	1	GO:0005634	nucleus	1	GO:0003674	molecular_function	1	GO:0008150	biological_process		-	-	-	-
	UniGene1606	AT5G08650	2	GO:0005886 | GO:0009507	plasma membrane | chloroplast	2	GO:0003746 | GO:0005525	translation elongation factor activity | GTP binding	-	-	-		-	-	-	-
	UniGene1607	AT3G24255	1	GO:0005634	nucleus	-	-	-	1	GO:0008150	biological_process		-	-	-	-
	UniGene1612	AT1G07230	2	GO:0005576 | GO:0005886	extracellular region | plasma membrane	2	GO:0003993 | GO:0016788	acid phosphatase activity | hydrolase activity, acting on ester bonds	1	GO:0009395	phospholipid catabolic process		K01114	phospholipase C	[EC:3.1.4.3]	Biosynthesis of secondary metabolites | Ether lipid metabolism | Glycerophospholipid metabolism | Inositol phosphate metabolism | Metabolic pathways
	UniGene1616	AT4G27220	1	GO:0005634	nucleus	2	GO:0005524 | GO:0043531	ATP binding | ADP binding	1	GO:0006952	defense response		K13459	disease resistance protein RPS2	-	Plantpathogen interaction
	UniGene1618	ATMG00860	1	GO:0005739	mitochondrion	1	GO:0003674	molecular_function	1	GO:0008150	biological_process		-	-	-	-
	UniGene1619	AT2G26780	1	GO:0016020	membrane	-	-	-	-	-	-		-	-	-	-
	UniGene1621	AT1G69020	2	GO:0005737 | GO:0009507	cytoplasm | chloroplast	1	GO:0008236	serine-type peptidase activity	1	GO:0006508	proteolysis		-	-	-	-
	UniGene1627	AT4G29090	1	GO:0005739	mitochondrion	3	GO:0003676 | GO:0003723 | GO:0003964	nucleic acid binding | RNA binding | RNA-directed DNA polymerase activity	1	GO:0006278	RNA-dependent DNA biosynthetic process		-	-	-	-
	UniGene1628	AT3G24495	2	GO:0005634 | GO:0032300	nucleus | mismatch repair complex	6	GO:0000404 | GO:0003684 | GO:0005515 | GO:0005524 | GO:0008094 | GO:0030983	heteroduplex DNA loop binding | damaged DNA binding | protein binding | ATP binding | DNA-dependent ATPase activity | mismatched DNA binding	4	GO:0006298 | GO:0043570 | GO:0006298 | GO:0043570	mismatch repair | maintenance of DNA repeat elements | mismatch repair | maintenance of DNA repeat elements		K08737	DNA mismatch repair protein MSH6	-	Mismatch repair
	UniGene1630	AT4G31750	1	GO:0005886	plasma membrane	2	GO:0004722 | GO:0046872	protein serine/threonine phosphatase activity | metal ion binding	4	GO:0042742 | GO:0006470 | GO:0044419 | GO:0006470	defense response to bacterium | protein dephosphorylation | interspecies interaction between organisms | protein dephosphorylation		-	-	-	-
	UniGene1636	AT1G32490	4	GO:0005634 | GO:0005681 | GO:0005737 | GO:0016020	nucleus | spliceosomal complex | cytoplasm | membrane	4	GO:0003723 | GO:0004004 | GO:0004386 | GO:0005524	RNA binding | ATP-dependent RNA helicase activity | helicase activity | ATP binding	8	GO:0035194 | GO:0000398 | GO:0008380 | GO:0009793 | GO:0000398 | GO:0008380 | GO:0035194 | GO:0008380	posttranscriptional gene silencing by RNA | mRNA splicing, via spliceosome | RNA splicing | embryo development ending in seed dormancy | mRNA splicing, via spliceosome | RNA splicing | posttranscriptional gene silencing by RNA | RNA splicing		K12813	pre-mRNA-splicing factor ATP-dependent RNA helicase DHX16	[EC:3.6.4.13]	Spliceosome
	UniGene1638	AT3G42170	2	GO:0005634 | GO:0005829	nucleus | cytosol	5	GO:0000977 | GO:0003677 | GO:0003700 | GO:0046872 | GO:0046983	RNA polymerase II regulatory region sequence-specific DNA binding | DNA binding | transcription factor activity, sequence-specific DNA binding | metal ion binding | protein dimerization activity	3	GO:0009791 | GO:0006351 | GO:0006357	post-embryonic development | transcription, DNA-templated | regulation of transcription from RNA polymerase II promoter		-	-	-	-
	UniGene1640	AT5G57590	1	GO:0005739	mitochondrion	5	GO:0000287 | GO:0004015 | GO:0004141 | GO:0005524 | GO:0030170	magnesium ion binding | adenosylmethionine-8-amino-7-oxononanoate transaminase activity | dethiobiotin synthase activity | ATP binding | pyridoxal phosphate binding	1	GO:0009102	biotin biosynthetic process		K19562	bifunctional dethiobiotin synthetase / adenosylmethionine---8-amino-7-oxononanoate aminotransferase	[EC:6.3.3.3 2.6.1.62]	Biotin metabolism | Metabolic pathways
	UniGene1642	AT1G49920	1	GO:0005575	cellular_component	1	GO:0008270	zinc ion binding	1	GO:0008150	biological_process		-	-	-	-
	UniGene1643	AT2G07599	1	GO:0005739	mitochondrion	-	-	-	-	-	-		-	-	-	-
	UniGene1646	ATMG00860	1	GO:0005739	mitochondrion	1	GO:0003674	molecular_function	1	GO:0008150	biological_process		-	-	-	-
	UniGene1648	AT3G10690	5	GO:0005694 | GO:0005739 | GO:0009295 | GO:0009507 | GO:0016592	chromosome | mitochondrion | nucleoid | chloroplast | mediator complex	6	GO:0003677 | GO:0003824 | GO:0003916 | GO:0003918 | GO:0005524 | GO:0034335	DNA binding | catalytic activity | DNA topoisomerase activity | DNA topoisomerase type II (ATP-hydrolyzing) activity | ATP binding | DNA supercoiling activity	5	GO:0006265 | GO:0006355 | GO:0006265 | GO:0006355 | GO:0006351	DNA topological change | regulation of transcription, DNA-templated | DNA topological change | regulation of transcription, DNA-templated | transcription, DNA-templated		-	-	-	-
	UniGene1650	AT5G57030	3	GO:0009507 | GO:0016021 | GO:0031969	chloroplast | integral component of membrane | chloroplast membrane	2	GO:0016705 | GO:0045435	oxidoreductase activity, acting on paired donors, with incorporation or reduction of molecular oxygen | lycopene epsilon cyclase activity	10	GO:0055114 | GO:0016120 | GO:0009765 | GO:0016123 | GO:0009765 | GO:0016123 | GO:0016117 | GO:0009765 | GO:0016120 | GO:0016117	oxidation-reduction process | carotene biosynthetic process | photosynthesis, light harvesting | xanthophyll biosynthetic process | photosynthesis, light harvesting | xanthophyll biosynthetic process | carotenoid biosynthetic process | photosynthesis, light harvesting | carotene biosynthetic process | carotenoid biosynthetic process		K06444	lycopene epsilon-cyclase	[EC:5.5.1.18]	Biosynthesis of secondary metabolites | Carotenoid biosynthesis | Metabolic pathways
	UniGene1652	AT5G23400	3	GO:0005618 | GO:0005886 | GO:0009506	cell wall | plasma membrane | plasmodesma	-	-	-	2	GO:0006952 | GO:0007165	defense response | signal transduction		-	-	-	-
	UniGene1658	AT1G43760	1	GO:0005575	cellular_component	1	GO:0003674	molecular_function	1	GO:0008150	biological_process		-	-	-	-
	UniGene1659	AT3G57570	1	GO:0005575	cellular_component	-	-	-	1	GO:0008150	biological_process		-	-	-	-
	UniGene1662	AT1G21400	3	GO:0005739 | GO:0005759 | GO:0016021	mitochondrion | mitochondrial matrix | integral component of membrane	3	GO:0003863 | GO:0016624 | GO:0046872	3-methyl-2-oxobutanoate dehydrogenase (2-methylpropanoyl-transferring) activity | oxidoreductase activity, acting on the aldehyde or oxo group of donors, disulfide as acceptor | metal ion binding	4	GO:0043617 | GO:0055114 | GO:0009744 | GO:0009646	cellular response to sucrose starvation | oxidation-reduction process | response to sucrose | response to absence of light		K00166	2-oxoisovalerate dehydrogenase E1 component alpha subunit	[EC:1.2.4.4]	Biosynthesis of secondary metabolites | Metabolic pathways | Propanoate metabolism | Valine, leucine and isoleucine degradation
	UniGene1664	NA	-	-		-	-	-	-	-	-		-	-	-	-
	UniGene1667	AT5G67100	2	GO:0005634 | GO:0005658	nucleus | alpha DNA polymerase:primase complex	7	GO:0000166 | GO:0001882 | GO:0003677 | GO:0003887 | GO:0008408 | GO:0046872 | GO:0051539	nucleotide binding | nucleoside binding | DNA binding | DNA-directed DNA polymerase activity | 3'-5' exonuclease activity | metal ion binding | 4 iron, 4 sulfur cluster binding	13	GO:0071897 | GO:0006272 | GO:0006303 | GO:0006273 | GO:0071897 | GO:0006273 | GO:0009910 | GO:0006272 | GO:0006303 | GO:0009965 | GO:0006273 | GO:0006272 | GO:0006303	DNA biosynthetic process | leading strand elongation | double-strand break repair via nonhomologous end joining | lagging strand elongation | DNA biosynthetic process | lagging strand elongation | negative regulation of flower development | leading strand elongation | double-strand break repair via nonhomologous end joining | leaf morphogenesis | lagging strand elongation | leading strand elongat…		K02320	DNA polymerase alpha subunit A	[EC:2.7.7.7]	DNA replication | Metabolic pathways | Purine metabolism | Pyrimidine metabolism
	UniGene1669	AT3G23780	6	GO:0000418 | GO:0000419 | GO:0005634 | GO:0005720 | GO:0005736 | GO:0030880	DNA-directed RNA polymerase IV complex | DNA-directed RNA polymerase V complex | nucleus | nuclear heterochromatin | DNA-directed RNA polymerase I complex | RNA polymerase complex	6	GO:0001054 | GO:0003677 | GO:0003899 | GO:0005515 | GO:0032549 | GO:0046872	RNA polymerase I activity | DNA binding | DNA-directed 5'-3' RNA polymerase activity | protein binding | ribonucleoside binding | metal ion binding	21	GO:0031047 | GO:0050832 | GO:0035194 | GO:0030422 | GO:0006306 | GO:0030422 | GO:0050832 | GO:0006306 | GO:0030422 | GO:0006306 | GO:0031047 | GO:0035194 | GO:0006355 | GO:0031047 | GO:0006355 | GO:0006306 | GO:0006355 | GO:0050776 | GO:0006351 | GO:0030422 | GO:0006306	gene silencing by RNA | defense response to fungus | posttranscriptional gene silencing by RNA | production of siRNA involved in RNA interference | DNA methylation | production of siRNA involved in RNA interference | defense response to fungus | DNA methylation | production of siRNA involved in RNA interference | DNA methylation | gene silencing by RNA | posttranscriptional gene silencing by RNA …		-	-	-	-
	UniGene1673	AT3G13080	7	GO:0000325 | GO:0005773 | GO:0005774 | GO:0005886 | GO:0009506 | GO:0016021 | GO:0048046	plant-type vacuole | vacuole | vacuolar membrane | plasma membrane | plasmodesma | integral component of membrane | apoplast	5	GO:0005524 | GO:0008559 | GO:0010290 | GO:0015431 | GO:0042626	ATP binding | xenobiotic-transporting ATPase activity | chlorophyll catabolite transmembrane transporter activity | glutathione S-conjugate-exporting ATPase activity | ATPase activity, coupled to transmembrane movement of substances	1	GO:0055085	transmembrane transport		-	-	-	-
	UniGene1675	AT1G59820	7	GO:0000139 | GO:0005768 | GO:0005789 | GO:0005794 | GO:0005802 | GO:0005886 | GO:0016021	Golgi membrane | endosome | endoplasmic reticulum membrane | Golgi apparatus | trans-Golgi network | plasma membrane | integral component of membrane	5	GO:0000287 | GO:0004012 | GO:0005524 | GO:0005548 | GO:0015662	magnesium ion binding | phospholipid-translocating ATPase activity | ATP binding | phospholipid transporter activity | ATPase activity, coupled to transmembrane movement of ions, phosphorylative mechanism	3	GO:0048367 | GO:0048194 | GO:0048364	shoot system development | Golgi vesicle budding | root development		-	-	-	-
	UniGene1676	AT4G23160	2	GO:0005886 | GO:0016021	plasma membrane | integral component of membrane	4	GO:0004672 | GO:0004674 | GO:0005524 | GO:0016301	protein kinase activity | protein serine/threonine kinase activity | ATP binding | kinase activity	5	GO:0006468 | GO:0042742 | GO:0006468 | GO:0042742 | GO:0006468	protein phosphorylation | defense response to bacterium | protein phosphorylation | defense response to bacterium | protein phosphorylation		-	-	-	-
	UniGene1677	AT1G66350	1	GO:0005634	nucleus	3	GO:0000989 | GO:0003700 | GO:0043565	transcription factor activity, transcription factor binding | transcription factor activity, sequence-specific DNA binding | sequence-specific DNA binding	24	GO:0009938 | GO:0009863 | GO:0009723 | GO:0006355 | GO:0010187 | GO:0009739 | GO:0006351 | GO:2000033 | GO:2000377 | GO:0009651 | GO:0009740 | GO:0009867 | GO:2000377 | GO:0009908 | GO:0042538 | GO:0009867 | GO:0006355 | GO:0009863 | GO:0009938 | GO:0009651 | GO:0009740 | GO:0006355 | GO:0030154 | GO:0009737	negative regulation of gibberellic acid mediated signaling pathway | salicylic acid mediated signaling pathway | response to ethylene | regulation of transcription, DNA-templated | negative regulation of seed germination | response to gibberellin | transcription, DNA-templated | regulation of seed dormancy process | regulation of reactive oxygen species metabolic process | response to salt stress…		K14494	DELLA protein	-	Plant hormone signal transduction
	UniGene1678	AT1G43760	1	GO:0005575	cellular_component	1	GO:0003674	molecular_function	1	GO:0008150	biological_process		-	-	-	-
	UniGene1681	AT3G18310	1	GO:0005634	nucleus	-	-	-	1	GO:0008150	biological_process		-	-	-	-
	UniGene1683	AT4G23160	2	GO:0005886 | GO:0016021	plasma membrane | integral component of membrane	4	GO:0004672 | GO:0004674 | GO:0005524 | GO:0016301	protein kinase activity | protein serine/threonine kinase activity | ATP binding | kinase activity	5	GO:0006468 | GO:0042742 | GO:0006468 | GO:0042742 | GO:0006468	protein phosphorylation | defense response to bacterium | protein phosphorylation | defense response to bacterium | protein phosphorylation		K12447	UDP-sugar pyrophosphorylase	[EC:2.7.7.64]	Amino sugar and nucleotide sugar metabolism | Ascorbate and aldarate metabolism | Galactose metabolism | Metabolic pathways | Pentose and glucuronate interconversions
	UniGene1687	AT5G48600	2	GO:0005634 | GO:0005694	nucleus | chromosome	2	GO:0005215 | GO:0005524	transporter activity | ATP binding	9	GO:0007059 | GO:0000070 | GO:0007076 | GO:0009793 | GO:0000070 | GO:0051276 | GO:0007076 | GO:0051321 | GO:0051301	chromosome segregation | mitotic sister chromatid segregation | mitotic chromosome condensation | embryo development ending in seed dormancy | mitotic sister chromatid segregation | chromosome organization | mitotic chromosome condensation | meiotic cell cycle | cell division		-	-	-	-
	UniGene1688	AT4G20940	2	GO:0005886 | GO:0016021	plasma membrane | integral component of membrane	4	GO:0004672 | GO:0004674 | GO:0005515 | GO:0005524	protein kinase activity | protein serine/threonine kinase activity | protein binding | ATP binding	10	GO:1901528 | GO:1901529 | GO:0006468 | GO:0007165 | GO:0006468 | GO:1901528 | GO:0006468 | GO:1901527 | GO:1901529 | GO:0006468	hydrogen peroxide mediated signaling pathway involved in stomatal movement | positive regulation of anion channel activity | protein phosphorylation | signal transduction | protein phosphorylation | hydrogen peroxide mediated signaling pathway involved in stomatal movement | protein phosphorylation | abscisic acid-activated signaling pathway involved in stomatal movement | positive regulation of …		-	-	-	-
	UniGene1691	AT1G58370	2	GO:0005576 | GO:0005618	extracellular region | cell wall	2	GO:0004553 | GO:0031176	hydrolase activity, hydrolyzing O-glycosyl compounds | endo-1,4-beta-xylanase activity	-	-	-		-	-	-	-
	UniGene1692	AT5G58040	1	GO:0005634	nucleus	2	GO:0003723 | GO:0005515	RNA binding | protein binding	-	-	-		-	-	-	-
	UniGene1693	AT2G47410	2	GO:0005634 | GO:0080008	nucleus | Cul4-RING E3 ubiquitin ligase complex	1	GO:0000166	nucleotide binding	-	-	-		-	-	-	-
	UniGene1696	AT1G20960	5	GO:0005634 | GO:0005681 | GO:0005730 | GO:0005829 | GO:0016020	nucleus | spliceosomal complex | nucleolus | cytosol | membrane	5	GO:0003723 | GO:0004386 | GO:0005515 | GO:0005524 | GO:0008026	RNA binding | helicase activity | protein binding | ATP binding | ATP-dependent helicase activity	4	GO:0008380 | GO:0010228 | GO:0009793 | GO:0006397	RNA splicing | vegetative to reproductive phase transition of meristem | embryo development ending in seed dormancy | mRNA processing		K12854	pre-mRNA-splicing helicase BRR2	[EC:3.6.4.13]	Spliceosome
	UniGene1699	AT5G11040	3	GO:0005769 | GO:0005794 | GO:0005802	early endosome | Golgi apparatus | trans-Golgi network	1	GO:0003674	molecular_function	4	GO:0000919 | GO:0000910 | GO:0000919 | GO:0006810	cell plate assembly | cytokinesis | cell plate assembly | transport		-	-	-	-
	UniGene1701	AT5G15280	1	GO:0005739	mitochondrion	-	-	-	1	GO:0008150	biological_process		-	-	-	-
	UniGene1702	AT4G23160	2	GO:0005886 | GO:0016021	plasma membrane | integral component of membrane	4	GO:0004672 | GO:0004674 | GO:0005524 | GO:0016301	protein kinase activity | protein serine/threonine kinase activity | ATP binding | kinase activity	5	GO:0006468 | GO:0042742 | GO:0006468 | GO:0042742 | GO:0006468	protein phosphorylation | defense response to bacterium | protein phosphorylation | defense response to bacterium | protein phosphorylation		-	-	-	-
	UniGene1703	AT2G25660	2	GO:0009507 | GO:0048046	chloroplast | apoplast	1	GO:0003674	molecular_function	1	GO:0009793	embryo development ending in seed dormancy		-	-	-	-
	UniGene1704	AT1G09570	4	GO:0005634 | GO:0005737 | GO:0016604 | GO:0016607	nucleus | cytoplasm | nuclear body | nuclear speck	12	GO:0000155 | GO:0003729 | GO:0004672 | GO:0004673 | GO:0004871 | GO:0005515 | GO:0008020 | GO:0009881 | GO:0009883 | GO:0031516 | GO:0042802 | GO:0042803	phosphorelay sensor kinase activity | mRNA binding | protein kinase activity | protein histidine kinase activity | signal transducer activity | protein binding | G-protein coupled photoreceptor activity | photoreceptor activity | red or far-red light photoreceptor activity | far-red light photoreceptor activity | identical protein binding | protein homodimerization activity	36	GO:0018298 | GO:0017006 | GO:0009584 | GO:0010203 | GO:0009630 | GO:0018298 | GO:0006355 | GO:0017148 | GO:0010201 | GO:0006355 | GO:0010161 | GO:0018298 | GO:0010218 | GO:0006355 | GO:0017148 | GO:0010161 | GO:0006355 | GO:0006351 | GO:0006355 | GO:0017006 | GO:0009638 | GO:0006355 | GO:0010218 | GO:0009585 | GO:0010161 | GO:0006351 | GO:0009640 | GO:0046685 | GO:0006355 | GO:0018298 | GO:000958…	protein-chromophore linkage | protein-tetrapyrrole linkage | detection of visible light | response to very low fluence red light stimulus | gravitropism | protein-chromophore linkage | regulation of transcription, DNA-templated | negative regulation of translation | response to continuous far red light stimulus by the high-irradiance response system | regulation of transcription, DNA-templated | …		K12120	phytochrome A	-	Circadian rhythm plant
	UniGene1707	AT4G23160	2	GO:0005886 | GO:0016021	plasma membrane | integral component of membrane	4	GO:0004672 | GO:0004674 | GO:0005524 | GO:0016301	protein kinase activity | protein serine/threonine kinase activity | ATP binding | kinase activity	5	GO:0006468 | GO:0042742 | GO:0006468 | GO:0042742 | GO:0006468	protein phosphorylation | defense response to bacterium | protein phosphorylation | defense response to bacterium | protein phosphorylation		-	-	-	-
	UniGene1708	AT4G23160	2	GO:0005886 | GO:0016021	plasma membrane | integral component of membrane	4	GO:0004672 | GO:0004674 | GO:0005524 | GO:0016301	protein kinase activity | protein serine/threonine kinase activity | ATP binding | kinase activity	5	GO:0006468 | GO:0042742 | GO:0006468 | GO:0042742 | GO:0006468	protein phosphorylation | defense response to bacterium | protein phosphorylation | defense response to bacterium | protein phosphorylation		-	-	-	-
	UniGene1714	AT1G50240	3	GO:0005737 | GO:0005856 | GO:0009524	cytoplasm | cytoskeleton | phragmoplast	4	GO:0004674 | GO:0005515 | GO:0005524 | GO:0019894	protein serine/threonine kinase activity | protein binding | ATP binding | kinesin binding	7	GO:0000911 | GO:0006468 | GO:0000911 | GO:0007112 | GO:0009558 | GO:0000911 | GO:0007112	cytokinesis by cell plate formation | protein phosphorylation | cytokinesis by cell plate formation | male meiosis cytokinesis | embryo sac cellularization | cytokinesis by cell plate formation | male meiosis cytokinesis		-	-	-	-
	UniGene1719	AT3G14470	1	GO:0005576	extracellular region	3	GO:0005515 | GO:0005524 | GO:0043531	protein binding | ATP binding | ADP binding	1	GO:0006952	defense response		-	-	-	-
	UniGene1720	AT5G15270	1	GO:0005634	nucleus	3	GO:0003676 | GO:0003723 | GO:0003729	nucleic acid binding | RNA binding | mRNA binding	1	GO:0008150	biological_process		-	-	-	-
	UniGene1727	AT4G31850	2	GO:0009507 | GO:0043231	chloroplast | intracellular membrane-bounded organelle	2	GO:0003723 | GO:0004519	RNA binding | endonuclease activity	1	GO:0009451	RNA modification		-	-	-	-
	UniGene1728	AT5G64390	1	GO:0005634	nucleus	2	GO:0003676 | GO:0003723	nucleic acid binding | RNA binding	2	GO:0010093 | GO:0006397	specification of floral organ identity | mRNA processing		-	-	-	-
	UniGene1731	AT5G52900	2	GO:0005634 | GO:0005886	nucleus | plasma membrane	1	GO:0003674	molecular_function	1	GO:0009738	abscisic acid-activated signaling pathway		-	-	-	-
	UniGene1736	AT1G26330	1	GO:0005634	nucleus	-	-	-	1	GO:0008150	biological_process		-	-	-	-
	UniGene1739	AT1G05500	5	GO:0005783 | GO:0005886 | GO:0009506 | GO:0012505 | GO:0016021	endoplasmic reticulum | plasma membrane | plasmodesma | endomembrane system | integral component of membrane	2	GO:0008289 | GO:0046872	lipid binding | metal ion binding	1	GO:0008150	biological_process		-	-	-	-
	UniGene1740	ATMG00860	1	GO:0005739	mitochondrion	1	GO:0003674	molecular_function	1	GO:0008150	biological_process		-	-	-	-
	UniGene1745	AT1G05830	1	GO:0005634	nucleus	3	GO:0003677 | GO:0042800 | GO:0046872	DNA binding | histone methyltransferase activity (H3-K4 specific) | metal ion binding	5	GO:0006355 | GO:0051568 | GO:0006355 | GO:0051568 | GO:0006355	regulation of transcription, DNA-templated | histone H3-K4 methylation | regulation of transcription, DNA-templated | histone H3-K4 methylation | regulation of transcription, DNA-templated		-	-	-	-
	UniGene1748	ATMG01250	1	GO:0005739	mitochondrion	-	-	-	-	-	-		-	-	-	-
	UniGene1749	AT1G80680	4	GO:0005634 | GO:0005635 | GO:0031965 | GO:0044614	nucleus | nuclear envelope | nuclear membrane | nuclear pore cytoplasmic filaments	6	GO:0003723 | GO:0005487 | GO:0005515 | GO:0008139 | GO:0015288 | GO:0017056	RNA binding | nucleocytoplasmic transporter activity | protein binding | nuclear localization sequence binding | porin activity | structural constituent of nuclear pore	16	GO:0034398 | GO:0032502 | GO:0006952 | GO:0006406 | GO:0006606 | GO:0006406 | GO:0051028 | GO:0009733 | GO:0009870 | GO:0006406 | GO:0009733 | GO:0009910 | GO:0000973 | GO:0009733 | GO:0009870 | GO:0051028	telomere tethering at nuclear periphery | developmental process | defense response | mRNA export from nucleus | protein import into nucleus | mRNA export from nucleus | mRNA transport | response to auxin | defense response signaling pathway, resistance gene-dependent | mRNA export from nucleus | response to auxin | negative regulation of flower development | posttranscriptional tethering of RNA p…		K14297	nuclear pore complex protein Nup98-Nup96	-	RNA transport
	UniGene1756	AT2G34357	1	GO:0005634	nucleus	-	-	-	1	GO:0008150	biological_process		-	-	-	-
	UniGene1758	AT1G17220	3	GO:0009507 | GO:0009570 | GO:0009941	chloroplast | chloroplast stroma | chloroplast envelope	3	GO:0003743 | GO:0003924 | GO:0005525	translation initiation factor activity | GTPase activity | GTP binding	1	GO:0006413	translational initiation		-	-	-	-
	UniGene1760	AT2G42010	4	GO:0005634 | GO:0005737 | GO:0009506 | GO:0016020	nucleus | cytoplasm | plasmodesma | membrane	5	GO:0003824 | GO:0004630 | GO:0005515 | GO:0005546 | GO:0070290	catalytic activity | phospholipase D activity | protein binding | phosphatidylinositol-4,5-bisphosphate binding | N-acylphosphatidylethanolamine-specific phospholipase D activity	3	GO:0016042 | GO:0009816 | GO:0046686	lipid catabolic process | defense response to bacterium, incompatible interaction | response to cadmium ion		K01115	phospholipase D1/2	[EC:3.1.4.4]	Biosynthesis of secondary metabolites | Endocytosis | Ether lipid metabolism | Glycerophospholipid metabolism | Metabolic pathways
	UniGene1762	AT1G09770	3	GO:0005634 | GO:0005681 | GO:0009507	nucleus | spliceosomal complex | chloroplast	7	GO:0000981 | GO:0001135 | GO:0003677 | GO:0003700 | GO:0005515 | GO:0043565 | GO:0044212	RNA polymerase II transcription factor activity, sequence-specific DNA binding | transcription factor activity, RNA polymerase II transcription factor recruiting | DNA binding | transcription factor activity, sequence-specific DNA binding | protein binding | sequence-specific DNA binding | transcription regulatory region DNA binding	25	GO:0042742 | GO:0007049 | GO:0030154 | GO:0009870 | GO:0006351 | GO:0006281 | GO:0042742 | GO:0045087 | GO:0006355 | GO:0006357 | GO:0006355 | GO:0006357 | GO:0009870 | GO:0006281 | GO:0006397 | GO:0050832 | GO:0010204 | GO:0006281 | GO:0050832 | GO:0008380 | GO:0006355 | GO:0008380 | GO:0010204 | GO:0006357 | GO:0006397	defense response to bacterium | cell cycle | cell differentiation | defense response signaling pathway, resistance gene-dependent | transcription, DNA-templated | DNA repair | defense response to bacterium | innate immune response | regulation of transcription, DNA-templated | regulation of transcription from RNA polymerase II promoter | regulation of transcription, DNA-templated | regulation of …		K12860	pre-mRNA-splicing factor CDC5/CEF1	-	Spliceosome
	UniGene1763	AT1G50840	4	GO:0005634 | GO:0005739 | GO:0009507 | GO:0009536	nucleus | mitochondrion | chloroplast | plastid	3	GO:0003677 | GO:0003887 | GO:0008409	DNA binding | DNA-directed DNA polymerase activity | 5'-3' exonuclease activity	8	GO:0033259 | GO:0006264 | GO:0033259 | GO:0006264 | GO:0006260 | GO:0033259 | GO:0006260 | GO:0006264	plastid DNA replication | mitochondrial DNA replication | plastid DNA replication | mitochondrial DNA replication | DNA replication | plastid DNA replication | DNA replication | mitochondrial DNA replication		K02335	DNA polymerase I	[EC:2.7.7.7]	Base excision repair | DNA replication | Homologous recombination | Metabolic pathways | Nucleotide excision repair | Purine metabolism | Pyrimidine metabolism
	UniGene1771	AT3G15520	6	GO:0009507 | GO:0009534 | GO:0009535 | GO:0009543 | GO:0009579 | GO:0031977	chloroplast | chloroplast thylakoid | chloroplast thylakoid membrane | chloroplast thylakoid lumen | thylakoid | thylakoid lumen	1	GO:0003755	peptidyl-prolyl cis-trans isomerase activity	3	GO:0000413 | GO:0006457 | GO:0000413	protein peptidyl-prolyl isomerization | protein folding | protein peptidyl-prolyl isomerization		-	-	-	-
	UniGene1773	AT1G21280	1	GO:0005634	nucleus	1	GO:0003674	molecular_function	1	GO:0008150	biological_process		-	-	-	-
	UniGene1778	AT3G17360	3	GO:0005871 | GO:0005874 | GO:0009524	kinesin complex | microtubule | phragmoplast	5	GO:0003777 | GO:0005515 | GO:0005524 | GO:0008017 | GO:0016887	microtubule motor activity | protein binding | ATP binding | microtubule binding | ATPase activity	4	GO:0000281 | GO:0007018 | GO:0000910 | GO:0007018	mitotic cytokinesis | microtubule-based movement | cytokinesis | microtubule-based movement		-	-	-	-
	UniGene1781	AT4G23160	2	GO:0005886 | GO:0016021	plasma membrane | integral component of membrane	4	GO:0004672 | GO:0004674 | GO:0005524 | GO:0016301	protein kinase activity | protein serine/threonine kinase activity | ATP binding | kinase activity	5	GO:0006468 | GO:0042742 | GO:0006468 | GO:0042742 | GO:0006468	protein phosphorylation | defense response to bacterium | protein phosphorylation | defense response to bacterium | protein phosphorylation		-	-	-	-
	UniGene1782	AT5G48050	1	GO:0005575	cellular_component	1	GO:0003674	molecular_function	1	GO:0008150	biological_process		-	-	-	-
	UniGene1783	AT5G60900	1	GO:0005886	plasma membrane	3	GO:0004674 | GO:0016301 | GO:0030246	protein serine/threonine kinase activity | kinase activity | carbohydrate binding	1	GO:0006468	protein phosphorylation		-	-	-	-
	UniGene1785	AT5G24710	2	GO:0005737 | GO:0005886	cytoplasm | plasma membrane	1	GO:0003674	molecular_function	1	GO:0008150	biological_process		-	-	-	-
	UniGene1789	AT1G43760	1	GO:0005575	cellular_component	1	GO:0003674	molecular_function	1	GO:0008150	biological_process		-	-	-	-
	UniGene1790	AT5G53440	2	GO:0005634 | GO:0005829	nucleus | cytosol	1	GO:0003674	molecular_function	1	GO:0008150	biological_process		-	-	-	-
	UniGene1793	AT4G03000	1	GO:0005634	nucleus	1	GO:0046872	metal ion binding	1	GO:0016567	protein ubiquitination		-	-	-	-
	UniGene1796	AT4G23160	2	GO:0005886 | GO:0016021	plasma membrane | integral component of membrane	4	GO:0004672 | GO:0004674 | GO:0005524 | GO:0016301	protein kinase activity | protein serine/threonine kinase activity | ATP binding | kinase activity	5	GO:0006468 | GO:0042742 | GO:0006468 | GO:0042742 | GO:0006468	protein phosphorylation | defense response to bacterium | protein phosphorylation | defense response to bacterium | protein phosphorylation		-	-	-	-
	UniGene1797	AT4G20520	1	GO:0005737	cytoplasm	1	GO:0003964	RNA-directed DNA polymerase activity	-	-	-		-	-	-	-
	UniGene1799	AT1G19290	2	GO:0005739 | GO:0043231	mitochondrion | intracellular membrane-bounded organelle	2	GO:0003723 | GO:0004519	RNA binding | endonuclease activity	1	GO:0009451	RNA modification		-	-	-	-
	UniGene1802	AT4G23160	2	GO:0005886 | GO:0016021	plasma membrane | integral component of membrane	4	GO:0004672 | GO:0004674 | GO:0005524 | GO:0016301	protein kinase activity | protein serine/threonine kinase activity | ATP binding | kinase activity	5	GO:0006468 | GO:0042742 | GO:0006468 | GO:0042742 | GO:0006468	protein phosphorylation | defense response to bacterium | protein phosphorylation | defense response to bacterium | protein phosphorylation		K12447	UDP-sugar pyrophosphorylase	[EC:2.7.7.64]	Amino sugar and nucleotide sugar metabolism | Ascorbate and aldarate metabolism | Galactose metabolism | Metabolic pathways | Pentose and glucuronate interconversions
	UniGene1804	AT1G80010	1	GO:0005634	nucleus	2	GO:0003700 | GO:0008270	transcription factor activity, sequence-specific DNA binding | zinc ion binding	6	GO:0009585 | GO:0045893 | GO:0009585 | GO:0010018 | GO:0042753 | GO:0009639	red, far-red light phototransduction | positive regulation of transcription, DNA-templated | red, far-red light phototransduction | far-red light signaling pathway | positive regulation of circadian rhythm | response to red or far red light		-	-	-	-
	UniGene1806	AT5G13590	2	GO:0005634 | GO:0009506	nucleus | plasmodesma	1	GO:0003674	molecular_function	1	GO:0008150	biological_process		-	-	-	-
	UniGene1807	AT3G20650	1	GO:0005634	nucleus	3	GO:0003723 | GO:0003824 | GO:0004482	RNA binding | catalytic activity | mRNA (guanine-N7-)-methyltransferase activity	1	GO:0006370	7-methylguanosine mRNA capping		K00565	mRNA (guanine-N7-)-methyltransferase	[EC:2.1.1.56]	mRNA surveillance pathway
	UniGene1809	AT1G71830	4	GO:0005789 | GO:0005886 | GO:0016021 | GO:0043234	endoplasmic reticulum membrane | plasma membrane | integral component of membrane | protein complex	8	GO:0004675 | GO:0004714 | GO:0004725 | GO:0005515 | GO:0005524 | GO:0016301 | GO:0033612 | GO:0042802	transmembrane receptor protein serine/threonine kinase activity | transmembrane receptor protein tyrosine kinase activity | protein tyrosine phosphatase activity | protein binding | ATP binding | kinase activity | receptor serine/threonine kinase binding | identical protein binding	17	GO:0009556 | GO:0046777 | GO:0009556 | GO:0009742 | GO:0046777 | GO:0009793 | GO:0006468 | GO:0046777 | GO:0009556 | GO:0006468 | GO:0009742 | GO:0006468 | GO:0009742 | GO:0007030 | GO:0009742 | GO:0010227 | GO:0010152	microsporogenesis | protein autophosphorylation | microsporogenesis | brassinosteroid mediated signaling pathway | protein autophosphorylation | embryo development ending in seed dormancy | protein phosphorylation | protein autophosphorylation | microsporogenesis | protein phosphorylation | brassinosteroid mediated signaling pathway | protein phosphorylation | brassinosteroid mediated signaling p…		-	-	-	-
	UniGene1811	ATCG01110	5	GO:0005739 | GO:0009507 | GO:0009534 | GO:0009535 | GO:0009570	mitochondrion | chloroplast | chloroplast thylakoid | chloroplast thylakoid membrane | chloroplast stroma	3	GO:0003959 | GO:0048038 | GO:0051287	NADPH dehydrogenase activity | quinone binding | NAD binding	5	GO:0009772 | GO:0055114 | GO:0009772 | GO:0006810 | GO:0009772	photosynthetic electron transport in photosystem II | oxidation-reduction process | photosynthetic electron transport in photosystem II | transport | photosynthetic electron transport in photosystem II		K05579	NAD(P)H-quinone oxidoreductase subunit H	[EC:1.6.5.3]	Metabolic pathways | Oxidative phosphorylation
	UniGene1812	AT1G49040	4	GO:0005634 | GO:0005886 | GO:0030136 | GO:0080008	nucleus | plasma membrane | clathrin-coated vesicle | Cul4-RING E3 ubiquitin ligase complex	1	GO:0005515	protein binding	6	GO:0009825 | GO:0010235 | GO:0040008 | GO:0045824 | GO:0010235 | GO:0000911	multidimensional cell growth | guard mother cell cytokinesis | regulation of growth | negative regulation of innate immune response | guard mother cell cytokinesis | cytokinesis by cell plate formation		-	-	-	-
	UniGene1814	AT2G43430	3	GO:0005737 | GO:0005739 | GO:0009507	cytoplasm | mitochondrion | chloroplast	4	GO:0004416 | GO:0008270 | GO:0008800 | GO:0046872	hydroxyacylglutathione hydrolase activity | zinc ion binding | beta-lactamase activity | metal ion binding	10	GO:0019243 | GO:0043200 | GO:0017001 | GO:0034059 | GO:0009651 | GO:0034059 | GO:0019243 | GO:0009651 | GO:0017001 | GO:0019243	methylglyoxal catabolic process to D-lactate via S-lactoyl-glutathione | response to amino acid | antibiotic catabolic process | response to anoxia | response to salt stress | response to anoxia | methylglyoxal catabolic process to D-lactate via S-lactoyl-glutathione | response to salt stress | antibiotic catabolic process | methylglyoxal catabolic process to D-lactate via S-lactoyl-glutathione		K01069	hydroxyacylglutathione hydrolase	[EC:3.1.2.6]	Pyruvate metabolism
	UniGene1817	AT4G20520	1	GO:0005737	cytoplasm	1	GO:0003964	RNA-directed DNA polymerase activity	-	-	-		-	-	-	-
	UniGene1818	AT1G22040	1	GO:0005737	cytoplasm	1	GO:0003674	molecular_function	-	-	-		-	-	-	-
	UniGene1822	AT5G47010	5	GO:0000932 | GO:0005737 | GO:0005829 | GO:0005886 | GO:0009506	P-body | cytoplasm | cytosol | plasma membrane | plasmodesma	7	GO:0003677 | GO:0003724 | GO:0003729 | GO:0004386 | GO:0005515 | GO:0005524 | GO:0008270	DNA binding | RNA helicase activity | mRNA binding | helicase activity | protein binding | ATP binding | zinc ion binding	18	GO:0009867 | GO:0000184 | GO:0009744 | GO:0000184 | GO:0009863 | GO:0000184 | GO:0048571 | GO:0042742 | GO:0009867 | GO:0009611 | GO:0042742 | GO:0010182 | GO:0000184 | GO:0042742 | GO:0010182 | GO:0016246 | GO:0009863 | GO:0016246	jasmonic acid mediated signaling pathway | nuclear-transcribed mRNA catabolic process, nonsense-mediated decay | response to sucrose | nuclear-transcribed mRNA catabolic process, nonsense-mediated decay | salicylic acid mediated signaling pathway | nuclear-transcribed mRNA catabolic process, nonsense-mediated decay | long-day photoperiodism | defense response to bacterium | jasmonic acid mediated…		K14326	regulator of nonsense transcripts 1	[EC:3.6.4.-]	mRNA surveillance pathway | RNA transport
	UniGene1823	AT1G03090	3	GO:0005739 | GO:0005759 | GO:0022626	mitochondrion | mitochondrial matrix | cytosolic ribosome	4	GO:0004075 | GO:0004485 | GO:0005524 | GO:0050897	biotin carboxylase activity | methylcrotonoyl-CoA carboxylase activity | ATP binding | cobalt ion binding	1	GO:0006552	leucine catabolic process		K01968	3-methylcrotonyl-CoA carboxylase alpha subunit	[EC:6.4.1.4]	Metabolic pathways | Valine, leucine and isoleucine degradation
	UniGene1827	AT4G35300	5	GO:0005773 | GO:0005774 | GO:0005794 | GO:0016020 | GO:0016021	vacuole | vacuolar membrane | Golgi apparatus | membrane | integral component of membrane	5	GO:0005337 | GO:0005351 | GO:0005355 | GO:0015144 | GO:0022891	nucleoside transmembrane transporter activity | sugar:proton symporter activity | glucose transmembrane transporter activity | carbohydrate transmembrane transporter activity | substrate-specific transmembrane transporter activity	3	GO:0035428 | GO:0046323 | GO:0055085	hexose transmembrane transport | glucose import | transmembrane transport		-	-	-	-
	UniGene1829	AT3G53090	4	GO:0000151 | GO:0005622 | GO:0005634 | GO:0005737	ubiquitin ligase complex | intracellular | nucleus | cytoplasm	2	GO:0004842 | GO:0061630	ubiquitin-protein transferase activity | ubiquitin protein ligase activity	4	GO:0016567 | GO:0006464 | GO:0016567 | GO:0006464	protein ubiquitination | cellular protein modification process | protein ubiquitination | cellular protein modification process		K10588	ubiquitin-protein ligase E3 B	[EC:2.3.2.26]	Ubiquitin mediated proteolysis
	UniGene1830	AT1G43760	1	GO:0005575	cellular_component	1	GO:0003674	molecular_function	1	GO:0008150	biological_process		-	-	-	-
	UniGene1832	AT5G53440	2	GO:0005634 | GO:0005829	nucleus | cytosol	1	GO:0003674	molecular_function	1	GO:0008150	biological_process		-	-	-	-
	UniGene1834	AT4G23160	2	GO:0005886 | GO:0016021	plasma membrane | integral component of membrane	4	GO:0004672 | GO:0004674 | GO:0005524 | GO:0016301	protein kinase activity | protein serine/threonine kinase activity | ATP binding | kinase activity	5	GO:0006468 | GO:0042742 | GO:0006468 | GO:0042742 | GO:0006468	protein phosphorylation | defense response to bacterium | protein phosphorylation | defense response to bacterium | protein phosphorylation		-	-	-	-
	UniGene1837	AT3G24550	2	GO:0005886 | GO:0016021	plasma membrane | integral component of membrane	4	GO:0004672 | GO:0004674 | GO:0004675 | GO:0005524	protein kinase activity | protein serine/threonine kinase activity | transmembrane receptor protein serine/threonine kinase activity | ATP binding	11	GO:0006468 | GO:0046777 | GO:0006468 | GO:0007166 | GO:0046777 | GO:0006468 | GO:0009611 | GO:0009620 | GO:0006468 | GO:0046777 | GO:0006468	protein phosphorylation | protein autophosphorylation | protein phosphorylation | cell surface receptor signaling pathway | protein autophosphorylation | protein phosphorylation | response to wounding | response to fungus | protein phosphorylation | protein autophosphorylation | protein phosphorylation		K13459	disease resistance protein RPS2	-	Plantpathogen interaction
	UniGene1839	AT1G21280	1	GO:0005634	nucleus	1	GO:0003674	molecular_function	1	GO:0008150	biological_process		-	-	-	-
	UniGene1842	AT4G35300	5	GO:0005773 | GO:0005774 | GO:0005794 | GO:0016020 | GO:0016021	vacuole | vacuolar membrane | Golgi apparatus | membrane | integral component of membrane	5	GO:0005337 | GO:0005351 | GO:0005355 | GO:0015144 | GO:0022891	nucleoside transmembrane transporter activity | sugar:proton symporter activity | glucose transmembrane transporter activity | carbohydrate transmembrane transporter activity | substrate-specific transmembrane transporter activity	3	GO:0035428 | GO:0046323 | GO:0055085	hexose transmembrane transport | glucose import | transmembrane transport		-	-	-	-
	UniGene1843	AT3G08960	3	GO:0005634 | GO:0005643 | GO:0005737	nucleus | nuclear pore | cytoplasm	1	GO:0008565	protein transporter activity	1	GO:0015031	protein transport		-	-	-	-
	UniGene1844	AT2G43430	3	GO:0005737 | GO:0005739 | GO:0009507	cytoplasm | mitochondrion | chloroplast	4	GO:0004416 | GO:0008270 | GO:0008800 | GO:0046872	hydroxyacylglutathione hydrolase activity | zinc ion binding | beta-lactamase activity | metal ion binding	10	GO:0019243 | GO:0043200 | GO:0017001 | GO:0034059 | GO:0009651 | GO:0034059 | GO:0019243 | GO:0009651 | GO:0017001 | GO:0019243	methylglyoxal catabolic process to D-lactate via S-lactoyl-glutathione | response to amino acid | antibiotic catabolic process | response to anoxia | response to salt stress | response to anoxia | methylglyoxal catabolic process to D-lactate via S-lactoyl-glutathione | response to salt stress | antibiotic catabolic process | methylglyoxal catabolic process to D-lactate via S-lactoyl-glutathione		K01069	hydroxyacylglutathione hydrolase	[EC:3.1.2.6]	Pyruvate metabolism
	UniGene1846	AT1G21280	1	GO:0005634	nucleus	1	GO:0003674	molecular_function	1	GO:0008150	biological_process		-	-	-	-
	UniGene1847	AT3G51550	6	GO:0005576 | GO:0005886 | GO:0009506 | GO:0016020 | GO:0016021 | GO:0043680	extracellular region | plasma membrane | plasmodesma | membrane | integral component of membrane | filiform apparatus	5	GO:0004672 | GO:0004674 | GO:0005515 | GO:0005524 | GO:0016301	protein kinase activity | protein serine/threonine kinase activity | protein binding | ATP binding | kinase activity	24	GO:0009742 | GO:0009873 | GO:0009741 | GO:0009738 | GO:0009791 | GO:0030308 | GO:0046777 | GO:0048364 | GO:0009742 | GO:0010483 | GO:0009723 | GO:0006468 | GO:0009788 | GO:0046777 | GO:0009873 | GO:0046777 | GO:0007338 | GO:0050832 | GO:0010483 | GO:0006468 | GO:0050832 | GO:0009738 | GO:0009788 | GO:0006468	brassinosteroid mediated signaling pathway | ethylene-activated signaling pathway | response to brassinosteroid | abscisic acid-activated signaling pathway | post-embryonic development | negative regulation of cell growth | protein autophosphorylation | root development | brassinosteroid mediated signaling pathway | pollen tube reception | response to ethylene | protein phosphorylation | negative…		-	-	-	-
	UniGene1848	AT3G08960	3	GO:0005634 | GO:0005643 | GO:0005737	nucleus | nuclear pore | cytoplasm	1	GO:0008565	protein transporter activity	1	GO:0015031	protein transport		-	-	-	-
	UniGene1850	AT1G77290	2	GO:0005737 | GO:0005886	cytoplasm | plasma membrane	-	-	-	1	GO:0009636	response to toxic substance		-	-	-	-
	UniGene1852	AT3G61780	1	GO:0005634	nucleus	1	GO:0003674	molecular_function	1	GO:0009793	embryo development ending in seed dormancy		-	-	-	-
	UniGene1853	AT1G70070	4	GO:0005730 | GO:0009507 | GO:0009570 | GO:0010494	nucleolus | chloroplast | chloroplast stroma | cytoplasmic stress granule	5	GO:0003723 | GO:0003724 | GO:0004004 | GO:0005524 | GO:0008026	RNA binding | RNA helicase activity | ATP-dependent RNA helicase activity | ATP binding | ATP-dependent helicase activity	15	GO:0010497 | GO:0006397 | GO:0031047 | GO:0009793 | GO:0010501 | GO:0006397 | GO:0010497 | GO:0031047 | GO:0000373 | GO:0010501 | GO:0016441 | GO:0010497 | GO:0000373 | GO:0010497 | GO:0016441	plasmodesmata-mediated intercellular transport | mRNA processing | gene silencing by RNA | embryo development ending in seed dormancy | RNA secondary structure unwinding | mRNA processing | plasmodesmata-mediated intercellular transport | gene silencing by RNA | Group II intron splicing | RNA secondary structure unwinding | posttranscriptional gene silencing | plasmodesmata-mediated intercellular…		-	-	-	-
	UniGene1856	AT1G43760	1	GO:0005575	cellular_component	1	GO:0003674	molecular_function	1	GO:0008150	biological_process		-	-	-	-
	UniGene1857	AT4G23160	2	GO:0005886 | GO:0016021	plasma membrane | integral component of membrane	4	GO:0004672 | GO:0004674 | GO:0005524 | GO:0016301	protein kinase activity | protein serine/threonine kinase activity | ATP binding | kinase activity	5	GO:0006468 | GO:0042742 | GO:0006468 | GO:0042742 | GO:0006468	protein phosphorylation | defense response to bacterium | protein phosphorylation | defense response to bacterium | protein phosphorylation		-	-	-	-
	UniGene1858	AT5G50580	2	GO:0005634 | GO:0005737	nucleus | cytoplasm	2	GO:0005515 | GO:0019948	protein binding | SUMO activating enzyme activity	1	GO:0016925	protein sumoylation		K10684	ubiquitin-like 1-activating enzyme E1 A	[EC:6.2.1.45]	Ubiquitin mediated proteolysis
	UniGene1859	AT2G38010	4	GO:0005576 | GO:0005783 | GO:0005794 | GO:0009506	extracellular region | endoplasmic reticulum | Golgi apparatus | plasmodesma	1	GO:0017040	ceramidase activity	1	GO:0006665	sphingolipid metabolic process		K12349	neutral ceramidase	[EC:3.5.1.23]	Metabolic pathways | Sphingolipid metabolism
	UniGene1860	AT3G14470	1	GO:0005576	extracellular region	3	GO:0005515 | GO:0005524 | GO:0043531	protein binding | ATP binding | ADP binding	1	GO:0006952	defense response		-	-	-	-
	UniGene1861	AT5G23280	1	GO:0005634	nucleus	2	GO:0003677 | GO:0003700	DNA binding | transcription factor activity, sequence-specific DNA binding	2	GO:0006351 | GO:0006355	transcription, DNA-templated | regulation of transcription, DNA-templated		-	-	-	-
	UniGene1862	ATMG00860	1	GO:0005739	mitochondrion	1	GO:0003674	molecular_function	1	GO:0008150	biological_process		-	-	-	-
	UniGene1863	AT1G21280	1	GO:0005634	nucleus	1	GO:0003674	molecular_function	1	GO:0008150	biological_process		-	-	-	-
	UniGene1864	NA	-	-		-	-	-	-	-	-		-	-	-	-
	UniGene1865	AT3G04490	1	GO:0005575	cellular_component	-	-	-	1	GO:0008150	biological_process		-	-	-	-
	UniGene1866	AT3G13690	1	GO:0005886	plasma membrane	4	GO:0004674 | GO:0005524 | GO:0016301 | GO:0016787	protein serine/threonine kinase activity | ATP binding | kinase activity | hydrolase activity	1	GO:0046777	protein autophosphorylation		-	-	-	-
	UniGene1869	AT3G13690	1	GO:0005886	plasma membrane	4	GO:0004674 | GO:0005524 | GO:0016301 | GO:0016787	protein serine/threonine kinase activity | ATP binding | kinase activity | hydrolase activity	1	GO:0046777	protein autophosphorylation		-	-	-	-
	UniGene1870	AT4G02510	9	GO:0005622 | GO:0005623 | GO:0005829 | GO:0009507 | GO:0009536 | GO:0009707 | GO:0009941 | GO:0016020 | GO:0016021	intracellular | cell | cytosol | chloroplast | plastid | chloroplast outer membrane | chloroplast envelope | membrane | integral component of membrane	6	GO:0003924 | GO:0004888 | GO:0004930 | GO:0005515 | GO:0005525 | GO:0046872	GTPase activity | transmembrane signaling receptor activity | G-protein coupled receptor activity | protein binding | GTP binding | metal ion binding	2	GO:0045037 | GO:0045036	protein import into chloroplast stroma | protein targeting to chloroplast		-	-	-	-
	UniGene1871	AT5G53440	2	GO:0005634 | GO:0005829	nucleus | cytosol	1	GO:0003674	molecular_function	1	GO:0008150	biological_process		-	-	-	-
	UniGene1873	AT2G39800	4	GO:0005737 | GO:0005739 | GO:0009507 | GO:0016020	cytoplasm | mitochondrion | chloroplast | membrane	4	GO:0004349 | GO:0004350 | GO:0005524 | GO:0017084	glutamate 5-kinase activity | glutamate-5-semialdehyde dehydrogenase activity | ATP binding | delta1-pyrroline-5-carboxylate synthetase activity	32	GO:0009651 | GO:0006561 | GO:0009414 | GO:0006561 | GO:0055114 | GO:0006561 | GO:0042538 | GO:0009414 | GO:0055129 | GO:0055114 | GO:0009555 | GO:0009737 | GO:0006561 | GO:0055114 | GO:0016310 | GO:0006561 | GO:0055129 | GO:0016310 | GO:0009414 | GO:0006561 | GO:0006979 | GO:0016310 | GO:0006561 | GO:0016310 | GO:0009414 | GO:0009269 | GO:0009414 | GO:0042538 | GO:0048364 | GO:0009651 | GO:000656…	response to salt stress | proline biosynthetic process | response to water deprivation | proline biosynthetic process | oxidation-reduction process | proline biosynthetic process | hyperosmotic salinity response | response to water deprivation | L-proline biosynthetic process | oxidation-reduction process | pollen development | response to abscisic acid | proline biosynthetic process | oxidation-…		K12657	delta-1-pyrroline-5-carboxylate synthetase	[EC:2.7.2.11 1.2.1.41]	Arginine and proline metabolism | Biosynthesis of amino acids | Biosynthesis of secondary metabolites | Metabolic pathways
	UniGene1874	AT2G21280	4	GO:0009507 | GO:0009536 | GO:0009706 | GO:0009941	chloroplast | plastid | chloroplast inner membrane | chloroplast envelope	3	GO:0016491 | GO:0042803 | GO:0050662	oxidoreductase activity | protein homodimerization activity | coenzyme binding	2	GO:0055114 | GO:0010020	oxidation-reduction process | chloroplast fission		-	-	-	-
	UniGene1875	ATMG00860	1	GO:0005739	mitochondrion	1	GO:0003674	molecular_function	1	GO:0008150	biological_process		-	-	-	-
	UniGene1876	AT5G49150	1	GO:0005887	integral component of plasma membrane	1	GO:0003674	molecular_function	1	GO:0048235	pollen sperm cell differentiation		-	-	-	-
	UniGene1878	AT4G29750	1	GO:0009507	chloroplast	-	-	-	-	-	-		-	-	-	-
	UniGene1880	ATCG00040	1	GO:0009507	chloroplast	2	GO:0003723 | GO:0003964	RNA binding | RNA-directed DNA polymerase activity	4	GO:0008380 | GO:0008033 | GO:0006397 | GO:0008380	RNA splicing | tRNA processing | mRNA processing | RNA splicing		-	-	-	-
	UniGene1881	AT5G63120	1	GO:0005634	nucleus	5	GO:0003676 | GO:0003729 | GO:0004386 | GO:0005524 | GO:0008026	nucleic acid binding | mRNA binding | helicase activity | ATP binding | ATP-dependent helicase activity	2	GO:0006364 | GO:0000184	rRNA processing | nuclear-transcribed mRNA catabolic process, nonsense-mediated decay		K12823	ATP-dependent RNA helicase DDX5/DBP2	[EC:3.6.4.13]	Spliceosome
	UniGene1883	AT5G47010	5	GO:0000932 | GO:0005737 | GO:0005829 | GO:0005886 | GO:0009506	P-body | cytoplasm | cytosol | plasma membrane | plasmodesma	7	GO:0003677 | GO:0003724 | GO:0003729 | GO:0004386 | GO:0005515 | GO:0005524 | GO:0008270	DNA binding | RNA helicase activity | mRNA binding | helicase activity | protein binding | ATP binding | zinc ion binding	18	GO:0009867 | GO:0000184 | GO:0009744 | GO:0000184 | GO:0009863 | GO:0000184 | GO:0048571 | GO:0042742 | GO:0009867 | GO:0009611 | GO:0042742 | GO:0010182 | GO:0000184 | GO:0042742 | GO:0010182 | GO:0016246 | GO:0009863 | GO:0016246	jasmonic acid mediated signaling pathway | nuclear-transcribed mRNA catabolic process, nonsense-mediated decay | response to sucrose | nuclear-transcribed mRNA catabolic process, nonsense-mediated decay | salicylic acid mediated signaling pathway | nuclear-transcribed mRNA catabolic process, nonsense-mediated decay | long-day photoperiodism | defense response to bacterium | jasmonic acid mediated…		K14326	regulator of nonsense transcripts 1	[EC:3.6.4.-]	mRNA surveillance pathway | RNA transport
	UniGene1884	AT1G49040	4	GO:0005634 | GO:0005886 | GO:0030136 | GO:0080008	nucleus | plasma membrane | clathrin-coated vesicle | Cul4-RING E3 ubiquitin ligase complex	1	GO:0005515	protein binding	6	GO:0009825 | GO:0010235 | GO:0040008 | GO:0045824 | GO:0010235 | GO:0000911	multidimensional cell growth | guard mother cell cytokinesis | regulation of growth | negative regulation of innate immune response | guard mother cell cytokinesis | cytokinesis by cell plate formation		-	-	-	-
	UniGene1886	AT3G14470	1	GO:0005576	extracellular region	3	GO:0005515 | GO:0005524 | GO:0043531	protein binding | ATP binding | ADP binding	1	GO:0006952	defense response		-	-	-	-
	UniGene1887	AT1G27752	1	GO:0005634	nucleus	1	GO:0003674	molecular_function	1	GO:0008150	biological_process		-	-	-	-
	UniGene1888	AT1G80010	1	GO:0005634	nucleus	2	GO:0003700 | GO:0008270	transcription factor activity, sequence-specific DNA binding | zinc ion binding	6	GO:0009585 | GO:0045893 | GO:0009585 | GO:0010018 | GO:0042753 | GO:0009639	red, far-red light phototransduction | positive regulation of transcription, DNA-templated | red, far-red light phototransduction | far-red light signaling pathway | positive regulation of circadian rhythm | response to red or far red light		-	-	-	-
	UniGene1889	AT3G10690	5	GO:0005694 | GO:0005739 | GO:0009295 | GO:0009507 | GO:0016592	chromosome | mitochondrion | nucleoid | chloroplast | mediator complex	6	GO:0003677 | GO:0003824 | GO:0003916 | GO:0003918 | GO:0005524 | GO:0034335	DNA binding | catalytic activity | DNA topoisomerase activity | DNA topoisomerase type II (ATP-hydrolyzing) activity | ATP binding | DNA supercoiling activity	5	GO:0006265 | GO:0006355 | GO:0006265 | GO:0006355 | GO:0006351	DNA topological change | regulation of transcription, DNA-templated | DNA topological change | regulation of transcription, DNA-templated | transcription, DNA-templated		-	-	-	-
	UniGene1892	AT5G63120	1	GO:0005634	nucleus	5	GO:0003676 | GO:0003729 | GO:0004386 | GO:0005524 | GO:0008026	nucleic acid binding | mRNA binding | helicase activity | ATP binding | ATP-dependent helicase activity	2	GO:0006364 | GO:0000184	rRNA processing | nuclear-transcribed mRNA catabolic process, nonsense-mediated decay		K12823	ATP-dependent RNA helicase DDX5/DBP2	[EC:3.6.4.13]	Spliceosome
	UniGene1893	AT5G46860	9	GO:0000325 | GO:0005770 | GO:0005773 | GO:0005794 | GO:0009705 | GO:0016021 | GO:0030140 | GO:0031201 | GO:0031902	plant-type vacuole | late endosome | vacuole | Golgi apparatus | plant-type vacuole membrane | integral component of membrane | trans-Golgi network transport vesicle | SNARE complex | late endosome membrane	3	GO:0000149 | GO:0005484 | GO:0005515	SNARE binding | SNAP receptor activity | protein binding	11	GO:0009660 | GO:0061025 | GO:0006906 | GO:0048278 | GO:0007033 | GO:0048278 | GO:0009959 | GO:0006886 | GO:0006906 | GO:0006886 | GO:0010118	amyloplast organization | membrane fusion | vesicle fusion | vesicle docking | vacuole organization | vesicle docking | negative gravitropism | intracellular protein transport | vesicle fusion | intracellular protein transport | stomatal movement		-	-	-	-
	UniGene1894	AT4G12780	6	GO:0005634 | GO:0005783 | GO:0005794 | GO:0005829 | GO:0005886 | GO:0031410	nucleus | endoplasmic reticulum | Golgi apparatus | cytosol | plasma membrane | cytoplasmic vesicle	1	GO:0005515	protein binding	1	GO:0008150	biological_process		-	-	-	-
	UniGene1895	AT4G29090	1	GO:0005739	mitochondrion	3	GO:0003676 | GO:0003723 | GO:0003964	nucleic acid binding | RNA binding | RNA-directed DNA polymerase activity	1	GO:0006278	RNA-dependent DNA biosynthetic process		-	-	-	-
	UniGene1896	AT1G24560	1	GO:0005737	cytoplasm	1	GO:0003674	molecular_function	1	GO:0008150	biological_process		-	-	-	-
	UniGene1898	AT1G55540	4	GO:0005634 | GO:0005739 | GO:0044613 | GO:0044615	nucleus | mitochondrion | nuclear pore central transport channel | nuclear pore nuclear basket	4	GO:0003674 | GO:0005487 | GO:0008139 | GO:0017056	molecular_function | nucleocytoplasmic transporter activity | nuclear localization sequence binding | structural constituent of nuclear pore	6	GO:0006405 | GO:0009790 | GO:0006405 | GO:0009793 | GO:0006606 | GO:0010070	RNA export from nucleus | embryo development | RNA export from nucleus | embryo development ending in seed dormancy | protein import into nucleus | zygote asymmetric cell division		-	-	-	-
	UniGene1899	AT5G51660	2	GO:0005634 | GO:0005829	nucleus | cytosol	3	GO:0003676 | GO:0003729 | GO:0005515	nucleic acid binding | mRNA binding | protein binding	6	GO:0006378 | GO:0006379 | GO:0006378 | GO:0006379 | GO:0006378 | GO:0006379	mRNA polyadenylation | mRNA cleavage | mRNA polyadenylation | mRNA cleavage | mRNA polyadenylation | mRNA cleavage		K14401	cleavage and polyadenylation specificity factor subunit 1	-	mRNA surveillance pathway
	UniGene1900	AT4G30100	2	GO:0005634 | GO:0009506	nucleus | plasmodesma	1	GO:0016787	hydrolase activity	1	GO:0008150	biological_process		-	-	-	-
	UniGene1903	AT1G32120	2	GO:0005634 | GO:0016020	nucleus | membrane	1	GO:0003674	molecular_function	1	GO:0008150	biological_process		-	-	-	-
	UniGene1904	AT1G43760	1	GO:0005575	cellular_component	1	GO:0003674	molecular_function	1	GO:0008150	biological_process		-	-	-	-
	UniGene1908	AT3G51550	6	GO:0005576 | GO:0005886 | GO:0009506 | GO:0016020 | GO:0016021 | GO:0043680	extracellular region | plasma membrane | plasmodesma | membrane | integral component of membrane | filiform apparatus	5	GO:0004672 | GO:0004674 | GO:0005515 | GO:0005524 | GO:0016301	protein kinase activity | protein serine/threonine kinase activity | protein binding | ATP binding | kinase activity	24	GO:0009742 | GO:0009873 | GO:0009741 | GO:0009738 | GO:0009791 | GO:0030308 | GO:0046777 | GO:0048364 | GO:0009742 | GO:0010483 | GO:0009723 | GO:0006468 | GO:0009788 | GO:0046777 | GO:0009873 | GO:0046777 | GO:0007338 | GO:0050832 | GO:0010483 | GO:0006468 | GO:0050832 | GO:0009738 | GO:0009788 | GO:0006468	brassinosteroid mediated signaling pathway | ethylene-activated signaling pathway | response to brassinosteroid | abscisic acid-activated signaling pathway | post-embryonic development | negative regulation of cell growth | protein autophosphorylation | root development | brassinosteroid mediated signaling pathway | pollen tube reception | response to ethylene | protein phosphorylation | negative…		-	-	-	-
	UniGene1909	AT2G32800	1	GO:0005886	plasma membrane	3	GO:0004672 | GO:0004674 | GO:0005524	protein kinase activity | protein serine/threonine kinase activity | ATP binding	7	GO:0006468 | GO:0009617 | GO:0006468 | GO:0071395 | GO:0009611 | GO:0071446 | GO:0006468	protein phosphorylation | response to bacterium | protein phosphorylation | cellular response to jasmonic acid stimulus | response to wounding | cellular response to salicylic acid stimulus | protein phosphorylation		-	-	-	-
	UniGene1913	AT3G51550	6	GO:0005576 | GO:0005886 | GO:0009506 | GO:0016020 | GO:0016021 | GO:0043680	extracellular region | plasma membrane | plasmodesma | membrane | integral component of membrane | filiform apparatus	5	GO:0004672 | GO:0004674 | GO:0005515 | GO:0005524 | GO:0016301	protein kinase activity | protein serine/threonine kinase activity | protein binding | ATP binding | kinase activity	24	GO:0009742 | GO:0009873 | GO:0009741 | GO:0009738 | GO:0009791 | GO:0030308 | GO:0046777 | GO:0048364 | GO:0009742 | GO:0010483 | GO:0009723 | GO:0006468 | GO:0009788 | GO:0046777 | GO:0009873 | GO:0046777 | GO:0007338 | GO:0050832 | GO:0010483 | GO:0006468 | GO:0050832 | GO:0009738 | GO:0009788 | GO:0006468	brassinosteroid mediated signaling pathway | ethylene-activated signaling pathway | response to brassinosteroid | abscisic acid-activated signaling pathway | post-embryonic development | negative regulation of cell growth | protein autophosphorylation | root development | brassinosteroid mediated signaling pathway | pollen tube reception | response to ethylene | protein phosphorylation | negative…		-	-	-	-
	UniGene1914	AT4G34830	1	GO:0009507	chloroplast	2	GO:0003723 | GO:0004519	RNA binding | endonuclease activity	2	GO:0048255 | GO:0009451	mRNA stabilization | RNA modification		-	-	-	-
	UniGene1915	AT3G46920	1	GO:0005634	nucleus	2	GO:0004672 | GO:0004712	protein kinase activity | protein serine/threonine/tyrosine kinase activity	1	GO:0006468	protein phosphorylation		-	-	-	-
	UniGene1918	AT1G71830	4	GO:0005789 | GO:0005886 | GO:0016021 | GO:0043234	endoplasmic reticulum membrane | plasma membrane | integral component of membrane | protein complex	8	GO:0004675 | GO:0004714 | GO:0004725 | GO:0005515 | GO:0005524 | GO:0016301 | GO:0033612 | GO:0042802	transmembrane receptor protein serine/threonine kinase activity | transmembrane receptor protein tyrosine kinase activity | protein tyrosine phosphatase activity | protein binding | ATP binding | kinase activity | receptor serine/threonine kinase binding | identical protein binding	17	GO:0009556 | GO:0046777 | GO:0009556 | GO:0009742 | GO:0046777 | GO:0009793 | GO:0006468 | GO:0046777 | GO:0009556 | GO:0006468 | GO:0009742 | GO:0006468 | GO:0009742 | GO:0007030 | GO:0009742 | GO:0010227 | GO:0010152	microsporogenesis | protein autophosphorylation | microsporogenesis | brassinosteroid mediated signaling pathway | protein autophosphorylation | embryo development ending in seed dormancy | protein phosphorylation | protein autophosphorylation | microsporogenesis | protein phosphorylation | brassinosteroid mediated signaling pathway | protein phosphorylation | brassinosteroid mediated signaling p…		-	-	-	-
	UniGene1920	AT1G34070	1	GO:0005575	cellular_component	1	GO:0003674	molecular_function	1	GO:0008150	biological_process		-	-	-	-
	UniGene1921	AT3G13690	1	GO:0005886	plasma membrane	4	GO:0004674 | GO:0005524 | GO:0016301 | GO:0016787	protein serine/threonine kinase activity | ATP binding | kinase activity | hydrolase activity	1	GO:0046777	protein autophosphorylation		-	-	-	-
	UniGene1924	AT4G17090	2	GO:0009507 | GO:0009570	chloroplast | chloroplast stroma	2	GO:0016161 | GO:0102229	beta-amylase activity | amylopectin maltohydrolase activity	5	GO:0005983 | GO:0000024 | GO:0005983 | GO:0000024 | GO:0009409	starch catabolic process | maltose biosynthetic process | starch catabolic process | maltose biosynthetic process | response to cold		K01177	beta-amylase	[EC:3.2.1.2]	Starch and sucrose metabolism
	UniGene1925	AT1G77680	3	GO:0000178 | GO:0000932 | GO:0005737	exosome (RNase complex) | P-body | cytoplasm	4	GO:0000175 | GO:0003723 | GO:0004540 | GO:0046872	3'-5'-exoribonuclease activity | RNA binding | ribonuclease activity | metal ion binding	5	GO:0034427 | GO:0006364 | GO:0034427 | GO:0006364 | GO:0006401	nuclear-transcribed mRNA catabolic process, exonucleolytic, 3'-5' | rRNA processing | nuclear-transcribed mRNA catabolic process, exonucleolytic, 3'-5' | rRNA processing | RNA catabolic process		-	-	-	-
	UniGene1926	AT3G54460	2	GO:0005634 | GO:0009506	nucleus | plasmodesma	3	GO:0004386 | GO:0005524 | GO:0008270	helicase activity | ATP binding | zinc ion binding	-	-	-		-	-	-	-
	UniGene1928	AT4G12560	2	GO:0005634 | GO:0005737	nucleus | cytoplasm	2	GO:0004842 | GO:0005515	ubiquitin-protein transferase activity | protein binding	11	GO:0016567 | GO:0031146 | GO:0009626 | GO:0042177 | GO:0016567 | GO:0031348 | GO:0016567 | GO:0031146 | GO:0042177 | GO:0009626 | GO:0031146	protein ubiquitination | SCF-dependent proteasomal ubiquitin-dependent protein catabolic process | plant-type hypersensitive response | negative regulation of protein catabolic process | protein ubiquitination | negative regulation of defense response | protein ubiquitination | SCF-dependent proteasomal ubiquitin-dependent protein catabolic process | negative regulation of protein catabolic proce…		-	-	-	-
	UniGene1929	AT3G13690	1	GO:0005886	plasma membrane	4	GO:0004674 | GO:0005524 | GO:0016301 | GO:0016787	protein serine/threonine kinase activity | ATP binding | kinase activity | hydrolase activity	1	GO:0046777	protein autophosphorylation		-	-	-	-
	UniGene1930	AT1G20720	2	GO:0005634 | GO:0005739	nucleus | mitochondrion	-	-	-	-	-	-		K15362	fanconi anemia group J protein	[EC:3.6.4.12]	Homologous recombination
	UniGene1931	AT2G37310	1	GO:0005739	mitochondrion	-	-	-	1	GO:0008150	biological_process		-	-	-	-
	UniGene1932	AT3G14270	4	GO:0005737 | GO:0005739 | GO:0005768 | GO:0010008	cytoplasm | mitochondrion | endosome | endosome membrane	6	GO:0000285 | GO:0005524 | GO:0008270 | GO:0016308 | GO:0035091 | GO:0046872	1-phosphatidylinositol-3-phosphate 5-kinase activity | ATP binding | zinc ion binding | 1-phosphatidylinositol-4-phosphate 5-kinase activity | phosphatidylinositol binding | metal ion binding	6	GO:0007033 | GO:0010256 | GO:0042147 | GO:0090332 | GO:0009555 | GO:0007165	vacuole organization | endomembrane system organization | retrograde transport, endosome to Golgi | stomatal closure | pollen development | signal transduction		K00921	1-phosphatidylinositol-3-phosphate 5-kinase	[EC:2.7.1.150]	Inositol phosphate metabolism | Phagosome | Phosphatidylinositol signaling system
	UniGene1933	AT4G24940	2	GO:0005634 | GO:0005737	nucleus | cytoplasm	2	GO:0005515 | GO:0019948	protein binding | SUMO activating enzyme activity	1	GO:0016925	protein sumoylation		K10684	ubiquitin-like 1-activating enzyme E1 A	[EC:6.2.1.45]	Ubiquitin mediated proteolysis
	UniGene1934	AT2G25010	1	GO:0005634	nucleus	1	GO:0008483	transaminase activity	4	GO:0010082 | GO:0010073 | GO:0016458 | GO:0010073	regulation of root meristem growth | meristem maintenance | gene silencing | meristem maintenance		-	-	-	-
	UniGene1935	NA	-	-		-	-	-	-	-	-		-	-	-	-
	UniGene1937	AT2G23360	1	GO:0005737	cytoplasm	1	GO:0003674	molecular_function	1	GO:0008150	biological_process		-	-	-	-
	UniGene1938	AT3G17740	1	GO:0005634	nucleus	1	GO:0003674	molecular_function	1	GO:0006396	RNA processing		-	-	-	-
	UniGene1939	AT4G14850	1	GO:0005739	mitochondrion	4	GO:0000166 | GO:0004519 | GO:0008270 | GO:0034046	nucleotide binding | endonuclease activity | zinc ion binding | poly(G) binding	8	GO:0016125 | GO:0009451 | GO:0019287 | GO:0048364 | GO:0050790 | GO:0019288 | GO:0009451 | GO:0019287	sterol metabolic process | RNA modification | isopentenyl diphosphate biosynthetic process, mevalonate pathway | root development | regulation of catalytic activity | isopentenyl diphosphate biosynthetic process, methylerythritol 4-phosphate pathway | RNA modification | isopentenyl diphosphate biosynthetic process, mevalonate pathway		-	-	-	-
	UniGene1941	AT4G14850	1	GO:0005739	mitochondrion	4	GO:0000166 | GO:0004519 | GO:0008270 | GO:0034046	nucleotide binding | endonuclease activity | zinc ion binding | poly(G) binding	8	GO:0016125 | GO:0009451 | GO:0019287 | GO:0048364 | GO:0050790 | GO:0019288 | GO:0009451 | GO:0019287	sterol metabolic process | RNA modification | isopentenyl diphosphate biosynthetic process, mevalonate pathway | root development | regulation of catalytic activity | isopentenyl diphosphate biosynthetic process, methylerythritol 4-phosphate pathway | RNA modification | isopentenyl diphosphate biosynthetic process, mevalonate pathway		-	-	-	-
	UniGene1942	AT2G16880	1	GO:0005739	mitochondrion	1	GO:0003674	molecular_function	1	GO:0008150	biological_process		-	-	-	-
	UniGene1944	AT3G46530	3	GO:0005634 | GO:0005737 | GO:0005886	nucleus | cytoplasm | plasma membrane	2	GO:0005524 | GO:0043531	ATP binding | ADP binding	5	GO:0007165 | GO:0009814 | GO:0006952 | GO:0009626 | GO:0009814	signal transduction | defense response, incompatible interaction | defense response | plant-type hypersensitive response | defense response, incompatible interaction		K13457	disease resistance protein RPM1	-	Plantpathogen interaction
	UniGene1945	AT4G12780	6	GO:0005634 | GO:0005783 | GO:0005794 | GO:0005829 | GO:0005886 | GO:0031410	nucleus | endoplasmic reticulum | Golgi apparatus | cytosol | plasma membrane | cytoplasmic vesicle	1	GO:0005515	protein binding	1	GO:0008150	biological_process		-	-	-	-
	UniGene1946	AT2G39910	1	GO:0005634	nucleus	-	-	-	1	GO:0008150	biological_process		-	-	-	-
	UniGene1948	AT1G64260	1	GO:0005575	cellular_component	1	GO:0008270	zinc ion binding	1	GO:0008150	biological_process		-	-	-	-
	UniGene1950	AT2G46240	2	GO:0005634 | GO:0009506	nucleus | plasmodesma	3	GO:0005515 | GO:0005516 | GO:0051087	protein binding | calmodulin binding | chaperone binding	17	GO:0042542 | GO:0050832 | GO:0010228 | GO:0009817 | GO:0009408 | GO:0050832 | GO:0009408 | GO:0012502 | GO:0006914 | GO:0009408 | GO:0009817 | GO:0010508 | GO:0009644 | GO:0009408 | GO:0010508 | GO:0006457 | GO:0006914	response to hydrogen peroxide | defense response to fungus | vegetative to reproductive phase transition of meristem | defense response to fungus, incompatible interaction | response to heat | defense response to fungus | response to heat | induction of programmed cell death | autophagy | response to heat | defense response to fungus, incompatible interaction | positive regulation of autophagy | …		-	-	-	-
	UniGene1951	AT4G27220	1	GO:0005634	nucleus	2	GO:0005524 | GO:0043531	ATP binding | ADP binding	1	GO:0006952	defense response		-	-	-	-
	UniGene1952	AT4G23160	2	GO:0005886 | GO:0016021	plasma membrane | integral component of membrane	4	GO:0004672 | GO:0004674 | GO:0005524 | GO:0016301	protein kinase activity | protein serine/threonine kinase activity | ATP binding | kinase activity	5	GO:0006468 | GO:0042742 | GO:0006468 | GO:0042742 | GO:0006468	protein phosphorylation | defense response to bacterium | protein phosphorylation | defense response to bacterium | protein phosphorylation		-	-	-	-
	UniGene1953	AT3G04490	1	GO:0005575	cellular_component	-	-	-	1	GO:0008150	biological_process		-	-	-	-
	UniGene1954	AT1G15240	1	GO:0005634	nucleus	1	GO:0035091	phosphatidylinositol binding	2	GO:0035556 | GO:0007165	intracellular signal transduction | signal transduction		-	-	-	-
	UniGene1955	AT4G23160	2	GO:0005886 | GO:0016021	plasma membrane | integral component of membrane	4	GO:0004672 | GO:0004674 | GO:0005524 | GO:0016301	protein kinase activity | protein serine/threonine kinase activity | ATP binding | kinase activity	5	GO:0006468 | GO:0042742 | GO:0006468 | GO:0042742 | GO:0006468	protein phosphorylation | defense response to bacterium | protein phosphorylation | defense response to bacterium | protein phosphorylation		-	-	-	-
	UniGene1957	AT1G27120	3	GO:0000139 | GO:0005794 | GO:0016021	Golgi membrane | Golgi apparatus | integral component of membrane	5	GO:0008378 | GO:0016757 | GO:0016758 | GO:0030246 | GO:1990714	galactosyltransferase activity | transferase activity, transferring glycosyl groups | transferase activity, transferring hexosyl groups | carbohydrate binding | hydroxyproline O-galactosyltransferase activity	7	GO:0010405 | GO:0006486 | GO:0018258 | GO:0006486 | GO:0018258 | GO:0010405 | GO:0018258	arabinogalactan protein metabolic process | protein glycosylation | protein O-linked glycosylation via hydroxyproline | protein glycosylation | protein O-linked glycosylation via hydroxyproline | arabinogalactan protein metabolic process | protein O-linked glycosylation via hydroxyproline		-	-	-	-
	UniGene1959	AT3G46920	1	GO:0005634	nucleus	2	GO:0004672 | GO:0004712	protein kinase activity | protein serine/threonine/tyrosine kinase activity	1	GO:0006468	protein phosphorylation		-	-	-	-
	UniGene1961	AT1G74120	2	GO:0005739 | GO:0009507	mitochondrion | chloroplast	4	GO:0003690 | GO:0003723 | GO:0003727 | GO:0019843	double-stranded DNA binding | RNA binding | single-stranded RNA binding | rRNA binding	9	GO:0042255 | GO:0009658 | GO:0032502 | GO:0006355 | GO:0006353 | GO:0006355 | GO:0000394 | GO:0006355 | GO:0000394	ribosome assembly | chloroplast organization | developmental process | regulation of transcription, DNA-templated | DNA-templated transcription, termination | regulation of transcription, DNA-templated | RNA splicing, via endonucleolytic cleavage and ligation | regulation of transcription, DNA-templated | RNA splicing, via endonucleolytic cleavage and ligation		-	-	-	-
	UniGene1962	AT2G37440	1	GO:0005737	cytoplasm	1	GO:0016787	hydrolase activity	-	-	-		-	-	-	-
	UniGene1965	AT4G17330	2	GO:0005634 | GO:0009506	nucleus | plasmodesma	-	-	-	-	-	-		-	-	-	-
	UniGene1968	AT5G57940	3	GO:0005886 | GO:0005887 | GO:0016020	plasma membrane | integral component of plasma membrane | membrane	8	GO:0005223 | GO:0005249 | GO:0005262 | GO:0005267 | GO:0005516 | GO:0030551 | GO:0030552 | GO:0030553	intracellular cGMP activated cation channel activity | voltage-gated potassium channel activity | calcium channel activity | potassium channel activity | calmodulin binding | cyclic nucleotide binding | cAMP binding | cGMP binding	1	GO:0042391	regulation of membrane potential		K05391	cyclic nucleotide gated channel, plant	-	Plantpathogen interaction
	UniGene1970	AT2G37310	1	GO:0005739	mitochondrion	-	-	-	1	GO:0008150	biological_process		-	-	-	-
	UniGene1971	AT3G10390	1	GO:0005739	mitochondrion	3	GO:0003677 | GO:0008131 | GO:0016491	DNA binding | primary amine oxidase activity | oxidoreductase activity	11	GO:0055114 | GO:0006355 | GO:0016575 | GO:0006351 | GO:0009911 | GO:0010228 | GO:0006355 | GO:0016575 | GO:0006355 | GO:0016575 | GO:0055114	oxidation-reduction process | regulation of transcription, DNA-templated | histone deacetylation | transcription, DNA-templated | positive regulation of flower development | vegetative to reproductive phase transition of meristem | regulation of transcription, DNA-templated | histone deacetylation | regulation of transcription, DNA-templated | histone deacetylation | oxidation-reduction process		-	-	-	-
	UniGene1973	AT1G43760	1	GO:0005575	cellular_component	1	GO:0003674	molecular_function	1	GO:0008150	biological_process		-	-	-	-
	UniGene1975	AT3G53830	1	GO:0005575	cellular_component	2	GO:0003682 | GO:0008536	chromatin binding | Ran GTPase binding	1	GO:0008150	biological_process		-	-	-	-
	UniGene1976	AT4G34260	2	GO:0005576 | GO:0048046	extracellular region | apoplast	1	GO:0047513	1,2-alpha-L-fucosidase activity	1	GO:0008152	metabolic process		K15923	alpha-L-fucosidase 2	[EC:3.2.1.51]	Other glycan degradation
	UniGene1980	AT2G24960	1	GO:0005634	nucleus	1	GO:0003677	DNA binding	1	GO:0008150	biological_process		-	-	-	-
	UniGene1983	AT1G05230	1	GO:0005634	nucleus	4	GO:0003677 | GO:0003700 | GO:0008289 | GO:0043565	DNA binding | transcription factor activity, sequence-specific DNA binding | lipid binding | sequence-specific DNA binding	7	GO:0006355 | GO:0006351 | GO:0048497 | GO:0006355 | GO:0048497 | GO:0006355 | GO:0010090	regulation of transcription, DNA-templated | transcription, DNA-templated | maintenance of floral organ identity | regulation of transcription, DNA-templated | maintenance of floral organ identity | regulation of transcription, DNA-templated | trichome morphogenesis		-	-	-	-
	UniGene1984	AT5G56240	1	GO:0005634	nucleus	-	-	-	1	GO:0008150	biological_process		-	-	-	-
	UniGene1987	AT4G17330	2	GO:0005634 | GO:0009506	nucleus | plasmodesma	-	-	-	-	-	-		-	-	-	-
	UniGene1989	AT1G06650	1	GO:0005737	cytoplasm	3	GO:0016491 | GO:0016706 | GO:0046872	oxidoreductase activity | oxidoreductase activity, acting on paired donors, with incorporation or reduction of molecular oxygen, 2-oxoglutarate as one donor, and incorporation of one atom each of oxygen into both donors | metal ion binding	1	GO:0055114	oxidation-reduction process		-	-	-	-
	UniGene1991	AT1G05230	1	GO:0005634	nucleus	4	GO:0003677 | GO:0003700 | GO:0008289 | GO:0043565	DNA binding | transcription factor activity, sequence-specific DNA binding | lipid binding | sequence-specific DNA binding	7	GO:0006355 | GO:0006351 | GO:0048497 | GO:0006355 | GO:0048497 | GO:0006355 | GO:0010090	regulation of transcription, DNA-templated | transcription, DNA-templated | maintenance of floral organ identity | regulation of transcription, DNA-templated | maintenance of floral organ identity | regulation of transcription, DNA-templated | trichome morphogenesis		-	-	-	-
	UniGene1992	AT4G12560	2	GO:0005634 | GO:0005737	nucleus | cytoplasm	2	GO:0004842 | GO:0005515	ubiquitin-protein transferase activity | protein binding	11	GO:0016567 | GO:0031146 | GO:0009626 | GO:0042177 | GO:0016567 | GO:0031348 | GO:0016567 | GO:0031146 | GO:0042177 | GO:0009626 | GO:0031146	protein ubiquitination | SCF-dependent proteasomal ubiquitin-dependent protein catabolic process | plant-type hypersensitive response | negative regulation of protein catabolic process | protein ubiquitination | negative regulation of defense response | protein ubiquitination | SCF-dependent proteasomal ubiquitin-dependent protein catabolic process | negative regulation of protein catabolic proce…		-	-	-	-
	UniGene1993	AT4G04920	1	GO:0005634	nucleus	1	GO:0003674	molecular_function	19	GO:0010104 | GO:2001009 | GO:0048364 | GO:1901672 | GO:2000022 | GO:0032922 | GO:0048586 | GO:2000022 | GO:0006355 | GO:0009631 | GO:0006970 | GO:1901672 | GO:0048586 | GO:1902066 | GO:0006970 | GO:0010104 | GO:1902066 | GO:2001009 | GO:0006355	regulation of ethylene-activated signaling pathway | regulation of plant-type cell wall cellulose biosynthetic process | root development | positive regulation of systemic acquired resistance | regulation of jasmonic acid mediated signaling pathway | circadian regulation of gene expression | regulation of long-day photoperiodism, flowering | regulation of jasmonic acid mediated signaling pathway …		-	-	-	-
	UniGene1994	AT1G05230	1	GO:0005634	nucleus	4	GO:0003677 | GO:0003700 | GO:0008289 | GO:0043565	DNA binding | transcription factor activity, sequence-specific DNA binding | lipid binding | sequence-specific DNA binding	7	GO:0006355 | GO:0006351 | GO:0048497 | GO:0006355 | GO:0048497 | GO:0006355 | GO:0010090	regulation of transcription, DNA-templated | transcription, DNA-templated | maintenance of floral organ identity | regulation of transcription, DNA-templated | maintenance of floral organ identity | regulation of transcription, DNA-templated | trichome morphogenesis		-	-	-	-
	UniGene1995	AT2G21300	2	GO:0005737 | GO:0005886	cytoplasm | plasma membrane	1	GO:0003777	microtubule motor activity	-	-	-		-	-	-	-
	UniGene1996	AT3G24180	1	GO:0005886	plasma membrane	1	GO:0004348	glucosylceramidase activity	1	GO:0006680	glucosylceramide catabolic process		K17108	non-lysosomal glucosylceramidase	[EC:3.2.1.45]	Metabolic pathways | Other glycan degradation | Sphingolipid metabolism
	UniGene1998	AT4G23160	2	GO:0005886 | GO:0016021	plasma membrane | integral component of membrane	4	GO:0004672 | GO:0004674 | GO:0005524 | GO:0016301	protein kinase activity | protein serine/threonine kinase activity | ATP binding | kinase activity	5	GO:0006468 | GO:0042742 | GO:0006468 | GO:0042742 | GO:0006468	protein phosphorylation | defense response to bacterium | protein phosphorylation | defense response to bacterium | protein phosphorylation		-	-	-	-
	UniGene1999	ATMG00860	1	GO:0005739	mitochondrion	1	GO:0003674	molecular_function	1	GO:0008150	biological_process		-	-	-	-
	UniGene2001	AT1G21280	1	GO:0005634	nucleus	1	GO:0003674	molecular_function	1	GO:0008150	biological_process		-	-	-	-
	UniGene2002	AT5G56240	1	GO:0005634	nucleus	-	-	-	1	GO:0008150	biological_process		-	-	-	-
	UniGene2003	AT5G36930	2	GO:0005737 | GO:0016021	cytoplasm | integral component of membrane	1	GO:0043531	ADP binding	3	GO:0006952 | GO:0007165 | GO:0006952	defense response | signal transduction | defense response		-	-	-	-
	UniGene2004	AT2G22600	1	GO:0005634	nucleus	1	GO:0003676	nucleic acid binding	1	GO:0008150	biological_process		-	-	-	-
	UniGene2005	AT3G52140	5	GO:0005634 | GO:0005739 | GO:0005829 | GO:0005886 | GO:0009507	nucleus | mitochondrion | cytosol | plasma membrane | chloroplast	-	-	-	2	GO:0048312 | GO:0010636	intracellular distribution of mitochondria | positive regulation of mitochondrial fusion		-	-	-	-
	UniGene2008	AT2G21300	2	GO:0005737 | GO:0005886	cytoplasm | plasma membrane	1	GO:0003777	microtubule motor activity	-	-	-		-	-	-	-
	UniGene2009	AT5G25630	1	GO:0009507	chloroplast	-	-	-	1	GO:0008150	biological_process		-	-	-	-
	UniGene2010	AT1G27940	2	GO:0005634 | GO:0016021	nucleus | integral component of membrane	2	GO:0005524 | GO:0042626	ATP binding | ATPase activity, coupled to transmembrane movement of substances	1	GO:0055085	transmembrane transport		K05658	ATP-binding cassette, subfamily B (MDR/TAP), member 1	[EC:3.6.3.44]	ABC transporters
	UniGene2012	AT5G11560	6	GO:0005773 | GO:0005774 | GO:0005783 | GO:0005794 | GO:0005886 | GO:0009507	vacuole | vacuolar membrane | endoplasmic reticulum | Golgi apparatus | plasma membrane | chloroplast	1	GO:0003824	catalytic activity	-	-	-		-	-	-	-
	UniGene2013	AT4G30110	2	GO:0005886 | GO:0016021	plasma membrane | integral component of membrane	5	GO:0005524 | GO:0008551 | GO:0015434 | GO:0016463 | GO:0046872	ATP binding | cadmium-exporting ATPase activity | cadmium-transporting ATPase activity | zinc-exporting ATPase activity | metal ion binding	1	GO:0055069	zinc ion homeostasis		-	-	-	-
	UniGene2014	AT1G21280	1	GO:0005634	nucleus	1	GO:0003674	molecular_function	1	GO:0008150	biological_process		-	-	-	-
	UniGene2015	NA	-	-		-	-	-	-	-	-		-	-	-	-
	UniGene2016	AT1G70070	4	GO:0005730 | GO:0009507 | GO:0009570 | GO:0010494	nucleolus | chloroplast | chloroplast stroma | cytoplasmic stress granule	5	GO:0003723 | GO:0003724 | GO:0004004 | GO:0005524 | GO:0008026	RNA binding | RNA helicase activity | ATP-dependent RNA helicase activity | ATP binding | ATP-dependent helicase activity	15	GO:0010497 | GO:0006397 | GO:0031047 | GO:0009793 | GO:0010501 | GO:0006397 | GO:0010497 | GO:0031047 | GO:0000373 | GO:0010501 | GO:0016441 | GO:0010497 | GO:0000373 | GO:0010497 | GO:0016441	plasmodesmata-mediated intercellular transport | mRNA processing | gene silencing by RNA | embryo development ending in seed dormancy | RNA secondary structure unwinding | mRNA processing | plasmodesmata-mediated intercellular transport | gene silencing by RNA | Group II intron splicing | RNA secondary structure unwinding | posttranscriptional gene silencing | plasmodesmata-mediated intercellular…		-	-	-	-
	UniGene2018	AT3G53830	1	GO:0005575	cellular_component	2	GO:0003682 | GO:0008536	chromatin binding | Ran GTPase binding	1	GO:0008150	biological_process		-	-	-	-
	UniGene2019	AT3G25440	1	GO:0009507	chloroplast	1	GO:0003723	RNA binding	-	-	-		K01148	poly(A)-specific ribonuclease	[EC:3.1.13.4]	RNA degradation
	UniGene2020	AT3G28030	1	GO:0005634	nucleus	7	GO:0003677 | GO:0003697 | GO:0004518 | GO:0004519 | GO:0004527 | GO:0005515 | GO:0046872	DNA binding | single-stranded DNA binding | nuclease activity | endonuclease activity | exonuclease activity | protein binding | metal ion binding	14	GO:0006281 | GO:0006289 | GO:0006281 | GO:0010224 | GO:0006289 | GO:0006281 | GO:0010213 | GO:0009408 | GO:0006281 | GO:0006289 | GO:0006281 | GO:0009408 | GO:0010213 | GO:0006281	DNA repair | nucleotide-excision repair | DNA repair | response to UV-B | nucleotide-excision repair | DNA repair | non-photoreactive DNA repair | response to heat | DNA repair | nucleotide-excision repair | DNA repair | response to heat | non-photoreactive DNA repair | DNA repair		K10846	DNA excision repair protein ERCC-5	-	Nucleotide excision repair
	UniGene2021	AT2G02480	4	GO:0005634 | GO:0005663 | GO:0005886 | GO:0009360	nucleus | DNA replication factor C complex | plasma membrane | DNA polymerase III complex	3	GO:0003689 | GO:0003887 | GO:0005524	DNA clamp loader activity | DNA-directed DNA polymerase activity | ATP binding	11	GO:0010091 | GO:0006281 | GO:0010091 | GO:0006261 | GO:0010091 | GO:0006281 | GO:0010091 | GO:0010026 | GO:0006261 | GO:0010091 | GO:0006261	trichome branching | DNA repair | trichome branching | DNA-dependent DNA replication | trichome branching | DNA repair | trichome branching | trichome differentiation | DNA-dependent DNA replication | trichome branching | DNA-dependent DNA replication		-	-	-	-
	UniGene2022	ATMG00860	1	GO:0005739	mitochondrion	1	GO:0003674	molecular_function	1	GO:0008150	biological_process		-	-	-	-
	UniGene2023	AT1G76390	2	GO:0005737 | GO:0005886	cytoplasm | plasma membrane	1	GO:0004842	ubiquitin-protein transferase activity	1	GO:0016567	protein ubiquitination		-	-	-	-
	UniGene2024	AT1G08010	2	GO:0005634 | GO:0005667	nucleus | transcription factor complex	6	GO:0000977 | GO:0001085 | GO:0001228 | GO:0003682 | GO:0003700 | GO:0008270	RNA polymerase II regulatory region sequence-specific DNA binding | RNA polymerase II transcription factor binding | transcriptional activator activity, RNA polymerase II transcription regulatory region sequence-specific binding | chromatin binding | transcription factor activity, sequence-specific DNA binding | zinc ion binding	3	GO:0006355 | GO:0030154 | GO:0006355	regulation of transcription, DNA-templated | cell differentiation | regulation of transcription, DNA-templated		-	-	-	-
	UniGene2025	AT4G23160	2	GO:0005886 | GO:0016021	plasma membrane | integral component of membrane	4	GO:0004672 | GO:0004674 | GO:0005524 | GO:0016301	protein kinase activity | protein serine/threonine kinase activity | ATP binding | kinase activity	5	GO:0006468 | GO:0042742 | GO:0006468 | GO:0042742 | GO:0006468	protein phosphorylation | defense response to bacterium | protein phosphorylation | defense response to bacterium | protein phosphorylation		-	-	-	-
	UniGene2026	AT1G21280	1	GO:0005634	nucleus	1	GO:0003674	molecular_function	1	GO:0008150	biological_process		-	-	-	-
	UniGene2028	ATMG00860	1	GO:0005739	mitochondrion	1	GO:0003674	molecular_function	1	GO:0008150	biological_process		-	-	-	-
	UniGene2030	AT5G56240	1	GO:0005634	nucleus	-	-	-	1	GO:0008150	biological_process		-	-	-	-
	UniGene2031	AT2G18630	5	GO:0005634 | GO:0005737 | GO:0005777 | GO:0005886 | GO:0016021	nucleus | cytoplasm | peroxisome | plasma membrane | integral component of membrane	-	-	-	-	-	-		-	-	-	-
	UniGene2032	AT1G71830	4	GO:0005789 | GO:0005886 | GO:0016021 | GO:0043234	endoplasmic reticulum membrane | plasma membrane | integral component of membrane | protein complex	8	GO:0004675 | GO:0004714 | GO:0004725 | GO:0005515 | GO:0005524 | GO:0016301 | GO:0033612 | GO:0042802	transmembrane receptor protein serine/threonine kinase activity | transmembrane receptor protein tyrosine kinase activity | protein tyrosine phosphatase activity | protein binding | ATP binding | kinase activity | receptor serine/threonine kinase binding | identical protein binding	17	GO:0009556 | GO:0046777 | GO:0009556 | GO:0009742 | GO:0046777 | GO:0009793 | GO:0006468 | GO:0046777 | GO:0009556 | GO:0006468 | GO:0009742 | GO:0006468 | GO:0009742 | GO:0007030 | GO:0009742 | GO:0010227 | GO:0010152	microsporogenesis | protein autophosphorylation | microsporogenesis | brassinosteroid mediated signaling pathway | protein autophosphorylation | embryo development ending in seed dormancy | protein phosphorylation | protein autophosphorylation | microsporogenesis | protein phosphorylation | brassinosteroid mediated signaling pathway | protein phosphorylation | brassinosteroid mediated signaling p…		-	-	-	-
	UniGene2034	AT1G21280	1	GO:0005634	nucleus	1	GO:0003674	molecular_function	1	GO:0008150	biological_process		-	-	-	-
	UniGene2036	AT2G25170	1	GO:0005634	nucleus	6	GO:0003677 | GO:0003678 | GO:0004386 | GO:0005524 | GO:0016887 | GO:0046872	DNA binding | DNA helicase activity | helicase activity | ATP binding | ATPase activity | metal ion binding	13	GO:0045892 | GO:0016569 | GO:0006338 | GO:2000023 | GO:0009739 | GO:0009736 | GO:0009788 | GO:0045892 | GO:0009788 | GO:0009733 | GO:0008283 | GO:0048364 | GO:0009736	negative regulation of transcription, DNA-templated | covalent chromatin modification | chromatin remodeling | regulation of lateral root development | response to gibberellin | cytokinin-activated signaling pathway | negative regulation of abscisic acid-activated signaling pathway | negative regulation of transcription, DNA-templated | negative regulation of abscisic acid-activated signaling pat…		-	-	-	-
	UniGene2037	AT3G54700	4	GO:0005576 | GO:0005886 | GO:0005887 | GO:0016020	extracellular region | plasma membrane | integral component of plasma membrane | membrane	6	GO:0005315 | GO:0005351 | GO:0015114 | GO:0015144 | GO:0015293 | GO:1901683	inorganic phosphate transmembrane transporter activity | sugar:proton symporter activity | phosphate ion transmembrane transporter activity | carbohydrate transmembrane transporter activity | symporter activity | arsenate ion transmembrane transporter activity	2	GO:0006817 | GO:1901684	phosphate ion transport | arsenate ion transmembrane transport		-	-	-	-
	UniGene2038	AT1G70070	4	GO:0005730 | GO:0009507 | GO:0009570 | GO:0010494	nucleolus | chloroplast | chloroplast stroma | cytoplasmic stress granule	5	GO:0003723 | GO:0003724 | GO:0004004 | GO:0005524 | GO:0008026	RNA binding | RNA helicase activity | ATP-dependent RNA helicase activity | ATP binding | ATP-dependent helicase activity	15	GO:0010497 | GO:0006397 | GO:0031047 | GO:0009793 | GO:0010501 | GO:0006397 | GO:0010497 | GO:0031047 | GO:0000373 | GO:0010501 | GO:0016441 | GO:0010497 | GO:0000373 | GO:0010497 | GO:0016441	plasmodesmata-mediated intercellular transport | mRNA processing | gene silencing by RNA | embryo development ending in seed dormancy | RNA secondary structure unwinding | mRNA processing | plasmodesmata-mediated intercellular transport | gene silencing by RNA | Group II intron splicing | RNA secondary structure unwinding | posttranscriptional gene silencing | plasmodesmata-mediated intercellular…		-	-	-	-
	UniGene2041	AT2G02480	4	GO:0005634 | GO:0005663 | GO:0005886 | GO:0009360	nucleus | DNA replication factor C complex | plasma membrane | DNA polymerase III complex	3	GO:0003689 | GO:0003887 | GO:0005524	DNA clamp loader activity | DNA-directed DNA polymerase activity | ATP binding	11	GO:0010091 | GO:0006281 | GO:0010091 | GO:0006261 | GO:0010091 | GO:0006281 | GO:0010091 | GO:0010026 | GO:0006261 | GO:0010091 | GO:0006261	trichome branching | DNA repair | trichome branching | DNA-dependent DNA replication | trichome branching | DNA repair | trichome branching | trichome differentiation | DNA-dependent DNA replication | trichome branching | DNA-dependent DNA replication		-	-	-	-
	UniGene2042	AT2G01170	4	GO:0005739 | GO:0005887 | GO:0016021 | GO:0031966	mitochondrion | integral component of plasma membrane | integral component of membrane | mitochondrial membrane	7	GO:0005313 | GO:0015171 | GO:0015180 | GO:0015181 | GO:0015185 | GO:0015189 | GO:0015297	L-glutamate transmembrane transporter activity | amino acid transmembrane transporter activity | L-alanine transmembrane transporter activity | arginine transmembrane transporter activity | gamma-aminobutyric acid transmembrane transporter activity | L-lysine transmembrane transporter activity | antiporter activity	2	GO:0003333 | GO:0015812	amino acid transmembrane transport | gamma-aminobutyric acid transport		-	-	-	-
	UniGene2043	AT3G28030	1	GO:0005634	nucleus	7	GO:0003677 | GO:0003697 | GO:0004518 | GO:0004519 | GO:0004527 | GO:0005515 | GO:0046872	DNA binding | single-stranded DNA binding | nuclease activity | endonuclease activity | exonuclease activity | protein binding | metal ion binding	14	GO:0006281 | GO:0006289 | GO:0006281 | GO:0010224 | GO:0006289 | GO:0006281 | GO:0010213 | GO:0009408 | GO:0006281 | GO:0006289 | GO:0006281 | GO:0009408 | GO:0010213 | GO:0006281	DNA repair | nucleotide-excision repair | DNA repair | response to UV-B | nucleotide-excision repair | DNA repair | non-photoreactive DNA repair | response to heat | DNA repair | nucleotide-excision repair | DNA repair | response to heat | non-photoreactive DNA repair | DNA repair		K10846	DNA excision repair protein ERCC-5	-	Nucleotide excision repair
	UniGene2044	AT4G14920	1	GO:0005634	nucleus	1	GO:0003677	DNA binding	1	GO:0006355	regulation of transcription, DNA-templated		-	-	-	-
	UniGene2046	AT1G31280	4	GO:0005634 | GO:0005737 | GO:0005829 | GO:0030529	nucleus | cytoplasm | cytosol | intracellular ribonucleoprotein complex	3	GO:0003729 | GO:0005515 | GO:0035197	mRNA binding | protein binding | siRNA binding	15	GO:0051607 | GO:0006355 | GO:0031047 | GO:0006351 | GO:0006417 | GO:0051607 | GO:0031047 | GO:0019048 | GO:0042742 | GO:0006355 | GO:0042742 | GO:0006417 | GO:0051607 | GO:0006417 | GO:0051607	defense response to virus | regulation of transcription, DNA-templated | gene silencing by RNA | transcription, DNA-templated | regulation of translation | defense response to virus | gene silencing by RNA | modulation by virus of host morphology or physiology | defense response to bacterium | regulation of transcription, DNA-templated | defense response to bacterium | regulation of translation |…		-	-	-	-
	UniGene2047	AT1G04010	4	GO:0005783 | GO:0016021 | GO:0031090 | GO:0043231	endoplasmic reticulum | integral component of membrane | organelle membrane | intracellular membrane-bounded organelle	3	GO:0004607 | GO:0080095 | GO:0080096	phosphatidylcholine-sterol O-acyltransferase activity | phosphatidylethanolamine-sterol O-acyltransferase activity | phosphatidate-sterol O-acyltransferase activity	5	GO:0006629 | GO:0034434 | GO:0010150 | GO:0016127 | GO:0034434	lipid metabolic process | sterol esterification | leaf senescence | sterol catabolic process | sterol esterification		-	-	-	-
	UniGene2049	AT2G02480	4	GO:0005634 | GO:0005663 | GO:0005886 | GO:0009360	nucleus | DNA replication factor C complex | plasma membrane | DNA polymerase III complex	3	GO:0003689 | GO:0003887 | GO:0005524	DNA clamp loader activity | DNA-directed DNA polymerase activity | ATP binding	11	GO:0010091 | GO:0006281 | GO:0010091 | GO:0006261 | GO:0010091 | GO:0006281 | GO:0010091 | GO:0010026 | GO:0006261 | GO:0010091 | GO:0006261	trichome branching | DNA repair | trichome branching | DNA-dependent DNA replication | trichome branching | DNA repair | trichome branching | trichome differentiation | DNA-dependent DNA replication | trichome branching | DNA-dependent DNA replication		-	-	-	-
	UniGene2050	AT5G25630	1	GO:0009507	chloroplast	-	-	-	1	GO:0008150	biological_process		-	-	-	-
	UniGene2054	AT5G49150	1	GO:0005887	integral component of plasma membrane	1	GO:0003674	molecular_function	1	GO:0048235	pollen sperm cell differentiation		-	-	-	-
	UniGene2055	AT1G03190	1	GO:0005634	nucleus	6	GO:0003677 | GO:0004003 | GO:0005515 | GO:0005524 | GO:0046872 | GO:0051539	DNA binding | ATP-dependent DNA helicase activity | protein binding | ATP binding | metal ion binding | 4 iron, 4 sulfur cluster binding	10	GO:0006351 | GO:0006355 | GO:0006289 | GO:0009411 | GO:0006281 | GO:0009408 | GO:0006355 | GO:0006289 | GO:0006281 | GO:0009408	transcription, DNA-templated | regulation of transcription, DNA-templated | nucleotide-excision repair | response to UV | DNA repair | response to heat | regulation of transcription, DNA-templated | nucleotide-excision repair | DNA repair | response to heat		K10844	DNA excision repair protein ERCC-2	[EC:3.6.4.12]	Basal transcription factors | Nucleotide excision repair
	UniGene2056	AT4G23160	2	GO:0005886 | GO:0016021	plasma membrane | integral component of membrane	4	GO:0004672 | GO:0004674 | GO:0005524 | GO:0016301	protein kinase activity | protein serine/threonine kinase activity | ATP binding | kinase activity	5	GO:0006468 | GO:0042742 | GO:0006468 | GO:0042742 | GO:0006468	protein phosphorylation | defense response to bacterium | protein phosphorylation | defense response to bacterium | protein phosphorylation		K03006	DNA-directed RNA polymerase II subunit RPB1	[EC:2.7.7.6]	Metabolic pathways | Purine metabolism | Pyrimidine metabolism | RNA polymerase
	UniGene2057	AT3G06400	2	GO:0005634 | GO:0005829	nucleus | cytosol	7	GO:0003677 | GO:0004386 | GO:0005515 | GO:0005524 | GO:0008094 | GO:0016818 | GO:0031491	DNA binding | helicase activity | protein binding | ATP binding | DNA-dependent ATPase activity | hydrolase activity, acting on acid anhydrides, in phosphorus-containing anhydrides | nucleosome binding	14	GO:1900036 | GO:0016049 | GO:0034728 | GO:0048510 | GO:0043044 | GO:0016569 | GO:0010228 | GO:0009908 | GO:0009553 | GO:0009561 | GO:1900036 | GO:0016584 | GO:1900036 | GO:0016569	positive regulation of cellular response to heat | cell growth | nucleosome organization | regulation of timing of transition from vegetative to reproductive phase | ATP-dependent chromatin remodeling | covalent chromatin modification | vegetative to reproductive phase transition of meristem | flower development | embryo sac development | megagametogenesis | positive regulation of cellular respon…		-	-	-	-
	UniGene2058	AT4G04790	1	GO:0005739	mitochondrion	1	GO:0003674	molecular_function	1	GO:0008150	biological_process		-	-	-	-
	UniGene2059	AT2G31900	1	GO:0016461	unconventional myosin complex	2	GO:0003774 | GO:0005515	motor activity | protein binding	1	GO:0030048	actin filament-based movement		-	-	-	-
	UniGene2060	AT5G04360	3	GO:0005886 | GO:0009507 | GO:0009570	plasma membrane | chloroplast | chloroplast stroma	3	GO:0004556 | GO:0010303 | GO:0051060	alpha-amylase activity | limit dextrinase activity | pullulanase activity	8	GO:0005983 | GO:0005975 | GO:0005983 | GO:0019252 | GO:0005983 | GO:0019252 | GO:0005983 | GO:0019252	starch catabolic process | carbohydrate metabolic process | starch catabolic process | starch biosynthetic process | starch catabolic process | starch biosynthetic process | starch catabolic process | starch biosynthetic process		-	-	-	-
	UniGene2061	AT4G01570	1	GO:0005739	mitochondrion	-	-	-	1	GO:0008150	biological_process		-	-	-	-
	UniGene2064	AT4G01570	1	GO:0005739	mitochondrion	-	-	-	1	GO:0008150	biological_process		-	-	-	-
	UniGene2065	AT3G53830	1	GO:0005575	cellular_component	2	GO:0003682 | GO:0008536	chromatin binding | Ran GTPase binding	1	GO:0008150	biological_process		-	-	-	-
	UniGene2067	AT2G02480	4	GO:0005634 | GO:0005663 | GO:0005886 | GO:0009360	nucleus | DNA replication factor C complex | plasma membrane | DNA polymerase III complex	3	GO:0003689 | GO:0003887 | GO:0005524	DNA clamp loader activity | DNA-directed DNA polymerase activity | ATP binding	11	GO:0010091 | GO:0006281 | GO:0010091 | GO:0006261 | GO:0010091 | GO:0006281 | GO:0010091 | GO:0010026 | GO:0006261 | GO:0010091 | GO:0006261	trichome branching | DNA repair | trichome branching | DNA-dependent DNA replication | trichome branching | DNA repair | trichome branching | trichome differentiation | DNA-dependent DNA replication | trichome branching | DNA-dependent DNA replication		-	-	-	-
	UniGene2069	AT2G33170	2	GO:0005886 | GO:0016021	plasma membrane | integral component of membrane	3	GO:0004672 | GO:0004674 | GO:0005524	protein kinase activity | protein serine/threonine kinase activity | ATP binding	1	GO:0006468	protein phosphorylation		-	-	-	-
	UniGene2070	AT1G76390	2	GO:0005737 | GO:0005886	cytoplasm | plasma membrane	1	GO:0004842	ubiquitin-protein transferase activity	1	GO:0016567	protein ubiquitination		-	-	-	-
	UniGene2072	AT1G67230	4	GO:0005634 | GO:0005652 | GO:0005829 | GO:0034399	nucleus | nuclear lamina | cytosol | nuclear periphery	-	-	-	1	GO:0006997	nucleus organization		-	-	-	-
	UniGene2073	AT3G14460	1	GO:0005634	nucleus	2	GO:0005524 | GO:0043531	ATP binding | ADP binding	1	GO:0006952	defense response		-	-	-	-
	UniGene2074	AT1G08010	2	GO:0005634 | GO:0005667	nucleus | transcription factor complex	6	GO:0000977 | GO:0001085 | GO:0001228 | GO:0003682 | GO:0003700 | GO:0008270	RNA polymerase II regulatory region sequence-specific DNA binding | RNA polymerase II transcription factor binding | transcriptional activator activity, RNA polymerase II transcription regulatory region sequence-specific binding | chromatin binding | transcription factor activity, sequence-specific DNA binding | zinc ion binding	3	GO:0006355 | GO:0030154 | GO:0006355	regulation of transcription, DNA-templated | cell differentiation | regulation of transcription, DNA-templated		-	-	-	-
	UniGene2077	AT1G21730	4	GO:0005739 | GO:0005871 | GO:0005874 | GO:0005886	mitochondrion | kinesin complex | microtubule | plasma membrane	4	GO:0003777 | GO:0005524 | GO:0008017 | GO:0016887	microtubule motor activity | ATP binding | microtubule binding | ATPase activity	1	GO:0007018	microtubule-based movement		-	-	-	-
	UniGene2078	AT2G38940	8	GO:0005634 | GO:0005737 | GO:0005773 | GO:0005794 | GO:0005886 | GO:0005887 | GO:0009506 | GO:0016020	nucleus | cytoplasm | vacuole | Golgi apparatus | plasma membrane | integral component of plasma membrane | plasmodesma | membrane	7	GO:0005315 | GO:0005351 | GO:0005515 | GO:0015114 | GO:0015144 | GO:0015293 | GO:0022891	inorganic phosphate transmembrane transporter activity | sugar:proton symporter activity | protein binding | phosphate ion transmembrane transporter activity | carbohydrate transmembrane transporter activity | symporter activity | substrate-specific transmembrane transporter activity	4	GO:0055085 | GO:0009737 | GO:0006817 | GO:0055085	transmembrane transport | response to abscisic acid | phosphate ion transport | transmembrane transport		-	-	-	-
	UniGene2079	AT3G06400	2	GO:0005634 | GO:0005829	nucleus | cytosol	7	GO:0003677 | GO:0004386 | GO:0005515 | GO:0005524 | GO:0008094 | GO:0016818 | GO:0031491	DNA binding | helicase activity | protein binding | ATP binding | DNA-dependent ATPase activity | hydrolase activity, acting on acid anhydrides, in phosphorus-containing anhydrides | nucleosome binding	14	GO:1900036 | GO:0016049 | GO:0034728 | GO:0048510 | GO:0043044 | GO:0016569 | GO:0010228 | GO:0009908 | GO:0009553 | GO:0009561 | GO:1900036 | GO:0016584 | GO:1900036 | GO:0016569	positive regulation of cellular response to heat | cell growth | nucleosome organization | regulation of timing of transition from vegetative to reproductive phase | ATP-dependent chromatin remodeling | covalent chromatin modification | vegetative to reproductive phase transition of meristem | flower development | embryo sac development | megagametogenesis | positive regulation of cellular respon…		-	-	-	-
	UniGene2080	AT5G57940	3	GO:0005886 | GO:0005887 | GO:0016020	plasma membrane | integral component of plasma membrane | membrane	8	GO:0005223 | GO:0005249 | GO:0005262 | GO:0005267 | GO:0005516 | GO:0030551 | GO:0030552 | GO:0030553	intracellular cGMP activated cation channel activity | voltage-gated potassium channel activity | calcium channel activity | potassium channel activity | calmodulin binding | cyclic nucleotide binding | cAMP binding | cGMP binding	1	GO:0042391	regulation of membrane potential		K05391	cyclic nucleotide gated channel, plant	-	Plantpathogen interaction
	UniGene2081	AT1G58400	1	GO:0005634	nucleus	2	GO:0005524 | GO:0043531	ATP binding | ADP binding	1	GO:0006952	defense response		K13457	disease resistance protein RPM1	-	Plantpathogen interaction
	UniGene2083	AT4G01570	1	GO:0005739	mitochondrion	-	-	-	1	GO:0008150	biological_process		-	-	-	-
	UniGene2085	AT1G71830	4	GO:0005789 | GO:0005886 | GO:0016021 | GO:0043234	endoplasmic reticulum membrane | plasma membrane | integral component of membrane | protein complex	8	GO:0004675 | GO:0004714 | GO:0004725 | GO:0005515 | GO:0005524 | GO:0016301 | GO:0033612 | GO:0042802	transmembrane receptor protein serine/threonine kinase activity | transmembrane receptor protein tyrosine kinase activity | protein tyrosine phosphatase activity | protein binding | ATP binding | kinase activity | receptor serine/threonine kinase binding | identical protein binding	17	GO:0009556 | GO:0046777 | GO:0009556 | GO:0009742 | GO:0046777 | GO:0009793 | GO:0006468 | GO:0046777 | GO:0009556 | GO:0006468 | GO:0009742 | GO:0006468 | GO:0009742 | GO:0007030 | GO:0009742 | GO:0010227 | GO:0010152	microsporogenesis | protein autophosphorylation | microsporogenesis | brassinosteroid mediated signaling pathway | protein autophosphorylation | embryo development ending in seed dormancy | protein phosphorylation | protein autophosphorylation | microsporogenesis | protein phosphorylation | brassinosteroid mediated signaling pathway | protein phosphorylation | brassinosteroid mediated signaling p…		-	-	-	-
	UniGene2086	AT5G19820	5	GO:0005618 | GO:0005829 | GO:0030089 | GO:0031965 | GO:0034399	cell wall | cytosol | phycobilisome | nuclear membrane | nuclear periphery	4	GO:0005515 | GO:0008139 | GO:0008565 | GO:0016829	protein binding | nuclear localization sequence binding | protein transporter activity | lyase activity	7	GO:2000636 | GO:0000060 | GO:0009793 | GO:0006607 | GO:0006610 | GO:2000636 | GO:0000060	positive regulation of primary miRNA processing | protein import into nucleus, translocation | embryo development ending in seed dormancy | NLS-bearing protein import into nucleus | ribosomal protein import into nucleus | positive regulation of primary miRNA processing | protein import into nucleus, translocation		-	-	-	-
	UniGene2087	AT1G53350	-	-	-	2	GO:0005524 | GO:0043531	ATP binding | ADP binding	1	GO:0006952	defense response		-	-	-	-
	UniGene2088	AT4G01570	1	GO:0005739	mitochondrion	-	-	-	1	GO:0008150	biological_process		-	-	-	-
	UniGene2089	AT5G34850	4	GO:0005576 | GO:0005773 | GO:0005829 | GO:0009505	extracellular region | vacuole | cytosol | plant-type cell wall	4	GO:0003993 | GO:0004601 | GO:0004722 | GO:0046872	acid phosphatase activity | peroxidase activity | protein serine/threonine phosphatase activity | metal ion binding	3	GO:0055114 | GO:0055062 | GO:0042744	oxidation-reduction process | phosphate ion homeostasis | hydrogen peroxide catabolic process		-	-	-	-
	UniGene2090	AT4G23160	2	GO:0005886 | GO:0016021	plasma membrane | integral component of membrane	4	GO:0004672 | GO:0004674 | GO:0005524 | GO:0016301	protein kinase activity | protein serine/threonine kinase activity | ATP binding | kinase activity	5	GO:0006468 | GO:0042742 | GO:0006468 | GO:0042742 | GO:0006468	protein phosphorylation | defense response to bacterium | protein phosphorylation | defense response to bacterium | protein phosphorylation		K12447	UDP-sugar pyrophosphorylase	[EC:2.7.7.64]	Amino sugar and nucleotide sugar metabolism | Ascorbate and aldarate metabolism | Galactose metabolism | Metabolic pathways | Pentose and glucuronate interconversions
	UniGene2091	AT1G31280	4	GO:0005634 | GO:0005737 | GO:0005829 | GO:0030529	nucleus | cytoplasm | cytosol | intracellular ribonucleoprotein complex	3	GO:0003729 | GO:0005515 | GO:0035197	mRNA binding | protein binding | siRNA binding	15	GO:0051607 | GO:0006355 | GO:0031047 | GO:0006351 | GO:0006417 | GO:0051607 | GO:0031047 | GO:0019048 | GO:0042742 | GO:0006355 | GO:0042742 | GO:0006417 | GO:0051607 | GO:0006417 | GO:0051607	defense response to virus | regulation of transcription, DNA-templated | gene silencing by RNA | transcription, DNA-templated | regulation of translation | defense response to virus | gene silencing by RNA | modulation by virus of host morphology or physiology | defense response to bacterium | regulation of transcription, DNA-templated | defense response to bacterium | regulation of translation |…		-	-	-	-
	UniGene2092	AT4G20520	1	GO:0005737	cytoplasm	1	GO:0003964	RNA-directed DNA polymerase activity	-	-	-		-	-	-	-
	UniGene2093	AT3G06010	1	GO:0005634	nucleus	2	GO:0003677 | GO:0005524	DNA binding | ATP binding	3	GO:0009651 | GO:0009414 | GO:0009408	response to salt stress | response to water deprivation | response to heat		-	-	-	-
	UniGene2095	AT2G28100	3	GO:0005576 | GO:0005773 | GO:0048046	extracellular region | vacuole | apoplast	1	GO:0004560	alpha-L-fucosidase activity	3	GO:0006516 | GO:0005975 | GO:0006516	glycoprotein catabolic process | carbohydrate metabolic process | glycoprotein catabolic process		K01206	alpha-L-fucosidase	[EC:3.2.1.51]	Other glycan degradation
	UniGene2096	AT2G47210	2	GO:0005634 | GO:0035267	nucleus | NuA4 histone acetyltransferase complex	4	GO:0003677 | GO:0003700 | GO:0003714 | GO:0005515	DNA binding | transcription factor activity, sequence-specific DNA binding | transcription corepressor activity | protein binding	16	GO:0045892 | GO:0006281 | GO:0043967 | GO:0045892 | GO:0043968 | GO:0043967 | GO:0006355 | GO:0006281 | GO:0045892 | GO:0006338 | GO:0043968 | GO:0006351 | GO:0006281 | GO:0043967 | GO:0006355 | GO:0043968	negative regulation of transcription, DNA-templated | DNA repair | histone H4 acetylation | negative regulation of transcription, DNA-templated | histone H2A acetylation | histone H4 acetylation | regulation of transcription, DNA-templated | DNA repair | negative regulation of transcription, DNA-templated | chromatin remodeling | histone H2A acetylation | transcription, DNA-templated | DNA repair…		-	-	-	-
	UniGene2097	AT3G55480	5	GO:0005623 | GO:0005634 | GO:0005794 | GO:0030123 | GO:0030659	cell | nucleus | Golgi apparatus | AP-3 adaptor complex | cytoplasmic vesicle membrane	-	-	-	5	GO:0080171 | GO:0016192 | GO:0006896 | GO:0051453 | GO:0006886	lytic vacuole organization | vesicle-mediated transport | Golgi to vacuole transport | regulation of intracellular pH | intracellular protein transport		-	-	-	-
	UniGene2098	AT4G23160	2	GO:0005886 | GO:0016021	plasma membrane | integral component of membrane	4	GO:0004672 | GO:0004674 | GO:0005524 | GO:0016301	protein kinase activity | protein serine/threonine kinase activity | ATP binding | kinase activity	5	GO:0006468 | GO:0042742 | GO:0006468 | GO:0042742 | GO:0006468	protein phosphorylation | defense response to bacterium | protein phosphorylation | defense response to bacterium | protein phosphorylation		K12447	UDP-sugar pyrophosphorylase	[EC:2.7.7.64]	Amino sugar and nucleotide sugar metabolism | Ascorbate and aldarate metabolism | Galactose metabolism | Metabolic pathways | Pentose and glucuronate interconversions
	UniGene2099	AT4G24580	4	GO:0005938 | GO:0045177 | GO:0070382 | GO:0090406	cell cortex | apical part of cell | exocytic vesicle | pollen tube	3	GO:0005096 | GO:0017048 | GO:0035091	GTPase activator activity | Rho GTPase binding | phosphatidylinositol binding	7	GO:0035024 | GO:0048868 | GO:0035024 | GO:0007165 | GO:0009865 | GO:0090630 | GO:0009846	negative regulation of Rho protein signal transduction | pollen tube development | negative regulation of Rho protein signal transduction | signal transduction | pollen tube adhesion | activation of GTPase activity | pollen germination		-	-	-	-
	UniGene2100	AT3G06010	1	GO:0005634	nucleus	2	GO:0003677 | GO:0005524	DNA binding | ATP binding	3	GO:0009651 | GO:0009414 | GO:0009408	response to salt stress | response to water deprivation | response to heat		-	-	-	-
	UniGene2103	AT3G06010	1	GO:0005634	nucleus	2	GO:0003677 | GO:0005524	DNA binding | ATP binding	3	GO:0009651 | GO:0009414 | GO:0009408	response to salt stress | response to water deprivation | response to heat		-	-	-	-
	UniGene2104	AT3G55480	5	GO:0005623 | GO:0005634 | GO:0005794 | GO:0030123 | GO:0030659	cell | nucleus | Golgi apparatus | AP-3 adaptor complex | cytoplasmic vesicle membrane	-	-	-	5	GO:0080171 | GO:0016192 | GO:0006896 | GO:0051453 | GO:0006886	lytic vacuole organization | vesicle-mediated transport | Golgi to vacuole transport | regulation of intracellular pH | intracellular protein transport		-	-	-	-
	UniGene2106	AT5G50580	2	GO:0005634 | GO:0005737	nucleus | cytoplasm	2	GO:0005515 | GO:0019948	protein binding | SUMO activating enzyme activity	1	GO:0016925	protein sumoylation		K10684	ubiquitin-like 1-activating enzyme E1 A	[EC:6.2.1.45]	Ubiquitin mediated proteolysis
	UniGene2108	AT4G24580	4	GO:0005938 | GO:0045177 | GO:0070382 | GO:0090406	cell cortex | apical part of cell | exocytic vesicle | pollen tube	3	GO:0005096 | GO:0017048 | GO:0035091	GTPase activator activity | Rho GTPase binding | phosphatidylinositol binding	7	GO:0035024 | GO:0048868 | GO:0035024 | GO:0007165 | GO:0009865 | GO:0090630 | GO:0009846	negative regulation of Rho protein signal transduction | pollen tube development | negative regulation of Rho protein signal transduction | signal transduction | pollen tube adhesion | activation of GTPase activity | pollen germination		-	-	-	-
	UniGene2109	AT3G06010	1	GO:0005634	nucleus	2	GO:0003677 | GO:0005524	DNA binding | ATP binding	3	GO:0009651 | GO:0009414 | GO:0009408	response to salt stress | response to water deprivation | response to heat		-	-	-	-
	UniGene2110	NA	-	-		-	-	-	-	-	-		-	-	-	-
	UniGene2111	AT4G24580	4	GO:0005938 | GO:0045177 | GO:0070382 | GO:0090406	cell cortex | apical part of cell | exocytic vesicle | pollen tube	3	GO:0005096 | GO:0017048 | GO:0035091	GTPase activator activity | Rho GTPase binding | phosphatidylinositol binding	7	GO:0035024 | GO:0048868 | GO:0035024 | GO:0007165 | GO:0009865 | GO:0090630 | GO:0009846	negative regulation of Rho protein signal transduction | pollen tube development | negative regulation of Rho protein signal transduction | signal transduction | pollen tube adhesion | activation of GTPase activity | pollen germination		-	-	-	-
	UniGene2112	AT2G47210	2	GO:0005634 | GO:0035267	nucleus | NuA4 histone acetyltransferase complex	4	GO:0003677 | GO:0003700 | GO:0003714 | GO:0005515	DNA binding | transcription factor activity, sequence-specific DNA binding | transcription corepressor activity | protein binding	16	GO:0045892 | GO:0006281 | GO:0043967 | GO:0045892 | GO:0043968 | GO:0043967 | GO:0006355 | GO:0006281 | GO:0045892 | GO:0006338 | GO:0043968 | GO:0006351 | GO:0006281 | GO:0043967 | GO:0006355 | GO:0043968	negative regulation of transcription, DNA-templated | DNA repair | histone H4 acetylation | negative regulation of transcription, DNA-templated | histone H2A acetylation | histone H4 acetylation | regulation of transcription, DNA-templated | DNA repair | negative regulation of transcription, DNA-templated | chromatin remodeling | histone H2A acetylation | transcription, DNA-templated | DNA repair…		-	-	-	-
	UniGene2113	AT3G61780	1	GO:0005634	nucleus	1	GO:0003674	molecular_function	1	GO:0009793	embryo development ending in seed dormancy		-	-	-	-
	UniGene2114	AT5G36890	2	GO:0005829 | GO:0009507	cytosol | chloroplast	3	GO:0004553 | GO:0008422 | GO:0102483	hydrolase activity, hydrolyzing O-glycosyl compounds | beta-glucosidase activity | scopolin beta-glucosidase activity	6	GO:0071732 | GO:0030245 | GO:0071281 | GO:0071732 | GO:1901657 | GO:0071369	cellular response to nitric oxide | cellulose catabolic process | cellular response to iron ion | cellular response to nitric oxide | glycosyl compound metabolic process | cellular response to ethylene stimulus		K01188	beta-glucosidase	[EC:3.2.1.21]	Biosynthesis of secondary metabolites | Cyanoamino acid metabolism | Metabolic pathways | Phenylpropanoid biosynthesis | Starch and sucrose metabolism
	UniGene2115	AT1G08010	2	GO:0005634 | GO:0005667	nucleus | transcription factor complex	6	GO:0000977 | GO:0001085 | GO:0001228 | GO:0003682 | GO:0003700 | GO:0008270	RNA polymerase II regulatory region sequence-specific DNA binding | RNA polymerase II transcription factor binding | transcriptional activator activity, RNA polymerase II transcription regulatory region sequence-specific binding | chromatin binding | transcription factor activity, sequence-specific DNA binding | zinc ion binding	3	GO:0006355 | GO:0030154 | GO:0006355	regulation of transcription, DNA-templated | cell differentiation | regulation of transcription, DNA-templated		-	-	-	-
	UniGene2117	AT4G12560	2	GO:0005634 | GO:0005737	nucleus | cytoplasm	2	GO:0004842 | GO:0005515	ubiquitin-protein transferase activity | protein binding	11	GO:0016567 | GO:0031146 | GO:0009626 | GO:0042177 | GO:0016567 | GO:0031348 | GO:0016567 | GO:0031146 | GO:0042177 | GO:0009626 | GO:0031146	protein ubiquitination | SCF-dependent proteasomal ubiquitin-dependent protein catabolic process | plant-type hypersensitive response | negative regulation of protein catabolic process | protein ubiquitination | negative regulation of defense response | protein ubiquitination | SCF-dependent proteasomal ubiquitin-dependent protein catabolic process | negative regulation of protein catabolic proce…		-	-	-	-
	UniGene2118	AT1G03540	1	GO:0005739	mitochondrion	-	-	-	1	GO:0008150	biological_process		-	-	-	-
	UniGene2120	AT2G18790	5	GO:0005634 | GO:0005829 | GO:0005886 | GO:0016604 | GO:0016607	nucleus | cytosol | plasma membrane | nuclear body | nuclear speck	13	GO:0000155 | GO:0004673 | GO:0004871 | GO:0005515 | GO:0008020 | GO:0009881 | GO:0009883 | GO:0031516 | GO:0031517 | GO:0042802 | GO:0042803 | GO:0043565 | GO:1990841	phosphorelay sensor kinase activity | protein histidine kinase activity | signal transducer activity | protein binding | G-protein coupled photoreceptor activity | photoreceptor activity | red or far-red light photoreceptor activity | far-red light photoreceptor activity | red light photoreceptor activity | identical protein binding | protein homodimerization activity | sequence-specific DNA bind…	55	GO:0018298 | GO:0010617 | GO:0009409 | GO:0009266 | GO:0006351 | GO:0009585 | GO:0045892 | GO:0018298 | GO:0006355 | GO:0009640 | GO:0006355 | GO:0009585 | GO:0015979 | GO:0009867 | GO:0017006 | GO:0006355 | GO:0010148 | GO:0017006 | GO:0010244 | GO:0018298 | GO:0009585 | GO:0009584 | GO:0018298 | GO:0009649 | GO:0017012 | GO:0009585 | GO:0009409 | GO:0009585 | GO:0015979 | GO:0010029 | GO:000968…	protein-chromophore linkage | circadian regulation of calcium ion oscillation | response to cold | response to temperature stimulus | transcription, DNA-templated | red, far-red light phototransduction | negative regulation of transcription, DNA-templated | protein-chromophore linkage | regulation of transcription, DNA-templated | photomorphogenesis | regulation of transcription, DNA-templated | …		K12121	phytochrome B	-	Circadian rhythm plant
	UniGene2121	AT1G09060	2	GO:0000785 | GO:0005634	chromatin | nucleus	7	GO:0000976 | GO:0003700 | GO:0005515 | GO:0031490 | GO:0032454 | GO:0042393 | GO:0061630	transcription regulatory region sequence-specific DNA binding | transcription factor activity, sequence-specific DNA binding | protein binding | chromatin DNA binding | histone demethylase activity (H3-K9 specific) | histone binding | ubiquitin protein ligase activity	16	GO:0033169 | GO:0016567 | GO:2000616 | GO:0010628 | GO:2000616 | GO:0033169 | GO:0006355 | GO:0033169 | GO:0006355 | GO:0051573 | GO:0016567 | GO:0051573 | GO:0033169 | GO:2000616 | GO:0006355 | GO:0051573	histone H3-K9 demethylation | protein ubiquitination | negative regulation of histone H3-K9 acetylation | positive regulation of gene expression | negative regulation of histone H3-K9 acetylation | histone H3-K9 demethylation | regulation of transcription, DNA-templated | histone H3-K9 demethylation | regulation of transcription, DNA-templated | negative regulation of histone H3-K9 methylation | …		-	-	-	-
	UniGene2122	AT4G27220	1	GO:0005634	nucleus	2	GO:0005524 | GO:0043531	ATP binding | ADP binding	1	GO:0006952	defense response		K13459	disease resistance protein RPS2	-	Plantpathogen interaction
	UniGene2123	AT3G63220	1	GO:0005737	cytoplasm	1	GO:0003674	molecular_function	1	GO:0016567	protein ubiquitination		-	-	-	-
	UniGene2124	AT2G45490	8	GO:0000775 | GO:0000780 | GO:0005634 | GO:0005819 | GO:0005876 | GO:0032133 | GO:0048471 | GO:0051233	chromosome, centromeric region | condensed nuclear chromosome, centromeric region | nucleus | spindle | spindle microtubule | chromosome passenger complex | perinuclear region of cytoplasm | spindle midzone	5	GO:0004672 | GO:0004674 | GO:0005524 | GO:0035175 | GO:0044022	protein kinase activity | protein serine/threonine kinase activity | ATP binding | histone kinase activity (H3-S10 specific) | histone kinase activity (H3-S28 specific)	26	GO:0043988 | GO:0006468 | GO:0032465 | GO:0043988 | GO:0043987 | GO:0006468 | GO:0007052 | GO:0043988 | GO:0032465 | GO:0000226 | GO:0007052 | GO:0000278 | GO:0000226 | GO:0043988 | GO:0043987 | GO:0016572 | GO:0043988 | GO:0006468 | GO:0007059 | GO:0016572 | GO:0006468 | GO:0043988 | GO:0006468 | GO:0043988 | GO:0016572 | GO:0043987	histone H3-S28 phosphorylation | protein phosphorylation | regulation of cytokinesis | histone H3-S28 phosphorylation | histone H3-S10 phosphorylation | protein phosphorylation | mitotic spindle organization | histone H3-S28 phosphorylation | regulation of cytokinesis | microtubule cytoskeleton organization | mitotic spindle organization | mitotic cell cycle | microtubule cytoskeleton organizatio…		-	-	-	-
	UniGene2127	AT4G23440	2	GO:0005634 | GO:0005886	nucleus | plasma membrane	-	-	-	1	GO:0007165	signal transduction		-	-	-	-
	UniGene2128	AT4G27640	4	GO:0005634 | GO:0005643 | GO:0005737 | GO:0005829	nucleus | nuclear pore | cytoplasm | cytosol	2	GO:0008536 | GO:0008565	Ran GTPase binding | protein transporter activity	-	-	-		-	-	-	-
	UniGene2129	AT2G46240	2	GO:0005634 | GO:0009506	nucleus | plasmodesma	3	GO:0005515 | GO:0005516 | GO:0051087	protein binding | calmodulin binding | chaperone binding	17	GO:0042542 | GO:0050832 | GO:0010228 | GO:0009817 | GO:0009408 | GO:0050832 | GO:0009408 | GO:0012502 | GO:0006914 | GO:0009408 | GO:0009817 | GO:0010508 | GO:0009644 | GO:0009408 | GO:0010508 | GO:0006457 | GO:0006914	response to hydrogen peroxide | defense response to fungus | vegetative to reproductive phase transition of meristem | defense response to fungus, incompatible interaction | response to heat | defense response to fungus | response to heat | induction of programmed cell death | autophagy | response to heat | defense response to fungus, incompatible interaction | positive regulation of autophagy | …		-	-	-	-
	UniGene2130	ATMG00860	1	GO:0005739	mitochondrion	1	GO:0003674	molecular_function	1	GO:0008150	biological_process		-	-	-	-
	UniGene2131	AT4G27220	1	GO:0005634	nucleus	2	GO:0005524 | GO:0043531	ATP binding | ADP binding	1	GO:0006952	defense response		K13459	disease resistance protein RPS2	-	Plantpathogen interaction
	UniGene2132	AT3G23430	7	GO:0000139 | GO:0005622 | GO:0005789 | GO:0005794 | GO:0005802 | GO:0005886 | GO:0016021	Golgi membrane | intracellular | endoplasmic reticulum membrane | Golgi apparatus | trans-Golgi network | plasma membrane | integral component of membrane	2	GO:0000822 | GO:0015114	inositol hexakisphosphate binding | phosphate ion transmembrane transporter activity	6	GO:0006799 | GO:0006817 | GO:0016036 | GO:0006799 | GO:0048016 | GO:0016036	polyphosphate biosynthetic process | phosphate ion transport | cellular response to phosphate starvation | polyphosphate biosynthetic process | inositol phosphate-mediated signaling | cellular response to phosphate starvation		-	-	-	-
	UniGene2133	AT5G17680	-	-	-	1	GO:0043531	ADP binding	2	GO:0006952 | GO:0007165	defense response | signal transduction		-	-	-	-
	UniGene2134	AT5G66960	2	GO:0005634 | GO:0016020	nucleus | membrane	3	GO:0004252 | GO:0008236 | GO:0070008	serine-type endopeptidase activity | serine-type peptidase activity | serine-type exopeptidase activity	1	GO:0006508	proteolysis		-	-	-	-
	UniGene2135	AT2G37440	1	GO:0005737	cytoplasm	1	GO:0016787	hydrolase activity	-	-	-		-	-	-	-
	UniGene2136	AT4G37100	1	GO:0005886	plasma membrane	1	GO:0016740	transferase activity	-	-	-		-	-	-	-
	UniGene2137	AT1G64060	3	GO:0005886 | GO:0005887 | GO:0016021	plasma membrane | integral component of plasma membrane | integral component of membrane	4	GO:0004601 | GO:0005509 | GO:0005515 | GO:0016174	peroxidase activity | calcium ion binding | protein binding | NAD(P)H oxidase activity	17	GO:0006952 | GO:0072593 | GO:0052542 | GO:0002679 | GO:0043069 | GO:0050665 | GO:0007231 | GO:0050665 | GO:0009738 | GO:0002679 | GO:0010119 | GO:0072593 | GO:0007231 | GO:0055114 | GO:0033500 | GO:0009723 | GO:0009873	defense response | reactive oxygen species metabolic process | defense response by callose deposition | respiratory burst involved in defense response | negative regulation of programmed cell death | hydrogen peroxide biosynthetic process | osmosensory signaling pathway | hydrogen peroxide biosynthetic process | abscisic acid-activated signaling pathway | respiratory burst involved in defense res…		K13447	respiratory burst oxidase	[EC:1.6.3.- 1.11.1.-]	MAPK signaling pathway plant | Plantpathogen interaction
	UniGene2138	AT1G77290	2	GO:0005737 | GO:0005886	cytoplasm | plasma membrane	-	-	-	1	GO:0009636	response to toxic substance		-	-	-	-
	UniGene2139	AT3G14270	4	GO:0005737 | GO:0005739 | GO:0005768 | GO:0010008	cytoplasm | mitochondrion | endosome | endosome membrane	6	GO:0000285 | GO:0005524 | GO:0008270 | GO:0016308 | GO:0035091 | GO:0046872	1-phosphatidylinositol-3-phosphate 5-kinase activity | ATP binding | zinc ion binding | 1-phosphatidylinositol-4-phosphate 5-kinase activity | phosphatidylinositol binding | metal ion binding	6	GO:0007033 | GO:0010256 | GO:0042147 | GO:0090332 | GO:0009555 | GO:0007165	vacuole organization | endomembrane system organization | retrograde transport, endosome to Golgi | stomatal closure | pollen development | signal transduction		K00921	1-phosphatidylinositol-3-phosphate 5-kinase	[EC:2.7.1.150]	Inositol phosphate metabolism | Phagosome | Phosphatidylinositol signaling system
	UniGene2141	AT2G46240	2	GO:0005634 | GO:0009506	nucleus | plasmodesma	3	GO:0005515 | GO:0005516 | GO:0051087	protein binding | calmodulin binding | chaperone binding	17	GO:0042542 | GO:0050832 | GO:0010228 | GO:0009817 | GO:0009408 | GO:0050832 | GO:0009408 | GO:0012502 | GO:0006914 | GO:0009408 | GO:0009817 | GO:0010508 | GO:0009644 | GO:0009408 | GO:0010508 | GO:0006457 | GO:0006914	response to hydrogen peroxide | defense response to fungus | vegetative to reproductive phase transition of meristem | defense response to fungus, incompatible interaction | response to heat | defense response to fungus | response to heat | induction of programmed cell death | autophagy | response to heat | defense response to fungus, incompatible interaction | positive regulation of autophagy | …		-	-	-	-
	UniGene2143	AT3G63220	1	GO:0005737	cytoplasm	1	GO:0003674	molecular_function	1	GO:0016567	protein ubiquitination		-	-	-	-
	UniGene2146	AT5G57940	3	GO:0005886 | GO:0005887 | GO:0016020	plasma membrane | integral component of plasma membrane | membrane	8	GO:0005223 | GO:0005249 | GO:0005262 | GO:0005267 | GO:0005516 | GO:0030551 | GO:0030552 | GO:0030553	intracellular cGMP activated cation channel activity | voltage-gated potassium channel activity | calcium channel activity | potassium channel activity | calmodulin binding | cyclic nucleotide binding | cAMP binding | cGMP binding	1	GO:0042391	regulation of membrane potential		K05391	cyclic nucleotide gated channel, plant	-	Plantpathogen interaction
	UniGene2147	AT3G03790	1	GO:0005634	nucleus	-	-	-	1	GO:0008150	biological_process		-	-	-	-
	UniGene2148	AT4G24480	1	GO:0005634	nucleus	2	GO:0004712 | GO:0016301	protein serine/threonine/tyrosine kinase activity | kinase activity	1	GO:0006468	protein phosphorylation		-	-	-	-
	UniGene2150	AT1G71830	4	GO:0005789 | GO:0005886 | GO:0016021 | GO:0043234	endoplasmic reticulum membrane | plasma membrane | integral component of membrane | protein complex	8	GO:0004675 | GO:0004714 | GO:0004725 | GO:0005515 | GO:0005524 | GO:0016301 | GO:0033612 | GO:0042802	transmembrane receptor protein serine/threonine kinase activity | transmembrane receptor protein tyrosine kinase activity | protein tyrosine phosphatase activity | protein binding | ATP binding | kinase activity | receptor serine/threonine kinase binding | identical protein binding	17	GO:0009556 | GO:0046777 | GO:0009556 | GO:0009742 | GO:0046777 | GO:0009793 | GO:0006468 | GO:0046777 | GO:0009556 | GO:0006468 | GO:0009742 | GO:0006468 | GO:0009742 | GO:0007030 | GO:0009742 | GO:0010227 | GO:0010152	microsporogenesis | protein autophosphorylation | microsporogenesis | brassinosteroid mediated signaling pathway | protein autophosphorylation | embryo development ending in seed dormancy | protein phosphorylation | protein autophosphorylation | microsporogenesis | protein phosphorylation | brassinosteroid mediated signaling pathway | protein phosphorylation | brassinosteroid mediated signaling p…		-	-	-	-
	UniGene2151	AT2G45910	1	GO:0005886	plasma membrane	4	GO:0004674 | GO:0004842 | GO:0005524 | GO:0016301	protein serine/threonine kinase activity | ubiquitin-protein transferase activity | ATP binding | kinase activity	2	GO:0016567 | GO:0006468	protein ubiquitination | protein phosphorylation		-	-	-	-
	UniGene2154	AT1G64060	3	GO:0005886 | GO:0005887 | GO:0016021	plasma membrane | integral component of plasma membrane | integral component of membrane	4	GO:0004601 | GO:0005509 | GO:0005515 | GO:0016174	peroxidase activity | calcium ion binding | protein binding | NAD(P)H oxidase activity	17	GO:0006952 | GO:0072593 | GO:0052542 | GO:0002679 | GO:0043069 | GO:0050665 | GO:0007231 | GO:0050665 | GO:0009738 | GO:0002679 | GO:0010119 | GO:0072593 | GO:0007231 | GO:0055114 | GO:0033500 | GO:0009723 | GO:0009873	defense response | reactive oxygen species metabolic process | defense response by callose deposition | respiratory burst involved in defense response | negative regulation of programmed cell death | hydrogen peroxide biosynthetic process | osmosensory signaling pathway | hydrogen peroxide biosynthetic process | abscisic acid-activated signaling pathway | respiratory burst involved in defense res…		K13447	respiratory burst oxidase	[EC:1.6.3.- 1.11.1.-]	MAPK signaling pathway plant | Plantpathogen interaction
	UniGene2155	AT3G58160	3	GO:0005737 | GO:0005773 | GO:0016459	cytoplasm | vacuole | myosin complex	4	GO:0003774 | GO:0003779 | GO:0005516 | GO:0005524	motor activity | actin binding | calmodulin binding | ATP binding	1	GO:0030048	actin filament-based movement		-	-	-	-
	UniGene2156	AT5G19820	5	GO:0005618 | GO:0005829 | GO:0030089 | GO:0031965 | GO:0034399	cell wall | cytosol | phycobilisome | nuclear membrane | nuclear periphery	4	GO:0005515 | GO:0008139 | GO:0008565 | GO:0016829	protein binding | nuclear localization sequence binding | protein transporter activity | lyase activity	7	GO:2000636 | GO:0000060 | GO:0009793 | GO:0006607 | GO:0006610 | GO:2000636 | GO:0000060	positive regulation of primary miRNA processing | protein import into nucleus, translocation | embryo development ending in seed dormancy | NLS-bearing protein import into nucleus | ribosomal protein import into nucleus | positive regulation of primary miRNA processing | protein import into nucleus, translocation		-	-	-	-
	UniGene2157	AT1G43760	1	GO:0005575	cellular_component	1	GO:0003674	molecular_function	1	GO:0008150	biological_process		-	-	-	-
	UniGene2159	AT4G29090	1	GO:0005739	mitochondrion	3	GO:0003676 | GO:0003723 | GO:0003964	nucleic acid binding | RNA binding | RNA-directed DNA polymerase activity	1	GO:0006278	RNA-dependent DNA biosynthetic process		-	-	-	-
	UniGene2160	AT4G25960	3	GO:0009507 | GO:0016020 | GO:0016021	chloroplast | membrane | integral component of membrane	2	GO:0005524 | GO:0042626	ATP binding | ATPase activity, coupled to transmembrane movement of substances	1	GO:0055085	transmembrane transport		K05658	ATP-binding cassette, subfamily B (MDR/TAP), member 1	[EC:3.6.3.44]	ABC transporters
	UniGene2163	AT4G29090	1	GO:0005739	mitochondrion	3	GO:0003676 | GO:0003723 | GO:0003964	nucleic acid binding | RNA binding | RNA-directed DNA polymerase activity	1	GO:0006278	RNA-dependent DNA biosynthetic process		-	-	-	-
	UniGene2164	AT3G53830	1	GO:0005575	cellular_component	2	GO:0003682 | GO:0008536	chromatin binding | Ran GTPase binding	1	GO:0008150	biological_process		-	-	-	-
	UniGene2168	AT1G05350	2	GO:0005737 | GO:0005829	cytoplasm | cytosol	3	GO:0003824 | GO:0005524 | GO:0046872	catalytic activity | ATP binding | metal ion binding	-	-	-		-	-	-	-
	UniGene2169	AT4G35790	5	GO:0005773 | GO:0005886 | GO:0009506 | GO:0015630 | GO:0016020	vacuole | plasma membrane | plasmodesma | microtubule cytoskeleton | membrane	3	GO:0004630 | GO:0005509 | GO:0070290	phospholipase D activity | calcium ion binding | N-acylphosphatidylethanolamine-specific phospholipase D activity	14	GO:0009409 | GO:0046473 | GO:0016042 | GO:0090333 | GO:0046470 | GO:0090333 | GO:0009409 | GO:0009789 | GO:0046473 | GO:0016042 | GO:0009789 | GO:0012501 | GO:0046470 | GO:0009409	response to cold | phosphatidic acid metabolic process | lipid catabolic process | regulation of stomatal closure | phosphatidylcholine metabolic process | regulation of stomatal closure | response to cold | positive regulation of abscisic acid-activated signaling pathway | phosphatidic acid metabolic process | lipid catabolic process | positive regulation of abscisic acid-activated signaling pat…		K01115	phospholipase D1/2	[EC:3.1.4.4]	Biosynthesis of secondary metabolites | Endocytosis | Ether lipid metabolism | Glycerophospholipid metabolism | Metabolic pathways
	UniGene2170	AT1G03090	3	GO:0005739 | GO:0005759 | GO:0022626	mitochondrion | mitochondrial matrix | cytosolic ribosome	4	GO:0004075 | GO:0004485 | GO:0005524 | GO:0050897	biotin carboxylase activity | methylcrotonoyl-CoA carboxylase activity | ATP binding | cobalt ion binding	1	GO:0006552	leucine catabolic process		K01968	3-methylcrotonyl-CoA carboxylase alpha subunit	[EC:6.4.1.4]	Metabolic pathways | Valine, leucine and isoleucine degradation
	UniGene2172	AT1G64060	3	GO:0005886 | GO:0005887 | GO:0016021	plasma membrane | integral component of plasma membrane | integral component of membrane	4	GO:0004601 | GO:0005509 | GO:0005515 | GO:0016174	peroxidase activity | calcium ion binding | protein binding | NAD(P)H oxidase activity	17	GO:0006952 | GO:0072593 | GO:0052542 | GO:0002679 | GO:0043069 | GO:0050665 | GO:0007231 | GO:0050665 | GO:0009738 | GO:0002679 | GO:0010119 | GO:0072593 | GO:0007231 | GO:0055114 | GO:0033500 | GO:0009723 | GO:0009873	defense response | reactive oxygen species metabolic process | defense response by callose deposition | respiratory burst involved in defense response | negative regulation of programmed cell death | hydrogen peroxide biosynthetic process | osmosensory signaling pathway | hydrogen peroxide biosynthetic process | abscisic acid-activated signaling pathway | respiratory burst involved in defense res…		K13447	respiratory burst oxidase	[EC:1.6.3.- 1.11.1.-]	MAPK signaling pathway plant | Plantpathogen interaction
	UniGene2173	AT4G24940	2	GO:0005634 | GO:0005737	nucleus | cytoplasm	2	GO:0005515 | GO:0019948	protein binding | SUMO activating enzyme activity	1	GO:0016925	protein sumoylation		K10684	ubiquitin-like 1-activating enzyme E1 A	[EC:6.2.1.45]	Ubiquitin mediated proteolysis
	UniGene2174	ATMG00580	5	GO:0005739 | GO:0005743 | GO:0005747 | GO:0016021 | GO:0070469	mitochondrion | mitochondrial inner membrane | mitochondrial respiratory chain complex I | integral component of membrane | respiratory chain	2	GO:0003954 | GO:0008137	NADH dehydrogenase activity | NADH dehydrogenase (ubiquinone) activity	4	GO:0042773 | GO:0045333 | GO:0055114 | GO:0045333	ATP synthesis coupled electron transport | cellular respiration | oxidation-reduction process | cellular respiration		K03881	NADH-ubiquinone oxidoreductase chain 4	[EC:1.6.5.3]	Metabolic pathways | Oxidative phosphorylation
	UniGene2175	AT5G36930	2	GO:0005737 | GO:0016021	cytoplasm | integral component of membrane	1	GO:0043531	ADP binding	3	GO:0006952 | GO:0007165 | GO:0006952	defense response | signal transduction | defense response		-	-	-	-
	UniGene2176	AT1G05350	2	GO:0005737 | GO:0005829	cytoplasm | cytosol	3	GO:0003824 | GO:0005524 | GO:0046872	catalytic activity | ATP binding | metal ion binding	-	-	-		-	-	-	-
	UniGene2180	AT2G46240	2	GO:0005634 | GO:0009506	nucleus | plasmodesma	3	GO:0005515 | GO:0005516 | GO:0051087	protein binding | calmodulin binding | chaperone binding	17	GO:0042542 | GO:0050832 | GO:0010228 | GO:0009817 | GO:0009408 | GO:0050832 | GO:0009408 | GO:0012502 | GO:0006914 | GO:0009408 | GO:0009817 | GO:0010508 | GO:0009644 | GO:0009408 | GO:0010508 | GO:0006457 | GO:0006914	response to hydrogen peroxide | defense response to fungus | vegetative to reproductive phase transition of meristem | defense response to fungus, incompatible interaction | response to heat | defense response to fungus | response to heat | induction of programmed cell death | autophagy | response to heat | defense response to fungus, incompatible interaction | positive regulation of autophagy | …		-	-	-	-
	UniGene2182	AT1G53350	-	-	-	2	GO:0005524 | GO:0043531	ATP binding | ADP binding	1	GO:0006952	defense response		-	-	-	-
	UniGene2185	AT5G01400	1	GO:0005847	mRNA cleavage and polyadenylation specificity factor complex	-	-	-	4	GO:0006396 | GO:0035194 | GO:0006396 | GO:0035194	RNA processing | posttranscriptional gene silencing by RNA | RNA processing | posttranscriptional gene silencing by RNA		K06100	symplekin	-	mRNA surveillance pathway
	UniGene2187	AT1G48720	1	GO:0009507	chloroplast	1	GO:0003964	RNA-directed DNA polymerase activity	1	GO:0008150	biological_process		-	-	-	-
	UniGene2188	AT4G23160	2	GO:0005886 | GO:0016021	plasma membrane | integral component of membrane	4	GO:0004672 | GO:0004674 | GO:0005524 | GO:0016301	protein kinase activity | protein serine/threonine kinase activity | ATP binding | kinase activity	5	GO:0006468 | GO:0042742 | GO:0006468 | GO:0042742 | GO:0006468	protein phosphorylation | defense response to bacterium | protein phosphorylation | defense response to bacterium | protein phosphorylation		-	-	-	-
	UniGene2189	AT4G27220	1	GO:0005634	nucleus	2	GO:0005524 | GO:0043531	ATP binding | ADP binding	1	GO:0006952	defense response		-	-	-	-
	UniGene2190	AT3G24495	2	GO:0005634 | GO:0032300	nucleus | mismatch repair complex	6	GO:0000404 | GO:0003684 | GO:0005515 | GO:0005524 | GO:0008094 | GO:0030983	heteroduplex DNA loop binding | damaged DNA binding | protein binding | ATP binding | DNA-dependent ATPase activity | mismatched DNA binding	4	GO:0006298 | GO:0043570 | GO:0006298 | GO:0043570	mismatch repair | maintenance of DNA repeat elements | mismatch repair | maintenance of DNA repeat elements		K08737	DNA mismatch repair protein MSH6	-	Mismatch repair
	UniGene2191	AT5G22450	1	GO:0009507	chloroplast	-	-	-	-	-	-		-	-	-	-
	UniGene2192	AT2G24960	1	GO:0005634	nucleus	1	GO:0003677	DNA binding	1	GO:0008150	biological_process		-	-	-	-
	UniGene2194	AT1G52780	5	GO:0005576 | GO:0005768 | GO:0005794 | GO:0005802 | GO:0016020	extracellular region | endosome | Golgi apparatus | trans-Golgi network | membrane	1	GO:0003674	molecular_function	1	GO:0008150	biological_process		-	-	-	-
	UniGene2195	AT4G34100	1	GO:0030176	integral component of endoplasmic reticulum membrane	3	GO:0004842 | GO:0008270 | GO:1904264	ubiquitin-protein transferase activity | zinc ion binding | ubiquitin protein ligase activity involved in ERAD pathway	13	GO:0010345 | GO:0008299 | GO:0009414 | GO:0010025 | GO:0010345 | GO:0030433 | GO:0010025 | GO:0030433 | GO:0010143 | GO:0030433 | GO:1900490 | GO:0042335 | GO:0008299	suberin biosynthetic process | isoprenoid biosynthetic process | response to water deprivation | wax biosynthetic process | suberin biosynthetic process | ubiquitin-dependent ERAD pathway | wax biosynthetic process | ubiquitin-dependent ERAD pathway | cutin biosynthetic process | ubiquitin-dependent ERAD pathway | positive regulation of hydroxymethylglutaryl-CoA reductase (NADPH) activity | cutic…		K10661	E3 ubiquitin-protein ligase MARCH6	[EC:2.3.2.27]	Protein processing in endoplasmic reticulum
	UniGene2196	AT4G21710	5	GO:0005634 | GO:0005665 | GO:0005829 | GO:0009506 | GO:0016591	nucleus | DNA-directed RNA polymerase II, core complex | cytosol | plasmodesma | DNA-directed RNA polymerase II, holoenzyme	5	GO:0001055 | GO:0003677 | GO:0003899 | GO:0032549 | GO:0046872	RNA polymerase II activity | DNA binding | DNA-directed 5'-3' RNA polymerase activity | ribonucleoside binding | metal ion binding	4	GO:0035196 | GO:0009793 | GO:0035196 | GO:0006351	production of miRNAs involved in gene silencing by miRNA | embryo development ending in seed dormancy | production of miRNAs involved in gene silencing by miRNA | transcription, DNA-templated		K03010	DNA-directed RNA polymerase II subunit RPB2	[EC:2.7.7.6]	Metabolic pathways | Purine metabolism | Pyrimidine metabolism | RNA polymerase
	UniGene2197	AT3G18640	1	GO:0005634	nucleus	2	GO:0003677 | GO:0046872	DNA binding | metal ion binding	-	-	-		-	-	-	-
	UniGene2198	AT3G08910	1	GO:0005737	cytoplasm	1	GO:0051082	unfolded protein binding	1	GO:0006457	protein folding		-	-	-	-
	UniGene2199	AT5G06810	2	GO:0005739 | GO:0009536	mitochondrion | plastid	-	-	-	-	-	-		-	-	-	-
	UniGene2201	AT1G43760	1	GO:0005575	cellular_component	1	GO:0003674	molecular_function	1	GO:0008150	biological_process		-	-	-	-
	UniGene2203	AT1G70650	1	GO:0005739	mitochondrion	-	-	-	-	-	-		-	-	-	-
	UniGene2204	AT1G64260	1	GO:0005575	cellular_component	1	GO:0008270	zinc ion binding	1	GO:0008150	biological_process		-	-	-	-
	UniGene2205	AT2G46240	2	GO:0005634 | GO:0009506	nucleus | plasmodesma	3	GO:0005515 | GO:0005516 | GO:0051087	protein binding | calmodulin binding | chaperone binding	17	GO:0042542 | GO:0050832 | GO:0010228 | GO:0009817 | GO:0009408 | GO:0050832 | GO:0009408 | GO:0012502 | GO:0006914 | GO:0009408 | GO:0009817 | GO:0010508 | GO:0009644 | GO:0009408 | GO:0010508 | GO:0006457 | GO:0006914	response to hydrogen peroxide | defense response to fungus | vegetative to reproductive phase transition of meristem | defense response to fungus, incompatible interaction | response to heat | defense response to fungus | response to heat | induction of programmed cell death | autophagy | response to heat | defense response to fungus, incompatible interaction | positive regulation of autophagy | …		-	-	-	-
	UniGene2206	AT3G08910	1	GO:0005737	cytoplasm	1	GO:0051082	unfolded protein binding	1	GO:0006457	protein folding		-	-	-	-
	UniGene2207	AT3G18640	1	GO:0005634	nucleus	2	GO:0003677 | GO:0046872	DNA binding | metal ion binding	-	-	-		-	-	-	-
	UniGene2208	AT3G08910	1	GO:0005737	cytoplasm	1	GO:0051082	unfolded protein binding	1	GO:0006457	protein folding		-	-	-	-
	UniGene2210	AT1G21280	1	GO:0005634	nucleus	1	GO:0003674	molecular_function	1	GO:0008150	biological_process		-	-	-	-
	UniGene2212	AT1G43760	1	GO:0005575	cellular_component	1	GO:0003674	molecular_function	1	GO:0008150	biological_process		-	-	-	-
	UniGene2213	AT3G04740	4	GO:0005634 | GO:0009506 | GO:0016592 | GO:0070847	nucleus | plasmodesma | mediator complex | core mediator complex	2	GO:0001104 | GO:0005515	RNA polymerase II transcription cofactor activity | protein binding	14	GO:0045893 | GO:0009627 | GO:0007275 | GO:0006357 | GO:0006351 | GO:0006357 | GO:0009627 | GO:0009631 | GO:0045893 | GO:0008284 | GO:0045893 | GO:0006357 | GO:0040008 | GO:0009631	positive regulation of transcription, DNA-templated | systemic acquired resistance | multicellular organism development | regulation of transcription from RNA polymerase II promoter | transcription, DNA-templated | regulation of transcription from RNA polymerase II promoter | systemic acquired resistance | cold acclimation | positive regulation of transcription, DNA-templated | positive regulatio…		-	-	-	-
	UniGene2214	AT2G16250	4	GO:0005886 | GO:0009505 | GO:0009506 | GO:0016021	plasma membrane | plant-type cell wall | plasmodesma | integral component of membrane	3	GO:0004674 | GO:0004713 | GO:0005524	protein serine/threonine kinase activity | protein tyrosine kinase activity | ATP binding	2	GO:0006468 | GO:0007169	protein phosphorylation | transmembrane receptor protein tyrosine kinase signaling pathway		-	-	-	-
	UniGene2215	AT5G14950	5	GO:0000139 | GO:0005768 | GO:0005794 | GO:0005802 | GO:0016021	Golgi membrane | endosome | Golgi apparatus | trans-Golgi network | integral component of membrane	5	GO:0004559 | GO:0004572 | GO:0005515 | GO:0030246 | GO:0046872	alpha-mannosidase activity | mannosyl-oligosaccharide 1,3-1,6-alpha-mannosidase activity | protein binding | carbohydrate binding | metal ion binding	9	GO:0006491 | GO:0006517 | GO:0006013 | GO:0006487 | GO:0006491 | GO:0042538 | GO:0006491 | GO:0006487 | GO:0006517	N-glycan processing | protein deglycosylation | mannose metabolic process | protein N-linked glycosylation | N-glycan processing | hyperosmotic salinity response | N-glycan processing | protein N-linked glycosylation | protein deglycosylation		K01231	alpha-mannosidase II	[EC:3.2.1.114]	Metabolic pathways | NGlycan biosynthesis
	UniGene2216	AT2G16250	4	GO:0005886 | GO:0009505 | GO:0009506 | GO:0016021	plasma membrane | plant-type cell wall | plasmodesma | integral component of membrane	3	GO:0004674 | GO:0004713 | GO:0005524	protein serine/threonine kinase activity | protein tyrosine kinase activity | ATP binding	2	GO:0006468 | GO:0007169	protein phosphorylation | transmembrane receptor protein tyrosine kinase signaling pathway		-	-	-	-
	UniGene2217	AT1G70630	2	GO:0005737 | GO:0005794	cytoplasm | Golgi apparatus	1	GO:0016757	transferase activity, transferring glycosyl groups	1	GO:0042546	cell wall biogenesis		-	-	-	-
	UniGene2218	AT4G27870	4	GO:0005634 | GO:0005789 | GO:0016020 | GO:0016021	nucleus | endoplasmic reticulum membrane | membrane | integral component of membrane	-	-	-	-	-	-		-	-	-	-
	UniGene2219	AT2G42200	2	GO:0005634 | GO:0005737	nucleus | cytoplasm	3	GO:0003677 | GO:0003700 | GO:0046872	DNA binding | transcription factor activity, sequence-specific DNA binding | metal ion binding	9	GO:0048366 | GO:0006351 | GO:0006355 | GO:0048653 | GO:2000025 | GO:0006355 | GO:0010228 | GO:0006355 | GO:0048366	leaf development | transcription, DNA-templated | regulation of transcription, DNA-templated | anther development | regulation of leaf formation | regulation of transcription, DNA-templated | vegetative to reproductive phase transition of meristem | regulation of transcription, DNA-templated | leaf development		-	-	-	-
	UniGene2220	AT1G04010	4	GO:0005783 | GO:0016021 | GO:0031090 | GO:0043231	endoplasmic reticulum | integral component of membrane | organelle membrane | intracellular membrane-bounded organelle	3	GO:0004607 | GO:0080095 | GO:0080096	phosphatidylcholine-sterol O-acyltransferase activity | phosphatidylethanolamine-sterol O-acyltransferase activity | phosphatidate-sterol O-acyltransferase activity	5	GO:0006629 | GO:0034434 | GO:0010150 | GO:0016127 | GO:0034434	lipid metabolic process | sterol esterification | leaf senescence | sterol catabolic process | sterol esterification		-	-	-	-
	UniGene2221	AT5G49150	1	GO:0005887	integral component of plasma membrane	1	GO:0003674	molecular_function	1	GO:0048235	pollen sperm cell differentiation		-	-	-	-
	UniGene2222	AT2G16250	4	GO:0005886 | GO:0009505 | GO:0009506 | GO:0016021	plasma membrane | plant-type cell wall | plasmodesma | integral component of membrane	3	GO:0004674 | GO:0004713 | GO:0005524	protein serine/threonine kinase activity | protein tyrosine kinase activity | ATP binding	2	GO:0006468 | GO:0007169	protein phosphorylation | transmembrane receptor protein tyrosine kinase signaling pathway		-	-	-	-
	UniGene2224	AT1G09220	2	GO:0005739 | GO:0022626	mitochondrion | cytosolic ribosome	-	-	-	1	GO:0008150	biological_process		-	-	-	-
	UniGene2225	AT1G64260	1	GO:0005575	cellular_component	1	GO:0008270	zinc ion binding	1	GO:0008150	biological_process		-	-	-	-
	UniGene2226	AT2G42200	2	GO:0005634 | GO:0005737	nucleus | cytoplasm	3	GO:0003677 | GO:0003700 | GO:0046872	DNA binding | transcription factor activity, sequence-specific DNA binding | metal ion binding	9	GO:0048366 | GO:0006351 | GO:0006355 | GO:0048653 | GO:2000025 | GO:0006355 | GO:0010228 | GO:0006355 | GO:0048366	leaf development | transcription, DNA-templated | regulation of transcription, DNA-templated | anther development | regulation of leaf formation | regulation of transcription, DNA-templated | vegetative to reproductive phase transition of meristem | regulation of transcription, DNA-templated | leaf development		-	-	-	-
	UniGene2227	AT1G20780	3	GO:0005634 | GO:0005737 | GO:0005886	nucleus | cytoplasm | plasma membrane	3	GO:0004842 | GO:0005515 | GO:0070696	ubiquitin-protein transferase activity | protein binding | transmembrane receptor protein serine/threonine kinase binding	11	GO:0016567 | GO:0010380 | GO:0010150 | GO:0010271 | GO:0010380 | GO:0010115 | GO:0010271 | GO:0090359 | GO:0016567 | GO:0090359 | GO:0010115	protein ubiquitination | regulation of chlorophyll biosynthetic process | leaf senescence | regulation of chlorophyll catabolic process | regulation of chlorophyll biosynthetic process | regulation of abscisic acid biosynthetic process | regulation of chlorophyll catabolic process | negative regulation of abscisic acid biosynthetic process | protein ubiquitination | negative regulation of abscisi…		-	-	-	-
	UniGene2229	AT4G23160	2	GO:0005886 | GO:0016021	plasma membrane | integral component of membrane	4	GO:0004672 | GO:0004674 | GO:0005524 | GO:0016301	protein kinase activity | protein serine/threonine kinase activity | ATP binding | kinase activity	5	GO:0006468 | GO:0042742 | GO:0006468 | GO:0042742 | GO:0006468	protein phosphorylation | defense response to bacterium | protein phosphorylation | defense response to bacterium | protein phosphorylation		-	-	-	-
	UniGene2231	AT3G08910	1	GO:0005737	cytoplasm	1	GO:0051082	unfolded protein binding	1	GO:0006457	protein folding		-	-	-	-
	UniGene2232	AT3G48195	2	GO:0005622 | GO:0005737	intracellular | cytoplasm	-	-	-	1	GO:0035556	intracellular signal transduction		-	-	-	-
	UniGene2233	AT1G03670	-	-	-	1	GO:0003674	molecular_function	-	-	-		-	-	-	-
	UniGene2234	AT5G05570	3	GO:0005634 | GO:0005886 | GO:0016021	nucleus | plasma membrane | integral component of membrane	3	GO:0000166 | GO:0003676 | GO:0008168	nucleotide binding | nucleic acid binding | methyltransferase activity	2	GO:0032259 | GO:0016192	methylation | vesicle-mediated transport		-	-	-	-
	UniGene2236	AT4G34100	1	GO:0030176	integral component of endoplasmic reticulum membrane	3	GO:0004842 | GO:0008270 | GO:1904264	ubiquitin-protein transferase activity | zinc ion binding | ubiquitin protein ligase activity involved in ERAD pathway	13	GO:0010345 | GO:0008299 | GO:0009414 | GO:0010025 | GO:0010345 | GO:0030433 | GO:0010025 | GO:0030433 | GO:0010143 | GO:0030433 | GO:1900490 | GO:0042335 | GO:0008299	suberin biosynthetic process | isoprenoid biosynthetic process | response to water deprivation | wax biosynthetic process | suberin biosynthetic process | ubiquitin-dependent ERAD pathway | wax biosynthetic process | ubiquitin-dependent ERAD pathway | cutin biosynthetic process | ubiquitin-dependent ERAD pathway | positive regulation of hydroxymethylglutaryl-CoA reductase (NADPH) activity | cutic…		K10661	E3 ubiquitin-protein ligase MARCH6	[EC:2.3.2.27]	Protein processing in endoplasmic reticulum
	UniGene2238	AT4G23160	2	GO:0005886 | GO:0016021	plasma membrane | integral component of membrane	4	GO:0004672 | GO:0004674 | GO:0005524 | GO:0016301	protein kinase activity | protein serine/threonine kinase activity | ATP binding | kinase activity	5	GO:0006468 | GO:0042742 | GO:0006468 | GO:0042742 | GO:0006468	protein phosphorylation | defense response to bacterium | protein phosphorylation | defense response to bacterium | protein phosphorylation		-	-	-	-
	UniGene2242	AT4G04920	1	GO:0005634	nucleus	1	GO:0003674	molecular_function	19	GO:0010104 | GO:2001009 | GO:0048364 | GO:1901672 | GO:2000022 | GO:0032922 | GO:0048586 | GO:2000022 | GO:0006355 | GO:0009631 | GO:0006970 | GO:1901672 | GO:0048586 | GO:1902066 | GO:0006970 | GO:0010104 | GO:1902066 | GO:2001009 | GO:0006355	regulation of ethylene-activated signaling pathway | regulation of plant-type cell wall cellulose biosynthetic process | root development | positive regulation of systemic acquired resistance | regulation of jasmonic acid mediated signaling pathway | circadian regulation of gene expression | regulation of long-day photoperiodism, flowering | regulation of jasmonic acid mediated signaling pathway …		-	-	-	-
	UniGene2243	AT4G23160	2	GO:0005886 | GO:0016021	plasma membrane | integral component of membrane	4	GO:0004672 | GO:0004674 | GO:0005524 | GO:0016301	protein kinase activity | protein serine/threonine kinase activity | ATP binding | kinase activity	5	GO:0006468 | GO:0042742 | GO:0006468 | GO:0042742 | GO:0006468	protein phosphorylation | defense response to bacterium | protein phosphorylation | defense response to bacterium | protein phosphorylation		-	-	-	-
	UniGene2244	AT2G42200	2	GO:0005634 | GO:0005737	nucleus | cytoplasm	3	GO:0003677 | GO:0003700 | GO:0046872	DNA binding | transcription factor activity, sequence-specific DNA binding | metal ion binding	9	GO:0048366 | GO:0006351 | GO:0006355 | GO:0048653 | GO:2000025 | GO:0006355 | GO:0010228 | GO:0006355 | GO:0048366	leaf development | transcription, DNA-templated | regulation of transcription, DNA-templated | anther development | regulation of leaf formation | regulation of transcription, DNA-templated | vegetative to reproductive phase transition of meristem | regulation of transcription, DNA-templated | leaf development		-	-	-	-
	UniGene2247	AT2G45910	1	GO:0005886	plasma membrane	4	GO:0004674 | GO:0004842 | GO:0005524 | GO:0016301	protein serine/threonine kinase activity | ubiquitin-protein transferase activity | ATP binding | kinase activity	2	GO:0016567 | GO:0006468	protein ubiquitination | protein phosphorylation		-	-	-	-
	UniGene2249	AT5G14950	5	GO:0000139 | GO:0005768 | GO:0005794 | GO:0005802 | GO:0016021	Golgi membrane | endosome | Golgi apparatus | trans-Golgi network | integral component of membrane	5	GO:0004559 | GO:0004572 | GO:0005515 | GO:0030246 | GO:0046872	alpha-mannosidase activity | mannosyl-oligosaccharide 1,3-1,6-alpha-mannosidase activity | protein binding | carbohydrate binding | metal ion binding	9	GO:0006491 | GO:0006517 | GO:0006013 | GO:0006487 | GO:0006491 | GO:0042538 | GO:0006491 | GO:0006487 | GO:0006517	N-glycan processing | protein deglycosylation | mannose metabolic process | protein N-linked glycosylation | N-glycan processing | hyperosmotic salinity response | N-glycan processing | protein N-linked glycosylation | protein deglycosylation		K01231	alpha-mannosidase II	[EC:3.2.1.114]	Metabolic pathways | NGlycan biosynthesis
	UniGene2251	AT2G17900	2	GO:0005634 | GO:0005694	nucleus | chromosome	2	GO:0018024 | GO:0046872	histone-lysine N-methyltransferase activity | metal ion binding	1	GO:0008150	biological_process		-	-	-	-
	UniGene2252	AT1G21280	1	GO:0005634	nucleus	1	GO:0003674	molecular_function	1	GO:0008150	biological_process		-	-	-	-
	UniGene2253	AT1G03670	-	-	-	1	GO:0003674	molecular_function	-	-	-		-	-	-	-
	UniGene2256	AT1G03670	-	-	-	1	GO:0003674	molecular_function	-	-	-		-	-	-	-
	UniGene2260	AT5G61850	1	GO:0005634	nucleus	7	GO:0003677 | GO:0003700 | GO:0005515 | GO:0031490 | GO:0042803 | GO:0043565 | GO:0043621	DNA binding | transcription factor activity, sequence-specific DNA binding | protein binding | chromatin DNA binding | protein homodimerization activity | sequence-specific DNA binding | protein self-association	10	GO:0009908 | GO:0009740 | GO:0006355 | GO:0010077 | GO:0009908 | GO:0010582 | GO:0009740 | GO:0006351 | GO:0006355 | GO:0030154	flower development | gibberellic acid mediated signaling pathway | regulation of transcription, DNA-templated | maintenance of inflorescence meristem identity | flower development | floral meristem determinacy | gibberellic acid mediated signaling pathway | transcription, DNA-templated | regulation of transcription, DNA-templated | cell differentiation		-	-	-	-
	UniGene2261	AT1G15520	2	GO:0005886 | GO:0016021	plasma membrane | integral component of membrane	4	GO:0005515 | GO:0005524 | GO:0016887 | GO:0042626	protein binding | ATP binding | ATPase activity | ATPase activity, coupled to transmembrane movement of substances	11	GO:0046865 | GO:0010193 | GO:0006810 | GO:0015692 | GO:0002229 | GO:0006855 | GO:0080168 | GO:0009751 | GO:0002229 | GO:0009723 | GO:0009753	terpenoid transport | response to ozone | transport | lead ion transport | defense response to oomycetes | drug transmembrane transport | abscisic acid transport | response to salicylic acid | defense response to oomycetes | response to ethylene | response to jasmonic acid		-	-	-	-
	UniGene2263	AT4G23030	3	GO:0005886 | GO:0016020 | GO:0016021	plasma membrane | membrane | integral component of membrane	2	GO:0005215 | GO:0015297	transporter activity | antiporter activity	-	-	-		-	-	-	-
[truncated: 148,443 more rows]
