# Supplementary material for: Novel findings to the biosynthetic pathway of magnoflorine and taspine through transcriptomic and metabolomic analysis of Croton draco (Euphorbiaceae)
Source: BMC Plant Biol. 2019 Dec 18;19:560. doi: 10.1186/s12870-019-2195-y (PMC6921603; doi:10.1186/s12870-019-2195-y)
Supplement: Supplementary file 7 — Additional file 7: Table S4. Expression profile matrix of C. draco unigenes. Table S5. Expression profiles of preferentially expressed genes. Table S6. OrthoMCL-defined protein families (orthogroups). [file 12870_2019_2195_MOESM7_ESM.xlsx]

## Sheet: Table S4
	Supplementary table S4: Expression profile matrix of C. draco unigenes. Around seven million high-quality reads generated from leaves, stems, roots, fruits, inflorescences, and flowers were separately aligned against the C. draco transcriptome (unigenes). The counting of alignments (showed as expected count) was done using the RSEM pipeline. TPM (transcripts per million) and FPKM (fragments per k…
	UniGene	Leaves			Fruits			Stem			Roots			Inflorescences			Flowers
		Counts	TPM	FPKM	Counts	TPM	FPKM	Counts	TPM	FPKM	Counts	TPM	FPKM	Counts	TPM	FPKM	Counts	TPM	FPKM
	UniGene1	435	4.87	6.37	347	3.66	4.58	663	7.09	9	367	4.56	6.79	194	2.12	2.94	173	2.42	3.45
	UniGene2	224.91	2.99	3.91	349	4.38	5.47	261.87	3.33	4.23	1420.48	20.99	31.25	346.88	4.5	6.26	412.77	6.86	9.79
	UniGene3	283	4.09	5.34	374	5.09	6.36	91	1.26	1.59	1623.26	26.04	38.76	156	2.2	3.05	193	3.48	4.97
	UniGene5	547	7.92	10.35	777	10.61	13.25	768	10.62	13.48	721	11.59	17.26	314	4.43	6.16	304	5.5	7.85
	UniGene7	876	13.68	17.88	1034	15.22	19.01	1317	19.64	24.94	971	16.84	25.07	801	12.19	16.95	622	12.14	17.32
	UniGene9	443	7.59	9.92	350	5.65	7.06	639	10.45	13.27	337	6.41	9.54	338	5.64	7.85	224	4.79	6.84
	UniGene10	831	14.27	18.64	2594	41.98	52.44	1495	24.51	31.11	1156	22.03	32.8	1005	16.81	23.39	685	14.7	20.97
	UniGene11	368	6.5	8.5	333	5.55	6.93	604	10.19	12.94	325	6.38	9.49	160	2.76	3.83	135	2.98	4.25
	UniGene13	592	10.98	14.35	473	8.27	10.33	879	15.57	19.76	374	7.7	11.47	361	6.53	9.08	278	6.45	9.2
	UniGene16	147.94	2.79	3.64	116.66	2.07	2.59	347.97	6.26	7.94	150	3.14	4.67	100	1.84	2.55	74.93	1.76	2.52
	UniGene17	270	5.17	6.76	291	5.25	6.56	389	7.11	9.03	223	4.74	7.06	140	2.61	3.63	107	2.56	3.65
	UniGene18	701	14.32	18.71	534	10.28	12.84	964	18.8	23.87	477	10.82	16.1	515	10.26	14.26	290	7.41	10.57
	UniGene19	358	7.36	9.62	362	7.02	8.76	488	9.58	12.16	348	7.94	11.83	273	5.47	7.61	168	4.32	6.16
	UniGene20	511.85	10.55	13.79	266.51	5.18	6.47	94.33	1.86	2.36	1028	23.53	35.03	235.86	4.74	6.59	291.87	7.52	10.73
	UniGene21	357.84	7.73	10.11	394.12	8.03	10.03	387.66	8	10.15	196.26	4.71	7.01	240.84	5.07	7.06	163.3	4.41	6.3
	UniGene22	178.62	3.88	5.07	287.81	5.89	7.36	147.07	3.05	3.87	98	2.36	3.52	141	2.98	4.15	60.87	1.65	2.36
	UniGene23	87	1.93	2.52	60	1.25	1.56	184	3.89	4.94	53	1.3	1.94	137	2.96	4.12	58	1.61	2.29
	UniGene26	106	2.41	3.15	62	1.33	1.66	110	2.39	3.03	147	3.71	5.52	74	1.64	2.28	73	2.07	2.96
	UniGene28	446	10.37	13.56	625.91	13.73	17.14	737	16.37	20.78	338	8.73	13	503	11.41	15.87	432	12.57	17.93
	UniGene29	173	4.05	5.29	564	12.44	15.54	1069	23.88	30.31	630	16.37	24.37	110	2.51	3.49	62	1.81	2.59
	UniGene33	253	5.99	7.83	342.22	7.64	9.54	278	6.28	7.97	219.94	5.78	8.61	168.96	3.9	5.43	124	3.67	5.24
	UniGene34	549	13.06	17.07	483	10.83	13.53	821	18.65	23.67	498	13.15	19.58	256	5.94	8.26	182	5.42	7.73
	UniGene35	242	5.77	7.54	200	4.49	5.61	306	6.96	8.84	304	8.04	11.97	173	4.02	5.59	83	2.47	3.53
	UniGene37	194	4.7	6.14	225	5.13	6.41	527.94	12.2	15.49	161.71	4.35	6.47	183.67	4.34	6.03	103	3.12	4.45
	UniGene38	628	15.38	20.1	1571	36.26	45.3	821	19.19	24.36	590	16.04	23.88	613	14.64	20.36	529	16.2	23.12
	UniGene40	56	1.38	1.81	117.13	2.73	3.41	92.93	2.19	2.78	594.15	16.31	24.28	146.46	3.53	4.91	131.57	4.07	5.81
	UniGene42	364	9.04	11.81	233	5.45	6.81	35	0.83	1.05	657	18.11	26.96	126	3.05	4.24	221	6.86	9.79
	UniGene45	162	4.05	5.29	265	6.25	7.8	280	6.68	8.48	303	8.41	12.52	140	3.41	4.75	100	3.13	4.46
	UniGene46	175.11	4.4	5.75	128.64	3.05	3.8	217.04	5.2	6.6	147.41	4.11	6.12	184.65	4.52	6.29	148.2	4.66	6.64
	UniGene47	1406	35.4	46.27	5602	132.97	166.09	4413	106.07	134.64	1385	38.72	57.64	1416	34.78	48.37	802	25.26	36.04
	UniGene49	561	14.32	18.71	629	15.13	18.9	793	19.32	24.52	726	20.57	30.62	501	12.47	17.35	410	13.09	18.67
	UniGene50	1528	39.01	50.99	1474	35.48	44.31	2280	55.57	70.54	1495	42.38	63.09	1541	38.38	53.38	1134	36.22	51.67
	UniGene51	60	1.53	2.01	177	4.27	5.33	49	1.2	1.52	603	17.12	25.48	76	1.9	2.64	73	2.34	3.33
	UniGene52	351	9.01	11.78	501	12.13	15.15	709	17.38	22.06	580	16.54	24.62	584	14.63	20.35	416	13.36	19.06
	UniGene53	402	10.33	13.49	526	12.74	15.91	508	12.46	15.81	294	8.38	12.48	324	8.12	11.29	233	7.49	10.68
	UniGene55	542	13.98	18.27	542	13.18	16.46	497	12.24	15.53	317	9.08	13.51	391	9.84	13.68	263	8.49	12.11
	UniGene56	14.21	0.37	0.48	22.98	0.56	0.7	15.61	0.38	0.49	132.48	3.79	5.65	21.78	0.55	0.76	35.27	1.14	1.62
	UniGene59	260.44	6.74	8.81	238.85	5.83	7.28	341.9	8.45	10.72	174.35	5.01	7.46	262.71	6.63	9.23	247.12	8	11.42
	UniGene62	95	2.47	3.23	138	3.39	4.23	133	3.3	4.19	106	3.06	4.56	114	2.89	4.03	82	2.67	3.81
	UniGene63	2847	74.19	96.96	1110	27.27	34.06	703	17.49	22.2	624	18.05	26.88	1695	43.09	59.93	1637	53.37	76.14
	UniGene67	387	10.13	13.24	312	7.7	9.61	379	9.47	12.02	323	9.38	13.97	346	8.83	12.29	266	8.71	12.42
	UniGene68	491	12.86	16.81	661	16.32	20.39	1002	25.05	31.8	445	12.94	19.26	220	5.62	7.82	135	4.42	6.31
	UniGene70	282	7.43	9.72	102	2.53	3.17	319	8.03	10.19	134	3.92	5.84	194	4.99	6.94	141	4.65	6.63
	UniGene71	719	19.09	24.94	749	18.74	23.41	963	24.4	30.97	562	16.56	24.66	488	12.64	17.58	336	11.16	15.92
	UniGene74	526.74	14.06	18.37	322.28	8.11	10.13	702.76	17.9	22.72	349.52	10.36	15.42	408.13	10.63	14.78	286.56	9.57	13.65
	UniGene75	12.29	0.33	0.43	18.4	0.47	0.58	9.94	0.26	0.32	69.09	2.06	3.07	6.69	0.18	0.24	0	0	0
	UniGene78	537	14.56	19.03	237	6.06	7.57	828	21.43	27.21	544	16.38	24.38	266	7.04	9.79	199	6.75	9.63
	UniGene82	90.99	2.51	3.28	126.57	3.29	4.11	99.78	2.62	3.33	151.62	4.64	6.9	41.22	1.11	1.54	47.13	1.62	2.32
	UniGene84	17.89	0.49	0.65	26	0.68	0.85	21.66	0.57	0.73	101.57	3.12	4.64	29.36	0.79	1.1	46.41	1.61	2.29
	UniGene87	771	21.4	27.97	912	23.86	29.8	1182	31.31	39.75	460	14.17	21.1	1100	29.79	41.43	599	20.8	29.68
	UniGene88	578	16.06	20.99	495	12.97	16.2	733	19.44	24.68	578	17.83	26.55	428	11.61	16.14	349	12.14	17.31
	UniGene89	410	11.39	14.89	152	3.98	4.97	517	13.71	17.41	255	7.87	11.71	260	7.05	9.81	231	8.03	11.46
	UniGene91	89	2.48	3.24	74	1.94	2.43	130	3.46	4.39	98	3.03	4.51	58	1.58	2.19	84	2.93	4.18
	UniGene92	502	14.07	18.38	694	18.33	22.9	1016	27.17	34.49	641	19.94	29.69	499	13.64	18.98	327	11.47	16.36
	UniGene93	1346	37.72	49.3	1140	30.12	37.62	1627	43.52	55.24	1149	35.75	53.22	1114	30.46	42.37	791	27.74	39.58
	UniGene96	188	5.27	6.89	181	4.79	5.98	238	6.37	8.09	124	3.86	5.75	180	4.93	6.85	148	5.2	7.41
	UniGene97	371	10.42	13.61	295	7.81	9.75	446	11.95	15.17	337	10.5	15.64	445	12.19	16.96	293	10.29	14.69
	UniGene100	1232	34.64	45.27	1118	29.63	37.01	1091	29.28	37.16	625	19.51	29.05	698	19.15	26.64	668	23.5	33.53
	UniGene104	375	10.58	13.83	421	11.2	13.99	599	16.13	20.48	324	10.15	15.11	281	7.74	10.76	253	8.93	12.75
	UniGene108	39.14	1.11	1.45	70.29	1.88	2.35	51.84	1.41	1.79	263.5	8.31	12.38	58.03	1.61	2.24	78.06	2.78	3.96
	UniGene109	510	14.52	18.97	493	13.23	16.52	585	15.89	20.17	281	8.88	13.22	371	10.3	14.33	304	10.83	15.45
	UniGene111	372	10.62	13.88	391	10.52	13.14	453	12.34	15.67	197	6.24	9.29	251	6.99	9.72	202	7.22	10.29
	UniGene117	406	11.65	15.22	456.96	12.36	15.44	595.73	16.31	20.71	309.73	9.87	14.69	319.91	8.96	12.46	229	8.22	11.73
	UniGene118	177	5.08	6.64	86	2.33	2.91	254	6.96	8.84	102	3.25	4.84	138	3.87	5.38	66	2.37	3.38
	UniGene119	211	6.06	7.93	170	4.61	5.75	278	7.63	9.68	136	4.34	6.46	211	5.92	8.23	114	4.1	5.85
	UniGene121	616	17.73	23.17	804	21.82	27.25	509	13.98	17.75	308	9.84	14.65	327	9.19	12.78	253	9.11	13
	UniGene122	251	7.24	9.47	390	10.61	13.25	431	11.87	15.07	481	15.41	22.94	522	14.7	20.44	324	11.7	16.69
	UniGene125	24.77	0.72	0.95	55.26	1.52	1.9	24.81	0.69	0.88	115.08	3.73	5.55	19.92	0.57	0.79	21.32	0.78	1.11
	UniGene126	478	13.98	18.27	453	12.49	15.6	575	16.05	20.37	292	9.48	14.11	581	16.58	23.06	361	13.21	18.85
	UniGene127	144.35	4.22	5.52	47.56	1.31	1.64	72.46	2.02	2.57	97.54	3.17	4.72	59.24	1.69	2.35	47.1	1.72	2.46
	UniGene128	319.94	9.38	12.26	297.9	8.23	10.28	452.12	12.65	16.05	418.92	13.63	20.29	568.68	16.27	22.62	432.91	15.88	22.65
	UniGene131	432	12.68	16.57	488	13.5	16.86	444	12.44	15.79	264	8.6	12.81	266	7.62	10.6	208	7.64	10.9
	UniGene132	257.63	7.57	9.89	206.65	5.72	7.15	423.42	11.87	15.06	231.86	7.56	11.25	213.5	6.12	8.51	126.63	4.65	6.64
	UniGene136	271	8.01	10.47	567	15.8	19.73	365	10.29	13.07	330	10.83	16.12	189	5.45	7.58	132	4.88	6.96
	UniGene138	69	2.04	2.67	67	1.87	2.34	28	0.79	1	326	10.71	15.95	56	1.62	2.25	58	2.15	3.07
	UniGene139	162.65	4.82	6.3	372.16	10.4	12.99	380.01	10.75	13.65	173.65	5.72	8.51	266.13	7.7	10.71	166.79	6.19	8.83
	UniGene143	116.97	3.48	4.55	18.2	0.51	0.64	189.03	5.37	6.81	54.21	1.79	2.67	41.36	1.2	1.67	30.03	1.12	1.6
	UniGene144	241	7.18	9.38	186	5.22	6.53	280	7.96	10.11	136	4.5	6.7	171	4.97	6.92	128	4.77	6.81
	UniGene145	95	2.84	3.71	68	1.92	2.39	148	4.22	5.36	75	2.49	3.7	93	2.71	3.77	65	2.43	3.47
	UniGene148	985	29.52	38.59	738	20.85	26.05	1052	30.09	38.2	412	13.71	20.41	649	18.99	26.41	467	17.52	24.99
	UniGene151	409	12.27	16.04	324	9.16	11.45	478	13.69	17.37	435	14.49	21.57	382	11.19	15.56	300	11.27	16.07
	UniGene157	1223	36.78	48.07	1812	51.37	64.16	2018	57.92	73.51	1165	38.9	57.9	1385	40.65	56.54	1003	37.75	53.86
	UniGene159	108	3.27	4.27	90	2.57	3.2	168	4.85	6.15	100	3.36	5	120	3.54	4.93	108	4.09	5.83
	UniGene162	820.4	25	32.68	319.37	9.18	11.46	494.54	14.38	18.26	331.31	11.21	16.69	204.51	6.08	8.46	122.11	4.66	6.65
	UniGene163	74	2.26	2.95	94	2.7	3.37	100	2.91	3.69	47	1.59	2.37	72	2.14	2.98	51	1.95	2.78
	UniGene165	264	8.06	10.54	1024	29.48	36.83	494	14.4	18.28	429	14.55	21.66	411	12.25	17.04	325	12.43	17.73
	UniGene172	429.75	13.23	17.3	661.14	19.19	23.97	703.25	20.67	26.23	390	13.33	19.85	476	14.31	19.9	357	13.76	19.63
	UniGene173	2243	69.33	90.62	2280	66.44	82.99	3866.92	114.07	144.79	1896	65.07	96.87	2543	76.73	106.72	1615	62.49	89.15
	UniGene174	806	24.92	32.57	742	21.63	27.02	1069	31.54	40.04	639	21.94	32.66	508	15.33	21.33	317	12.27	17.5
	UniGene177	170	5.26	6.87	105	3.06	3.83	243	7.18	9.11	235	8.07	12.02	142	4.29	5.97	148	5.73	8.18
	UniGene178	159.31	4.94	6.45	101.54	2.97	3.7	136.5	4.04	5.12	63.73	2.19	3.26	104.12	3.15	4.38	71.11	2.76	3.93
	UniGene179	690.66	21.41	27.98	786.99	22.99	28.72	794.49	23.5	29.83	550	18.92	28.17	963	29.13	40.52	720	27.93	39.85
	UniGene189	1052	32.86	42.94	1248	36.74	45.9	1507	44.92	57.01	1007	34.92	51.98	1319	40.21	55.93	919	35.93	51.26
	UniGene191	216	6.76	8.83	199	5.87	7.33	312	9.31	11.82	188	6.53	9.72	205	6.26	8.71	159	6.23	8.88
	UniGene192	376	11.76	15.38	267	7.88	9.84	577	17.23	21.87	483	16.78	24.98	268	8.19	11.39	172	6.74	9.61
	UniGene193	456	14.28	18.66	304	8.97	11.21	78	2.33	2.96	1061	36.89	54.91	163	4.98	6.93	272	10.66	15.21
	UniGene195	632	19.81	25.89	599	17.7	22.11	766	22.91	29.09	427	14.86	22.12	343	10.5	14.6	233	9.14	13.04
	UniGene196	735	23.1	30.19	1535	45.47	56.8	1979	59.34	75.33	704	24.56	36.56	1318	40.43	56.23	827	32.53	46.41
	UniGene197	911	28.65	37.45	356	10.55	13.18	888.66	26.67	33.85	189	6.6	9.82	343	10.53	14.65	193	7.6	10.84
	UniGene198	710	22.34	29.19	909	26.96	33.67	973	29.21	37.08	517	18.06	26.88	682	20.95	29.13	447	17.61	25.12
	UniGene200	347.19	10.96	14.32	870.98	25.92	32.37	710.48	21.4	27.17	621.31	21.77	32.41	491.83	15.16	21.08	319.41	12.62	18.01
	UniGene202	0	0	0	0	0	0	0	0	0	297.86	10.46	15.57	0	0	0	0	0	0
	UniGene203	140.16	4.44	5.8	20.69	0.62	0.77	10.9	0.33	0.42	11.13	0.39	0.58	53	1.64	2.28	39.17	1.55	2.22
	UniGene204	468.86	14.87	19.43	395.01	11.81	14.75	463.78	14.03	17.81	371.08	13.06	19.45	518.68	16.06	22.33	429.79	17.06	24.34
	UniGene206	233	7.4	9.67	360	10.78	13.46	336	10.18	12.92	387	13.64	20.31	1308	40.55	56.4	1015	40.35	57.57
	UniGene209	112	3.59	4.69	115	3.48	4.34	109	3.33	4.23	65	2.31	3.44	51	1.6	2.22	30	1.2	1.72
	UniGene210	585	18.77	24.53	821	24.83	31.01	1119	34.25	43.48	614	21.87	32.55	572	17.91	24.92	394	15.82	22.57
	UniGene213	371	11.92	15.58	431	13.06	16.31	488	14.96	18.99	311	11.09	16.52	179	5.62	7.81	151	6.07	8.67
	UniGene214	133	4.28	5.59	120	3.64	4.54	178	5.46	6.93	103	3.68	5.47	128	4.02	5.59	102	4.11	5.86
	UniGene215	333	10.72	14.01	341	10.35	12.92	521	16	20.31	282	10.08	15	293	9.21	12.8	233	9.39	13.39
	UniGene216	397	12.81	16.74	372	11.32	14.14	597	18.38	23.34	232	8.31	12.37	606	19.09	26.55	417	16.85	24.03
	UniGene219	951	30.87	40.34	1161	35.52	44.37	1276	39.52	50.17	841	30.31	45.12	904	28.65	39.84	713	28.98	41.33
	UniGene220	747	24.28	31.73	475	14.55	18.18	707	21.92	27.83	668	24.1	35.88	644	20.43	28.42	455	18.51	26.41
	UniGene222	79.4	2.59	3.38	46	1.41	1.77	103.82	3.23	4.1	49.59	1.8	2.67	47.63	1.52	2.11	30	1.22	1.75
	UniGene225	146	4.78	6.25	134	4.13	5.16	97	3.03	3.85	121	4.4	6.55	67	2.14	2.98	63	2.58	3.68
	UniGene226	397	13.01	17.01	749	23.14	28.91	704	22.02	27.95	498	18.12	26.98	288	9.22	12.82	184	7.55	10.77
	UniGene230	288	9.47	12.38	194	6.01	7.51	268	8.41	10.67	248	9.05	13.48	285	9.15	12.73	175	7.2	10.28
	UniGene232	467	15.37	20.09	540	16.76	20.93	579	18.19	23.09	448	16.37	24.38	289	9.29	12.92	276	11.38	16.23
	UniGene238	276	9.13	11.93	284	8.86	11.06	316	9.97	12.66	204	7.49	11.15	433	13.98	19.45	248	10.27	14.65
	UniGene239	1565	51.81	67.71	100	3.12	3.9	184	5.81	7.38	48	1.76	2.63	122	3.94	5.48	79	3.27	4.67
	UniGene240	647.24	21.46	28.04	599.57	18.74	23.4	604.98	19.14	24.29	460.39	16.94	25.23	454.81	14.72	20.48	326.99	13.57	19.36
	UniGene243	270.37	9	11.77	297.5	9.34	11.66	297.14	9.44	11.98	294.43	10.88	16.2	254.46	8.27	11.51	187	7.8	11.12
	UniGene245	116	3.87	5.06	239	7.52	9.39	130	4.14	5.25	138	5.11	7.61	116	3.78	5.26	115	4.8	6.85
	UniGene246	301	10.04	13.13	832	26.17	32.69	1397	44.48	56.46	310	11.48	17.1	407	13.26	18.44	255	10.65	15.2
	UniGene247	136	4.54	5.93	7	0.22	0.28	173	5.51	6.99	41	1.52	2.26	92	3	4.17	95	3.97	5.66
	UniGene248	23.22	0.77	1.01	1.52	0.05	0.06	3.41	0.11	0.14	391.6	14.51	21.6	13	0.42	0.59	10	0.42	0.6
	UniGene249	419	14.01	18.31	432	13.62	17.01	594	18.95	24.05	323	11.99	17.85	499	16.29	22.66	327	13.69	19.53
	UniGene252	88	2.94	3.85	94	2.97	3.7	711	22.7	28.82	50	1.86	2.77	172	5.62	7.82	92	3.85	5.5
	UniGene253	415	13.89	18.16	328	10.35	12.93	286	9.13	11.6	215	7.99	11.89	231	7.55	10.5	178	7.46	10.64
	UniGene260	186	6.24	8.16	62	1.96	2.45	31	0.99	1.26	134	4.99	7.44	66	2.16	3.01	56	2.35	3.36
	UniGene262	123.1	4.14	5.4	87.16	2.76	3.45	158.49	5.08	6.45	84.64	3.16	4.7	90.42	2.97	4.12	60.41	2.54	3.62
	UniGene263	400	13.44	17.57	362	11.47	14.33	471	15.1	19.17	259	9.66	14.39	336	11.03	15.34	215	9.05	12.91
	UniGene267	300	10.1	13.2	78	2.48	3.09	122	3.92	4.97	78	2.92	4.34	292	9.6	13.35	208	8.77	12.51
	UniGene275	495.43	16.77	21.92	497.15	15.86	19.82	408.01	13.18	16.73	243.85	9.16	13.64	233.81	7.73	10.75	188.26	7.98	11.38
	UniGene277	694	23.62	30.88	1811	58.11	72.58	1076	34.95	44.36	699	26.41	39.32	404	13.43	18.68	279	11.89	16.97
	UniGene279	585	19.92	26.04	983	31.56	39.42	774	25.15	31.93	712	26.92	40.08	537	17.86	24.84	397	16.93	24.15
	UniGene280	839	28.6	37.39	974	31.3	39.1	741	24.1	30.6	417	15.78	23.5	535	17.81	24.77	408	17.42	24.85
	UniGene281	0	0	0	0	0	0	0	0	0	127	4.81	7.16	0	0	0	0	0	0
	UniGene282	175.59	6	7.84	133.18	4.29	5.36	219.5	7.16	9.08	103.08	3.91	5.82	218.83	7.3	10.16	162.57	6.96	9.92
	UniGene285	74.26	2.54	3.32	107.84	3.48	4.35	68.84	2.25	2.85	56	2.13	3.17	73.42	2.45	3.41	38.47	1.65	2.35
	UniGene287	489	16.8	21.95	381	12.34	15.41	656	21.5	27.29	299	11.4	16.97	391	13.11	18.24	349	15.01	21.41
	UniGene289	370	12.72	16.62	342	11.08	13.84	363	11.9	15.11	355	13.54	20.16	228	7.65	10.64	140	6.03	8.6
	UniGene295	428	14.76	19.29	326	10.6	13.24	656	21.59	27.4	169	6.47	9.63	910	30.65	42.63	623	26.91	38.39
	UniGene296	251	8.66	11.32	350	11.38	14.22	160	5.27	6.69	179	6.86	10.21	304	10.24	14.25	231	9.98	14.24
	UniGene297	46.12	1.59	2.08	48.78	1.59	1.98	65.77	2.17	2.75	52.84	2.02	3.01	15.81	0.53	0.74	18.83	0.81	1.16
	UniGene298	57	1.97	2.57	76	2.47	3.09	76	2.5	3.18	39	1.49	2.22	75	2.53	3.52	51	2.2	3.14
	UniGene301	425.99	14.74	19.27	410.98	13.41	16.75	634.5	20.95	26.6	276.41	10.62	15.81	420.96	14.23	19.79	328.45	14.24	20.31
	UniGene302	555	19.21	25.11	778.07	25.39	31.71	869	28.7	36.43	400	15.37	22.88	428	14.47	20.12	282	12.22	17.44
	UniGene305	384.65	13.33	17.42	534.8	17.47	21.82	540.87	17.88	22.7	308.39	11.86	17.66	246.69	8.35	11.61	191.44	8.31	11.85
	UniGene307	509	17.66	23.08	747	24.43	30.52	793	26.25	33.32	460	17.72	26.38	498	16.87	23.47	330	14.34	20.45
	UniGene312	236	8.2	10.72	1285	42.09	52.57	563	18.66	23.69	281	10.84	16.14	237	8.04	11.18	229	9.96	14.21
	UniGene313	242	8.42	11.01	175	5.74	7.17	266	8.83	11.21	185	7.15	10.64	227	7.72	10.73	148	6.45	9.2
	UniGene318	169	5.92	7.74	152.15	5.02	6.28	228	7.62	9.67	121	4.71	7.01	101	3.46	4.81	52	2.28	3.25
	UniGene320	181	6.35	8.29	185	6.11	7.64	264	8.83	11.21	102	3.97	5.91	115	3.94	5.48	70	3.07	4.38
	UniGene321	136.94	4.81	6.29	206.14	6.83	8.53	191.43	6.42	8.14	110.63	4.31	6.42	143.24	4.91	6.83	110.53	4.86	6.94
	UniGene327	277	9.79	12.79	698	23.25	29.04	520	17.53	22.25	330	12.94	19.27	379	13.08	18.19	276	12.21	17.42
	UniGene329	42.87	1.52	1.98	85.23	2.84	3.55	84.4	2.85	3.62	41.31	1.62	2.42	70.45	2.43	3.39	57.77	2.56	3.65
	UniGene334	108	3.84	5.01	338	11.32	14.14	1222	41.41	52.57	451	17.78	26.48	262	9.09	12.64	119	5.29	7.55
	UniGene336	198	7.04	9.21	151	5.06	6.32	241	8.18	10.38	159	6.28	9.35	148	5.14	7.15	122	5.44	7.75
	UniGene337	465	16.55	21.63	410	13.76	17.18	417	14.16	17.97	198	7.82	11.65	232	8.06	11.22	122	5.44	7.76
	UniGene339	527	18.78	24.54	315	10.58	13.21	986	33.51	42.54	366	14.48	21.55	391	13.6	18.92	348	15.53	22.15
	UniGene343	1822	65.02	84.98	774	26.04	32.52	1080	36.77	46.68	517	20.48	30.49	795	27.71	38.54	715	31.96	45.59
	UniGene349	612	21.91	28.63	264	8.91	11.13	542	18.51	23.49	249	9.89	14.73	172	6.01	8.36	179	8.02	11.45
	UniGene353	530	18.99	24.82	698	23.58	29.45	906	30.97	39.31	654	26.01	38.73	524	18.34	25.5	354	15.89	22.66
	UniGene355	126.17	4.52	5.91	134.95	4.56	5.7	158.45	5.42	6.88	55.83	2.22	3.31	90.27	3.16	4.4	77.93	3.5	4.99
	UniGene358	336	12.06	15.76	335	11.33	14.16	360	12.33	15.65	217	8.65	12.87	216	7.57	10.53	156	7.01	10
	UniGene363	21.18	0.76	1	34.25	1.16	1.45	96.28	3.31	4.2	26.55	1.06	1.58	47.6	1.67	2.33	6.84	0.31	0.44
	UniGene364	171	6.16	8.05	182	6.18	7.72	256	8.8	11.16	89	3.56	5.3	160	5.63	7.83	92	4.15	5.92
	UniGene365	120	4.32	5.65	64	2.17	2.71	96	3.3	4.19	48	1.92	2.86	55	1.93	2.69	48	2.17	3.09
	UniGene373	57.57	2.08	2.72	35	1.19	1.49	46.35	1.6	2.03	75.21	3.02	4.49	27.21	0.96	1.34	16.98	0.77	1.1
	UniGene374	309	11.17	14.59	422	14.38	17.96	202	6.96	8.84	158	6.34	9.44	147	5.19	7.22	91	4.12	5.88
	UniGene375	844	30.51	39.87	287	9.78	12.21	803	27.69	35.15	386	15.49	23.06	436	15.39	21.41	264	11.95	17.05
	UniGene376	30	1.08	1.42	46	1.57	1.96	145	5	6.35	36	1.44	2.15	80	2.82	3.93	23	1.04	1.49
	UniGene377	136	4.92	6.43	101	3.44	4.3	147	5.07	6.44	115	4.62	6.87	74	2.61	3.64	63	2.85	4.07
	UniGene379	887.74	32.19	42.07	715.02	24.44	30.53	620.73	21.47	27.26	396.55	15.96	23.76	536.83	19.01	26.44	380.18	17.27	24.63
	UniGene382	124	4.5	5.88	55	1.88	2.35	94	3.25	4.13	58	2.34	3.48	59	2.09	2.91	27	1.23	1.75
	UniGene389	6	0.22	0.29	131	4.49	5.61	16	0.55	0.7	0	0	0	3	0.11	0.15	5	0.23	0.32
	UniGene390	217.34	7.9	10.33	222.2	7.62	9.51	374.32	12.99	16.48	196.99	7.95	11.84	337.77	12	16.69	253.59	11.55	16.48
	UniGene391	201	7.31	9.56	104	3.57	4.45	222	7.7	9.78	92	3.72	5.53	156	5.54	7.71	109	4.97	7.09
	UniGene396	153	5.58	7.29	293	10.07	12.58	227	7.9	10.02	182	7.37	10.97	231	8.23	11.44	144	6.58	9.38
	UniGene403	163.55	5.98	7.82	115.01	3.96	4.95	200.5	6.99	8.88	115	4.67	6.95	107	3.82	5.32	84.01	3.85	5.49
	UniGene407	231	8.46	11.06	332	11.46	14.32	389	13.59	17.25	226	9.19	13.68	281	10.05	13.98	220	10.09	14.4
	UniGene420	190.75	7.01	9.16	82.09	2.84	3.55	517.72	18.16	23.05	67.91	2.77	4.13	116.01	4.17	5.79	33.2	1.53	2.18
	UniGene421	223	8.2	10.72	67	2.32	2.9	274	9.61	12.2	82	3.35	4.98	82	2.94	4.1	67	3.09	4.4
	UniGene425	10.23	0.38	0.49	25.74	0.89	1.12	12.19	0.43	0.54	96.92	3.96	5.9	11.08	0.4	0.55	6.68	0.31	0.44
	UniGene429	204	7.52	9.83	226	7.86	9.81	198	6.97	8.84	125	5.12	7.62	141	5.08	7.07	102	4.71	6.72
	UniGene430	297	10.96	14.33	359	12.49	15.6	373	13.13	16.67	222	9.1	13.54	212	7.64	10.63	147	6.8	9.69
	UniGene436	95.92	3.55	4.64	90.2	3.15	3.93	67.64	2.39	3.03	122.81	5.04	7.51	23.25	0.84	1.17	50	2.32	3.31
	UniGene437	21	0.78	1.02	301	10.51	13.12	98	3.46	4.39	39	1.6	2.39	30	1.09	1.51	22	1.02	1.46
	UniGene439	302	11.19	14.63	155	5.41	6.76	287	10.15	12.88	135.08	5.56	8.27	256	9.27	12.89	175	8.12	11.59
	UniGene441	691.96	25.67	33.55	196.8	6.88	8.6	221.53	7.84	9.95	148.36	6.11	9.09	78.42	2.84	3.95	68.74	3.19	4.56
	UniGene447	1087	40.45	52.86	2060	72.26	90.25	1859	65.99	83.76	1033	42.67	63.52	1084	39.4	54.8	789	36.77	52.46
	UniGene448	652.94	24.3	31.76	505.5	17.73	22.15	788.61	28	35.54	360.24	14.88	22.16	398.39	14.48	20.14	298.97	13.94	19.88
	UniGene453	588.55	21.97	28.72	1029.13	36.22	45.24	926.96	33.01	41.9	484.58	20.08	29.9	433.88	15.82	22.01	322.33	15.07	21.5
	UniGene454	755	28.19	36.85	387	13.62	17.02	519	18.49	23.47	276	11.44	17.03	474	17.29	24.05	395	18.48	26.36
	UniGene459	248.85	9.3	12.15	441.64	15.56	19.43	329.05	11.73	14.89	160.51	6.66	9.91	398.83	14.56	20.25	247.98	11.61	16.56
	UniGene465	113.76	4.26	5.56	64.77	2.28	2.85	34	1.21	1.54	28	1.16	1.73	69	2.52	3.51	56	2.63	3.74
	UniGene466	550	20.59	26.91	514	18.14	22.65	585	20.89	26.51	405	16.83	25.05	342	12.5	17.39	218	10.22	14.58
	UniGene472	44	1.65	2.16	19	0.67	0.84	38	1.36	1.73	159	6.63	9.87	20	0.73	1.02	11	0.52	0.74
	UniGene476	697	26.22	34.27	988	35.04	43.77	739	26.52	33.67	548	22.89	34.07	473	17.38	24.18	403	18.99	27.1
	UniGene477	415	15.62	20.41	542	19.23	24.01	478	17.16	21.78	545	22.77	33.89	479	17.61	24.49	464	21.87	31.2
	UniGene483	360	13.57	17.73	216	7.67	9.58	190	6.83	8.67	253	10.58	15.76	164	6.04	8.4	153	7.22	10.3
	UniGene484	341.95	12.89	16.84	528.65	18.78	23.46	473.66	17.03	21.62	338.44	14.16	21.08	326.59	12.02	16.72	198.4	9.37	13.36
	UniGene485	7604.99	286.74	374.77	724.91	25.77	32.18	956.07	34.39	43.65	244.89	10.25	15.26	3082.92	113.55	157.94	2293.96	108.35	154.57
	UniGene492	138.42	5.23	6.84	152.99	5.45	6.81	131.16	4.73	6	150.06	6.3	9.38	43.05	1.59	2.21	30.59	1.45	2.07
	UniGene495	831	31.44	41.09	1425	50.82	63.48	889	32.08	40.73	618	25.96	38.64	768	28.38	39.48	519	24.6	35.09
	UniGene497	134	5.07	6.63	149	5.32	6.64	240	8.67	11	92	3.87	5.76	118	4.36	6.07	69	3.27	4.67
	UniGene505	4467	169.47	221.5	26	0.93	1.16	557	20.16	25.59	227	9.56	14.23	252	9.34	12.99	78	3.71	5.29
	UniGene510	334	12.68	16.57	197	7.05	8.81	445	16.11	20.45	327	13.78	20.52	314	11.64	16.2	270	12.84	18.32
	UniGene515	53.98	2.05	2.68	107.66	3.86	4.82	106.13	3.85	4.89	54.18	2.29	3.4	33.64	1.25	1.74	44.73	2.13	3.04
	UniGene516	307	11.68	15.27	544	19.51	24.37	297	10.78	13.68	317	13.39	19.93	261	9.7	13.49	139	6.63	9.45
	UniGene517	89	3.39	4.43	157	5.63	7.03	195	7.08	8.98	169	7.14	10.63	175	6.5	9.05	126	6.01	8.57
	UniGene518	0	0	0	0	0	0	0	0	0	74	3.13	4.65	0	0	0	0	0	0
	UniGene520	477	18.18	23.76	767	27.56	34.42	754	27.41	34.8	465	19.68	29.29	401	14.93	20.77	260	12.41	17.71
	UniGene524	173.71	6.63	8.66	194.76	7	8.75	169.78	6.18	7.84	115.96	4.91	7.31	100.72	3.75	5.22	88.75	4.24	6.05
	UniGene533	378	14.47	18.91	470	16.96	21.19	574.02	20.96	26.61	286.89	12.19	18.15	216	8.08	11.24	131	6.28	8.96
	UniGene534	183.3	7.02	9.18	135.93	4.91	6.13	259.56	9.48	12.04	151.13	6.43	9.57	112.1	4.19	5.83	96.74	4.64	6.62
	UniGene537	339.57	13.03	17.04	458.56	16.59	20.73	551.99	20.21	25.66	369.88	15.76	23.46	335.07	12.57	17.48	267.91	12.88	18.38
	UniGene539	5109	196.27	256.52	284	10.28	12.85	521	19.09	24.23	276	11.77	17.52	325	12.2	16.97	315	15.16	21.63
	UniGene540	577	22.17	28.97	848	30.71	38.36	560	20.52	26.05	454	19.36	28.82	446	16.74	23.28	307	14.78	21.08
	UniGene541	84.88	3.26	4.26	61	2.21	2.76	141	5.17	6.56	84	3.58	5.33	90	3.38	4.7	58	2.79	3.98
	UniGene543	225	8.65	11.31	195	7.07	8.83	390	14.31	18.16	281	12	17.86	307	11.53	16.04	253	12.19	17.39
	UniGene546	39.93	1.54	2.01	34.96	1.27	1.58	40.72	1.49	1.9	66.37	2.84	4.22	21.23	0.8	1.11	3.33	0.16	0.23
	UniGene550	206	7.93	10.37	362.91	13.17	16.46	272.27	10	12.7	243.02	10.39	15.47	275.76	10.37	14.43	216.6	10.45	14.91
	UniGene551	18	0.69	0.91	6	0.22	0.27	26	0.96	1.21	94	4.02	5.98	6	0.23	0.31	4	0.19	0.28
	UniGene552	135	5.2	6.79	200.99	7.3	9.11	153	5.62	7.13	143	6.11	9.1	119.94	4.51	6.28	84.92	4.1	5.84
	UniGene555	10	0.39	0.5	173	6.29	7.86	23	0.85	1.07	19	0.81	1.21	8	0.3	0.42	15	0.73	1.03
	UniGene558	118	4.56	5.96	165	6.01	7.5	121	4.46	5.66	59	2.53	3.77	266	10.04	13.96	131	6.34	9.04
	UniGene560	22.13	0.85	1.12	15.38	0.56	0.7	8.73	0.32	0.41	107.61	4.61	6.87	7.36	0.28	0.39	2.11	0.1	0.15
	UniGene561	122	4.71	6.16	125	4.55	5.69	295	10.87	13.8	124	5.32	7.92	225	8.49	11.81	135	6.53	9.32
	UniGene562	103	3.98	5.2	6	0.22	0.27	17	0.63	0.8	9	0.39	0.57	44	1.66	2.31	27	1.31	1.86
	UniGene563	0	0	0	0	0	0	0	0	0	91	3.9	5.81	0	0	0	0	0	0
	UniGene564	336	12.99	16.97	293	10.68	13.33	407	15.01	19.05	244	10.47	15.59	185	6.99	9.72	101	4.89	6.98
	UniGene568	146.63	5.67	7.41	179.59	6.55	8.18	206.22	7.61	9.66	80.75	3.47	5.16	83.34	3.15	4.38	81.28	3.94	5.62
	UniGene573	245.09	9.49	12.4	301.21	10.99	13.73	349.9	12.92	16.4	239.5	10.29	15.32	264.76	10.01	13.93	154.38	7.49	10.68
	UniGene576	63.66	2.47	3.22	86.21	3.15	3.93	44.08	1.63	2.07	21.31	0.92	1.36	18.83	0.71	0.99	12.44	0.6	0.86
	UniGene577	4296.81	166.45	217.55	6823.84	249.19	311.25	6800.06	251.27	318.95	5100.93	219.36	326.56	2396.87	90.72	126.17	1887.88	91.63	130.71
	UniGene588	440	17.09	22.33	800	29.29	36.58	330	12.22	15.52	295	12.72	18.93	339	12.86	17.89	243	11.82	16.87
	UniGene591	339.58	13.2	17.25	350.28	12.83	16.03	340.54	12.62	16.02	227.77	9.83	14.63	321.84	12.22	16.99	257	12.51	17.85
	UniGene592	43.01	1.67	2.19	27.07	0.99	1.24	86.55	3.21	4.07	78.22	3.38	5.03	140.13	5.32	7.4	78.8	3.84	5.48
	UniGene597	145.79	5.67	7.41	108.99	4	4.99	291.52	10.82	13.73	106.2	4.59	6.83	147.09	5.59	7.77	94.07	4.58	6.54
	UniGene598	60	2.33	3.05	87	3.19	3.99	192	7.13	9.04	80	3.46	5.14	261	9.92	13.8	213	10.38	14.81
	UniGene600	141.78	5.52	7.21	227.89	8.36	10.44	37.77	1.4	1.78	34.29	1.48	2.2	87.85	3.34	4.64	57.35	2.8	3.99
	UniGene604	56	2.18	2.85	43	1.58	1.97	99.86	3.71	4.71	6	0.26	0.39	41	1.56	2.17	21	1.02	1.46
	UniGene605	227.94	8.88	11.6	157.34	5.78	7.22	248.77	9.24	11.73	68.58	2.97	4.41	87	3.31	4.61	63	3.07	4.39
	UniGene607	99	3.86	5.04	134	4.92	6.15	192	7.14	9.06	57	2.47	3.67	196	7.46	10.38	129	6.3	8.99
	UniGene617	28	1.09	1.43	2	0.07	0.09	96	3.58	4.54	19	0.82	1.23	24	0.92	1.27	18	0.88	1.26
	UniGene619	96.58	3.78	4.94	225.2	8.3	10.37	155	5.78	7.34	182.02	7.9	11.76	16.57	0.63	0.88	32.71	1.6	2.29
	UniGene628	79.9	3.13	4.09	91.96	3.4	4.24	93.45	3.49	4.43	20.54	0.89	1.33	39.87	1.53	2.12	26.75	1.31	1.87
	UniGene631	125	4.9	6.41	91	3.36	4.2	117	4.38	5.56	70	3.05	4.54	80	3.07	4.26	61	3	4.28
	UniGene632	661	25.93	33.89	719	26.59	33.21	1030	38.54	48.92	394	17.16	25.54	503	19.28	26.81	280	13.76	19.63
	UniGene634	127.02	4.98	6.51	90.44	3.35	4.18	162.26	6.07	7.71	220.31	9.6	14.29	235.89	9.04	12.58	170.82	8.4	11.98
	UniGene643	178.89	7.04	9.2	234.84	8.71	10.88	216.19	8.11	10.3	123.04	5.37	8	173.02	6.65	9.25	91.81	4.52	6.45
	UniGene645	136	5.35	6.99	61	2.26	2.83	14	0.53	0.67	2	0.09	0.13	39	1.5	2.09	44	2.17	3.09
	UniGene649	206.74	8.14	10.63	112.57	4.18	5.22	156.12	5.86	7.44	79.82	3.49	5.19	88.08	3.39	4.71	81.78	4.03	5.75
	UniGene654	4	0.16	0.21	152	5.65	7.05	78	2.93	3.72	10	0.44	0.65	47	1.81	2.52	29	1.43	2.04
	UniGene658	107.82	4.25	5.56	92.78	3.45	4.31	87.66	3.3	4.19	69	3.02	4.5	72.44	2.79	3.88	46.52	2.3	3.28
	UniGene660	108.16	4.27	5.58	200.94	7.47	9.33	199.12	7.49	9.51	114.77	5.03	7.48	234.47	9.04	12.57	179.26	8.86	12.64
	UniGene662	0	0	0	0	0	0	0	0	0	76	3.33	4.96	0	0	0	0	0	0
	UniGene664	543	21.44	28.03	640	23.82	29.76	656	24.71	31.36	425	18.63	27.74	555	21.41	29.78	420	20.78	29.65
	UniGene665	299	11.81	15.44	246	9.16	11.44	324	12.21	15.49	206	9.03	13.45	212	8.18	11.38	130	6.43	9.18
	UniGene666	213.74	8.44	11.03	0	0	0	184.51	6.95	8.82	5	0.22	0.33	7.89	0.3	0.42	0	0	0
	UniGene673	0	0	0	0	0	0	0	0	0	55	2.42	3.6	0	0	0	0	0	0
	UniGene674	138	5.47	7.15	130	4.86	6.07	175	6.62	8.4	54	2.38	3.54	167	6.47	9	110	5.47	7.8
	UniGene675	75	2.98	3.89	73	2.73	3.41	164	6.21	7.88	76	3.35	4.98	50	1.94	2.7	43	2.14	3.05
	UniGene679	513.26	20.38	26.63	340.91	12.76	15.94	641.79	24.31	30.85	782.17	34.48	51.32	709.64	27.53	38.29	617.82	30.74	43.85
	UniGene684	30	1.19	1.56	30	1.12	1.4	19	0.72	0.91	40	1.76	2.63	32	1.24	1.73	46	2.29	3.27
	UniGene686	610	24.25	31.69	1040	38.97	48.68	679	25.75	32.68	800	35.31	52.56	539	20.94	29.12	505	25.16	35.89
	UniGene687	1567.97	62.33	81.47	109.98	4.12	5.15	2094	79.4	100.79	989.97	43.69	65.04	673	26.14	36.36	179.71	8.95	12.77
	UniGene688	622	24.74	32.33	593	22.23	27.77	1039	39.41	50.03	649	28.65	42.66	489	19	26.43	319	15.9	22.68
	UniGene696	325	12.94	16.92	689	25.87	32.31	396	15.04	19.1	262	11.58	17.25	285	11.09	15.43	254	12.68	18.08
	UniGene697	0	0	0	391	14.68	18.34	0	0	0	71	3.14	4.67	0	0	0	0	0	0
	UniGene698	402	16.01	20.93	516	19.38	24.2	591	22.46	28.51	434	19.19	28.57	528	20.55	28.59	333	16.62	23.71
	UniGene700	59	2.35	3.07	6	0.23	0.28	50	1.9	2.41	42	1.86	2.77	40	1.56	2.17	18	0.9	1.28
	UniGene701	11	0.44	0.57	25	0.94	1.17	10	0.38	0.48	141	6.24	9.29	13	0.51	0.7	16	0.8	1.14
	UniGene705	713	28.44	37.17	540	20.3	25.36	877	33.37	42.35	508	22.49	33.49	542	21.13	29.38	385	19.24	27.45
	UniGene713	28.59	1.14	1.49	62	2.34	2.92	80	3.05	3.87	67	2.97	4.43	24	0.94	1.3	44	2.2	3.14
	UniGene716	1080	43.2	56.46	50	1.89	2.35	123	4.69	5.96	12	0.53	0.79	305	11.92	16.58	221	11.08	15.8
	UniGene717	803	32.13	42	936	35.31	44.1	737	28.13	35.71	443	19.68	29.3	382	14.94	20.77	299	14.99	21.39
	UniGene727	276.91	11.11	14.52	180	6.81	8.5	150	5.74	7.29	288	12.83	19.1	117	4.59	6.38	84	4.22	6.02
	UniGene728	836	33.55	43.85	742	28.07	35.06	747	28.59	36.3	289	12.88	19.17	625	24.51	34.09	405	20.37	29.06
	UniGene735	203	8.16	10.67	179	6.78	8.47	309	11.85	15.04	159	7.1	10.57	233	9.16	12.73	171	8.62	12.29
	UniGene737	94.32	3.79	4.96	48.21	1.83	2.28	114.75	4.4	5.59	25.39	1.13	1.69	34.59	1.36	1.89	33.77	1.7	2.43
	UniGene738	65	2.62	3.42	72	2.73	3.41	96	3.68	4.68	78	3.48	5.19	190	7.47	10.39	185	9.33	13.31
	UniGene742	23	0.93	1.21	106	4.02	5.03	26	1	1.27	0	0	0	21	0.83	1.15	13	0.66	0.94
	UniGene748	809	32.61	42.62	656	24.92	31.13	872	33.52	42.55	523	23.4	34.84	453	17.84	24.82	392	19.8	28.24
	UniGene751	292.81	11.81	15.43	50	1.9	2.37	935	35.97	45.65	54	2.42	3.6	24.16	0.95	1.32	8	0.4	0.58
	UniGene752	204	8.23	10.76	2756	104.8	130.9	138	5.31	6.74	330	14.78	22	103	4.06	5.65	121	6.12	8.73
	UniGene753	177	7.14	9.33	136	5.17	6.46	171	6.58	8.35	96	4.3	6.4	121	4.77	6.63	83	4.2	5.99
	UniGene756	88	3.55	4.64	0	0	0	16.25	0.63	0.79	0	0	0	10	0.39	0.55	3.55	0.18	0.26
	UniGene759	220	8.89	11.62	410	15.62	19.51	274	10.56	13.41	242	10.86	16.16	229	9.04	12.58	135	6.84	9.75
	UniGene760	40.98	1.66	2.17	75.06	2.86	3.57	99.44	3.83	4.87	83.44	3.74	5.57	20.2	0.8	1.11	26.82	1.36	1.94
	UniGene771	1437	58.28	76.17	2454	93.82	117.18	1673	64.71	82.14	1487	66.94	99.66	931	36.9	51.32	782	39.74	56.69
	UniGene777	52	2.11	2.76	88.03	3.37	4.22	62	2.4	3.05	68	3.07	4.57	65	2.58	3.59	52	2.65	3.78
	UniGene782	273	11.11	14.52	234	8.98	11.21	329	12.77	16.21	206	9.31	13.86	198	7.88	10.95	196	10	14.26
	UniGene791	2740.36	111.9	146.25	2396.7	92.26	115.23	2184.68	85.08	108	1334.27	60.48	90.04	1957.38	78.11	108.64	1288.12	65.91	94.03
	UniGene794	142.4	5.82	7.6	114.05	4.39	5.49	368.02	14.34	18.2	75.67	3.43	5.11	55.9	2.23	3.1	54.17	2.77	3.96
	UniGene795	64	2.61	3.42	124	4.78	5.96	236	9.2	11.67	84	3.81	5.67	114	4.55	6.33	108	5.53	7.89
	UniGene801	316	12.93	16.9	317	12.23	15.27	467	18.22	23.13	277	12.58	18.73	172	6.88	9.57	125	6.41	9.14
	UniGene803	173	7.08	9.25	114	4.4	5.49	76	2.97	3.77	74	3.36	5	71	2.84	3.95	59	3.03	4.32
	UniGene808	284	11.64	15.22	448	17.32	21.63	533	20.84	26.46	247	11.24	16.74	449	17.99	25.02	266	13.67	19.5
	UniGene809	115.34	4.73	6.18	83.71	3.24	4.04	131.62	5.15	6.53	74.72	3.4	5.06	59.22	2.37	3.3	46.27	2.38	3.39
	UniGene815	294.83	12.1	15.81	273.98	10.6	13.24	352.22	13.79	17.5	92.04	4.19	6.24	67	2.69	3.74	11.48	0.59	0.84
	UniGene821	140	5.76	7.53	4	0.16	0.19	191	7.49	9.51	4	0.18	0.27	84	3.38	4.7	53	2.73	3.9
	UniGene832	69	2.85	3.72	48	1.87	2.33	52	2.05	2.6	29	1.33	1.98	43	1.73	2.41	27	1.4	1.99
	UniGene835	28	1.16	1.51	23	0.9	1.12	8	0.32	0.4	94	4.31	6.41	5	0.2	0.28	18	0.93	1.33
	UniGene840	26	1.07	1.4	71	2.77	3.46	101	3.98	5.05	67	3.07	4.58	38	1.54	2.14	0	0	0
	UniGene841	595	24.6	32.15	853	33.24	41.52	738	29.1	36.94	350	16.06	23.91	283	11.43	15.9	293	15.18	21.66
	UniGene842	279.55	11.57	15.12	592.63	23.12	28.88	645.99	25.5	32.37	263.97	12.13	18.05	258	10.44	14.51	400	20.75	29.6
	UniGene853	377	15.65	20.46	625	24.46	30.56	453	17.94	22.77	429	19.77	29.44	259	10.51	14.62	222	11.55	16.48
	UniGene859	2029	84.34	110.24	801	31.39	39.21	1705	67.6	85.8	580	26.76	39.84	331	13.45	18.7	299	15.58	22.22
	UniGene863	12	0.5	0.65	148	5.8	7.25	18	0.71	0.91	14	0.65	0.96	28	1.14	1.58	14	0.73	1.04
	UniGene882	29	1.21	1.58	7	0.28	0.34	58	2.31	2.93	176	8.16	12.15	12	0.49	0.68	4	0.21	0.3
	UniGene884	87.47	3.66	4.78	12.48	0.49	0.61	25.95	1.03	1.31	8.44	0.39	0.58	47.93	1.96	2.72	37.04	1.94	2.77
	UniGene886	64	2.68	3.5	135	5.32	6.65	69	2.75	3.49	36	1.67	2.49	47	1.92	2.67	51	2.67	3.81
	UniGene889	238.84	9.99	13.05	205.12	8.09	10.1	241.34	9.63	12.22	270.59	12.56	18.7	110.8	4.53	6.3	98.66	5.17	7.38
	UniGene890	622	26.01	34	93	3.67	4.58	205	8.18	10.38	200	9.28	13.82	180	7.36	10.23	108	5.66	8.07
	UniGene903	258	10.82	14.15	61	2.41	3.01	328	13.12	16.66	94	4.38	6.52	102	4.18	5.82	125	6.57	9.38
	UniGene905	320	13.44	17.57	338	13.38	16.72	331	13.26	16.83	222	10.35	15.41	200	8.21	11.42	159	8.37	11.94
	UniGene906	178	7.48	9.77	129	5.11	6.38	210	8.41	10.68	114	5.32	7.91	319	13.1	18.21	205	10.79	15.39
	UniGene912	369	15.54	20.31	415	16.48	20.58	544	21.85	27.73	265	12.39	18.44	333	13.71	19.06	205	10.82	15.44
	UniGene913	55.46	2.34	3.05	22.87	0.91	1.13	54.8	2.2	2.79	16.62	0.78	1.16	29.24	1.2	1.67	10.25	0.54	0.77
	UniGene918	8	0.34	0.44	6	0.24	0.3	7	0.28	0.36	141	6.59	9.82	14	0.58	0.8	11	0.58	0.83
	UniGene921	87	3.67	4.8	141	5.61	7	122	4.91	6.23	70	3.28	4.88	99	4.08	5.68	74	3.91	5.58
	UniGene922	157	6.62	8.66	527	20.96	26.18	232	9.33	11.85	274	12.83	19.1	153	6.31	8.78	132	6.98	9.96
	UniGene926	406.74	17.17	22.44	625.17	24.88	31.08	564.35	22.72	28.84	198.81	9.32	13.87	259.54	10.71	14.9	157.58	8.34	11.9
	UniGene936	77.26	3.27	4.28	1	0.04	0.05	13.49	0.54	0.69	0	0	0	15.11	0.63	0.87	0	0	0
	UniGene951	97.08	4.12	5.39	122.15	4.89	6.11	308.71	12.5	15.87	118.01	5.56	8.28	110.77	4.6	6.39	15.94	0.85	1.21
	UniGene952	62.84	2.67	3.49	70.84	2.84	3.54	81.7	3.31	4.2	52.84	2.49	3.71	42.17	1.75	2.44	50.4	2.68	3.83
	UniGene956	26	1.11	1.44	64	2.56	3.2	37	1.5	1.9	12	0.57	0.84	16	0.66	0.92	55	2.93	4.18
	UniGene958	108	4.59	6	195.06	7.82	9.77	1186	48.09	61.05	166	7.84	11.66	272	11.3	15.72	50	2.66	3.8
	UniGene960	479	20.37	26.63	474	19	23.74	775	31.43	39.9	753	35.55	52.92	333	13.84	19.25	288	15.35	21.9
	UniGene966	157	6.69	8.74	233	9.36	11.69	146	5.93	7.53	119	5.63	8.38	78	3.25	4.52	63	3.36	4.8
	UniGene970	30.54	1.3	1.7	67.71	2.72	3.4	11.5	0.47	0.59	15.28	0.72	1.08	11.85	0.49	0.69	4.5	0.24	0.34
	UniGene984	62	2.65	3.46	85	3.43	4.28	93	3.79	4.81	326	15.47	23.03	76	3.18	4.42	106	5.68	8.1
	UniGene985	305	13.04	17.05	502	20.24	25.27	480	19.57	24.85	330	15.66	23.32	493	20.61	28.66	315	16.88	24.08
	UniGene993	214.22	9.18	12	600.11	24.25	30.29	125.23	5.12	6.5	24.71	1.18	1.75	72.15	3.02	4.21	77.65	4.17	5.95
	UniGene994	394.15	16.9	22.08	97.49	3.94	4.92	51.67	2.11	2.68	0	0	0	217.14	9.1	12.66	200.13	10.75	15.34
	UniGene1004	24.29	1.04	1.36	1.79	0.07	0.09	46.4	1.9	2.41	3.78	0.18	0.27	69.71	2.92	4.07	47.99	2.58	3.68
	UniGene1008	110.2	4.73	6.18	83.48	3.38	4.22	148.22	6.07	7.7	77.87	3.71	5.52	129.43	5.43	7.55	65.22	3.51	5.01
	UniGene1010	583	25.04	32.72	451	18.26	22.8	689	28.22	35.82	530	25.27	37.61	480	20.15	28.03	356	19.16	27.34
	UniGene1011	163	7	9.15	161	6.52	8.14	217	8.89	11.28	97	4.62	6.88	210	8.82	12.26	138	7.43	10.6
	UniGene1015	57	2.45	3.2	2	0.08	0.1	13	0.53	0.68	13	0.62	0.92	8	0.34	0.47	6	0.32	0.46
	UniGene1022	89	3.83	5.01	29	1.18	1.47	16	0.66	0.83	20	0.96	1.42	16	0.67	0.94	5	0.27	0.38
	UniGene1027	198	8.53	11.15	181	7.35	9.19	312	12.82	16.28	173	8.28	12.32	251	10.58	14.71	161	8.7	12.41
	UniGene1029	419	18.06	23.61	19	0.77	0.96	227	9.33	11.85	37	1.77	2.64	35	1.47	2.05	14	0.76	1.08
	UniGene1031	233	10.05	13.13	166	6.75	8.43	205	8.43	10.7	138	6.61	9.83	137	5.77	8.03	111	6	8.56
	UniGene1032	141.85	6.12	8	0	0	0	132.46	5.45	6.92	3	0.14	0.21	77.78	3.28	4.56	50.17	2.71	3.87
	UniGene1034	464	20.04	26.19	1798	73.19	91.41	758	31.21	39.62	1651	79.14	117.81	227	9.58	13.33	208	11.26	16.06
	UniGene1049	103.89	4.5	5.88	88.1	3.6	4.49	115	4.75	6.03	45.68	2.2	3.27	64.03	2.71	3.77	40.81	2.22	3.16
	UniGene1053	353	15.29	19.98	634	25.88	32.33	445	18.38	23.33	182	8.75	13.03	338	14.31	19.9	181	9.83	14.02
	UniGene1054	395	17.11	22.36	1070	43.69	54.57	604	24.95	31.67	264	12.69	18.9	753	31.89	44.35	582	31.6	45.08
	UniGene1055	182.44	7.9	10.33	374.68	15.3	19.11	193.95	8.01	10.17	726.43	34.93	52	100.89	4.27	5.94	71	3.86	5.5
	UniGene1057	11	0.48	0.62	78	3.19	3.98	56	2.31	2.94	84	4.04	6.02	102	4.32	6.01	21	1.14	1.63
	UniGene1059	2	0.09	0.11	50	2.04	2.55	7	0.29	0.37	196	9.43	14.04	0	0	0	2	0.11	0.16
	UniGene1060	309	13.4	17.51	272	11.12	13.89	359	14.84	18.84	169	8.13	12.11	310	13.14	18.27	209	11.36	16.2
	UniGene1061	47.53	2.06	2.69	59.87	2.45	3.06	52.12	2.16	2.74	5.88	0.28	0.42	33.6	1.42	1.98	5.81	0.32	0.45
	UniGene1063	51.1	2.22	2.9	46.47	1.9	2.37	64.91	2.69	3.41	35.46	1.71	2.54	29.13	1.24	1.72	18.14	0.99	1.41
	UniGene1065	394.76	17.14	22.4	667.4	27.32	34.12	447.18	18.52	23.5	243.76	11.75	17.49	398.72	16.92	23.54	245.93	13.38	19.09
	UniGene1066	337	14.63	19.12	566	23.17	28.93	622	25.75	32.69	481	23.18	34.51	636	26.99	37.54	476	25.91	36.96
	UniGene1067	47	2.04	2.67	68	2.78	3.48	1	0.04	0.05	1	0.05	0.07	137	5.82	8.09	263	14.32	20.42
	UniGene1070	84	3.65	4.77	63	2.58	3.22	67	2.78	3.52	34	1.64	2.44	36	1.53	2.13	18	0.98	1.4
	UniGene1072	24	1.04	1.36	71	2.91	3.63	27	1.12	1.42	14	0.68	1.01	19	0.81	1.12	6	0.33	0.47
	UniGene1074	45	1.96	2.56	24	0.98	1.23	72	2.98	3.79	37	1.79	2.66	130	5.52	7.68	76	4.14	5.91
	UniGene1077	142	6.18	8.07	171	7.01	8.76	201	8.34	10.59	132	6.38	9.49	213	9.06	12.6	161	8.78	12.53
	UniGene1078	284	12.36	16.15	226	9.27	11.58	329	13.65	17.33	187	9.03	13.45	162	6.89	9.59	86	4.69	6.69
	UniGene1079	55	2.39	3.13	12	0.49	0.61	43	1.78	2.27	27	1.3	1.94	10	0.43	0.59	33	1.8	2.57
	UniGene1080	23.95	1.04	1.36	140.17	5.75	7.18	57.14	2.37	3.01	19.44	0.94	1.4	73.74	3.14	4.36	65.99	3.6	5.14
	UniGene1082	36	1.57	2.05	20	0.82	1.03	59	2.45	3.11	20	0.97	1.44	38	1.62	2.25	31	1.69	2.41
	UniGene1087	81.32	3.55	4.64	65.45	2.69	3.36	56.84	2.36	3	40.78	1.97	2.94	55.45	2.36	3.29	40.48	2.21	3.16
	UniGene1088	31	1.35	1.77	30	1.23	1.54	90	3.74	4.75	23	1.11	1.66	62	2.64	3.68	53	2.9	4.13
	UniGene1089	30	1.31	1.71	63	2.59	3.24	62	2.58	3.27	30	1.45	2.16	24	1.02	1.42	24	1.31	1.87
	UniGene1091	111	4.84	6.33	23	0.95	1.18	193	8.03	10.19	90	4.36	6.49	148	6.31	8.78	71	3.88	5.54
	UniGene1095	78	3.41	4.45	179	7.37	9.2	85	3.54	4.49	69	3.34	4.98	67	2.86	3.98	50	2.74	3.9
	UniGene1096	54	2.36	3.08	32	1.32	1.65	88	3.66	4.65	47	2.28	3.39	31	1.32	1.84	30	1.64	2.34
	UniGene1097	114.37	5	6.53	32	1.32	1.65	57.28	2.39	3.03	38.76	1.88	2.8	61.95	2.65	3.68	57.36	3.14	4.48
	UniGene1098	407	17.79	23.25	389	16.03	20.02	463	19.3	24.5	301	14.6	21.74	351	15	20.86	261	14.3	20.4
	UniGene1100	135.72	5.93	7.76	198.92	8.2	10.24	274	11.43	14.5	166.11	8.06	12	156	6.67	9.28	122.64	6.72	9.59
	UniGene1103	324	14.17	18.53	57	2.35	2.94	78	3.25	4.13	19	0.92	1.37	80	3.42	4.76	53	2.91	4.15
	UniGene1106	335	14.67	19.17	300	12.38	15.46	403	16.82	21.36	192	9.33	13.89	243	10.4	14.46	184	10.1	14.41
	UniGene1107	118	5.17	6.75	86	3.55	4.43	83	3.47	4.4	47	2.28	3.4	164	7.02	9.76	115	6.31	9.01
	UniGene1108	86.66	3.8	4.96	183.93	7.6	9.49	179.67	7.51	9.53	360.93	17.56	26.14	161.36	6.91	9.61	88.13	4.84	6.91
	UniGene1110	374.42	16.41	21.45	373.93	15.45	19.3	394.95	16.51	20.95	212	10.31	15.36	404	17.31	24.08	282.88	15.54	22.17
	UniGene1112	22	0.96	1.26	18	0.74	0.93	48	2.01	2.55	21	1.02	1.52	125	5.36	7.45	76	4.18	5.96
	UniGene1114	134.25	5.89	7.69	159	6.57	8.21	211	8.82	11.2	141	6.86	10.22	101	4.33	6.02	73	4.01	5.72
	UniGene1117	73	3.2	4.18	1	0.04	0.05	62	2.59	3.29	0	0	0	36	1.54	2.15	30	1.65	2.35
	UniGene1121	410	18	23.52	211	8.73	10.9	524	21.93	27.84	250	12.18	18.13	246	10.56	14.68	183	10.07	14.36
	UniGene1124	117.7	5.17	6.75	61.7	2.55	3.19	57.4	2.4	3.05	36	1.75	2.61	52.88	2.27	3.16	53	2.92	4.16
	UniGene1126	14.37	0.63	0.82	62.56	2.59	3.23	205.68	8.61	10.93	32.59	1.59	2.36	367.3	15.77	21.93	55.9	3.08	4.39
	UniGene1129	319	14.02	18.32	258	10.69	13.35	598	25.06	31.81	226	11.03	16.42	477	20.5	28.51	341	18.79	26.8
	UniGene1130	8	0.35	0.46	118.89	4.93	6.15	18	0.75	0.96	16	0.78	1.16	16	0.69	0.96	9	0.5	0.71
	UniGene1131	82.37	3.62	4.73	37.07	1.54	1.92	70.75	2.97	3.76	96	4.68	6.97	88	3.78	5.26	27.91	1.54	2.19
	UniGene1132	154.42	6.79	8.87	0	0	0	147.05	6.16	7.83	38	1.85	2.76	68.04	2.92	4.07	33.49	1.85	2.63
	UniGene1133	30	1.32	1.72	29	1.2	1.5	34	1.43	1.81	0	0	0	55	2.36	3.29	52	2.87	4.09
	UniGene1142	47.2	2.08	2.72	58.92	2.45	3.06	63.78	2.68	3.4	4.55	0.22	0.33	26.96	1.16	1.62	20.51	1.13	1.62
	UniGene1144	89.01	3.92	5.13	30.94	1.29	1.61	22.11	0.93	1.18	6.35	0.31	0.46	8	0.34	0.48	10	0.55	0.79
	UniGene1147	860.45	37.96	49.61	1207.49	50.21	62.72	411.72	17.32	21.99	930.52	45.57	67.84	318.25	13.73	19.09	427.04	23.62	33.69
	UniGene1148	348	15.36	20.07	435	18.1	22.61	286	12.04	15.28	135	6.61	9.85	203	8.76	12.18	186	10.29	14.68
	UniGene1153	411	18.14	23.71	374	15.56	19.44	734	30.9	39.22	325	15.93	23.71	543	23.43	32.6	385	21.31	30.4
	UniGene1156	60	2.65	3.46	175	7.28	9.1	128	5.39	6.84	183	8.97	13.35	62	2.68	3.72	72	3.99	5.69
	UniGene1164	344.89	15.26	19.94	215.5	8.99	11.22	171.5	7.23	9.18	258.18	12.68	18.87	275.08	11.9	16.55	202.1	11.21	15.99
	UniGene1166	294	13.01	17	974	40.63	50.75	689	29.07	36.9	370	18.17	27.06	807	34.91	48.56	566	31.4	44.79
	UniGene1167	137	6.06	7.92	214	8.93	11.15	225	9.49	12.05	161	7.91	11.77	247	10.69	14.86	192	10.65	15.19
	UniGene1171	192.97	8.55	11.18	146	6.1	7.62	259.88	10.98	13.94	107	5.26	7.84	127	5.5	7.65	94	5.22	7.45
	UniGene1172	288	12.76	16.68	1312	54.82	68.47	311	13.14	16.68	258	12.69	18.9	305	13.22	18.38	264	14.67	20.93
	UniGene1173	68	3.01	3.94	99	4.14	5.17	117	4.94	6.28	63	3.1	4.61	78	3.38	4.7	81	4.5	6.42
	UniGene1175	0	0	0	0	0	0	0	0	0	133.62	6.58	9.79	0	0	0	0	0	0
	UniGene1177	211	9.36	12.23	80	3.34	4.18	292	12.35	15.67	139	6.84	10.19	147	6.37	8.86	90	5	7.14
	UniGene1181	260	11.54	15.08	420	17.57	21.94	290	12.27	15.58	217	10.69	15.91	237	10.28	14.3	195	10.85	15.47
	UniGene1189	52	2.31	3.02	50	2.09	2.62	267	11.31	14.36	115	5.67	8.44	24	1.04	1.45	32	1.78	2.54
	UniGene1192	5650	251.13	328.22	299	12.53	15.65	479	20.3	25.77	62	3.06	4.55	2056	89.34	124.26	1447	80.63	115.02
	UniGene1197	68	3.03	3.96	50	2.1	2.62	103	4.37	5.55	30	1.48	2.21	80	3.48	4.84	61	3.4	4.86
	UniGene1199	586	26.1	34.11	98	4.11	5.14	62	2.63	3.34	498	24.62	36.66	82	3.57	4.97	86	4.8	6.85
	UniGene1202	114	5.08	6.64	143	6.01	7.5	122	5.19	6.58	90	4.45	6.63	95	4.14	5.76	71	3.97	5.66
	UniGene1203	19.57	0.87	1.14	44.16	1.86	2.32	112.16	4.77	6.05	55.61	2.75	4.1	58.83	2.56	3.57	40.99	2.29	3.27
	UniGene1209	436	19.47	25.44	339	14.27	17.82	409	17.41	22.1	240	11.89	17.71	225	9.82	13.66	251	14.05	20.04
	UniGene1212	300	13.4	17.51	422	17.77	22.19	407	17.34	22	259	12.84	19.12	293	12.8	17.8	231	12.94	18.45
	UniGene1215	519.14	23.2	30.32	778.57	32.8	40.97	576.09	24.55	31.16	443.75	22.01	32.77	298.14	13.03	18.12	237.89	13.33	19.01
	UniGene1218	113.97	5.09	6.66	455	19.17	23.95	141	6.01	7.63	162.88	8.08	12.03	139.98	6.12	8.51	112	6.28	8.95
	UniGene1219	78.9	3.53	4.61	32.12	1.35	1.69	113.95	4.86	6.17	75.76	3.76	5.6	51.92	2.27	3.16	39.35	2.21	3.15
	UniGene1220	136	6.08	7.95	169	7.12	8.9	250	10.66	13.53	165	8.19	12.19	258	11.28	15.69	202	11.32	16.15
	UniGene1224	92	4.12	5.38	121	5.1	6.37	80	3.41	4.33	70	3.48	5.17	92	4.02	5.6	80	4.49	6.4
	UniGene1225	20	0.89	1.17	26	1.1	1.37	27	1.15	1.46	183	9.09	13.53	18	0.79	1.1	13	0.73	1.04
	UniGene1233	460	20.61	26.94	871	36.79	45.95	754	32.21	40.89	548	27.25	40.57	596	26.11	36.31	419	23.54	33.57
	UniGene1235	84	3.77	4.92	43	1.82	2.27	32.2	1.38	1.75	8.18	0.41	0.61	20.11	0.88	1.23	4	0.22	0.32
	UniGene1239	98	4.4	5.75	89	3.77	4.7	154	6.59	8.37	49	2.44	3.63	37	1.62	2.26	37	2.08	2.97
	UniGene1240	402	18.05	23.59	614	25.98	32.45	336	14.38	18.26	382	19.03	28.34	696	30.55	42.49	596	33.54	47.85
	UniGene1241	117.66	5.28	6.9	60.49	2.56	3.2	101.58	4.35	5.52	55.05	2.74	4.08	57.23	2.51	3.49	30.84	1.74	2.48
	UniGene1243	206	9.25	12.09	172	7.28	9.1	485	20.77	26.36	125	6.23	9.28	179	7.86	10.93	170	9.57	13.65
	UniGene1244	603	27.09	35.4	555	23.5	29.35	646	27.67	35.12	239	11.92	17.74	434	19.06	26.51	257	14.47	20.65
	UniGene1248	669	30.06	39.29	815	34.52	43.12	1083	46.4	58.9	616	30.72	45.74	523	22.98	31.96	476	26.81	38.25
	UniGene1255	27	1.22	1.59	102	4.33	5.41	43	1.85	2.34	42	2.1	3.13	48	2.11	2.94	41	2.31	3.3
	UniGene1259	36	1.62	2.12	47	2	2.49	195	8.38	10.64	119	5.95	8.86	18	0.79	1.1	14	0.79	1.13
	UniGene1260	128	5.77	7.54	114	4.84	6.05	147	6.32	8.02	66	3.3	4.92	94	4.14	5.76	109	6.16	8.79
	UniGene1262	278	12.54	16.38	500	21.25	26.55	415	17.84	22.65	346	17.32	25.78	226	9.96	13.86	132	7.46	10.65
	UniGene1263	610	27.51	35.96	281	11.95	14.92	417	17.93	22.76	224	11.21	16.7	286	12.61	17.54	240	13.57	19.36
	UniGene1264	135	6.09	7.96	147.9	6.29	7.85	214	9.2	11.68	101	5.06	7.53	159	7.01	9.75	62.67	3.54	5.06
	UniGene1265	49	2.21	2.89	33	1.4	1.75	52	2.24	2.84	53	2.65	3.95	78	3.44	4.79	62	3.51	5
	UniGene1267	0	0	0	4	0.17	0.21	0	0	0	84	4.21	6.27	0	0	0	0	0	0
	UniGene1268	59	2.66	3.48	129.5	5.51	6.88	38	1.64	2.08	21	1.05	1.57	15	0.66	0.92	8	0.45	0.65
	UniGene1269	60	2.71	3.54	0	0	0	22	0.95	1.2	9	0.45	0.67	20	0.88	1.23	15	0.85	1.21
	UniGene1272	224	10.12	13.23	142	6.05	7.56	319	13.75	17.45	116	5.82	8.66	255	11.27	15.67	217	12.29	17.54
	UniGene1276	134.89	6.1	7.97	90	3.84	4.79	199.25	8.59	10.9	97	4.87	7.25	75.72	3.35	4.66	66	3.74	5.34
	UniGene1280	328	14.84	19.39	305	13	16.24	401	17.3	21.95	212	10.64	15.85	225	9.95	13.84	130	7.37	10.52
	UniGene1290	46219	2092.09	2734.34	7121	303.84	379.52	8534.24	368.34	467.56	15087	758.06	1128.53	17705	783.57	1089.86	18257.5	1036.12	1478.09
	UniGene1291	71	3.22	4.2	60	2.56	3.2	106	4.58	5.81	57	2.87	4.27	60	2.66	3.7	55	3.12	4.45
	UniGene1292	13.04	0.59	0.77	10.11	0.43	0.54	30.71	1.33	1.68	17.76	0.89	1.33	60.59	2.68	3.73	19.28	1.09	1.56
	UniGene1293	412.45	18.68	24.42	642.35	27.43	34.26	480.43	20.75	26.34	186.3	9.37	13.95	564.7	25.01	34.79	461.21	26.19	37.37
	UniGene1297	37.99	1.72	2.25	77.7	3.32	4.15	39.89	1.72	2.19	16.65	0.84	1.25	49.98	2.22	3.08	33.8	1.92	2.74
	UniGene1298	87	3.94	5.16	196	8.38	10.46	34	1.47	1.87	1066	53.65	79.87	57	2.53	3.51	57	3.24	4.62
	UniGene1299	0	0	0	164	7.01	8.76	0	0	0	163	8.2	12.21	0	0	0	0	0	0
	UniGene1300	2	0.09	0.12	72	3.08	3.84	0	0	0	0	0	0	1	0.04	0.06	5	0.28	0.41
	UniGene1303	237.76	10.79	14.1	26.9	1.15	1.44	117.9	5.1	6.47	164.52	8.29	12.34	46.7	2.07	2.88	14.15	0.8	1.15
	UniGene1304	396.33	17.98	23.5	401	17.15	21.42	469.75	20.32	25.8	314.48	15.84	23.58	367.9	16.32	22.7	255	14.51	20.69
	UniGene1307	232	10.53	13.76	397	16.98	21.21	285	12.33	15.66	202	10.18	15.15	312	13.84	19.26	199	11.32	16.15
	UniGene1309	436	19.79	25.87	342	14.63	18.28	278	12.03	15.27	356	17.94	26.71	382	16.96	23.58	230	13.09	18.67
	UniGene1315	98	4.45	5.82	54	2.31	2.89	136	5.89	7.48	58	2.92	4.35	117	5.2	7.23	77	4.39	6.26
	UniGene1317	252	11.45	14.97	263	11.26	14.07	471	20.41	25.9	247	12.46	18.55	300	13.33	18.54	292	16.64	23.73
	UniGene1320	819	37.22	48.65	829	35.52	44.36	1788	77.49	98.36	562	28.35	42.21	622	27.64	38.45	395	22.51	32.11
	UniGene1322	314	14.28	18.67	586	25.12	31.38	281	12.19	15.47	26	1.31	1.95	373	16.59	23.07	184	10.49	14.97
	UniGene1324	93.11	4.24	5.54	35.5	1.52	1.9	71.25	3.09	3.92	35.99	1.82	2.71	96.25	4.28	5.95	61.14	3.49	4.98
	UniGene1333	43.94	2	2.62	30.76	1.32	1.65	64.04	2.78	3.53	23.71	1.2	1.78	29.9	1.33	1.85	33.84	1.93	2.76
	UniGene1335	75	3.42	4.47	143.09	6.15	7.68	69	3	3.8	44	2.23	3.31	53	2.36	3.28	84	4.8	6.84
	UniGene1340	395.92	18.05	23.59	461.79	19.85	24.79	337.59	14.68	18.63	111.35	5.64	8.39	143.91	6.42	8.92	142.28	8.13	11.6
	UniGene1342	87	3.97	5.19	56	2.41	3.01	58	2.52	3.2	35	1.77	2.64	34	1.52	2.11	37	2.12	3.02
	UniGene1345	904	41.29	53.97	1029	44.31	55.34	733	31.93	40.53	392	19.88	29.59	1153	51.5	71.63	859	49.2	70.18
	UniGene1346	76	3.47	4.54	63	2.71	3.39	92	4.01	5.09	52	2.64	3.93	57	2.55	3.54	39	2.23	3.19
	UniGene1354	685	31.33	40.95	622	26.82	33.49	994	43.35	55.02	513	26.04	38.77	550	24.6	34.21	413	23.68	33.78
	UniGene1360	127	5.81	7.6	91.08	3.93	4.91	189.03	8.25	10.47	50	2.54	3.78	144	6.45	8.97	128	7.35	10.48
	UniGene1362	54	2.47	3.23	82	3.54	4.42	43	1.88	2.38	20	1.02	1.51	107	4.79	6.66	72	4.13	5.9
	UniGene1364	244	11.18	14.61	178	7.69	9.6	179	7.82	9.92	110	5.59	8.33	152	6.81	9.47	114	6.55	9.34
	UniGene1365	21	0.96	1.26	17	0.73	0.92	38	1.66	2.11	14	0.71	1.06	114	5.11	7.1	88	5.05	7.21
	UniGene1367	454	20.8	27.18	419	18.09	22.6	853	37.26	47.3	342	17.39	25.89	504	22.58	31.4	340	19.53	27.86
	UniGene1369	32	1.47	1.92	13	0.56	0.7	43	1.88	2.39	19	0.97	1.44	218	9.77	13.59	96	5.52	7.87
	UniGene1377	57	2.62	3.42	47	2.04	2.54	59	2.58	3.28	39	1.99	2.96	149	6.69	9.31	59	3.4	4.85
	UniGene1379	94.18	4.33	5.66	161.29	6.99	8.73	106.75	4.68	5.94	73.8	3.77	5.61	61.47	2.76	3.84	53.78	3.1	4.42
	UniGene1382	64.86	2.98	3.9	0	0	0	50.92	2.23	2.83	27	1.38	2.05	58.2	2.62	3.64	66.92	3.86	5.5
	UniGene1385	276.83	12.74	16.65	428.52	18.59	23.22	360.34	15.81	20.07	237.51	12.13	18.06	320.31	14.41	20.04	220.19	12.7	18.12
	UniGene1386	163	7.5	9.8	268	11.62	14.52	183	8.03	10.19	106	5.41	8.06	289	13	18.09	213	12.29	17.53
	UniGene1388	46	2.12	2.77	23	1	1.25	27	1.18	1.5	8	0.41	0.61	65	2.93	4.07	48	2.77	3.95
	UniGene1390	58.99	2.72	3.55	53.01	2.3	2.87	74.01	3.25	4.12	38	1.94	2.89	65.01	2.93	4.07	50	2.89	4.12
	UniGene1394	66.03	3.04	3.98	135.83	5.9	7.37	138.21	6.07	7.71	90.46	4.63	6.89	93.22	4.2	5.84	69.59	4.02	5.73
	UniGene1396	68	3.14	4.1	37	1.61	2.01	55	2.42	3.07	241	12.34	18.37	42	1.89	2.63	37	2.14	3.05
	UniGene1401	16.85	0.78	1.02	44	1.91	2.39	54.24	2.39	3.03	10.25	0.53	0.78	16.78	0.76	1.05	0	0	0
	UniGene1406	337.86	15.6	20.39	152.66	6.65	8.3	421.17	18.54	23.54	190.15	9.75	14.51	86.83	3.92	5.45	67.78	3.92	5.6
	UniGene1408	222	10.26	13.41	364	15.85	19.8	276	12.16	15.43	156	8	11.91	110	4.97	6.91	94	5.45	7.77
	UniGene1409	157	7.25	9.48	194	8.45	10.55	194	8.55	10.85	58	2.97	4.43	339	15.32	21.3	235	13.61	19.42
	UniGene1416	280	12.95	16.93	273	11.9	14.87	349	15.39	19.54	254	13.04	19.42	362	16.38	22.78	275	15.95	22.76
	UniGene1420	430.22	19.92	26.03	563.42	24.59	30.71	612.77	27.05	34.33	337	17.32	25.78	413.74	18.73	26.05	312.79	18.16	25.9
	UniGene1425	53	2.45	3.21	78	3.4	4.25	58	2.56	3.25	33	1.7	2.53	26	1.18	1.64	18	1.05	1.49
	UniGene1426	88	4.08	5.33	13	0.57	0.71	34	1.5	1.91	29	1.49	2.22	17	0.77	1.07	17	0.99	1.41
	UniGene1428	25	1.16	1.51	80	3.49	4.36	50	2.21	2.8	38	1.95	2.91	42	1.9	2.65	33	1.92	2.73
	UniGene1429	307.93	14.27	18.65	301.22	13.16	16.43	294.17	13	16.5	147.99	7.61	11.33	182.12	8.25	11.48	171.29	9.95	14.2
	UniGene1431	1010	46.8	61.17	357	15.59	19.48	176	7.78	9.87	818	42.08	62.64	515	23.34	32.46	558	32.42	46.25
	UniGene1432	335	15.53	20.29	322	14.07	17.57	320	14.14	17.95	131	6.74	10.03	182	8.25	11.47	127	7.38	10.53
	UniGene1437	120.95	5.61	7.33	6.62	0.29	0.36	98.81	4.37	5.54	3.13	0.16	0.24	13.75	0.62	0.87	27.66	1.61	2.29
	UniGene1442	105.18	4.88	6.38	113.99	4.99	6.23	133.63	5.92	7.51	68.14	3.51	5.23	47.8	2.17	3.02	48.84	2.84	4.06
	UniGene1445	201.09	9.34	12.21	104.3	4.57	5.7	88.77	3.93	4.99	72.06	3.71	5.53	87.3	3.96	5.51	101.86	5.93	8.46
	UniGene1452	96	4.46	5.83	23	1.01	1.26	25	1.11	1.41	5	0.26	0.38	140	6.36	8.85	193	11.24	16.04
	UniGene1457	66	3.07	4.01	107	4.69	5.86	196	8.69	11.03	153	7.9	11.76	217	9.87	13.73	153	8.92	12.73
	UniGene1461	27.35	1.27	1.66	48.84	2.14	2.68	85.99	3.81	4.84	40.35	2.08	3.1	27.87	1.27	1.76	12.21	0.71	1.02
	UniGene1464	85	3.96	5.17	39	1.71	2.14	153	6.79	8.62	55	2.84	4.23	50	2.28	3.17	49	2.86	4.08
	UniGene1467	0	0	0	54.95	2.41	3.01	0	0	0	16.36	0.85	1.26	18.21	0.83	1.15	0	0	0
	UniGene1472	157.36	7.34	9.59	279.65	12.29	15.35	98.97	4.4	5.58	100.26	5.19	7.72	227.01	10.35	14.4	162.78	9.52	13.58
	UniGene1479	401	18.72	24.47	68	2.99	3.74	78	3.47	4.41	20	1.04	1.54	140	6.39	8.89	80	4.68	6.68
	UniGene1485	658.59	30.77	40.22	114.07	5.02	6.28	136.76	6.09	7.73	42.04	2.18	3.25	151.76	6.93	9.65	110.56	6.48	9.24
	UniGene1490	40	1.87	2.44	1	0.04	0.06	70.71	3.15	4	6	0.31	0.46	2	0.09	0.13	4	0.23	0.33
	UniGene1507	253.39	11.89	15.54	103.19	4.56	5.7	25	1.12	1.42	41.98	2.19	3.25	87.72	4.02	5.6	65	3.82	5.45
	UniGene1509	190	8.92	11.65	283	12.52	15.64	263	11.77	14.94	169	8.8	13.1	221	10.14	14.11	138	8.12	11.58
	UniGene1510	34	1.6	2.09	14	0.62	0.77	68	3.04	3.86	15	0.78	1.16	204	9.36	13.02	93	5.47	7.81
	UniGene1511	65	3.05	3.99	32	1.42	1.77	53	2.37	3.01	27	1.41	2.09	68	3.12	4.34	41	2.41	3.44
	UniGene1513	617	28.97	37.86	657	29.08	36.32	956	42.79	54.32	823	42.89	63.85	544	24.98	34.74	404	23.78	33.93
	UniGene1521	673	31.65	41.37	1627	72.13	90.09	799	35.83	45.48	907	47.35	70.49	901.96	41.48	57.7	555	32.73	46.69
	UniGene1524	52.14	2.45	3.21	2	0.09	0.11	62.08	2.78	3.53	0	0	0	38.8	1.78	2.48	30.08	1.77	2.53
	UniGene1526	149.25	7.02	9.18	43.43	1.93	2.41	61.61	2.76	3.51	100.24	5.24	7.79	55.5	2.55	3.55	61.16	3.61	5.15
	UniGene1530	207	9.74	12.74	12	0.53	0.67	22.09	0.99	1.26	20	1.05	1.56	18	0.83	1.15	16.03	0.95	1.35
	UniGene1533	298	14.03	18.34	310	13.76	17.19	455	20.43	25.93	306	15.99	23.81	430	19.8	27.54	341	20.14	28.72
	UniGene1545	246	11.6	15.17	60	2.67	3.33	149	6.7	8.51	59	3.09	4.6	47	2.17	3.02	28	1.66	2.36
	UniGene1547	18	0.85	1.11	6	0.27	0.33	55	2.47	3.14	136	7.12	10.61	20	0.92	1.28	8	0.47	0.68
	UniGene1550	2.62	0.12	0.16	5.83	0.26	0.32	31.57	1.42	1.8	76.87	4.03	6	26.95	1.24	1.73	4.57	0.27	0.39
	UniGene1551	148	6.99	9.14	154	6.86	8.56	165	7.43	9.43	93	4.88	7.26	83	3.83	5.33	67	3.97	5.66
	UniGene1553	8650	408.53	533.94	603	26.85	33.53	1099	49.49	62.82	110	5.77	8.59	1952	90.16	125.4	1578	93.46	133.32
	UniGene1554	203.48	9.61	12.57	142.98	6.37	7.95	254.83	11.48	14.57	112.42	5.9	8.78	164.15	7.59	10.55	116.64	6.91	9.86
	UniGene1555	603.16	28.5	37.25	168.44	7.5	9.37	324.1	14.6	18.53	54.26	2.85	4.24	111.14	5.14	7.14	86.38	5.12	7.3
	UniGene1558	69	3.26	4.26	59	2.63	3.28	201	9.06	11.5	26	1.36	2.03	148	6.84	9.52	99	5.87	8.37
	UniGene1559	126.08	5.96	7.79	80.15	3.57	4.46	126.52	5.7	7.24	96.96	5.09	7.57	94.39	4.36	6.07	62.3	3.69	5.27
	UniGene1564	401	18.98	24.8	477	21.28	26.58	837	37.76	47.94	498	26.16	38.94	524	24.25	33.73	372	22.08	31.49
	UniGene1567	174	8.24	10.77	150	6.7	8.36	198	8.94	11.35	123	6.47	9.63	176	8.15	11.34	107	6.35	9.07
	UniGene1574	93.81	4.44	5.81	116.83	5.22	6.52	155.53	7.03	8.92	75.88	3.99	5.94	59.34	2.75	3.82	47.16	2.8	4
	UniGene1578	12	0.57	0.74	8	0.36	0.45	20	0.9	1.15	43	2.26	3.37	5	0.23	0.32	2	0.12	0.17
	UniGene1585	68	3.23	4.22	44	1.97	2.46	105	4.75	6.03	21	1.11	1.65	27	1.25	1.74	17	1.01	1.44
	UniGene1586	61	2.89	3.78	170	7.6	9.5	50	2.26	2.87	0	0	0	32	1.49	2.07	15	0.89	1.27
	UniGene1587	134.05	6.36	8.32	276.47	12.37	15.45	115.98	5.25	6.66	59.9	3.16	4.7	121.15	5.62	7.82	170.72	10.16	14.5
	UniGene1588	1007	47.8	62.47	241	10.78	13.47	77	3.48	4.42	276	14.54	21.65	266	12.35	17.17	415	24.7	35.24
	UniGene1590	82	3.89	5.09	22	0.98	1.23	101	4.57	5.8	67	3.53	5.26	23	1.07	1.49	14	0.83	1.19
	UniGene1591	42.75	2.03	2.65	68.03	3.04	3.8	46.31	2.1	2.66	30.81	1.62	2.42	34.85	1.62	2.25	32.58	1.94	2.77
	UniGene1592	152	7.22	9.43	471	21.08	26.33	332	15.03	19.08	216	11.38	16.95	243	11.28	15.69	132	7.86	11.21
	UniGene1595	478	22.71	29.68	1119	50.1	62.58	483	21.87	27.77	306	16.13	24.02	195	9.06	12.6	150	8.94	12.75
	UniGene1596	456	21.66	28.31	365	16.34	20.41	466	21.1	26.79	378	19.93	29.67	296	13.75	19.13	280	16.68	23.79
	UniGene1597	134	6.37	8.32	68	3.04	3.8	170	7.7	9.77	80	4.22	6.28	65	3.02	4.2	44	2.62	3.74
	UniGene1599	427.51	20.31	26.54	501.39	22.45	28.04	295.33	13.37	16.98	210.34	11.09	16.51	188.61	8.76	12.19	182.89	10.89	15.54
	UniGene1605	59.34	2.82	3.69	79.46	3.56	4.45	75.97	3.44	4.37	24.28	1.28	1.91	33.58	1.56	2.17	28.68	1.71	2.44
	UniGene1606	207.48	9.87	12.9	58.36	2.62	3.27	91.6	4.15	5.27	33.94	1.79	2.67	47.55	2.21	3.08	30.61	1.83	2.61
	UniGene1612	1127	53.68	70.16	791	35.52	44.36	643	29.2	37.07	874	46.21	68.79	831	38.71	53.84	647	38.65	55.13
	UniGene1613	32	1.52	1.99	53	2.38	2.97	43	1.95	2.48	36	1.9	2.83	50	2.33	3.24	45	2.69	3.83
	UniGene1616	115.26	5.49	7.18	105.73	4.75	5.93	343.01	15.58	19.78	154.96	8.2	12.2	80.45	3.75	5.22	52.11	3.11	4.44
	UniGene1619	270	12.87	16.83	238	10.7	13.36	287	13.05	16.56	108	5.72	8.51	135	6.3	8.76	124	7.41	10.58
	UniGene1621	56.66	2.7	3.53	23.48	1.06	1.32	37.87	1.72	2.19	15.79	0.84	1.24	26.89	1.25	1.74	29.08	1.74	2.48
	UniGene1627	45.68	2.18	2.85	25.95	1.17	1.46	57.48	2.62	3.32	26.01	1.38	2.05	35.51	1.66	2.31	35.63	2.13	3.04
	UniGene1630	440.78	21.05	27.51	463	20.84	26.03	318.53	14.5	18.41	186.46	9.88	14.71	368.98	17.23	23.97	324.37	19.42	27.71
	UniGene1636	177	8.46	11.06	200	9.01	11.25	239	10.89	13.82	139	7.37	10.98	119	5.56	7.74	86	5.15	7.35
	UniGene1638	82	3.92	5.12	273	12.3	15.37	110	5.01	6.36	89	4.72	7.03	131	6.13	8.52	91	5.46	7.78
	UniGene1640	85.25	4.08	5.33	54.15	2.44	3.05	92.03	4.2	5.33	48	2.55	3.79	81.41	3.81	5.3	61.38	3.68	5.25
	UniGene1642	71	3.4	4.44	17	0.77	0.96	91	4.15	5.27	5	0.27	0.4	34	1.59	2.21	40	2.4	3.42
	UniGene1643	13	0.62	0.81	25	1.13	1.41	31	1.41	1.79	97.9	5.2	7.74	49	2.29	3.19	38.59	2.31	3.3
	UniGene1650	283	13.54	17.7	120	5.41	6.76	70	3.19	4.05	37	1.97	2.93	61	2.85	3.97	60	3.6	5.14
	UniGene1652	243.83	11.67	15.25	133.58	6.03	7.53	254.25	11.6	14.73	190.52	10.12	15.07	243.3	11.39	15.84	190.17	11.41	16.28
	UniGene1659	62	2.97	3.88	79	3.57	4.46	85	3.88	4.93	74	3.94	5.86	45	2.11	2.93	39	2.34	3.34
	UniGene1662	0	0	0	58.53	2.65	3.3	39.37	1.8	2.28	0	0	0	0	0	0	0	0	0
	UniGene1664	115	5.52	7.21	255	11.53	14.4	144	6.59	8.36	104	5.54	8.24	125	5.86	8.16	70	4.21	6.01
	UniGene1667	62	2.97	3.89	17	0.77	0.96	39	1.78	2.26	36	1.92	2.85	158	7.41	10.31	117	7.04	10.04
	UniGene1669	310	14.88	19.45	468	21.17	26.45	494	22.6	28.69	327	17.42	25.93	706	33.14	46.09	459	27.63	39.41
	UniGene1672	3	0.14	0.19	1	0.05	0.06	109	4.99	6.33	8	0.43	0.63	8	0.38	0.52	2	0.12	0.17
	UniGene1673	71	3.41	4.46	110	4.98	6.22	15	0.69	0.87	1	0.05	0.08	56	2.63	3.66	38	2.29	3.27
	UniGene1675	684	32.87	42.96	538	24.37	30.44	565	25.89	32.86	278	14.83	22.08	297	13.96	19.42	209	12.6	17.97
	UniGene1677	18	0.87	1.13	32	1.45	1.81	60	2.75	3.49	142	7.58	11.28	8	0.38	0.52	3	0.18	0.26
	UniGene1681	93	4.47	5.85	101	4.58	5.72	119	5.46	6.93	68	3.63	5.4	64	3.01	4.19	46	2.77	3.96
	UniGene1683	18	0.87	1.13	5	0.23	0.28	13	0.6	0.76	52	2.78	4.13	27	1.27	1.77	14	0.84	1.2
	UniGene1684	83.03	4	5.22	194.63	8.83	11.03	140.52	6.45	8.18	27.43	1.47	2.18	73.17	3.44	4.79	41.6	2.51	3.58
	UniGene1686	180	8.66	11.32	100	4.54	5.67	51	2.34	2.97	51	2.72	4.06	45	2.12	2.95	26	1.57	2.24
	UniGene1687	43	2.07	2.7	31	1.41	1.76	51	2.34	2.97	84	4.49	6.68	273	12.85	17.87	128	7.73	11.02
	UniGene1688	76	3.66	4.78	103	4.67	5.84	127	5.83	7.4	44	2.35	3.5	317	14.92	20.75	209	12.62	18
	UniGene1691	86.32	4.16	5.43	148.66	6.75	8.43	268.74	12.34	15.66	88.96	4.76	7.08	88.93	4.19	5.83	63	3.8	5.43
	UniGene1692	278	13.39	17.5	405	18.39	22.97	435	19.97	25.36	246	13.15	19.58	256	12.06	16.77	140	8.46	12.06
	UniGene1693	135.82	6.54	8.55	154.01	6.99	8.74	142.37	6.54	8.3	70.86	3.79	5.64	81.2	3.83	5.32	68.16	4.12	5.88
	UniGene1696	275.93	13.3	17.38	385.29	17.5	21.86	347.09	15.95	20.24	303.96	16.26	24.21	277.26	13.07	18.18	150.45	9.09	12.97
	UniGene1699	169	8.15	10.66	213.09	9.69	12.1	277	12.74	16.17	192	10.28	15.31	282	13.31	18.51	217	13.13	18.73
	UniGene1701	40	1.93	2.52	74	3.37	4.21	53	2.44	3.1	42	2.25	3.35	17	0.8	1.12	18	1.09	1.55
	UniGene1702	20.15	0.97	1.27	0	0	0	13.76	0.63	0.8	17.75	0.95	1.42	26.22	1.24	1.72	35	2.12	3.02
	UniGene1703	130	6.28	8.2	106	4.82	6.03	174	8.01	10.17	111	5.95	8.86	65	3.07	4.27	50	3.03	4.32
	UniGene1704	207	10	13.07	818	37.24	46.52	378	17.41	22.09	641	34.37	51.16	344	16.25	22.6	324	19.63	28
	UniGene1707	0	0	0	86	3.92	4.89	0	0	0	27	1.45	2.16	0	0	0	0	0	0
	UniGene1708	40	1.93	2.53	82	3.73	4.66	49	2.26	2.86	47	2.52	3.75	32	1.51	2.1	16	0.97	1.38
	UniGene1714	48	2.32	3.03	33	1.5	1.88	92	4.24	5.38	21	1.13	1.68	226	10.68	14.86	139	8.43	12.02
	UniGene1720	464	22.46	29.35	723	32.99	41.2	494	22.79	28.93	382	20.52	30.55	532	25.18	35.03	403	24.46	34.9
	UniGene1722	18	0.87	1.14	28	1.28	1.6	56.01	2.58	3.28	35.01	1.88	2.8	11	0.52	0.72	15	0.91	1.3
	UniGene1727	94	4.55	5.95	119	5.43	6.79	67	3.09	3.93	90	4.84	7.2	63	2.98	4.15	70	4.25	6.07
	UniGene1728	242	11.72	15.32	278	12.7	15.86	267	12.33	15.65	261	14.04	20.9	161	7.63	10.61	106	6.44	9.19
	UniGene1731	81	3.93	5.13	38	1.74	2.17	3	0.14	0.18	14	0.75	1.12	14	0.66	0.92	16	0.97	1.39
	UniGene1739	247.54	12.01	15.69	369.03	16.88	21.08	420.46	19.44	24.68	272.76	14.69	21.87	427.77	20.3	28.23	320.1	19.48	27.78
	UniGene1745	38.53	1.87	2.44	98.97	4.53	5.66	76.87	3.56	4.52	41.24	2.22	3.31	64.87	3.08	4.28	104.73	6.38	9.09
	UniGene1748	6	0.29	0.38	8	0.37	0.46	36	1.67	2.11	45	2.43	3.61	49	2.33	3.24	45	2.74	3.91
	UniGene1749	208	10.11	13.21	288	13.19	16.48	361	16.72	21.22	236	12.73	18.95	290	13.78	19.17	189	11.52	16.43
	UniGene1756	349	16.97	22.17	278	12.74	15.91	412	19.09	24.24	252	13.6	20.24	279	13.27	18.45	260	15.85	22.61
	UniGene1758	1221	59.37	77.59	299	13.7	17.12	222	10.29	13.06	89	4.8	7.15	225	10.7	14.88	178	10.85	15.49
	UniGene1760	418	20.33	26.57	688	31.54	39.4	592	27.45	34.84	305	16.47	24.51	246	11.7	16.28	243	14.82	21.15
	UniGene1762	204	9.92	12.97	368	16.87	21.07	378	17.53	22.25	172	9.29	13.82	283	13.46	18.72	207	12.63	18.01
	UniGene1763	207	10.07	13.16	113	5.18	6.47	229	10.62	13.48	117	6.32	9.4	146	6.95	9.66	82	5	7.14
	UniGene1771	94.57	4.61	6.02	23.29	1.07	1.34	13.06	0.61	0.77	8	0.43	0.64	18.57	0.88	1.23	20.44	1.25	1.78
	UniGene1773	201	9.8	12.8	309	14.2	17.73	143	6.64	8.43	134	7.25	10.79	99	4.72	6.56	139	8.5	12.12
	UniGene1781	57	2.78	3.63	37	1.7	2.12	83	3.86	4.9	47	2.54	3.79	65	3.1	4.31	38	2.32	3.32
	UniGene1782	20	0.98	1.27	171	7.86	9.82	21	0.98	1.24	8	0.43	0.64	12	0.57	0.8	6	0.37	0.52
	UniGene1783	105	5.12	6.7	102	4.69	5.86	102	4.74	6.02	135	7.31	10.88	133	6.35	8.83	90	5.51	7.86
	UniGene1785	367	17.91	23.41	507	23.33	29.14	563	26.2	33.25	398	21.56	32.1	508	24.25	33.73	322	19.71	28.12
	UniGene1790	90.76	4.43	5.79	106.47	4.9	6.12	84.15	3.92	4.97	98.8	5.36	7.97	100.92	4.82	6.7	38.38	2.35	3.35
	UniGene1793	170.7	8.34	10.9	308.57	14.21	17.75	183.97	8.57	10.88	104.55	5.67	8.44	123.81	5.92	8.23	81.79	5.01	7.15
	UniGene1796	27	1.32	1.72	63.91	2.94	3.68	46	2.14	2.72	19.54	1.06	1.58	31	1.48	2.06	19	1.16	1.66
	UniGene1799	77	3.77	4.92	69	3.18	3.97	75	3.5	4.44	29	1.57	2.34	32	1.53	2.13	33	2.02	2.89
	UniGene1802	20.19	0.99	1.29	80	3.69	4.61	43.68	2.04	2.59	57	3.1	4.61	37	1.77	2.46	36.53	2.24	3.2
	UniGene1804	39.65	1.94	2.54	68.67	3.17	3.96	38.69	1.8	2.29	56.67	3.08	4.58	74.66	3.57	4.97	30.13	1.85	2.64
	UniGene1806	553.6	27.11	35.43	197.63	9.12	11.39	359.46	16.78	21.3	225.69	12.27	18.26	130.49	6.25	8.69	76.89	4.72	6.74
	UniGene1807	75.46	3.69	4.83	13.45	0.62	0.78	42.96	2.01	2.55	22.04	1.2	1.78	21.09	1.01	1.41	10.8	0.66	0.95
	UniGene1811	53.75	2.63	3.44	0	0	0	0	0	0	10.21	0.55	0.83	5.84	0.28	0.39	11.12	0.68	0.97
	UniGene1812	159.57	7.81	10.21	134.66	6.22	7.77	182.12	8.5	10.79	87.2	4.74	7.06	189.95	9.1	12.66	101.27	6.22	8.87
	UniGene1814	0.03	0	0	202.57	9.35	11.68	0	0	0	0	0	0	0	0	0	9.77	0.6	0.86
	UniGene1822	233.62	11.46	14.98	312.23	14.44	18.03	328.44	15.36	19.5	158.21	8.61	12.82	189.41	9.09	12.64	197.22	12.13	17.31
	UniGene1829	113.24	5.56	7.27	156.74	7.25	9.06	92.47	4.33	5.49	84.08	4.58	6.82	66.77	3.21	4.46	34.25	2.11	3.01
	UniGene1830	32.12	1.58	2.06	55.08	2.55	3.18	38.31	1.79	2.28	18.07	0.98	1.47	28.34	1.36	1.89	27.76	1.71	2.44
	UniGene1837	60.64	2.98	3.89	56.14	2.6	3.25	43.89	2.06	2.61	41.29	2.25	3.35	54.3	2.61	3.63	35.39	2.18	3.11
	UniGene1843	40.82	2.01	2.62	14.68	0.68	0.85	56.07	2.63	3.34	22.03	1.2	1.79	26.31	1.27	1.76	0	0	0
	UniGene1844	40.73	2	2.62	60.99	2.83	3.53	42.57	2	2.53	20.09	1.1	1.63	33.88	1.63	2.27	13.04	0.8	1.15
	UniGene1848	59.79	2.94	3.85	60.8	2.82	3.52	101.87	4.78	6.07	59.12	3.23	4.81	35.15	1.69	2.35	17.94	1.11	1.58
	UniGene1853	127.5	6.28	8.2	62.81	2.91	3.64	36.37	1.71	2.17	27.14	1.48	2.21	29.7	1.43	1.99	23.18	1.43	2.04
	UniGene1857	50.15	2.47	3.23	23.29	1.08	1.35	48.86	2.29	2.91	138.18	7.55	11.25	52.23	2.52	3.5	33.06	2.04	2.91
	UniGene1858	17.89	0.88	1.15	95.61	4.44	5.54	22.83	1.07	1.36	0	0	0	56.48	2.72	3.78	0	0	0
	UniGene1859	72.66	3.58	4.68	126.41	5.87	7.33	60.84	2.86	3.63	152.08	8.31	12.38	112.43	5.42	7.53	123.71	7.64	10.9
	UniGene1860	74	3.64	4.76	5	0.23	0.29	65	3.05	3.87	24	1.31	1.95	14	0.67	0.94	14	0.86	1.23
	UniGene1862	51	2.51	3.28	3	0.14	0.17	15.38	0.72	0.92	15.91	0.87	1.29	9	0.43	0.6	1.23	0.08	0.11
	UniGene1865	82.97	4.09	5.35	41.09	1.91	2.38	111.25	5.23	6.64	33.02	1.81	2.69	61.13	2.95	4.1	34.53	2.14	3.05
	UniGene1866	0	0	0	79.58	3.7	4.62	0.53	0.02	0.03	0.06	0	0.01	2.13	0.1	0.14	13.9	0.86	1.23
	UniGene1869	36.71	1.81	2.37	57.15	2.66	3.32	71.14	3.34	4.25	13.76	0.75	1.12	25.88	1.25	1.74	7.12	0.44	0.63
	UniGene1870	35	1.73	2.26	21	0.98	1.22	14	0.66	0.84	78	4.27	6.36	34	1.64	2.28	39	2.41	3.44
	UniGene1871	121.78	6.01	7.85	126.91	5.9	7.37	99.91	4.7	5.96	88.41	4.84	7.21	83.12	4.01	5.58	73.64	4.56	6.5
	UniGene1873	284.51	14.04	18.34	757.6	35.23	44	680.52	32	40.62	166.24	9.1	13.55	314.77	15.19	21.13	251.68	15.57	22.22
	UniGene1874	249	12.29	16.06	20.64	0.96	1.2	15.96	0.75	0.95	2	0.11	0.16	32	1.54	2.15	52	3.22	4.59
	UniGene1878	210.5	10.39	13.58	106	4.93	6.16	154.26	7.26	9.22	85.86	4.71	7	161.76	7.81	10.87	118.73	7.35	10.49
	UniGene1880	633.11	31.26	40.85	106.67	4.96	6.2	68.75	3.24	4.11	673.7	36.92	54.96	238.3	11.51	16.01	288.11	17.84	25.45
	UniGene1882	180.42	8.91	11.65	138.44	6.45	8.05	234.18	11.03	14	144.03	7.9	11.76	147.11	7.11	9.89	99.67	6.18	8.81
	UniGene1883	300.03	14.82	19.38	428.36	19.95	24.92	478.81	22.55	28.63	314.44	17.25	25.67	364.59	17.62	24.51	166.51	10.32	14.72
	UniGene1884	106.64	5.27	6.89	130.03	6.06	7.57	187.34	8.83	11.2	69.33	3.8	5.66	103.33	5	6.95	72.47	4.49	6.41
	UniGene1887	274	13.55	17.71	203	9.46	11.82	318	14.99	19.03	194	10.65	15.85	171	8.27	11.5	122	7.57	10.79
	UniGene1889	29.73	1.47	1.92	21.37	1	1.24	49.77	2.35	2.98	17.96	0.99	1.47	78.34	3.79	5.27	17.72	1.1	1.57
	UniGene1893	23.38	1.16	1.51	14.93	0.7	0.87	17.28	0.82	1.03	62.87	3.45	5.14	11.38	0.55	0.77	16.01	0.99	1.42
	UniGene1894	57.14	2.83	3.7	45.18	2.11	2.63	102.29	4.83	6.13	20.75	1.14	1.7	53.73	2.6	3.62	25.77	1.6	2.28
	UniGene1895	94	4.65	6.08	37	1.73	2.16	96	4.53	5.75	52	2.86	4.25	122	5.91	8.21	62	3.85	5.49
	UniGene1896	270.77	13.4	17.52	266.99	12.46	15.56	344.37	16.25	20.63	217	11.92	17.75	189.35	9.17	12.75	156	9.69	13.82
	UniGene1898	155.58	7.7	10.07	55.56	2.59	3.24	172.82	8.16	10.35	74.97	4.12	6.13	108.89	5.27	7.34	84.33	5.24	7.47
	UniGene1899	165	8.17	10.68	129.85	6.06	7.57	170.12	8.03	10.19	73.09	4.02	5.98	130.57	6.33	8.8	111.76	6.94	9.9
	UniGene1900	148.57	7.36	9.62	344.85	16.1	20.11	108.99	5.15	6.53	73.15	4.02	5.99	106.19	5.14	7.16	70.74	4.39	6.27
	UniGene1903	90.35	4.47	5.85	21.49	1	1.25	79.1	3.73	4.74	51.42	2.83	4.21	27	1.31	1.82	22	1.37	1.95
	UniGene1909	219	10.86	14.19	473	22.11	27.62	292	13.8	17.52	273	15.03	22.37	202	9.8	13.63	183	11.38	16.24
	UniGene1914	379.8	18.85	24.64	80.61	3.77	4.71	53.91	2.55	3.24	44.35	2.44	3.64	48.73	2.37	3.29	20.73	1.29	1.84
	UniGene1915	12.81	0.64	0.83	67.71	3.17	3.96	9.59	0.45	0.58	17.87	0.98	1.47	17.18	0.83	1.16	15.77	0.98	1.4
	UniGene1921	0	0	0	233.86	10.95	13.68	0.62	0.03	0.04	0.07	0	0.01	5.53	0.27	0.37	46.75	2.91	4.15
	UniGene1924	302	15	19.61	28	1.31	1.64	34	1.61	2.04	19	1.05	1.56	11	0.53	0.74	7	0.44	0.62
	UniGene1925	288	14.31	18.7	1205	56.43	70.49	376	17.81	22.6	323	17.81	26.52	342	16.62	23.12	218	13.59	19.38
	UniGene1926	87.29	4.34	5.67	91.72	4.3	5.37	76.14	3.61	4.58	38.71	2.13	3.18	54.84	2.67	3.71	38.53	2.4	3.42
	UniGene1929	64.76	3.22	4.21	159.35	7.46	9.32	88.1	4.17	5.3	13.67	0.75	1.12	59.37	2.89	4.01	23.04	1.44	2.05
	UniGene1932	254.41	12.65	16.53	196.75	9.22	11.52	315.14	14.94	18.96	271.07	14.96	22.27	150.48	7.32	10.18	115.12	7.18	10.24
	UniGene1933	218.55	10.87	14.2	198.98	9.33	11.65	179.46	8.51	10.8	85.53	4.72	7.03	312.08	15.18	21.11	314.15	19.59	27.95
	UniGene1937	343.15	17.07	22.31	519.22	24.35	30.41	710.94	33.71	42.8	265.24	14.65	21.8	487.37	23.72	32.99	283.15	17.67	25.21
	UniGene1938	23.42	1.17	1.52	40.34	1.89	2.36	52.31	2.48	3.15	26.45	1.46	2.17	26.67	1.3	1.81	38.78	2.42	3.45
	UniGene1939	27.86	1.39	1.81	27.63	1.3	1.62	51.1	2.42	3.08	15.38	0.85	1.26	8.09	0.39	0.55	0	0	0
	UniGene1941	46.24	2.3	3.01	0	0	0	40.85	1.94	2.46	11.48	0.63	0.94	24.91	1.21	1.69	13.4	0.84	1.19
	UniGene1945	85.53	4.26	5.56	51.83	2.43	3.04	145.37	6.9	8.76	69.35	3.83	5.7	97.77	4.76	6.62	43.48	2.71	3.87
	UniGene1950	202.48	10.08	13.18	273	12.82	16.01	539.13	25.59	32.49	687.4	38	56.57	56.7	2.76	3.84	22.24	1.39	1.98
	UniGene1952	152.96	7.62	9.96	69.74	3.27	4.09	105.14	4.99	6.34	248.82	13.76	20.48	57.77	2.82	3.92	30.94	1.93	2.76
	UniGene1953	39.28	1.96	2.56	105.22	4.94	6.17	85.09	4.04	5.13	45.08	2.49	3.71	21.99	1.07	1.49	19.5	1.22	1.74
	UniGene1954	76.93	3.83	5.01	97.83	4.59	5.74	97.75	4.64	5.89	37.03	2.05	3.05	77.7	3.79	5.27	43.04	2.69	3.84
	UniGene1955	68.42	3.41	4.45	0	0	0	0	0	0	6	0.33	0.49	2	0.1	0.14	0	0	0
	UniGene1957	26.01	1.3	1.69	26.9	1.26	1.58	56.46	2.68	3.4	31	1.71	2.55	238.27	11.61	16.15	161.83	10.11	14.43
	UniGene1959	40.37	2.01	2.63	67.55	3.17	3.97	6.45	0.31	0.39	7.2	0.4	0.59	27.98	1.36	1.9	26.46	1.65	2.36
	UniGene1965	281.82	14.06	18.38	274.59	12.91	16.13	305.09	14.51	18.42	207.83	11.51	17.13	136.81	6.68	9.29	165.57	10.36	14.78
	UniGene1968	61.33	3.06	4	89.84	4.23	5.28	79.94	3.8	4.83	39.72	2.2	3.28	105.34	5.14	7.15	27.51	1.72	2.46
	UniGene1983	90.56	4.53	5.92	145.08	6.84	8.54	0.31	0.01	0.02	55	3.05	4.55	69.5	3.4	4.73	94.51	5.93	8.46
	UniGene1987	164.18	8.22	10.74	136.41	6.44	8.04	178.91	8.54	10.83	142.17	7.9	11.76	139.19	6.82	9.48	47.43	2.98	4.25
	UniGene1991	175.39	8.78	11.48	74.61	3.52	4.4	17.71	0.85	1.07	0	0	0	30.75	1.51	2.09	34.01	2.14	3.05
	UniGene1993	145.48	7.28	9.52	237.86	11.23	14.02	262.6	12.54	15.91	215.82	12	17.86	199.94	9.79	13.62	139.49	8.76	12.5
	UniGene1994	26.35	1.32	1.72	16.77	0.79	0.99	67.97	3.24	4.12	0	0	0	0	0	0	0	0	0
	UniGene1995	366.47	18.36	23.99	164.83	7.78	9.72	87.75	4.19	5.32	86.45	4.81	7.16	67.02	3.28	4.57	57.94	3.64	5.19
	UniGene1996	32.47	1.63	2.13	45.01	2.13	2.65	50.1	2.39	3.04	37.27	2.07	3.08	18.11	0.89	1.23	23.48	1.48	2.1
	UniGene1998	123	6.16	8.05	183	8.64	10.8	79.07	3.78	4.79	173	9.62	14.32	78.89	3.87	5.38	52	3.27	4.66
	UniGene2002	50.42	2.53	3.3	138.05	6.52	8.15	147.74	7.06	8.96	84.01	4.67	6.96	49.52	2.43	3.38	34.5	2.17	3.09
	UniGene2003	73.01	3.66	4.78	32	1.51	1.89	56.99	2.72	3.46	36.22	2.01	3	27	1.32	1.84	12.9	0.81	1.16
	UniGene2005	0	0	0	0	0	0	0	0	0	55	3.06	4.55	0	0	0	0	0	0
	UniGene2008	464.17	23.27	30.42	88.89	4.2	5.25	180.34	8.62	10.94	63.72	3.55	5.28	117.43	5.76	8.01	79.61	5.01	7.14
	UniGene2009	49.19	2.47	3.22	20.47	0.97	1.21	7.12	0.34	0.43	11.61	0.65	0.96	11.47	0.56	0.78	0.61	0.04	0.05
	UniGene2010	79.74	4	5.23	9.84	0.47	0.58	18.02	0.86	1.09	9.38	0.52	0.78	105.73	5.19	7.22	57.93	3.64	5.2
	UniGene2012	532.52	26.72	34.92	234.86	11.11	13.87	797.88	38.16	48.43	449.33	25.02	37.25	598.84	29.39	40.88	496.26	31.23	44.55
	UniGene2016	119.58	6	7.85	25.44	1.2	1.5	40.57	1.94	2.46	22.22	1.24	1.84	11.21	0.55	0.77	40.3	2.54	3.62
	UniGene2019	64.84	3.26	4.26	62.31	2.95	3.68	14.02	0.67	0.85	7.37	0.41	0.61	7.36	0.36	0.5	6.26	0.39	0.56
	UniGene2020	50.19	2.52	3.3	46.81	2.22	2.77	72.82	3.49	4.43	27.38	1.53	2.27	46.16	2.27	3.16	30.08	1.9	2.7
	UniGene2021	20.72	1.04	1.36	103.92	4.92	6.15	30.35	1.45	1.85	8.61	0.48	0.71	27.47	1.35	1.88	9.72	0.61	0.87
	UniGene2023	99.78	5.02	6.56	59.62	2.83	3.53	100.32	4.81	6.1	62.44	3.48	5.19	55.18	2.71	3.77	18.04	1.14	1.62
	UniGene2024	30.5	1.53	2	22.9	1.09	1.36	16.1	0.77	0.98	2.78	0.15	0.23	57.24	2.82	3.92	35.89	2.26	3.23
	UniGene2026	444.64	22.36	29.22	140.74	6.67	8.33	442.28	21.2	26.91	79.35	4.43	6.59	152.62	7.51	10.44	194.59	12.28	17.51
	UniGene2031	118.04	5.94	7.76	2.24	0.11	0.13	110.17	5.29	6.71	75.92	4.24	6.31	34.91	1.72	2.39	14.27	0.9	1.29
	UniGene2036	399.99	20.14	26.32	353.29	16.76	20.94	351.57	16.87	21.42	192.92	10.78	16.05	377.02	18.57	25.83	264.35	16.69	23.81
	UniGene2037	413.1	20.8	27.18	87	4.13	5.16	116.72	5.6	7.11	264.09	14.76	21.97	100.05	4.93	6.85	82.89	5.23	7.47
	UniGene2041	24.28	1.22	1.6	67.25	3.19	3.99	41.69	2	2.54	14.39	0.8	1.2	72.38	3.57	4.96	24.53	1.55	2.21
	UniGene2042	63	3.17	4.15	242	11.49	14.35	50	2.4	3.05	40	2.24	3.33	48	2.36	3.29	50	3.16	4.51
	UniGene2043	66.8	3.36	4.4	54.35	2.58	3.22	70.64	3.39	4.31	23.38	1.31	1.95	45.92	2.26	3.15	13.96	0.88	1.26
	UniGene2044	416.5	20.98	27.42	531.64	25.24	31.53	544.61	26.15	33.19	307.41	17.19	25.59	271.85	13.4	18.63	123.79	7.82	11.16
	UniGene2050	52.8	2.66	3.48	5.94	0.28	0.35	0	0	0	0	0	0	0	0	0	0	0	0
	UniGene2055	111.33	5.61	7.34	57.27	2.72	3.4	81.41	3.91	4.97	34.25	1.92	2.85	62.7	3.09	4.3	37.92	2.4	3.42
	UniGene2057	225.84	11.39	14.89	236.33	11.24	14.03	304.86	14.66	18.6	122.13	6.84	10.18	295.85	14.6	20.3	251.74	15.93	22.72
	UniGene2060	85.9	4.33	5.66	55.63	2.65	3.3	71.97	3.46	4.39	34.06	1.91	2.84	30.85	1.52	2.12	38.29	2.42	3.46
	UniGene2067	0	0	0	9.26	0.44	0.55	0	0	0	0	0	0	62.74	3.1	4.31	83.64	5.3	7.56
	UniGene2069	33.04	1.67	2.18	93.01	4.43	5.53	51.23	2.47	3.13	54.32	3.05	4.53	84.7	4.19	5.82	88.69	5.62	8.02
	UniGene2070	54.38	2.75	3.59	37.24	1.77	2.21	36.52	1.76	2.23	36.81	2.06	3.07	38.78	1.92	2.67	31.62	2	2.86
	UniGene2072	475.72	24.04	31.43	658.26	31.36	39.17	495.1	23.85	30.28	385.95	21.65	32.23	577.08	28.54	39.69	327.97	20.79	29.66
	UniGene2073	0	0	0	114.36	5.45	6.81	65.99	3.18	4.04	76.66	4.3	6.4	16.52	0.82	1.14	12.75	0.81	1.15
	UniGene2074	42.64	2.16	2.82	1.84	0.09	0.11	24.13	1.16	1.48	9.91	0.56	0.83	48.37	2.39	3.33	39.58	2.51	3.58
	UniGene2077	29.48	1.49	1.95	16.36	0.78	0.97	36.54	1.76	2.24	30.72	1.72	2.57	48.8	2.42	3.36	70.58	4.48	6.39
	UniGene2078	554.15	28.03	36.64	167.4	7.98	9.97	84.74	4.09	5.19	161.97	9.09	13.54	97.42	4.82	6.71	69.19	4.39	6.26
	UniGene2079	275.08	13.92	18.19	276.6	13.19	16.48	334.07	16.11	20.45	133.87	7.52	11.19	289.15	14.31	19.91	173.24	11	15.69
	UniGene2080	112.98	5.72	7.47	167.11	7.97	9.96	158.49	7.64	9.7	155.73	8.75	13.02	86.27	4.27	5.94	150.04	9.52	13.59
	UniGene2086	0	0	0	31.22	1.49	1.86	96.72	4.67	5.93	0	0	0	86.78	4.3	5.98	58.92	3.74	5.34
	UniGene2087	70.74	3.58	4.68	146.79	7.01	8.75	159.49	7.7	9.77	114.34	6.43	9.57	127.21	6.3	8.77	122.14	7.76	11.07
	UniGene2089	228.29	11.56	15.11	264.89	12.65	15.8	121.96	5.89	7.47	63.22	3.55	5.29	142.41	7.06	9.82	119.1	7.57	10.8
	UniGene2097	74.39	3.77	4.93	46.78	2.24	2.79	76.33	3.69	4.68	49.79	2.8	4.17	62.54	3.1	4.32	40.39	2.57	3.67
	UniGene2099	0	0	0	0	0	0	28.51	1.38	1.75	0	0	0	440.32	21.85	30.4	14.34	0.91	1.3
	UniGene2100	103.26	5.24	6.85	264.11	12.63	15.78	88.6	4.28	5.44	53.04	2.99	4.45	96.09	4.77	6.63	76.93	4.9	6.98
	UniGene2103	38.06	1.93	2.52	78.21	3.74	4.67	29.85	1.44	1.83	9.4	0.53	0.79	48.95	2.43	3.38	14.3	0.91	1.3
	UniGene2104	159.31	8.08	10.57	99.54	4.76	5.95	219.98	10.64	13.51	107.07	6.03	8.98	185.37	9.2	12.8	120.2	7.65	10.92
	UniGene2106	112.51	5.71	7.46	22.16	1.06	1.32	81.67	3.95	5.02	86.45	4.87	7.25	160.53	7.97	11.09	189.64	12.08	17.23
	UniGene2108	394.92	20.05	26.21	62.91	3.01	3.76	1608.6	77.85	98.82	551.54	31.08	46.27	191.69	9.52	13.24	167.05	10.64	15.18
	UniGene2109	32.73	1.66	2.17	55.7	2.67	3.33	27.5	1.33	1.69	20.52	1.16	1.72	43.5	2.16	3.01	54.26	3.46	4.93
	UniGene2110	238	12.09	15.8	276	13.21	16.5	440	21.3	27.04	190	10.71	15.95	288	14.31	19.9	220	14.02	20
	UniGene2111	702.41	35.67	46.63	85.82	4.11	5.13	2245.63	108.71	138	1151.43	64.91	96.63	1066.09	52.97	73.68	257.49	16.41	23.4
	UniGene2113	67.51	3.43	4.48	42.37	2.03	2.53	60.72	2.94	3.73	55.21	3.11	4.63	56.28	2.8	3.89	34.17	2.18	3.11
	UniGene2114	195.51	9.93	12.98	62.36	2.99	3.73	102.58	4.97	6.3	37.95	2.14	3.18	195.63	9.72	13.52	77.96	4.97	7.09
	UniGene2115	41.02	2.08	2.72	25.55	1.22	1.53	48.75	2.36	3	23.35	1.32	1.96	45.84	2.28	3.17	37.9	2.41	3.44
	UniGene2118	139.45	7.09	9.26	57.23	2.74	3.42	143.44	6.95	8.82	137.36	7.75	11.53	83.5	4.15	5.77	77.45	4.94	7.04
	UniGene2120	122.26	6.21	8.12	58.22	2.79	3.48	286.86	13.9	17.64	81.8	4.61	6.87	260.63	12.96	18.03	137.28	8.75	12.49
	UniGene2122	83.24	4.23	5.53	93.63	4.49	5.6	25.72	1.25	1.58	40.55	2.29	3.41	16.89	0.84	1.17	7.95	0.51	0.72
	UniGene2128	186	9.46	12.37	291.93	14	17.48	373	18.09	22.96	147	8.3	12.36	207	10.3	14.33	138	8.81	12.56
	UniGene2129	227.2	11.56	15.11	57	2.73	3.41	1304.08	63.23	80.27	920.55	51.98	77.38	72.7	3.62	5.03	21.98	1.4	2
	UniGene2131	74.76	3.81	4.97	73.9	3.55	4.43	13.37	0.65	0.82	33.88	1.91	2.85	32.11	1.6	2.22	15.74	1.01	1.43
	UniGene2133	75.77	3.86	5.04	8.25	0.4	0.49	88.82	4.31	5.47	9.15	0.52	0.77	0	0	0	20.08	1.28	1.83
	UniGene2135	59.58	3.04	3.97	27.69	1.33	1.66	18.14	0.88	1.12	13.59	0.77	1.14	12.29	0.61	0.85	14.05	0.9	1.28
	UniGene2136	95.17	4.85	6.34	88.57	4.26	5.32	172.58	8.39	10.65	111.4	6.31	9.39	149.24	7.45	10.36	169.76	10.86	15.5
	UniGene2137	91.29	4.66	6.09	69.52	3.34	4.17	126.89	6.17	7.83	119.27	6.75	10.05	67.89	3.39	4.71	80.34	5.14	7.33
	UniGene2139	99.52	5.08	6.64	116.25	5.59	6.98	113.86	5.54	7.03	87.93	4.98	7.41	42.52	2.12	2.95	20.88	1.34	1.91
	UniGene2141	25.77	1.31	1.72	0	0	0	42.12	2.05	2.6	106.05	6.01	8.94	0	0	0	0	0	0
	UniGene2146	117.37	5.99	7.83	134.87	6.49	8.1	128.26	6.24	7.92	123.71	7.01	10.43	79.96	3.99	5.55	63.6	4.07	5.81
	UniGene2147	385.54	19.68	25.72	546.69	26.31	32.86	275.79	13.42	17.03	153.63	8.7	12.96	242.56	12.11	16.85	183.55	11.75	16.77
	UniGene2148	12.3	0.63	0.82	343.37	16.52	20.64	2.06	0.1	0.13	69.43	3.93	5.86	0	0	0	12.08	0.77	1.1
	UniGene2154	58.54	2.99	3.91	35.92	1.73	2.16	75.47	3.67	4.66	70.97	4.02	5.99	65.62	3.28	4.56	46.81	3	4.28
	UniGene2156	298.97	15.29	19.98	442.41	21.32	26.63	601.52	29.32	37.21	322.17	18.28	27.22	245.19	12.27	17.06	136.47	8.75	12.49
	UniGene2160	595.77	30.49	39.85	336.13	16.21	20.25	160.92	7.85	9.96	166.67	9.47	14.09	712.7	35.68	49.63	690.48	44.33	63.23
	UniGene2168	6.06	0.31	0.41	0	0	0	15.15	0.74	0.94	0	0	0	17.97	0.9	1.25	36.49	2.34	3.34
	UniGene2170	41.34	2.12	2.77	55.01	2.66	3.32	27.79	1.36	1.72	22.79	1.3	1.93	19.95	1	1.39	10.83	0.7	0.99
	UniGene2172	21.24	1.09	1.42	7.89	0.38	0.48	87.9	4.29	5.45	42.56	2.42	3.6	13.44	0.67	0.94	0	0	0
	UniGene2174	0	0	0	21.38	1.03	1.29	5.8	0.28	0.36	88.25	5.02	7.47	16.56	0.83	1.16	41.6	2.68	3.82
	UniGene2175	147.39	7.56	9.88	108.98	5.27	6.58	100.49	4.91	6.23	78.59	4.47	6.66	51.87	2.6	3.62	39.29	2.53	3.61
	UniGene2176	46.58	2.39	3.12	123.94	5.99	7.48	86.06	4.21	5.34	67.62	3.85	5.73	96.47	4.84	6.73	70.06	4.51	6.43
	UniGene2180	36.56	1.88	2.45	0	0	0	165.67	8.1	10.28	0	0	0	16.59	0.83	1.16	2.78	0.18	0.26
	UniGene2182	153.19	7.86	10.28	271.39	13.13	16.4	159.13	7.78	9.88	133.33	7.6	11.31	184.62	9.27	12.89	119.34	7.68	10.96
	UniGene2185	212	10.88	14.22	126	6.1	7.62	198	9.69	12.3	131	7.46	11.11	180	9.04	12.58	132	8.5	12.13
	UniGene2188	24.22	1.24	1.63	151.69	7.34	9.17	24.54	1.2	1.52	58.19	3.32	4.94	39.66	1.99	2.77	18.68	1.2	1.72
	UniGene2190	67.34	3.46	4.52	45.48	2.2	2.75	102.95	5.04	6.4	8.51	0.49	0.72	57.95	2.91	4.05	37.43	2.41	3.44
	UniGene2191	69.83	3.59	4.69	44.05	2.13	2.66	86.55	4.24	5.38	35.17	2.01	2.99	33.73	1.7	2.36	32.07	2.07	2.95
	UniGene2192	87.82	4.51	5.9	42.72	2.07	2.58	38.05	1.86	2.36	18.61	1.06	1.58	34.63	1.74	2.42	0	0	0
	UniGene2194	61.52	3.16	4.13	63.54	3.08	3.84	98.87	4.84	6.15	90.79	5.18	7.71	118.3	5.95	8.27	89.42	5.76	8.22
	UniGene2195	366.24	18.82	24.59	628.98	30.46	38.05	487.62	23.88	30.31	369.9	21.1	31.4	524.35	26.36	36.66	370.94	23.91	34.11
	UniGene2196	427.98	21.99	28.74	737.8	35.73	44.63	429.12	21.02	26.68	266.49	15.2	22.63	350.84	17.64	24.53	286.98	18.5	26.39
	UniGene2197	38.31	1.97	2.57	43.12	2.09	2.61	80.63	3.95	5.01	68.01	3.88	5.78	51.94	2.61	3.63	65.24	4.21	6
	UniGene2198	0	0	0	29.8	1.44	1.8	0	0	0	0	0	0	12.58	0.63	0.88	44.97	2.9	4.14
	UniGene2203	132.53	6.81	8.91	285.65	13.85	17.29	88.04	4.32	5.48	36.48	2.08	3.1	57.89	2.91	4.05	93.21	6.01	8.58
	UniGene2204	23.9	1.23	1.61	170.39	8.26	10.32	24.83	1.22	1.54	22.2	1.27	1.89	18.7	0.94	1.31	29.64	1.91	2.73
	UniGene2207	37.64	1.94	2.53	75.36	3.65	4.56	84.78	4.16	5.28	66.6	3.8	5.66	81.24	4.09	5.69	86.74	5.6	7.98
	UniGene2210	27.12	1.4	1.82	23.67	1.15	1.43	0	0	0	196.01	11.19	16.66	39.75	2	2.78	0	0	0
	UniGene2213	159.69	8.22	10.74	117.59	5.71	7.13	230.2	11.3	14.34	191.34	10.93	16.28	200.05	10.08	14.01	185.21	11.96	17.06
	UniGene2214	86.95	4.48	5.85	4.6	0.22	0.28	65.66	3.22	4.09	4.13	0.24	0.35	0	0	0	9.65	0.62	0.89
	UniGene2215	98.4	5.07	6.62	122.48	5.94	7.42	162.21	7.96	10.1	129.17	7.38	10.99	163.25	8.22	11.44	81.81	5.28	7.54
	UniGene2216	146.48	7.54	9.86	32.09	1.56	1.95	83.72	4.11	5.22	32.31	1.85	2.75	34.68	1.75	2.43	29.7	1.92	2.74
	UniGene2217	51.32	2.64	3.45	35.69	1.73	2.16	40.8	2	2.54	29.51	1.69	2.51	38.07	1.92	2.67	23	1.49	2.12
	UniGene2219	8.67	0.45	0.58	3.63	0.18	0.22	17.88	0.88	1.11	3.28	0.19	0.28	81.7	4.12	5.73	37.24	2.41	3.43
	UniGene2222	176.5	9.09	11.88	42.25	2.05	2.56	54.32	2.67	3.39	23.07	1.32	1.96	23.79	1.2	1.67	9.92	0.64	0.91
	UniGene2227	240.03	12.37	16.17	50.67	2.46	3.07	45.38	2.23	2.83	110.69	6.33	9.43	44.22	2.23	3.1	10.57	0.68	0.98
	UniGene2232	78.96	4.07	5.32	57.71	2.81	3.5	126.94	6.24	7.92	80.64	4.62	6.87	65.86	3.32	4.62	42.02	2.72	3.88
	UniGene2233	18.48	0.95	1.25	12.78	0.62	0.78	82.25	4.04	5.13	36.25	2.07	3.09	27.22	1.37	1.91	50.67	3.28	4.68
	UniGene2236	535.95	27.65	36.14	936.61	45.55	56.89	756.84	37.22	47.24	674.47	38.62	57.5	684.67	34.56	48.07	567.05	36.7	52.36
	UniGene2238	32.32	1.67	2.18	43.27	2.1	2.63	35.62	1.75	2.22	66.55	3.81	5.67	7.86	0.4	0.55	2.99	0.19	0.28
	UniGene2242	187.23	9.66	12.63	322.82	15.71	19.62	496.17	24.41	30.99	250.5	14.35	21.37	249.02	12.58	17.49	145.91	9.45	13.48
	UniGene2243	322.73	16.66	21.77	111.76	5.44	6.79	185.05	9.1	11.56	106.59	6.11	9.09	135.61	6.85	9.53	127.14	8.23	11.75
	UniGene2247	226.49	11.7	15.29	93.19	4.54	5.67	198.07	9.75	12.38	115.79	6.64	9.88	110.95	5.61	7.8	110.04	7.13	10.17
	UniGene2249	204.16	10.55	13.78	227.42	11.07	13.83	233.06	11.48	14.57	138.38	7.93	11.81	202.78	10.25	14.26	131.91	8.55	12.2
	UniGene2253	5.52	0.29	0.37	19.37	0.94	1.18	76.65	3.77	4.79	34.82	2	2.97	10.4	0.53	0.73	5.4	0.35	0.5
	UniGene2256	11	0.57	0.74	12.85	0.63	0.78	34.71	1.71	2.17	51.49	2.95	4.4	31.08	1.57	2.19	30.93	2.01	2.86
	UniGene2263	42.02	2.17	2.84	32.97	1.61	2.01	46.27	2.28	2.9	83.7	4.8	7.15	7.09	0.36	0.5	8.54	0.55	0.79
	UniGene2264	94.2	4.87	6.37	25.92	1.26	1.58	83.48	4.11	5.22	24.78	1.42	2.12	13.11	0.66	0.92	8.16	0.53	0.76
	UniGene2269	67.01	3.47	4.53	64.74	3.16	3.95	22.68	1.12	1.42	28.69	1.65	2.45	22.78	1.15	1.61	17.87	1.16	1.66
	UniGene2270	57.68	2.99	3.9	52.73	2.57	3.21	91.38	4.51	5.72	101.45	5.83	8.68	35.14	1.78	2.48	18.01	1.17	1.67
	UniGene2271	21.8	1.13	1.48	64.33	3.14	3.92	72.95	3.6	4.57	28.33	1.63	2.42	27.08	1.37	1.91	55.87	3.63	5.18
	UniGene2272	98.17	5.08	6.64	53.74	2.62	3.28	57.6	2.84	3.61	41.61	2.39	3.56	28.09	1.42	1.98	54.95	3.57	5.09
	UniGene2280	70.79	3.67	4.8	0	0	0	0	0	0	10.85	0.62	0.93	3.64	0.18	0.26	0	0	0
	UniGene2282	75.72	3.93	5.13	97.5	4.77	5.95	132.73	6.56	8.33	82.83	4.77	7.1	152.48	7.74	10.76	110.54	7.19	10.26
	UniGene2288	182.86	9.49	12.4	111.8	5.47	6.83	84.53	4.18	5.31	78.03	4.49	6.69	69.14	3.51	4.88	46.72	3.04	4.34
	UniGene2290	11.23	0.58	0.76	24.51	1.2	1.5	134.81	6.67	8.46	58.43	3.37	5.01	196.83	9.99	13.9	64.63	4.21	6
	UniGene2291	4.08	0.21	0.28	0	0	0	17.45	0.86	1.1	0	0	0	83.08	4.22	5.87	10.19	0.66	0.95
	UniGene2293	75.43	3.91	5.12	19.48	0.95	1.19	78.01	3.86	4.9	34.74	2	2.98	40.12	2.04	2.83	14.94	0.97	1.39
	UniGene2297	69.92	3.63	4.74	56.16	2.75	3.43	83.72	4.14	5.26	76.84	4.43	6.59	55.84	2.84	3.95	53.58	3.49	4.98
	UniGene2301	193.23	10.04	13.12	154.98	7.59	9.48	365.75	18.11	22.99	73.22	4.22	6.28	233.76	11.88	16.53	150.67	9.82	14.01
	UniGene2302	54.07	2.81	3.67	25.49	1.25	1.56	25.53	1.26	1.6	28.72	1.66	2.46	4.88	0.25	0.34	5.46	0.36	0.51
	UniGene2304	77.24	4.01	5.24	0	0	0	0	0	0	0	0	0	0	0	0	0	0	0
	UniGene2310	18.77	0.98	1.27	12.49	0.61	0.76	76.87	3.81	4.83	31.46	1.81	2.7	128.39	6.53	9.08	0	0	0
	UniGene2312	85.12	4.43	5.78	10.54	0.52	0.65	88.98	4.41	5.6	0	0	0	49.03	2.49	3.47	30.32	1.98	2.82
	UniGene2316	32.83	1.71	2.23	11.42	0.56	0.7	85.23	4.22	5.36	33.11	1.91	2.85	20.09	1.02	1.42	12.15	0.79	1.13
	UniGene2320	8	0.42	0.54	2.29	0.11	0.14	10.7	0.53	0.67	5	0.29	0.43	45.66	2.32	3.23	26.53	1.73	2.47
	UniGene2322	51.97	2.7	3.53	33.25	1.63	2.04	35.61	1.77	2.24	21.74	1.26	1.87	18.81	0.96	1.33	5.15	0.34	0.48
	UniGene2324	47.59	2.48	3.24	59.14	2.9	3.63	42.14	2.09	2.65	38.55	2.23	3.32	12.68	0.65	0.9	38.22	2.5	3.56
	UniGene2325	51.23	2.67	3.49	57.69	2.83	3.54	45.82	2.27	2.89	45.27	2.62	3.89	56.21	2.86	3.98	43.06	2.81	4.01
	UniGene2327	76	3.96	5.17	39	1.91	2.39	155	7.69	9.77	22	1.27	1.89	100	5.1	7.09	52	3.4	4.85
	UniGene2328	32.48	1.69	2.21	77.28	3.79	4.74	13.62	0.68	0.86	7.04	0.41	0.61	27	1.38	1.91	2.42	0.16	0.23
	UniGene2330	20.66	1.08	1.41	39.37	1.93	2.41	87.06	4.32	5.49	63.32	3.66	5.45	23.59	1.2	1.67	69.41	4.54	6.47
	UniGene2339	12.37	0.64	0.84	49	2.41	3.01	17	0.84	1.07	0	0	0	3.97	0.2	0.28	0	0	0
	UniGene2341	0	0	0	0	0	0	0	0	0	113	6.54	9.74	0	0	0	0	0	0
	UniGene2342	12.84	0.67	0.88	64.54	3.17	3.96	24.21	1.2	1.53	0	0	0	0	0	0	2.29	0.15	0.21
	UniGene2344	47.43	2.47	3.23	23.69	1.17	1.46	22.03	1.1	1.39	14.32	0.83	1.23	6.84	0.35	0.49	3.64	0.24	0.34
	UniGene2346	288.09	15.03	19.65	228.34	11.23	14.03	192.6	9.58	12.16	86.37	5	7.45	252.89	12.91	17.96	187.17	12.26	17.48
	UniGene2350	45.62	2.38	3.11	14.88	0.73	0.91	23.06	1.15	1.46	0	0	0	4.78	0.24	0.34	13	0.85	1.21
	UniGene2352	529.19	27.65	36.13	669.15	32.95	41.16	533.65	26.57	33.73	325.13	18.85	28.07	292.98	14.98	20.83	201.35	13.2	18.83
	UniGene2353	339.91	17.76	23.21	454.38	22.38	27.95	190.36	9.48	12.03	162.13	9.4	14	357.76	18.29	25.44	299.89	19.66	28.04
	UniGene2354	150.82	7.88	10.3	69	3.4	4.24	60	2.99	3.79	34	1.97	2.94	55	2.81	3.91	40	2.62	3.74
	UniGene2356	243.65	12.73	16.64	56	2.76	3.44	99.61	4.96	6.3	60.69	3.52	5.24	86.09	4.4	6.12	63.6	4.17	5.95
	UniGene2359	77.14	4.03	5.27	153.11	7.55	9.43	116.68	5.82	7.38	66.81	3.88	5.77	77.5	3.97	5.51	48.96	3.21	4.58
	UniGene2361	79.27	4.15	5.42	64.51	3.18	3.97	88.49	4.41	5.6	63.14	3.67	5.46	92.55	4.74	6.59	92	6.04	8.61
	UniGene2362	369.1	19.3	25.23	106.69	5.26	6.57	204.09	10.17	12.91	76.04	4.41	6.57	283.02	14.48	20.15	296.16	19.44	27.73
	UniGene2364	153.38	8.02	10.49	251.19	12.38	15.47	253.29	12.63	16.03	113.03	6.56	9.77	182.68	9.35	13	143.78	9.44	13.46
	UniGene2367	228.86	11.97	15.65	118.43	5.84	7.29	194.91	9.72	12.34	52.25	3.03	4.52	10.86	0.56	0.77	7.11	0.47	0.67
	UniGene2371	31.35	1.64	2.14	57.96	2.86	3.57	55.51	2.77	3.52	23.51	1.37	2.03	3.54	0.18	0.25	19.54	1.28	1.83
	UniGene2374	48	2.51	3.28	32.97	1.63	2.03	77.75	3.88	4.92	0	0	0	46.62	2.39	3.32	31.53	2.07	2.95
	UniGene2375	128.87	6.75	8.82	100.3	4.95	6.18	254.37	12.69	16.11	177.61	10.32	15.37	94.16	4.82	6.71	87.57	5.75	8.21
	UniGene2376	45.29	2.37	3.1	17.34	0.86	1.07	39.04	1.95	2.47	10.91	0.63	0.94	32.03	1.64	2.28	43.9	2.88	4.12
	UniGene2378	232.06	12.15	15.89	151.92	7.5	9.37	179.24	8.95	11.36	68.92	4.01	5.96	104.29	5.34	7.43	85.03	5.59	7.97
	UniGene2379	148.11	7.76	10.14	101.42	5.01	6.25	143.94	7.19	9.12	44.76	2.6	3.87	100.59	5.16	7.17	83.88	5.51	7.86
	UniGene2381	130.17	6.82	8.91	3.51	0.17	0.22	4.07	0.2	0.26	16.53	0.96	1.43	0	0	0	0	0	0
	UniGene2385	68.26	3.58	4.67	116.96	5.78	7.21	116.65	5.82	7.39	84.4	4.91	7.31	117.77	6.04	8.4	85.45	5.62	8.01
	UniGene2392	49.61	2.6	3.4	58.8	2.9	3.63	61.54	3.07	3.9	54.46	3.17	4.72	56.59	2.9	4.04	40.75	2.68	3.82
	UniGene2393	115.22	6.04	7.89	0	0	0	20.94	1.05	1.33	0	0	0	13.83	0.71	0.99	1.37	0.09	0.13
	UniGene2397	46.14	2.42	3.16	39.27	1.94	2.42	91.85	4.59	5.83	34.27	1.99	2.97	37.91	1.95	2.71	20	1.32	1.88
	UniGene2401	54.36	2.85	3.73	13.75	0.68	0.85	45.83	2.29	2.91	22.12	1.29	1.92	10.16	0.52	0.73	5.18	0.34	0.49
	UniGene2402	40.58	2.13	2.78	36.92	1.83	2.28	55.2	2.76	3.51	27.28	1.59	2.37	15.76	0.81	1.13	14.04	0.92	1.32
	UniGene2404	34.3	1.8	2.35	0	0	0	78.52	3.93	4.99	0	0	0	21.34	1.1	1.52	0	0	0
	UniGene2405	124.21	6.52	8.52	0	0	0	0	0	0	0	0	0	0	0	0	0	0	0
	UniGene2406	39.29	2.06	2.7	51.31	2.54	3.17	42.56	2.13	2.7	24	1.4	2.08	49	2.52	3.5	41.88	2.76	3.94
	UniGene2407	63.57	3.34	4.36	16.4	0.81	1.01	71.21	3.56	4.52	0	0	0	0	0	0	39.22	2.58	3.69
	UniGene2408	112.12	5.89	7.7	119.6	5.92	7.4	147.71	7.4	9.39	112.57	6.56	9.77	79.81	4.1	5.71	59.16	3.9	5.56
	UniGene2409	64.08	3.37	4.4	70.32	3.48	4.35	65.98	3.3	4.19	16.82	0.98	1.46	42.75	2.2	3.06	37.77	2.49	3.55
	UniGene2410	530.55	27.88	36.44	62.27	3.08	3.85	112.21	5.62	7.13	40.49	2.36	3.52	56.2	2.89	4.02	51.44	3.39	4.84
	UniGene2411	72.27	3.8	4.96	77.33	3.83	4.78	99.88	5	6.35	56.5	3.3	4.91	42.79	2.2	3.06	32.65	2.15	3.07
	UniGene2412	66.21	3.48	4.55	71.74	3.55	4.44	82.93	4.15	5.27	66.76	3.89	5.8	42	2.16	3	55	3.63	5.17
	UniGene2413	173.95	9.14	11.95	72.68	3.6	4.5	224.42	11.24	14.27	96.89	5.65	8.41	176.04	9.05	12.59	111.21	7.33	10.46
	UniGene2418	15.49	0.81	1.06	4.41	0.22	0.27	11.59	0.58	0.74	2.63	0.15	0.23	51.92	2.67	3.72	31.75	2.09	2.99
	UniGene2419	9	0.47	0.62	19	0.94	1.18	3	0.15	0.19	87	5.08	7.56	2	0.1	0.14	0	0	0
	UniGene2420	0	0	0	38.56	1.91	2.39	46.43	2.33	2.95	298.81	17.44	25.97	4.59	0.24	0.33	9	0.59	0.85
	UniGene2421	32.74	1.72	2.25	12.84	0.64	0.8	49.29	2.47	3.14	34.44	2.01	2.99	59.6	3.07	4.27	12.81	0.85	1.21
	UniGene2423	16	0.84	1.1	9.34	0.46	0.58	0	0	0	339.06	19.8	29.48	0	0	0	0	0	0
	UniGene2425	76.57	4.03	5.27	52.14	2.59	3.23	177.34	8.89	11.29	40.52	2.37	3.52	47.73	2.46	3.42	36.62	2.42	3.45
	UniGene2426	138.99	7.31	9.56	98.83	4.9	6.12	135.12	6.78	8.6	146.6	8.56	12.75	76.85	3.96	5.5	54.63	3.61	5.15
	UniGene2427	67.04	3.53	4.61	80.27	3.98	4.97	33.88	1.7	2.16	14.4	0.84	1.25	34.03	1.75	2.44	5.29	0.35	0.5
	UniGene2429	293	15.43	20.16	306	15.19	18.97	332	16.66	21.15	292	17.06	25.4	453	23.34	32.46	334	22.07	31.48
	UniGene2430	235.22	12.38	16.19	43.74	2.17	2.71	34.87	1.75	2.22	9.45	0.55	0.82	28.51	1.47	2.04	25.89	1.71	2.44
	UniGene2431	52.15	2.75	3.59	68.13	3.38	4.22	92.52	4.64	5.89	57.51	3.36	5	127.53	6.57	9.14	100.49	6.64	9.47
	UniGene2434	42.17	2.22	2.9	68.07	3.38	4.22	70.1	3.52	4.47	33.56	1.96	2.92	46.55	2.4	3.34	16.46	1.09	1.55
	UniGene2435	55.61	2.93	3.83	61.57	3.06	3.82	81.88	4.11	5.22	55.38	3.24	4.82	56.03	2.89	4.02	6.08	0.4	0.57
	UniGene2437	18.76	0.99	1.29	11.6	0.58	0.72	7.66	0.38	0.49	38.07	2.23	3.31	12.87	0.66	0.92	3.66	0.24	0.35
	UniGene2439	170.34	8.97	11.73	78.42	3.89	4.86	7.01	0.35	0.45	7.71	0.45	0.67	106.18	5.47	7.61	111.92	7.4	10.55
	UniGene2442	33.77	1.78	2.33	0	0	0	13.17	0.66	0.84	42.75	2.5	3.72	13.34	0.69	0.96	0	0	0
	UniGene2447	46.35	2.44	3.19	39.9	1.98	2.48	91.48	4.6	5.84	24.88	1.46	2.17	36.95	1.91	2.65	22.11	1.46	2.09
	UniGene2448	284.23	14.99	19.59	74.99	3.73	4.66	91.11	4.58	5.81	36.71	2.15	3.2	107.93	5.57	7.75	131.29	8.69	12.39
	UniGene2449	35.38	1.87	2.44	56.88	2.83	3.53	59.84	3.01	3.82	22	1.29	1.92	30.73	1.59	2.21	34.21	2.26	3.23
	UniGene2450	175.7	9.27	12.11	242.33	12.05	15.05	203.43	10.23	12.98	89.83	5.26	7.83	84.63	4.37	6.08	97.25	6.44	9.18
	UniGene2451	240	12.66	16.55	451	22.43	28.01	260	13.07	16.59	135	7.9	11.77	297	15.33	21.33	181	11.98	17.09
	UniGene2453	102.24	5.39	7.05	67.29	3.35	4.18	137.57	6.92	8.78	82.64	4.84	7.21	55.54	2.87	3.99	24.68	1.63	2.33
	UniGene2455	13.73	0.72	0.95	14.45	0.72	0.9	119.84	6.03	7.65	42.39	2.48	3.7	77.17	3.99	5.54	35.01	2.32	3.31
	UniGene2456	57.89	3.06	3.99	24.45	1.22	1.52	62.94	3.17	4.02	34.14	2	2.98	43.46	2.25	3.12	33.04	2.19	3.12
	UniGene2461	3.58	0.19	0.25	0	0	0	52.19	2.63	3.33	0	0	0	0	0	0	0	0	0
	UniGene2463	2	0.11	0.14	5.81	0.29	0.36	18.21	0.92	1.16	162.53	9.53	14.18	0	0	0	0	0	0
	UniGene2467	128.63	6.8	8.88	123.75	6.16	7.7	141.2	7.11	9.02	58.31	3.42	5.09	61.99	3.2	4.46	63.41	4.2	6
	UniGene2468	58.94	3.11	4.07	27.52	1.37	1.71	47.2	2.38	3.02	84.13	4.93	7.34	41.68	2.15	3	0	0	0
	UniGene2469	0	0	0	18.55	0.92	1.15	0	0	0	123.61	7.25	10.79	0	0	0	3.88	0.26	0.37
	UniGene2474	7.26	0.38	0.5	57.25	2.85	3.56	14.61	0.74	0.93	5.99	0.35	0.52	34.09	1.76	2.45	26.92	1.79	2.55
	UniGene2477	256.47	13.56	17.72	261.32	13.02	16.26	249.69	12.58	15.97	168.07	9.86	14.68	195.62	10.12	14.07	154.84	10.27	14.65
	UniGene2481	84.66	4.48	5.85	58.72	2.93	3.66	76.94	3.88	4.92	36.85	2.16	3.22	76.76	3.97	5.52	42.24	2.8	4
	UniGene2483	311.83	16.49	21.55	261.96	13.06	16.31	297.28	14.98	19.02	183.12	10.75	16	245.93	12.73	17.7	185.89	12.34	17.6
	UniGene2484	706.38	37.36	48.83	198.69	9.91	12.37	311.2	15.69	19.91	115.82	6.8	10.12	162.18	8.39	11.67	0	0	0
	UniGene2488	0	0	0	9.86	0.49	0.61	0	0	0	52.35	3.07	4.58	0	0	0	0	0	0
	UniGene2490	164.48	8.7	11.38	144.76	7.22	9.02	285.58	14.4	18.28	138	8.11	12.07	184	9.53	13.25	118.91	7.9	11.26
	UniGene2491	4.62	0.24	0.32	0	0	0	13.21	0.67	0.85	37.02	2.17	3.24	1.84	0.1	0.13	0	0	0
	UniGene2499	147.73	7.82	10.22	111.39	5.56	6.94	173.39	8.75	11.11	58.77	3.45	5.14	53.25	2.76	3.84	54	3.59	5.12
	UniGene2502	0	0	0	9.14	0.46	0.57	15.87	0.8	1.02	4.38	0.26	0.38	41.68	2.16	3	45.64	3.03	4.33
	UniGene2505	30.87	1.64	2.14	15.56	0.78	0.97	55.21	2.79	3.54	20.9	1.23	1.83	13.29	0.69	0.96	10.43	0.69	0.99
	UniGene2509	53.09	2.81	3.68	46.93	2.34	2.93	60.75	3.07	3.9	52.32	3.08	4.58	32.36	1.68	2.33	61.69	4.1	5.85
	UniGene2511	31.27	1.66	2.17	5.28	0.26	0.33	170.55	8.62	10.94	21.93	1.29	1.92	46.8	2.43	3.38	12.68	0.84	1.2
	UniGene2515	28.27	1.5	1.96	132.53	6.63	8.28	39.98	2.02	2.57	6.92	0.41	0.61	57.89	3	4.18	44.94	2.99	4.27
	UniGene2516	116.59	6.18	8.08	138.22	6.91	8.63	148.35	7.5	9.52	96.12	5.66	8.42	179.2	9.3	12.94	118.98	7.92	11.3
	UniGene2517	9.53	0.51	0.66	140.8	7.04	8.79	26.46	1.34	1.7	7.48	0.44	0.66	0	0	0	0	0	0
	UniGene2520	95.27	5.05	6.61	184.3	9.22	11.51	135.04	6.83	8.67	105	6.18	9.2	102.15	5.3	7.38	71.83	4.78	6.82
	UniGene2521	110.24	5.85	7.64	73	3.65	4.56	143.99	7.28	9.24	70.19	4.13	6.15	76.08	3.95	5.49	41.83	2.78	3.97
	UniGene2526	90.46	4.8	6.28	100	5	6.25	100.45	5.08	6.45	54.42	3.21	4.77	44.83	2.33	3.24	36.64	2.44	3.48
	UniGene2528	912.22	48.42	63.28	769.32	38.49	48.08	1074.78	54.37	69.02	675.72	39.81	59.27	559.81	29.08	40.44	520.16	34.64	49.42
	UniGene2529	104.75	5.56	7.27	289.21	14.47	18.07	308.22	15.59	19.79	228.93	13.49	20.08	310.76	16.14	22.45	200.01	13.32	19
	UniGene2530	43.67	2.32	3.03	0	0	0	2.46	0.12	0.16	0	0	0	4.96	0.26	0.36	7.71	0.51	0.73
	UniGene2533	71.03	3.77	4.93	150.18	7.52	9.39	58.01	2.94	3.73	50.31	2.96	4.41	42.66	2.22	3.08	12.74	0.85	1.21
	UniGene2534	101.51	5.39	7.04	24.99	1.25	1.56	159.5	8.07	10.24	164.72	9.71	14.45	180.23	9.36	13.03	113.62	7.57	10.8
	UniGene2535	65.82	3.49	4.57	34.12	1.71	2.13	47.55	2.41	3.05	21.33	1.26	1.87	35.5	1.84	2.57	21.03	1.4	2
	UniGene2536	1.98	0.1	0.14	8.04	0.4	0.5	5.51	0.28	0.35	17.41	1.03	1.53	42.84	2.23	3.1	42.19	2.81	4.01
	UniGene2540	58.28	3.09	4.05	40.83	2.04	2.55	111.93	5.67	7.19	63.48	3.74	5.57	36.16	1.88	2.61	32	2.13	3.04
	UniGene2541	45.2	2.4	3.14	310.14	15.53	19.4	142.35	7.21	9.15	36.33	2.14	3.19	149.02	7.75	10.78	73.64	4.91	7
	UniGene2542	152.11	8.08	10.56	26.91	1.35	1.68	26.42	1.34	1.7	23.1	1.36	2.03	0	0	0	0	0	0
	UniGene2543	0	0	0	48.56	2.43	3.04	0	0	0	0	0	0	0	0	0	0	0	0
	UniGene2544	19.22	1.02	1.33	26.36	1.32	1.65	12.66	0.64	0.81	23.66	1.4	2.08	136.36	7.09	9.86	71.81	4.79	6.83
	UniGene2546	275.48	14.64	19.14	151.55	7.59	9.48	262.59	13.3	16.89	91.39	5.39	8.03	121.46	6.32	8.79	75.66	5.05	7.2
	UniGene2547	204.28	10.86	14.19	438.19	21.95	27.42	384.2	19.46	24.71	267.49	15.78	23.49	174.93	9.1	12.66	73.01	4.87	6.95
	UniGene2553	63.4	3.37	4.41	121.91	6.11	7.63	170.64	8.65	10.98	49.74	2.94	4.37	218.39	11.36	15.8	162.93	10.87	15.51
	UniGene2556	27.85	1.48	1.94	0	0	0	0	0	0	0	0	0	53.53	2.79	3.87	39.24	2.62	3.73
	UniGene2559	279	14.84	19.4	354	17.75	22.17	322	16.33	20.72	288	17.01	25.32	309.73	16.13	22.43	194	12.95	18.47
	UniGene2563	46.33	2.47	3.22	46.54	2.33	2.92	67.8	3.44	4.36	42.96	2.54	3.78	35.05	1.83	2.54	48.94	3.27	4.66
	UniGene2565	439.19	23.37	30.55	1.91	0.1	0.12	313.62	15.91	20.19	38.76	2.29	3.41	19.83	1.03	1.44	2	0.13	0.19
	UniGene2567	13	0.69	0.9	38	1.91	2.38	26	1.32	1.67	137	8.09	12.05	39	2.03	2.83	51	3.41	4.86
	UniGene2570	305.93	16.29	21.29	14.64	0.73	0.92	8.93	0.45	0.58	1.16	0.07	0.1	6.65	0.35	0.48	12.04	0.8	1.15
	UniGene2573	18	0.96	1.25	0	0	0	25.37	1.29	1.63	62.19	3.68	5.47	0	0	0	0	0	0
	UniGene2574	0	0	0	0	0	0	30	1.52	1.93	0	0	0	23.24	1.21	1.68	71.26	4.76	6.79
	UniGene2575	0	0	0	14.66	0.74	0.92	47	2.39	3.03	247.94	14.66	21.83	17	0.89	1.23	25	1.67	2.38
	UniGene2576	74.87	3.99	5.21	50.7	2.55	3.18	76.51	3.88	4.93	42.41	2.51	3.73	41.07	2.14	2.98	32.13	2.15	3.06
	UniGene2577	0	0	0	42.15	2.12	2.64	56.5	2.87	3.64	45.83	2.71	4.03	51.68	2.69	3.75	7.59	0.51	0.72
	UniGene2583	23.9	1.27	1.67	0	0	0	45.6	2.32	2.94	1.54	0.09	0.14	53.81	2.81	3.9	49.5	3.31	4.72
	UniGene2588	311.74	16.63	21.74	92.42	4.65	5.81	281.32	14.3	18.16	38.57	2.28	3.4	76.26	3.98	5.54	63.81	4.27	6.09
	UniGene2589	82.51	4.4	5.75	169.67	8.53	10.66	128.06	6.51	8.27	24.05	1.42	2.12	49.16	2.57	3.57	0	0	0
	UniGene2597	57.13	3.05	3.99	43.96	2.21	2.76	29.38	1.5	1.9	7.97	0.47	0.7	27.67	1.45	2.01	66.47	4.45	6.36
	UniGene2600	244.76	13.08	17.09	259.48	13.07	16.32	119.61	6.09	7.73	84.8	5.03	7.49	149.39	7.81	10.86	90.86	6.09	8.69
	UniGene2605	4.94	0.26	0.35	0	0	0	2.43	0.12	0.16	11.16	0.66	0.99	88.33	4.62	6.43	6.02	0.4	0.58
	UniGene2606	3	0.16	0.21	53.12	2.68	3.34	8	0.41	0.52	0	0	0	4.93	0.26	0.36	0	0	0
	UniGene2610	134.03	7.17	9.37	253.98	12.8	15.99	159.37	8.12	10.31	277.65	16.48	24.53	200.33	10.48	14.58	150.73	10.11	14.43
	UniGene2612	42.68	2.28	2.98	41.16	2.08	2.59	60.85	3.1	3.94	14.02	0.83	1.24	35	1.83	2.55	20.36	1.37	1.95
	UniGene2616	268.99	14.39	18.81	1102.46	55.6	69.44	314.38	16.03	20.35	205.92	12.23	18.2	458.71	24.02	33.4	336.76	22.61	32.25
	UniGene2624	199.84	10.69	13.98	112.03	5.65	7.06	171.12	8.73	11.08	64.29	3.82	5.68	147.34	7.72	10.73	106.71	7.17	10.22
	UniGene2627	70.81	3.79	4.95	53.72	2.71	3.39	0	0	0	7.01	0.42	0.62	22.92	1.2	1.67	0	0	0
	UniGene2629	0	0	0	0	0	0	0	0	0	106.52	6.33	9.42	0	0	0	0	0	0
	UniGene2630	245.87	13.16	17.21	200.45	10.12	12.64	403.78	20.6	26.16	169.59	10.08	15	179.7	9.42	13.1	119.21	8.01	11.43
	UniGene2632	120.9	6.48	8.46	399.7	20.18	25.2	88.36	4.51	5.73	92.2	5.48	8.16	71.09	3.73	5.18	108.12	7.27	10.37
	UniGene2634	47.02	2.52	3.29	26.86	1.36	1.69	48.38	2.47	3.14	13.06	0.78	1.16	14.11	0.74	1.03	39.49	2.66	3.79
	UniGene2643	183.4	9.83	12.85	194.27	9.82	12.26	88.55	4.53	5.74	190.15	11.32	16.85	91.82	4.82	6.7	65.53	4.41	6.29
	UniGene2644	75.51	4.05	5.29	89.22	4.51	5.63	210.39	10.75	13.65	72.74	4.33	6.44	51.83	2.72	3.78	42.42	2.85	4.07
	UniGene2645	77.72	4.17	5.45	45.93	2.32	2.9	128.56	6.57	8.34	19.96	1.19	1.77	38.72	2.03	2.83	33.57	2.26	3.22
	UniGene2646	84.87	4.55	5.95	42.41	2.14	2.68	74.95	3.83	4.86	50.33	3	4.46	37.49	1.97	2.74	26.14	1.76	2.51
	UniGene2649	0	0	0	0	0	0	461.49	23.6	29.95	153.8	9.16	13.63	68.46	3.59	5	113.92	7.67	10.94
	UniGene2650	24.9	1.34	1.75	33.97	1.72	2.15	126.26	6.46	8.19	53.13	3.16	4.71	29.76	1.56	2.17	27.92	1.88	2.68
	UniGene2652	42.78	2.3	3	187.09	9.46	11.82	27.59	1.41	1.79	9.9	0.59	0.88	110.44	5.8	8.07	17.14	1.15	1.65
	UniGene2653	276.44	14.84	19.39	280.83	14.21	17.74	224.56	11.49	14.58	88.98	5.3	7.89	863.55	45.35	63.08	737.86	49.69	70.89
	UniGene2656	63.11	3.39	4.43	61.7	3.12	3.9	65.53	3.35	4.26	0	0	0	47.78	2.51	3.49	0	0	0
	UniGene2660	40	2.15	2.81	69.75	3.53	4.41	62.59	3.2	4.07	64.32	3.83	5.71	22.4	1.18	1.64	10.38	0.7	1
	UniGene2661	90.41	4.85	6.34	32.74	1.66	2.07	31.49	1.61	2.05	24.62	1.47	2.18	51.37	2.7	3.75	41.28	2.78	3.97
	UniGene2663	37.57	2.02	2.64	30.9	1.56	1.95	40.23	2.06	2.61	42.96	2.56	3.81	24.33	1.28	1.78	0	0	0
	UniGene2664	34.86	1.87	2.45	80.85	4.09	5.11	60.19	3.08	3.91	116.39	6.94	10.33	51.38	2.7	3.76	40.94	2.76	3.94
	UniGene2665	178.57	9.59	12.54	184.89	9.36	11.7	170.44	8.73	11.08	137.75	8.21	12.23	163.4	8.59	11.95	95.89	6.46	9.22
	UniGene2668	262.62	14.11	18.45	158.73	8.04	10.04	519.74	26.62	33.79	292.07	17.42	25.94	317.44	16.7	23.22	185	12.48	17.8
	UniGene2669	349.02	18.76	24.51	271.33	13.75	17.17	402.49	20.61	26.17	290.52	17.33	25.8	242.37	12.75	17.73	183.08	12.35	17.61
	UniGene2671	206.04	11.08	14.48	304.92	15.45	19.3	471.26	24.14	30.65	286.13	17.07	25.42	398.45	20.96	29.16	214.98	14.5	20.69
	UniGene2674	25.44	1.37	1.79	50.69	2.57	3.21	71.21	3.65	4.63	967.75	57.76	85.99	11.56	0.61	0.85	33.73	2.28	3.25
	UniGene2676	1883.04	101.28	132.38	18.76	0.95	1.19	33.95	1.74	2.21	184.48	11.01	16.4	35.29	1.86	2.58	55.99	3.78	5.39
	UniGene2677	53.76	2.89	3.78	23.36	1.18	1.48	34.83	1.79	2.27	21.18	1.26	1.88	28.03	1.48	2.05	18.74	1.27	1.8
	UniGene2678	18.49	0.99	1.3	70.14	3.56	4.44	57.33	2.94	3.73	35.88	2.14	3.19	18.97	1	1.39	43.65	2.95	4.2
	UniGene2685	40.94	2.2	2.88	104.27	5.29	6.61	91.01	4.67	5.93	50.84	3.04	4.52	88.25	4.65	6.47	85.58	5.78	8.25
	UniGene2689	503.48	27.11	35.43	121.05	6.14	7.67	951.7	48.84	62	59.58	3.56	5.3	1131.75	59.65	82.96	679.87	45.94	65.54
	UniGene2690	518.7	27.94	36.52	607.31	30.83	38.51	632.81	32.48	41.23	340.59	20.36	30.31	318.86	16.81	23.38	230.12	15.55	22.19
	UniGene2693	58.09	3.13	4.09	156.75	7.96	9.94	53.73	2.76	3.5	46.34	2.77	4.12	59.82	3.15	4.39	52.6	3.56	5.07
	UniGene2695	72.38	3.9	5.1	21.83	1.11	1.39	171.5	8.81	11.18	70.89	4.24	6.31	104.97	5.54	7.7	45.29	3.06	4.37
	UniGene2697	583.55	31.46	41.12	454.24	23.08	28.83	482.13	24.77	31.44	382.61	22.89	34.08	354.92	18.73	26.05	246.15	16.65	23.76
	UniGene2698	44.65	2.41	3.15	87.91	4.47	5.58	212.26	10.91	13.84	959.08	57.39	85.43	27.98	1.48	2.05	28.73	1.94	2.77
	UniGene2703	0	0	0	5.58	0.28	0.35	26.57	1.37	1.73	59.99	3.59	5.35	106.05	5.6	7.78	85.67	5.8	8.27
	UniGene2704	917.44	49.49	64.68	401.22	20.4	25.48	289.1	14.86	18.86	118.83	7.11	10.59	227.25	12	16.69	168.56	11.41	16.28
	UniGene2705	56	3.02	3.95	7.66	0.39	0.49	18.96	0.97	1.24	7	0.42	0.62	46.38	2.45	3.41	8.78	0.59	0.85
	UniGene2708	374.98	20.25	26.47	27.62	1.41	1.76	85.67	4.41	5.6	101.74	6.1	9.08	189.96	10.04	13.96	262.65	17.8	25.39
	UniGene2709	69.54	3.76	4.91	17.25	0.88	1.1	28.3	1.46	1.85	29.7	1.78	2.65	26.31	1.39	1.93	26.66	1.81	2.58
	UniGene2711	10.89	0.59	0.77	9.87	0.5	0.63	0	0	0	3.91	0.23	0.35	0	0	0	78.86	5.34	7.62
	UniGene2715	191.99	10.37	13.55	0	0	0	111.19	5.72	7.27	21.44	1.29	1.91	13.46	0.71	0.99	11.31	0.77	1.09
	UniGene2721	28	1.51	1.98	0	0	0	47	2.42	3.07	64	3.84	5.72	21	1.11	1.55	30	2.03	2.9
	UniGene2722	0	0	0	101.1	5.15	6.43	17.3	0.89	1.13	20.81	1.25	1.86	0	0	0	7.03	0.48	0.68
	UniGene2723	702.48	37.98	49.64	801.63	40.85	51.03	644.04	33.18	42.12	491.7	29.51	43.93	533.53	28.23	39.27	474.58	32.2	45.93
	UniGene2724	0	0	0	36.06	1.84	2.3	0	0	0	0	0	0	46.89	2.48	3.45	12.29	0.83	1.19
	UniGene2725	83.63	4.52	5.91	193.24	9.85	12.3	86.55	4.46	5.66	51.57	3.09	4.61	140.14	7.42	10.31	114.58	7.77	11.09
	UniGene2727	137.98	7.46	9.75	0	0	0	43.44	2.24	2.84	149.11	8.95	13.32	29.66	1.57	2.18	15.14	1.03	1.47
	UniGene2729	149.84	8.1	10.59	269.22	13.72	17.14	369.66	19.05	24.18	268.15	16.1	23.96	360.9	19.1	26.57	242.51	16.46	23.48
	UniGene2730	120.28	6.5	8.5	123.32	6.29	7.85	149.88	7.72	9.81	44.5	2.67	3.98	114.42	6.06	8.42	42.37	2.88	4.1
	UniGene2733	95.56	5.17	6.76	155.46	7.93	9.9	156.85	8.09	10.27	48.02	2.88	4.29	99.88	5.29	7.36	78.27	5.32	7.58
	UniGene2734	32.27	1.75	2.28	21.97	1.12	1.4	40.02	2.06	2.62	0	0	0	47.25	2.5	3.48	0	0	0
	UniGene2735	17.53	0.95	1.24	4.47	0.23	0.29	0	0	0	29.55	1.77	2.64	0	0	0	34.99	2.38	3.39
	UniGene2736	16.45	0.89	1.16	68.52	3.49	4.37	5.22	0.27	0.34	0	0	0	0	0	0	0	0	0
	UniGene2737	35.49	1.92	2.51	107.15	5.47	6.83	73.83	3.81	4.83	39.89	2.4	3.57	38.8	2.06	2.86	36.23	2.46	3.51
	UniGene2738	0	0	0	84.65	4.32	5.39	0	0	0	0	0	0	0	0	0	0	0	0
	UniGene2739	4.38	0.24	0.31	12.6	0.64	0.8	57.6	2.97	3.77	0	0	0	0	0	0	8.45	0.57	0.82
	UniGene2740	0	0	0	0	0	0	131.06	6.76	8.58	22.19	1.33	1.99	18.03	0.96	1.33	31.63	2.15	3.07
	UniGene2743	52.54	2.85	3.72	34.9	1.78	2.23	60.15	3.1	3.94	48.15	2.89	4.31	32.37	1.72	2.39	24.6	1.67	2.39
	UniGene2746	102.47	5.55	7.26	27.27	1.39	1.74	60.18	3.11	3.94	26.25	1.58	2.35	11.32	0.6	0.83	41.18	2.8	3.99
	UniGene2749	49.63	2.69	3.52	19.86	1.01	1.27	38.09	1.97	2.5	20.77	1.25	1.86	27.31	1.45	2.01	35.84	2.44	3.48
	UniGene2750	119.84	6.49	8.49	254.82	13.02	16.26	182.81	9.44	11.98	95.14	5.72	8.52	102.51	5.44	7.56	46.19	3.14	4.48
	UniGene2751	71.2	3.86	5.04	35.14	1.8	2.24	116.19	6	7.62	188.41	11.33	16.87	21.35	1.13	1.57	25.17	1.71	2.44
	UniGene2754	668.04	36.22	47.34	240.75	12.3	15.37	258.09	13.34	16.93	67.44	4.06	6.04	116	6.16	8.56	116.61	7.93	11.32
	UniGene2756	465.08	25.22	32.96	259.95	13.29	16.59	320.67	16.57	21.03	174	10.47	15.59	261.51	13.88	19.3	213.87	14.55	20.76
	UniGene2757	56.43	3.06	4	72.63	3.71	4.64	51.93	2.68	3.41	9.75	0.59	0.87	0	0	0	0	0	0
	UniGene2759	583.58	31.65	41.37	256.5	13.11	16.38	283.14	14.63	18.58	222.95	13.42	19.98	730.55	38.78	53.94	399.28	27.18	38.77
	UniGene2766	53.86	2.92	3.82	41.41	2.12	2.65	97.57	5.04	6.4	54.88	3.3	4.92	37.39	1.99	2.76	42.13	2.87	4.09
	UniGene2769	139.63	7.58	9.9	32.24	1.65	2.06	143.56	7.42	9.42	16.64	1	1.49	9.33	0.5	0.69	11.32	0.77	1.1
	UniGene2771	72.95	3.96	5.18	63.16	3.23	4.04	52.95	2.74	3.48	25.03	1.51	2.25	156.37	8.31	11.55	86.22	5.87	8.38
	UniGene2773	50.05	2.72	3.55	20.36	1.04	1.3	64.54	3.34	4.24	62.2	3.75	5.58	26.85	1.43	1.98	8.29	0.56	0.81
	UniGene2776	56.63	3.07	4.02	283.43	14.51	18.12	124.43	6.44	8.17	180.89	10.9	16.23	87.48	4.65	6.47	81.49	5.55	7.92
	UniGene2777	167.68	9.1	11.9	262.36	13.43	16.77	280.44	14.51	18.42	204.37	12.32	18.34	223.24	11.86	16.5	176.66	12.04	17.17
	UniGene2778	319.58	17.35	22.68	0	0	0	8.99	0.46	0.59	150.87	9.09	13.54	4	0.21	0.3	0	0	0
	UniGene2779	0	0	0	0	0	0	0	0	0	46.79	2.82	4.2	0	0	0	0	0	0
	UniGene2780	0	0	0	54.99	2.82	3.52	0	0	0	0	0	0	0	0	0	0	0	0
	UniGene2781	83.89	4.56	5.96	65.22	3.34	4.17	130.82	6.77	8.59	38.88	2.34	3.49	63.7	3.39	4.71	36.68	2.5	3.57
	UniGene2782	42.21	2.29	3	0	0	0	103.82	5.37	6.82	88.05	5.31	7.9	90.21	4.8	6.67	18.03	1.23	1.75
	UniGene2784	52.6	2.86	3.73	53.19	2.72	3.4	63.18	3.27	4.15	17.34	1.05	1.56	39.59	2.1	2.93	26.57	1.81	2.58
	UniGene2786	0	0	0	0	0	0	0	0	0	44.74	2.7	4.02	0	0	0	0	0	0
	UniGene2788	45.1	2.45	3.2	18.45	0.94	1.18	21.54	1.12	1.42	14.42	0.87	1.29	29.43	1.57	2.18	4.83	0.33	0.47
	UniGene2790	49.02	2.66	3.48	0	0	0	38.51	1.99	2.53	39.59	2.39	3.55	18.63	0.99	1.38	0	0	0
	UniGene2796	4.67	0.25	0.33	57.76	2.96	3.7	112.83	5.85	7.42	24.68	1.49	2.22	39.45	2.1	2.92	8.81	0.6	0.86
	UniGene2797	118.33	6.43	8.41	207.5	10.63	13.28	170.95	8.86	11.24	70.06	4.23	6.29	180.46	9.6	13.35	149.81	10.22	14.58
	UniGene2798	107.48	5.84	7.64	186.76	9.57	11.95	198.19	10.27	13.03	117.35	7.08	10.54	107.34	5.71	7.94	71.87	4.9	6.99
	UniGene2799	30	1.63	2.13	17.53	0.9	1.12	330	17.1	21.7	935.32	56.43	84.01	68.91	3.67	5.1	69	4.71	6.71
	UniGene2801	269.88	14.67	19.18	100.51	5.15	6.43	169.12	8.76	11.12	114.81	6.93	10.32	105.38	5.61	7.8	47.78	3.26	4.65
	UniGene2803	0	0	0	0	0	0	0	0	0	87	5.25	7.82	0	0	0	0	0	0
	UniGene2804	304.39	16.56	21.64	419.98	21.53	26.89	383.23	19.86	25.22	242	14.61	21.75	204.95	10.91	15.18	105.94	7.23	10.32
	UniGene2806	77.23	4.2	5.49	107.74	5.53	6.9	54.42	2.82	3.58	28.24	1.71	2.54	52.91	2.82	3.92	31.97	2.18	3.11
	UniGene2807	41.94	2.28	2.98	29.48	1.51	1.89	27.58	1.43	1.82	4.14	0.25	0.37	42.44	2.26	3.14	30.21	2.06	2.94
	UniGene2809	121.15	6.6	8.62	198.03	10.16	12.69	146.84	7.62	9.67	116.91	7.06	10.52	56.29	3	4.17	77.05	5.26	7.51
	UniGene2811	51.94	2.83	3.7	30.39	1.56	1.95	26.06	1.35	1.72	19.14	1.16	1.72	33.21	1.77	2.46	14.85	1.01	1.45
	UniGene2812	40	2.18	2.85	32.7	1.68	2.1	47.75	2.48	3.15	14	0.85	1.26	20	1.07	1.48	29	1.98	2.83
	UniGene2815	20.43	1.11	1.45	32.46	1.67	2.08	67.3	3.49	4.44	41.04	2.48	3.69	57.47	3.06	4.26	53.42	3.65	5.21
	UniGene2816	93.85	5.11	6.68	151.03	7.76	9.69	134.79	7	8.88	96.67	5.85	8.7	72.8	3.88	5.4	66.34	4.54	6.47
	UniGene2818	44	2.4	3.13	50	2.57	3.21	43	2.23	2.83	14	0.85	1.26	21	1.12	1.56	17	1.16	1.66
	UniGene2819	112.83	6.15	8.04	118.68	6.1	7.62	61.92	3.22	4.08	31.19	1.89	2.81	37.1	1.98	2.75	31.85	2.18	3.11
	UniGene2820	65.02	3.54	4.63	57.85	2.97	3.71	54.43	2.83	3.59	58.74	3.55	5.29	30.7	1.64	2.28	28.42	1.94	2.77
	UniGene2823	31	1.69	2.21	13	0.67	0.83	5	0.26	0.33	71	4.3	6.4	17	0.91	1.26	13	0.89	1.27
	UniGene2824	121.18	6.61	8.64	86.39	4.44	5.55	39	2.03	2.57	46.42	2.81	4.18	81.4	4.34	6.04	39.61	2.71	3.87
	UniGene2826	308.12	16.81	21.97	148.8	7.65	9.56	139.17	7.23	9.18	47.66	2.89	4.3	84	4.48	6.24	62.68	4.29	6.12
	UniGene2827	60.53	3.3	4.32	26.72	1.37	1.72	5.22	0.27	0.34	27	1.63	2.43	30.4	1.62	2.26	0	0	0
	UniGene2828	81.92	4.47	5.84	81.83	4.21	5.26	99.12	5.15	6.54	55.99	3.39	5.05	66.43	3.55	4.93	42.74	2.93	4.17
	UniGene2829	5.42	0.3	0.39	61.38	3.16	3.94	5.62	0.29	0.37	0	0	0	0.02	0	0	0	0	0
	UniGene2830	32.86	1.79	2.34	43.98	2.26	2.83	61.66	3.21	4.07	30.84	1.87	2.78	19.27	1.03	1.43	38.69	2.65	3.78
	UniGene2834	0	0	0	113.44	5.84	7.29	0	0	0	0	0	0	0	0	0	0	0	0
	UniGene2835	353.71	19.31	25.24	146.68	7.55	9.43	276.38	14.38	18.25	259.09	15.7	23.37	504.69	26.97	37.51	215.95	14.8	21.11
	UniGene2838	50.35	2.75	3.59	0	0	0	15.67	0.82	1.04	0	0	0	0	0	0	0	0	0
	UniGene2842	44.09	2.41	3.15	112.33	5.79	7.23	90.24	4.7	5.96	119.12	7.22	10.75	56.88	3.04	4.23	55.63	3.81	5.44
	UniGene2843	452.27	24.71	32.3	415.98	21.42	26.76	706.54	36.79	46.7	282.09	17.11	25.47	402.09	21.5	29.91	352.8	24.19	34.51
	UniGene2844	82.09	4.49	5.86	78.76	4.06	5.07	160.89	8.38	10.63	49.71	3.02	4.49	228.87	12.24	17.02	136.07	9.33	13.31
	UniGene2845	194.31	10.62	13.88	30.33	1.56	1.95	84.03	4.38	5.56	25.04	1.52	2.26	45.64	2.44	3.4	39.83	2.73	3.9
	UniGene2852	43.25	2.37	3.09	72.69	3.75	4.68	105.05	5.47	6.95	242.72	14.73	21.93	59.96	3.21	4.46	31.33	2.15	3.07
	UniGene2853	73.91	4.04	5.28	34.02	1.75	2.19	60.72	3.17	4.02	38.31	2.33	3.46	35.54	1.9	2.65	42.85	2.94	4.2
	UniGene2854	205.68	11.25	14.71	35.41	1.83	2.28	121.16	6.32	8.02	21.39	1.3	1.93	75.76	4.06	5.64	87.44	6	8.56
	UniGene2855	38.7	2.12	2.77	25.71	1.33	1.66	26.01	1.36	1.72	26.37	1.6	2.38	42.59	2.28	3.17	10.16	0.7	1
	UniGene2856	8.06	0.44	0.58	106.05	5.47	6.83	16.46	0.86	1.09	16.35	0.99	1.48	5.19	0.28	0.39	5	0.34	0.49
	UniGene2857	33.08	1.81	2.37	38.09	1.96	2.45	24.15	1.26	1.6	14.06	0.85	1.27	49.78	2.67	3.71	28.72	1.97	2.81
	UniGene2858	53.27	2.91	3.81	26.66	1.38	1.72	74.63	3.89	4.94	41.56	2.52	3.76	24.42	1.31	1.82	64.81	4.45	6.35
	UniGene2859	75.39	4.13	5.39	22.41	1.16	1.44	105.23	5.49	6.97	10.71	0.65	0.97	58.33	3.12	4.35	50.82	3.49	4.98
	UniGene2861	62	3.39	4.43	27	1.39	1.74	39	2.03	2.58	4	0.24	0.36	23	1.23	1.71	28	1.92	2.74
	UniGene2862	53.74	2.94	3.84	0	0	0	0	0	0	0	0	0	0	0	0	0	0	0
	UniGene2864	71.02	3.89	5.08	231.32	11.93	14.91	68.48	3.57	4.53	12	0.73	1.09	69.87	3.74	5.21	57.92	3.98	5.68
	UniGene2865	106.58	5.83	7.62	87.38	4.51	5.63	148.42	7.74	9.83	92.26	5.61	8.34	24.08	1.29	1.79	8.66	0.6	0.85
	UniGene2868	50.12	2.74	3.59	13.3	0.69	0.86	7.56	0.39	0.5	0	0	0	7.12	0.38	0.53	8	0.55	0.78
	UniGene2870	61.15	3.35	4.38	75.17	3.88	4.85	128.63	6.71	8.52	25.07	1.52	2.27	138.43	7.42	10.32	124.19	8.53	12.17
	UniGene2873	14.6	0.8	1.04	0	0	0	18.96	0.99	1.26	57.18	3.48	5.17	0	0	0	39.67	2.73	3.89
	UniGene2876	37.4	2.05	2.68	104.73	5.41	6.76	68.17	3.56	4.52	24.79	1.51	2.24	31.69	1.7	2.36	21.32	1.47	2.09
	UniGene2878	347.14	19.02	24.86	426	22	27.48	630.29	32.92	41.78	400	24.33	36.22	440	23.6	32.83	337	23.18	33.06
	UniGene2880	190.15	10.42	13.62	45.8	2.37	2.96	35.11	1.83	2.33	18.89	1.15	1.71	32.88	1.76	2.45	15.85	1.09	1.56
	UniGene2885	0	0	0	27.37	1.41	1.77	10.86	0.57	0.72	21.84	1.33	1.98	51.83	2.78	3.87	0	0	0
	UniGene2886	74.64	4.09	5.35	56.47	2.92	3.65	57.33	3	3.8	14.26	0.87	1.29	46.34	2.49	3.46	18.38	1.26	1.8
	UniGene2887	64.07	3.51	4.59	56.61	2.93	3.65	0	0	0	38.58	2.35	3.5	101.77	5.46	7.6	113.15	7.79	11.11
	UniGene2889	119	6.52	8.53	62	3.2	4	130	6.79	8.62	95	5.78	8.61	54	2.9	4.03	38	2.61	3.73
	UniGene2892	18.73	1.03	1.34	39.91	2.06	2.58	10.09	0.53	0.67	1.85	0.11	0.17	11.23	0.6	0.84	79.24	5.46	7.78
	UniGene2893	40.57	2.23	2.91	52.62	2.72	3.4	83.67	4.37	5.55	68.53	4.17	6.21	24.55	1.32	1.83	33.48	2.31	3.29
	UniGene2894	50.55	2.77	3.62	37.66	1.95	2.43	28.35	1.48	1.88	83.8	5.1	7.6	48.01	2.58	3.59	52.07	3.59	5.11
	UniGene2896	21.39	1.17	1.53	28.78	1.49	1.86	18.16	0.95	1.21	42.6	2.59	3.86	13.91	0.75	1.04	18.63	1.28	1.83
	UniGene2897	388.14	21.3	27.84	743.47	38.46	48.04	882.34	46.14	58.57	435.14	26.5	39.46	432.45	23.23	32.31	315.16	21.71	30.97
	UniGene2903	359.82	19.76	25.82	496.38	25.69	32.09	528.42	27.65	35.1	386.6	23.56	35.08	411.78	22.13	30.78	311.24	21.45	30.6
	UniGene2905	86.33	4.74	6.2	116.63	6.04	7.54	99.5	5.21	6.61	64.18	3.91	5.82	77.93	4.19	5.83	39.25	2.71	3.86
	UniGene2906	73	4.01	5.24	82	4.25	5.3	115	6.02	7.64	66	4.02	5.99	105	5.65	7.85	75	5.17	7.38
	UniGene2909	234.39	12.88	16.83	117.75	6.1	7.62	137.96	7.22	9.17	135.88	8.29	12.34	96.84	5.21	7.24	64.26	4.43	6.32
	UniGene2910	73.84	4.06	5.3	45.84	2.37	2.97	62.72	3.28	4.17	29.97	1.83	2.72	121.67	6.54	9.1	133.78	9.22	13.16
	UniGene2911	71.13	3.91	5.11	116.3	6.02	7.52	86.65	4.54	5.76	73.81	4.5	6.7	79.21	4.26	5.92	64.21	4.43	6.32
	UniGene2912	230.29	12.65	16.54	327.47	16.96	21.18	355.39	18.61	23.62	164.41	10.03	14.93	207.53	11.16	15.52	136.01	9.38	13.38
	UniGene2913	67.37	3.7	4.84	19.94	1.03	1.29	31.46	1.65	2.09	24.14	1.47	2.19	55.04	2.96	4.12	6.51	0.45	0.64
	UniGene2914	39.06	2.15	2.81	105.45	5.46	6.82	0	0	0	0	0	0	83.71	4.5	6.26	25.74	1.78	2.53
	UniGene2915	0	0	0	60.6	3.14	3.92	0	0	0	0	0	0	15.05	0.81	1.13	4.56	0.31	0.45
	UniGene2916	13.25	0.73	0.95	64.79	3.36	4.19	0	0	0	7.08	0.43	0.64	0	0	0	0	0	0
	UniGene2917	45.66	2.51	3.28	33.88	1.76	2.19	62.52	3.28	4.16	46.63	2.84	4.24	11.91	0.64	0.89	11.82	0.82	1.16
	UniGene2918	297.01	16.33	21.35	802.61	41.6	51.96	788.87	41.34	52.48	541.17	33.03	49.17	518.64	27.92	38.83	409.54	28.26	40.32
	UniGene2919	105.19	5.78	7.56	149.14	7.73	9.66	125.61	6.58	8.36	54.91	3.35	4.99	86.3	4.65	6.46	52.61	3.63	5.18
	UniGene2920	65.33	3.59	4.7	66.84	3.46	4.33	59.67	3.13	3.97	33.49	2.04	3.04	41.16	2.22	3.08	59.52	4.11	5.86
	UniGene2921	56.7	3.12	4.08	12.59	0.65	0.82	116.84	6.12	7.77	107.03	6.53	9.73	35.07	1.89	2.63	0	0	0
	UniGene2923	34.65	1.91	2.49	47.06	2.44	3.05	135.39	7.1	9.01	143.02	8.73	13	47.39	2.55	3.55	67.69	4.67	6.67
	UniGene2924	564.99	31.08	40.62	457.73	23.73	29.64	660.74	34.64	43.96	639.16	39.02	58.09	1028.08	55.35	76.99	803.15	55.45	79.1
	UniGene2927	53.27	2.93	3.83	81.71	4.24	5.29	71.86	3.77	4.78	50.22	3.07	4.57	50.64	2.73	3.79	8.41	0.58	0.83
	UniGene2931	8.55	0.47	0.62	17.69	0.92	1.15	46.42	2.44	3.09	10.3	0.63	0.94	16.32	0.88	1.22	30.18	2.09	2.98
	UniGene2932	100	5.51	7.2	169.78	8.81	11.01	205.64	10.79	13.7	152	9.29	13.83	140.99	7.6	10.57	96.54	6.67	9.52
	UniGene2934	93.67	5.16	6.74	49.57	2.57	3.21	54.56	2.86	3.63	74.69	4.57	6.8	35.58	1.92	2.67	44.02	3.04	4.34
	UniGene2935	48.05	2.65	3.46	0	0	0	35.39	1.86	2.36	24.14	1.48	2.2	0	0	0	0	0	0
	UniGene2939	100.54	5.54	7.24	113.71	5.9	7.38	93.16	4.89	6.21	39.51	2.42	3.6	37.16	2	2.79	65.02	4.5	6.41
	UniGene2940	0	0	0	0	0	0	0	0	0	49	3	4.46	0	0	0	0	0	0
	UniGene2941	10.17	0.56	0.73	16.71	0.87	1.08	15.65	0.82	1.04	8.64	0.53	0.79	39.64	2.14	2.97	45.28	3.13	4.47
	UniGene2946	123.31	6.8	8.88	69.41	3.61	4.5	116.8	6.13	7.79	77.66	4.75	7.07	64.95	3.5	4.87	60.79	4.21	6
	UniGene2950	69.57	3.83	5.01	56.65	2.94	3.68	151.5	7.96	10.1	65.78	4.02	5.99	56.03	3.02	4.2	16.39	1.13	1.62
	UniGene2952	21.12	1.16	1.52	55.44	2.88	3.6	10	0.53	0.67	12.49	0.76	1.14	14.23	0.77	1.07	30.46	2.11	3.01
	UniGene2955	13.29	0.73	0.96	62.97	3.27	4.09	14.22	0.75	0.95	0	0	0	15.59	0.84	1.17	23.91	1.65	2.36
	UniGene2956	246.57	13.6	17.77	349.64	18.18	22.7	195.15	10.26	13.02	177.13	10.84	16.14	150.83	8.14	11.33	150	10.38	14.81
	UniGene2957	1.32	0.07	0.1	0	0	0	19.36	1.02	1.29	23.84	1.46	2.17	67.65	3.65	5.08	30.03	2.08	2.97
	UniGene2958	91.48	5.05	6.6	11.01	0.57	0.71	4.06	0.21	0.27	0	0	0	50.88	2.75	3.82	91.15	6.31	9
	UniGene2961	41.13	2.27	2.97	139.18	7.24	9.04	131.28	6.9	8.76	64.96	3.98	5.92	73.55	3.97	5.53	36.65	2.54	3.62
	UniGene2963	37.18	2.05	2.68	292.7	15.22	19.02	5.47	0.29	0.37	11.72	0.72	1.07	9.41	0.51	0.71	9.75	0.68	0.96
	UniGene2968	26.2	1.45	1.89	21.19	1.1	1.38	1.94	0.1	0.13	26.62	1.63	2.43	29.03	1.57	2.18	37	2.56	3.66
	UniGene2972	225.02	12.42	16.24	342.43	17.82	22.26	322.35	16.96	21.53	263.75	16.16	24.06	308.05	16.65	23.16	217.91	15.1	21.54
	UniGene2974	18.06	1	1.3	62.66	3.26	4.07	7.95	0.42	0.53	18.16	1.11	1.66	29.9	1.62	2.25	11.23	0.78	1.11
	UniGene2975	40.34	2.23	2.91	31.55	1.64	2.05	36.57	1.92	2.44	45.63	2.8	4.16	29.64	1.6	2.23	15.4	1.07	1.52
	UniGene2981	64.69	3.57	4.67	0	0	0	0	0	0	2.01	0.12	0.18	0	0	0	0	0	0
	UniGene2983	61.34	3.39	4.43	17.24	0.9	1.12	98.05	5.17	6.56	77.05	4.73	7.04	77.71	4.2	5.85	15.01	1.04	1.49
	UniGene2988	157.81	8.72	11.4	121.8	6.35	7.93	182.41	9.61	12.2	122.75	7.53	11.21	184.6	9.99	13.89	138.65	9.62	13.72
	UniGene2991	126.51	7	9.14	167.71	8.74	10.92	96.33	5.08	6.44	69.94	4.29	6.39	121.17	6.56	9.12	101.71	7.06	10.07
	UniGene2992	34.4	1.9	2.49	27.67	1.44	1.8	23.08	1.22	1.54	21.73	1.33	1.99	27.9	1.51	2.1	41.15	2.86	4.07
	UniGene2995	317.74	17.57	22.97	130.28	6.79	8.48	248.44	13.1	16.62	79.49	4.88	7.27	116.19	6.29	8.75	96.32	6.69	9.54
	UniGene2996	1.49	0.08	0.11	34.17	1.78	2.23	52.3	2.76	3.5	15.14	0.93	1.38	18.71	1.01	1.41	15.47	1.07	1.53
	UniGene2998	115.11	6.37	8.32	86.94	4.53	5.66	158.61	8.36	10.61	74.77	4.59	6.83	195.1	10.56	14.69	156.92	10.89	15.54
	UniGene2999	58.02	3.21	4.2	147.16	7.67	9.59	76.26	4.02	5.1	99.03	6.08	9.05	100.48	5.44	7.57	96	6.67	9.51
	UniGene3000	617	34.14	44.62	161	8.4	10.49	370	19.51	24.76	381	23.4	34.83	155	8.39	11.68	136	9.44	13.47
	UniGene3001	162.21	8.97	11.73	281.71	14.69	18.35	293.23	15.46	19.62	225.3	13.84	20.6	151.79	8.22	11.43	85.77	5.96	8.5
	UniGene3003	59.93	3.32	4.33	525.06	27.38	34.2	58.24	3.07	3.9	34.58	2.12	3.16	43.67	2.36	3.29	13.58	0.94	1.34
	UniGene3008	80.54	4.46	5.83	48.9	2.55	3.19	82.21	4.34	5.5	79.88	4.91	7.3	56.62	3.07	4.27	21.6	1.5	2.14
	UniGene3009	126.92	7.02	9.18	10.77	0.56	0.7	120.13	6.34	8.04	120.94	7.43	11.06	33.52	1.82	2.53	21.69	1.51	2.15
	UniGene3012	47.12	2.61	3.41	0	0	0	0	0	0	0	0	0	0	0	0	0	0	0
	UniGene3014	41.89	2.32	3.03	480.27	25.06	31.3	49.11	2.59	3.29	41.14	2.53	3.76	35.89	1.95	2.71	16.71	1.16	1.66
	UniGene3015	95.47	5.29	6.91	33.78	1.76	2.2	21.01	1.11	1.41	152.26	9.36	13.93	22.89	1.24	1.73	59.01	4.1	5.85
	UniGene3016	78.54	4.35	5.68	42.29	2.21	2.76	38.73	2.04	2.59	19.41	1.19	1.78	26.54	1.44	2	12.46	0.87	1.23
	UniGene3018	54.52	3.02	3.95	17.36	0.91	1.13	18.53	0.98	1.24	39.93	2.45	3.65	16.58	0.9	1.25	13.72	0.95	1.36
	UniGene3023	74.18	4.11	5.37	40.06	2.09	2.61	33.76	1.78	2.26	42.49	2.61	3.89	13.05	0.71	0.98	13.27	0.92	1.32
	UniGene3025	0	0	0	0	0	0	98.51	5.2	6.61	0	0	0	0	0	0	0	0	0
	UniGene3027	103.9	5.76	7.53	132.4	6.92	8.64	203.53	10.75	13.65	167.87	10.33	15.38	130.81	7.1	9.87	96.38	6.71	9.57
	UniGene3028	0	0	0	69.49	3.63	4.54	59.62	3.15	4	18.88	1.16	1.73	10.09	0.55	0.76	5.59	0.39	0.55
	UniGene3029	62.18	3.45	4.51	230.61	12.05	15.06	108.57	5.74	7.28	70.06	4.31	6.42	85.41	4.64	6.45	54.92	3.82	5.45
	UniGene3034	237.79	13.19	17.24	335	17.52	21.88	397.91	21.03	26.7	215.51	13.27	19.75	478.4	25.98	36.13	365.06	25.42	36.26
	UniGene3035	44.26	2.46	3.21	29.38	1.54	1.92	25.47	1.35	1.71	25.23	1.55	2.31	41.95	2.28	3.17	21.12	1.47	2.1
	UniGene3036	64.08	3.56	4.65	199.16	10.42	13.01	94.22	4.98	6.32	69.28	4.27	6.35	73.74	4.01	5.57	85.85	5.98	8.53
	UniGene3038	58.92	3.27	4.27	24.34	1.27	1.59	38.52	2.04	2.59	47	2.89	4.31	41.42	2.25	3.13	26.59	1.85	2.64
	UniGene3039	151.51	8.41	10.99	119.75	6.26	7.82	219.16	11.59	14.71	7.68	0.47	0.7	47.59	2.59	3.6	31.15	2.17	3.09
	UniGene3040	20	1.11	1.45	22	1.15	1.44	33	1.74	2.22	41	2.53	3.76	20	1.09	1.51	16	1.11	1.59
	UniGene3041	79.6	4.42	5.77	5.84	0.31	0.38	25.49	1.35	1.71	0	0	0	12.73	0.69	0.96	14.95	1.04	1.49
	UniGene3043	26.17	1.45	1.9	75.39	3.94	4.93	22.37	1.18	1.5	22.4	1.38	2.05	14.28	0.78	1.08	27.23	1.9	2.71
	UniGene3047	11.04	0.61	0.8	8.3	0.43	0.54	15.14	0.8	1.02	55.65	3.43	5.11	9.87	0.54	0.75	9.93	0.69	0.99
	UniGene3050	50.24	2.79	3.65	0	0	0	31.63	1.67	2.13	6.33	0.39	0.58	26	1.41	1.97	19.05	1.33	1.89
	UniGene3051	42.64	2.37	3.1	11.62	0.61	0.76	44.73	2.37	3.01	36.48	2.25	3.35	38.3	2.08	2.9	39.04	2.72	3.88
	UniGene3052	93.51	5.2	6.79	54.31	2.84	3.55	316.15	16.74	21.25	39.53	2.44	3.63	106.53	5.79	8.06	41.82	2.92	4.16
	UniGene3056	53.83	2.99	3.91	97.19	5.09	6.36	0	0	0	20.17	1.24	1.85	40.05	2.18	3.03	66.78	4.66	6.65
	UniGene3057	69.34	3.85	5.04	91.82	4.81	6.01	80.55	4.27	5.42	48.31	2.98	4.44	56.76	3.09	4.3	28.96	2.02	2.88
	UniGene3059	84.5	4.7	6.14	149.19	7.82	9.77	96.16	5.1	6.47	80.62	4.98	7.41	79.22	4.31	6	35.24	2.46	3.51
	UniGene3068	75.88	4.23	5.52	26.25	1.38	1.72	72.92	3.87	4.91	46.18	2.85	4.25	26.31	1.43	1.99	4.63	0.32	0.46
	UniGene3071	73.82	4.11	5.37	10.38	0.54	0.68	89.88	4.77	6.05	10.19	0.63	0.94	2.98	0.16	0.23	3	0.21	0.3
	UniGene3072	71.85	4	5.23	31.83	1.67	2.09	104.76	5.56	7.06	59.11	3.65	5.44	52.94	2.89	4.01	26.88	1.88	2.68
	UniGene3073	8.56	0.48	0.62	95.24	5	6.25	28.05	1.49	1.89	33.52	2.07	3.08	2.85	0.16	0.22	1.4	0.1	0.14
	UniGene3074	62.56	3.48	4.55	16.68	0.88	1.09	38.79	2.06	2.61	26.93	1.67	2.48	6.12	0.33	0.46	15.56	1.09	1.55
	UniGene3076	132.09	7.36	9.62	111.66	5.86	7.33	137.37	7.29	9.26	56.65	3.5	5.22	143.9	7.85	10.92	164.53	11.51	16.41
	UniGene3078	43.43	2.42	3.16	61.41	3.23	4.03	34.92	1.85	2.35	52.82	3.27	4.86	168.66	9.2	12.8	107.08	7.49	10.68
	UniGene3079	28.87	1.61	2.1	31.12	1.63	2.04	73.66	3.91	4.96	20.02	1.24	1.84	27.94	1.52	2.12	27.13	1.9	2.71
	UniGene3085	144.26	8.04	10.51	58.21	3.06	3.82	87.22	4.63	5.88	65.61	4.06	6.04	208.49	11.38	15.82	123.45	8.64	12.32
	UniGene3088	0	0	0	0	0	0	0	0	0	139	8.6	12.8	0	0	0	0	0	0
	UniGene3093	22.65	1.26	1.65	53.83	2.83	3.53	99.97	5.31	6.74	43.07	2.67	3.97	126.22	6.89	9.58	58.25	4.08	5.82
	UniGene3095	26.91	1.5	1.96	19.22	1.01	1.26	68.36	3.63	4.61	47.94	2.97	4.42	26.81	1.46	2.04	49.04	3.43	4.9
	UniGene3096	227.38	12.68	16.58	210.8	11.08	13.84	360.76	19.18	24.34	201.39	12.47	18.56	279.7	15.27	21.24	235.89	16.52	23.56
	UniGene3098	109.28	6.1	7.97	128.68	6.77	8.45	192.43	10.23	12.99	123.06	7.62	11.35	59.21	3.23	4.5	60.12	4.21	6.01
	UniGene3099	440.18	24.56	32.1	570.01	29.98	37.45	498.34	26.5	33.64	274.79	17.02	25.34	291.41	15.92	22.14	216.47	15.16	21.63
	UniGene3102	53.71	3	3.92	8.61	0.45	0.57	62.57	3.33	4.22	44.8	2.78	4.13	216.93	11.85	16.49	128.62	9.01	12.85
	UniGene3108	100.23	5.6	7.32	26.15	1.38	1.72	93.33	4.97	6.31	41.1	2.55	3.79	28.45	1.56	2.16	14.02	0.98	1.4
	UniGene3112	118.11	6.6	8.63	179.57	9.46	11.81	149.88	7.98	10.13	100.17	6.21	9.25	76.1	4.16	5.79	59.14	4.15	5.92
	UniGene3115	49.54	2.77	3.62	20.15	1.06	1.33	8.74	0.47	0.59	9.56	0.59	0.88	0	0	0	0	0	0
	UniGene3118	51.97	2.91	3.8	22.6	1.19	1.49	34.34	1.83	2.32	7.56	0.47	0.7	30.72	1.68	2.34	26.47	1.86	2.65
	UniGene3120	15.71	0.88	1.15	3.3	0.17	0.22	0	0	0	0	0	0	0	0	0	39	2.74	3.91
	UniGene3124	453.1	25.36	33.14	147.5	7.78	9.72	258.34	13.78	17.49	139.81	8.68	12.93	123.14	6.75	9.38	61.08	4.29	6.12
	UniGene3125	157.11	8.79	11.49	460.07	24.27	30.31	156.88	8.37	10.62	113.85	7.07	10.53	84.66	4.64	6.45	62.51	4.39	6.26
	UniGene3126	1.31	0.07	0.1	125.66	6.63	8.28	0	0	0	0	0	0	0	0	0	0	0	0
	UniGene3127	77.57	4.34	5.68	218.77	11.54	14.42	102.47	5.47	6.94	94.52	5.87	8.74	72.44	3.97	5.52	41.78	2.94	4.19
	UniGene3128	302.87	16.96	22.16	323.53	17.07	21.32	471.74	25.17	31.94	264.51	16.44	24.47	381.67	20.92	29.09	262.02	18.41	26.27
	UniGene3135	608.37	34.08	44.54	424.69	22.42	28.01	251.69	13.43	17.05	187.26	11.64	17.33	138.86	7.61	10.59	135.19	9.5	13.56
	UniGene3136	90.78	5.08	6.65	222.91	11.77	14.7	108.97	5.82	7.38	74.53	4.63	6.9	102.44	5.62	7.81	66.49	4.67	6.67
	UniGene3137	83.65	4.69	6.12	47.87	2.53	3.16	22.03	1.18	1.49	4.36	0.27	0.4	34.78	1.91	2.65	1.73	0.12	0.17
	UniGene3141	47.87	2.68	3.51	38.91	2.05	2.57	46.88	2.5	3.18	11.08	0.69	1.03	44.7	2.45	3.41	32.47	2.28	3.26
	UniGene3142	8.99	0.5	0.66	10.02	0.53	0.66	113.52	6.06	7.69	90.6	5.63	8.39	78.57	4.31	5.99	16.56	1.16	1.66
	UniGene3144	70.32	3.94	5.15	14.95	0.79	0.99	30.74	1.64	2.08	15.28	0.95	1.41	38.97	2.14	2.97	24.56	1.73	2.46
	UniGene3145	93	5.21	6.81	85	4.49	5.61	105	5.61	7.12	102	6.34	9.44	163	8.94	12.44	107	7.53	10.74
	UniGene3146	204	11.43	14.94	167.68	8.86	11.06	227	12.12	15.39	117	7.28	10.84	64.27	3.53	4.9	72.92	5.13	7.32
	UniGene3147	120	6.73	8.79	34	1.8	2.24	27	1.44	1.83	35	2.18	3.24	9	0.49	0.69	1	0.07	0.1
	UniGene3148	157.62	8.84	11.55	123.2	6.51	8.13	236.09	12.61	16.01	99.16	6.17	9.19	149.18	8.19	11.39	128.99	9.08	12.95
	UniGene3150	21.51	1.21	1.58	69.67	3.68	4.6	89.08	4.76	6.04	151.62	9.43	14.05	37.11	2.04	2.83	16.51	1.16	1.66
	UniGene3155	133.53	7.49	9.79	143.11	7.56	9.45	59.08	3.16	4.01	230.34	14.34	21.34	145.53	7.99	11.11	168.86	11.89	16.96
	UniGene3165	59.87	3.36	4.39	36.99	1.96	2.45	75.11	4.02	5.1	29.06	1.81	2.7	25.01	1.37	1.91	19.72	1.39	1.98
	UniGene3166	225.51	12.66	16.55	153.17	8.11	10.13	261.14	13.97	17.74	233.33	14.54	21.65	232.93	12.8	17.81	162.68	11.47	16.36
	UniGene3167	28.3	1.59	2.08	0	0	0	57.8	3.09	3.93	0	0	0	26.14	1.44	2	0	0	0
	UniGene3168	12.68	0.71	0.93	58.55	3.1	3.87	34.16	1.83	2.32	21.22	1.32	1.97	24.55	1.35	1.88	31.52	2.22	3.17
	UniGene3172	21.52	1.21	1.58	93.37	4.94	6.17	1.66	0.09	0.11	8.47	0.53	0.79	4.38	0.24	0.33	8.13	0.57	0.82
	UniGene3173	88	4.94	6.46	163.52	8.66	10.81	43	2.3	2.92	45	2.81	4.18	154.93	8.52	11.85	144.05	10.16	14.49
	UniGene3174	414	23.25	30.39	20	1.06	1.32	41	2.19	2.79	7	0.44	0.65	266	14.63	20.34	256	18.05	25.75
	UniGene3175	50.7	2.85	3.72	45.31	2.4	3	22.55	1.21	1.53	3.73	0.23	0.35	13.44	0.74	1.03	11.64	0.82	1.17
	UniGene3176	169.7	9.53	12.46	281.61	14.91	18.63	222.71	11.92	15.13	247.86	15.46	23.01	121.57	6.69	9.3	95.38	6.73	9.6
	UniGene3177	40.37	2.27	2.96	42.14	2.23	2.79	53.4	2.86	3.63	55.09	3.44	5.11	19.05	1.05	1.46	51.32	3.62	5.16
	UniGene3178	170.76	9.59	12.54	69.63	3.69	4.61	358.75	19.21	24.38	69.48	4.33	6.45	67.89	3.73	5.19	51.85	3.66	5.22
	UniGene3180	4.88	0.27	0.36	13.31	0.7	0.88	8.56	0.46	0.58	196.73	12.27	18.26	8.53	0.47	0.65	11.94	0.84	1.2
	UniGene3183	17.67	0.99	1.3	34.17	1.81	2.26	28.25	1.51	1.92	25.38	1.58	2.36	41.8	2.3	3.2	0	0	0
	UniGene3191	207.5	11.67	15.25	124.95	6.62	8.27	128.7	6.9	8.76	85.34	5.33	7.93	87	4.79	6.66	49.28	3.48	4.96
	UniGene3192	0	0	0	69.83	3.7	4.62	13.9	0.74	0.95	0	0	0	0	0	0	2.04	0.14	0.21
	UniGene3193	241.44	13.58	17.75	86.77	4.6	5.75	156.58	8.4	10.66	163.79	10.23	15.23	36.3	2	2.78	9.98	0.7	1.01
	UniGene3195	30.64	1.72	2.25	0	0	0	61.62	3.3	4.19	0	0	0	8.99	0.5	0.69	68.72	4.85	6.92
	UniGene3196	40.9	2.3	3.01	48.28	2.56	3.2	0	0	0	24.65	1.54	2.29	46.65	2.57	3.57	85.42	6.03	8.61
	UniGene3198	0	0	0	1.44	0.08	0.1	3	0.16	0.2	47	2.94	4.37	0	0	0	0	0	0
	UniGene3200	110.12	6.2	8.1	35.39	1.88	2.34	105.86	5.68	7.21	69.01	4.31	6.42	164	9.04	12.57	108.48	7.66	10.93
	UniGene3203	61.11	3.44	4.5	38.51	2.04	2.55	40.57	2.18	2.76	45.9	2.87	4.27	56.03	3.09	4.29	37.15	2.62	3.74
	UniGene3206	129.84	7.31	9.55	75.25	3.99	4.99	136.98	7.35	9.32	20.71	1.29	1.93	41.39	2.28	3.17	31.82	2.25	3.21
	UniGene3209	116.93	6.58	8.6	32.82	1.74	2.18	50.89	2.73	3.47	51.02	3.19	4.75	50.79	2.8	3.89	32.33	2.28	3.26
	UniGene3210	336.03	18.92	24.72	34.07	1.81	2.26	452.83	24.29	30.84	130.79	8.17	12.17	120.52	6.64	9.24	60.65	4.29	6.11
	UniGene3213	29.63	1.67	2.18	10.99	0.58	0.73	16.65	0.89	1.13	17.49	1.09	1.63	52.53	2.9	4.03	55.88	3.95	5.63
	UniGene3215	266.6	15.01	19.62	183.7	9.75	12.18	209.62	11.25	14.28	73.38	4.59	6.83	171.9	9.48	13.18	107.72	7.61	10.86
	UniGene3216	85.4	4.81	6.29	165.3	8.77	10.96	101.38	5.44	6.91	85.62	5.35	7.97	101.1	5.57	7.75	87.28	6.17	8.8
	UniGene3217	40.57	2.28	2.99	47.64	2.53	3.16	36.99	1.99	2.52	21.79	1.36	2.03	30.53	1.68	2.34	21.16	1.5	2.13
	UniGene3218	49.43	2.78	3.64	47.78	2.54	3.17	53.19	2.85	3.62	32.81	2.05	3.05	46.36	2.56	3.55	49.16	3.48	4.96
	UniGene3220	3.83	0.22	0.28	159.39	8.46	10.57	118.48	6.36	8.07	78.28	4.89	7.29	7.52	0.41	0.58	8.01	0.57	0.81
	UniGene3221	213.58	12.03	15.72	179.04	9.51	11.87	355.69	19.09	24.24	171.11	10.7	15.93	255.28	14.08	19.58	224.01	15.84	22.6
	UniGene3222	71.56	4.03	5.27	5.22	0.28	0.35	15.96	0.86	1.09	8.15	0.51	0.76	24.63	1.36	1.89	19.53	1.38	1.97
	UniGene3225	11.2	0.63	0.82	2.86	0.15	0.19	5	0.27	0.34	4	0.25	0.37	62.19	3.43	4.77	27.52	1.95	2.78
	UniGene3226	144.78	8.16	10.67	221.54	11.77	14.7	245.91	13.21	16.77	127.18	7.96	11.84	460.91	25.43	35.37	321.66	22.76	32.47
	UniGene3227	52.67	2.97	3.88	0	0	0	16.8	0.9	1.15	14.8	0.93	1.38	7.29	0.4	0.56	0	0	0
	UniGene3229	17.4	0.98	1.28	6.8	0.36	0.45	7	0.38	0.48	3	0.19	0.28	98.23	5.42	7.54	95.46	6.75	9.63
	UniGene3231	229.98	12.97	16.95	116.35	6.18	7.72	235.55	12.65	16.06	149.46	9.35	13.92	31.87	1.76	2.45	0	0	0
	UniGene3233	86.42	4.87	6.37	121.13	6.44	8.04	196.71	10.57	13.41	94.61	5.92	8.81	119.57	6.6	9.18	119.97	8.49	12.11
	UniGene3234	16.46	0.93	1.21	108.35	5.76	7.19	7	0.38	0.48	2	0.13	0.19	130.93	7.23	10.05	98.37	6.96	9.93
	UniGene3235	23.95	1.35	1.77	17.88	0.95	1.19	10.99	0.59	0.75	40.28	2.52	3.75	12.34	0.68	0.95	8.95	0.63	0.9
	UniGene3236	11.8	0.67	0.87	113.21	6.02	7.52	82.37	4.43	5.62	71.53	4.48	6.67	87.38	4.82	6.71	91.33	6.47	9.22
	UniGene3238	239.72	13.52	17.68	156.33	8.31	10.38	402.71	21.65	27.48	119.89	7.51	11.18	1154.64	63.77	88.7	910.56	64.48	91.99
	UniGene3240	7.19	0.41	0.53	4.15	0.22	0.28	60.82	3.27	4.15	18.28	1.15	1.7	34.95	1.93	2.69	2.95	0.21	0.3
	UniGene3241	111.3	6.28	8.21	222.98	11.86	14.81	264.92	14.25	18.08	237.87	14.9	22.18	144.57	7.99	11.11	90.09	6.38	9.1
	UniGene3242	129	7.28	9.51	35	1.86	2.33	8	0.43	0.55	6	0.38	0.56	27	1.49	2.07	39	2.76	3.94
	UniGene3244	228	12.87	16.82	83	4.42	5.52	283	15.22	19.32	132	8.27	12.31	102	5.64	7.84	62	4.39	6.27
	UniGene3245	154.95	8.75	11.43	216.56	11.52	14.39	188.78	10.15	12.89	105.77	6.63	9.87	102.79	5.68	7.9	53.17	3.77	5.37
	UniGene3247	65.56	3.7	4.84	25.22	1.34	1.68	61.14	3.29	4.17	32.8	2.05	3.06	35.19	1.94	2.7	23.76	1.68	2.4
	UniGene3248	1949.08	110.02	143.8	1114.65	59.31	74.08	1925.56	103.58	131.47	1279.85	80.19	119.37	1983.11	109.59	152.43	1643.88	116.48	166.17
	UniGene3251	84.21	4.75	6.21	49.22	2.62	3.27	63.32	3.41	4.32	32.93	2.06	3.07	42.52	2.35	3.27	41.51	2.94	4.2
	UniGene3252	54.32	3.07	4.01	45.07	2.4	3	40.32	2.17	2.75	0	0	0	28.11	1.55	2.16	0	0	0
	UniGene3253	11.08	0.63	0.82	103.25	5.5	6.86	8.22	0.44	0.56	0	0	0	0	0	0	0	0	0
	UniGene3255	85.94	4.85	6.34	45.05	2.4	3	40.03	2.15	2.73	54.32	3.41	5.07	51.15	2.83	3.93	73.39	5.2	7.42
	UniGene3256	39.26	2.22	2.9	49.09	2.61	3.26	84.85	4.57	5.8	57.94	3.63	5.41	40.18	2.22	3.09	34.09	2.42	3.45
	UniGene3257	88.66	5.01	6.55	196.27	10.45	13.05	116.41	6.27	7.95	77	4.83	7.19	369.36	20.42	28.41	278.89	19.77	28.21
	UniGene3258	574.06	32.42	42.38	169.99	9.05	11.3	98.97	5.33	6.76	33.38	2.09	3.12	127.07	7.03	9.77	8.93	0.63	0.9
	UniGene3262	713.63	40.32	52.7	48.99	2.61	3.26	71.03	3.82	4.85	33.62	2.11	3.14	145.93	8.07	11.23	197.07	13.98	19.94
	UniGene3265	38.12	2.16	2.82	42.69	2.27	2.84	70.96	3.82	4.85	61.76	3.88	5.77	75.1	4.16	5.78	58.3	4.14	5.9
	UniGene3266	0	0	0	0	0	0	0	0	0	52.85	3.32	4.94	0	0	0	0	0	0
	UniGene3267	72.08	4.07	5.33	0	0	0	27.4	1.48	1.87	62.64	3.93	5.85	0	0	0	3	0.21	0.3
	UniGene3269	173.98	9.84	12.86	222.86	11.88	14.84	146.44	7.89	10.02	99.26	6.23	9.27	165.11	9.14	12.71	126.17	8.96	12.78
	UniGene3273	210.55	11.91	15.57	267.96	14.29	17.85	292.23	15.75	19.99	145.71	9.15	13.62	213.5	11.82	16.45	188.74	13.4	19.12
	UniGene3277	43.55	2.46	3.22	30.47	1.62	2.03	60.57	3.27	4.15	21.42	1.35	2	64.94	3.6	5	67.51	4.8	6.84
	UniGene3279	35.49	2.01	2.63	81.1	4.33	5.4	270	14.56	18.48	23.41	1.47	2.19	23.68	1.31	1.83	16.08	1.14	1.63
	UniGene3280	460.11	26.04	34.04	369.3	19.7	24.61	864.85	46.64	59.21	394.24	24.77	36.87	623.84	34.57	48.08	414.66	29.46	42.03
	UniGene3281	40.75	2.31	3.01	50.71	2.71	3.38	10.85	0.59	0.74	35.93	2.26	3.36	27.2	1.51	2.1	23.26	1.65	2.36
	UniGene3290	115.73	6.56	8.57	129.61	6.92	8.65	224.84	12.14	15.41	112.65	7.09	10.55	55.63	3.09	4.29	32.95	2.34	3.34
	UniGene3295	63.34	3.59	4.69	42.55	2.27	2.84	93.9	5.07	6.44	34.28	2.16	3.21	104.58	5.8	8.07	56.86	4.05	5.77
	UniGene3296	18.11	1.03	1.34	19.61	1.05	1.31	42.21	2.28	2.89	12.85	0.81	1.2	49.64	2.75	3.83	24.2	1.72	2.46
	UniGene3297	1.2	0.07	0.09	28.37	1.52	1.89	0	0	0	0	0	0	45.93	2.55	3.55	23.25	1.65	2.36
	UniGene3303	32.89	1.87	2.44	49.47	2.64	3.3	57.67	3.12	3.96	19.22	1.21	1.8	48.84	2.71	3.77	15.75	1.12	1.6
	UniGene3304	20.14	1.14	1.49	0	0	0	21.63	1.17	1.48	11.09	0.7	1.04	0	0	0	57.15	4.07	5.8
	UniGene3305	47.83	2.71	3.55	171.36	9.16	11.44	38.31	2.07	2.63	73.46	4.62	6.89	27.55	1.53	2.13	42.01	2.99	4.27
	UniGene3307	128.64	7.3	9.54	243.58	13.03	16.27	166.78	9.02	11.45	148.17	9.33	13.89	96.32	5.35	7.44	131.56	9.37	13.37
	UniGene3312	340.21	19.31	25.23	124.88	6.68	8.34	141.9	7.67	9.74	71.8	4.52	6.73	153.75	8.54	11.88	152.9	10.89	15.54
	UniGene3313	10.43	0.59	0.77	25.29	1.35	1.69	9.73	0.53	0.67	12.44	0.78	1.17	48.21	2.68	3.73	14.75	1.05	1.5
	UniGene3318	75.61	4.29	5.61	68.64	3.67	4.59	96.62	5.23	6.64	39.69	2.5	3.72	43.41	2.41	3.36	58.7	4.18	5.97
	UniGene3322	50.29	2.86	3.73	38.31	2.05	2.56	41.43	2.24	2.85	15.68	0.99	1.47	38.55	2.14	2.98	26.23	1.87	2.67
	UniGene3323	44.48	2.53	3.3	12.91	0.69	0.86	43.01	2.33	2.96	21.58	1.36	2.03	17.84	0.99	1.38	19.15	1.37	1.95
	UniGene3324	64.75	3.68	4.81	24.02	1.29	1.61	0	0	0	9.41	0.59	0.88	0	0	0	32	2.28	3.26
	UniGene3325	76.59	4.35	5.69	85.51	4.58	5.72	111.34	6.03	7.65	30.76	1.94	2.89	108.39	6.03	8.38	80.67	5.75	8.21
	UniGene3331	64.03	3.64	4.76	13.38	0.72	0.9	14.18	0.77	0.97	4.43	0.28	0.42	15.65	0.87	1.21	8.25	0.59	0.84
	UniGene3332	222.83	12.67	16.56	131.06	7.02	8.77	168.85	9.15	11.61	128.91	8.13	12.11	98.51	5.48	7.63	81.15	5.79	8.26
	UniGene3333	101.29	5.76	7.53	37.07	1.99	2.48	52.53	2.85	3.61	14.45	0.91	1.36	25.3	1.41	1.96	26.57	1.9	2.71
	UniGene3334	0	0	0	56.14	3.01	3.76	0	0	0	11.74	0.74	1.1	0	0	0	5.26	0.38	0.54
	UniGene3335	11.89	0.68	0.88	7.19	0.39	0.48	87.78	4.76	6.04	38.63	2.44	3.63	60.31	3.36	4.67	41.09	2.93	4.18
	UniGene3336	5	0.28	0.37	0	0	0	0	0	0	33.62	2.12	3.16	0	0	0	0	0	0
	UniGene3337	653	37.15	48.55	390	20.91	26.12	472	25.59	32.48	152	9.6	14.29	625	34.81	48.42	458	32.71	46.66
	UniGene3339	34	1.93	2.53	32	1.72	2.14	49	2.66	3.37	21	1.33	1.97	23	1.28	1.78	10	0.71	1.02
	UniGene3345	48.23	2.74	3.59	40.38	2.17	2.71	55.12	2.99	3.79	33.41	2.11	3.14	44.97	2.51	3.48	38.79	2.77	3.95
	UniGene3347	37.08	2.11	2.76	40.3	2.16	2.7	0	0	0	26.01	1.64	2.45	53.71	2.99	4.16	53.72	3.84	5.48
	UniGene3348	25.2	1.43	1.87	23.11	1.24	1.55	118.14	6.41	8.13	88.3	5.58	8.31	15.25	0.85	1.18	14.86	1.06	1.51
	UniGene3350	23	1.31	1.71	68	3.65	4.56	25.5	1.38	1.76	21	1.33	1.98	28	1.56	2.17	8	0.57	0.82
	UniGene3351	6	0.34	0.45	1	0.05	0.07	6	0.33	0.41	32	2.02	3.01	3	0.17	0.23	3	0.21	0.31
	UniGene3352	160.6	9.15	11.96	70.22	3.77	4.71	162.95	8.84	11.23	102.95	6.51	9.69	113.98	6.36	8.84	69.51	4.97	7.09
	UniGene3353	17.12	0.97	1.27	20.02	1.08	1.34	108.72	5.9	7.49	41.31	2.61	3.89	7.79	0.43	0.6	6	0.43	0.61
	UniGene3354	73.34	4.18	5.46	62.94	3.38	4.22	40.07	2.17	2.76	37.71	2.38	3.55	38.64	2.15	3	50.66	3.62	5.17
	UniGene3356	54.07	3.08	4.03	33.56	1.8	2.25	62.54	3.39	4.31	8.59	0.54	0.81	33.55	1.87	2.6	20.78	1.49	2.12
	UniGene3360	17.43	0.99	1.3	19.91	1.07	1.34	42.59	2.31	2.94	11.37	0.72	1.07	63.34	3.53	4.91	46.37	3.32	4.73
	UniGene3366	61	3.48	4.55	146	7.85	9.8	93	5.05	6.41	10	0.63	0.94	73	4.07	5.67	16	1.15	1.63
	UniGene3367	79.22	4.52	5.9	81.11	4.36	5.45	82.4	4.48	5.68	144.78	9.16	13.64	130.42	7.28	10.13	64.05	4.58	6.54
	UniGene3376	93.63	5.34	6.98	19.76	1.06	1.33	36.5	1.98	2.52	21.39	1.35	2.02	29.41	1.64	2.29	19.4	1.39	1.98
	UniGene3377	133.45	7.61	9.95	191.57	10.3	12.87	104.33	5.67	7.2	43.96	2.78	4.14	76.48	4.27	5.94	34.05	2.44	3.48
	UniGene3378	48.01	2.74	3.58	12.46	0.67	0.84	20.78	1.13	1.43	24.74	1.57	2.33	27.27	1.52	2.12	38	2.72	3.88
	UniGene3380	213.37	12.18	15.91	32.45	1.75	2.18	197.63	10.75	13.64	78.35	4.96	7.39	119.24	6.66	9.27	66.29	4.75	6.77
	UniGene3382	52.21	2.98	3.89	20.82	1.12	1.4	32.44	1.76	2.24	9.81	0.62	0.93	19.77	1.1	1.54	22.63	1.62	2.31
	UniGene3385	60	3.43	4.48	110.66	5.96	7.44	72.94	3.97	5.04	41.26	2.61	3.89	9.18	0.51	0.71	35.29	2.53	3.61
	UniGene3390	54.95	3.14	4.1	51.12	2.75	3.44	7.63	0.42	0.53	7.98	0.51	0.75	1.29	0.07	0.1	53.33	3.82	5.46
	UniGene3393	121.03	6.92	9.04	91.68	4.94	6.17	73.1	3.98	5.05	9.3	0.59	0.88	93	5.2	7.24	46.09	3.31	4.72
	UniGene3395	19.68	1.12	1.47	56.02	3.02	3.77	0	0	0	0	0	0	0	0	0	27.49	1.97	2.81
	UniGene3396	145.39	8.31	10.86	125.15	6.74	8.42	134.83	7.34	9.32	117.82	7.47	11.13	162.73	9.1	12.66	118.74	8.52	12.15
	UniGene3398	80.61	4.61	6.02	56.79	3.06	3.82	94.47	5.15	6.53	19.27	1.22	1.82	59.37	3.32	4.62	37.49	2.69	3.84
	UniGene3404	7.7	0.44	0.58	26.79	1.44	1.8	104.83	5.71	7.25	10.13	0.64	0.96	29.83	1.67	2.32	8.25	0.59	0.85
	UniGene3408	114.51	6.55	8.56	478.09	25.77	32.19	147.25	8.02	10.18	191.11	12.13	18.06	146.34	8.19	11.4	152.58	10.95	15.62
	UniGene3409	89.83	5.14	6.72	47.65	2.57	3.21	90.52	4.93	6.26	30.65	1.95	2.9	100.77	5.64	7.85	42.23	3.03	4.33
	UniGene3413	44.35	2.54	3.32	57.66	3.11	3.89	61.31	3.34	4.24	20.4	1.3	1.93	17.39	0.97	1.36	36.78	2.64	3.77
	UniGene3414	113.71	6.51	8.51	389.56	21.02	26.25	100.71	5.49	6.97	70.77	4.5	6.69	89.84	5.03	7	96.89	6.96	9.93
	UniGene3417	72.49	4.15	5.42	21.24	1.15	1.43	10.53	0.57	0.73	11.04	0.7	1.04	0	0	0	16.9	1.21	1.73
	UniGene3420	66.41	3.8	4.97	0	0	0	0	0	0	0	0	0	8.52	0.48	0.66	0	0	0
	UniGene3421	1435.51	82.21	107.44	65.09	3.51	4.39	709.15	38.7	49.12	307.55	19.55	29.1	85.82	4.81	6.69	36.19	2.6	3.71
	UniGene3423	7.95	0.46	0.6	9.91	0.54	0.67	59.56	3.25	4.13	34.46	2.19	3.26	30.82	1.73	2.4	27.31	1.96	2.8
	UniGene3424	11	0.63	0.82	47	2.54	3.17	10	0.55	0.69	18	1.14	1.7	23	1.29	1.79	20	1.44	2.05
	UniGene3425	39.52	2.26	2.96	28.32	1.53	1.91	84.08	4.59	5.83	27.55	1.75	2.61	40.14	2.25	3.13	18.81	1.35	1.93
	UniGene3427	223.69	12.82	16.75	67.78	3.66	4.57	41.87	2.29	2.9	26.29	1.67	2.49	78.2	4.39	6.1	62.91	4.53	6.46
	UniGene3428	90	5.16	6.74	247	13.34	16.66	211	11.52	14.62	172	10.94	16.29	180	10.1	14.05	124	8.92	12.72
	UniGene3432	11.63	0.67	0.87	126.44	6.83	8.53	144.32	7.88	10.01	23.41	1.49	2.22	252.7	14.18	19.73	81.1	5.84	8.33
	UniGene3433	187.64	10.76	14.06	0	0	0	0	0	0	0	0	0	0	0	0	15	1.08	1.54
	UniGene3434	35.87	2.06	2.69	27.66	1.49	1.87	33.69	1.84	2.34	19.46	1.24	1.84	54.16	3.04	4.23	67.69	4.87	6.95
	UniGene3437	109.2	6.26	8.18	78	4.22	5.27	7.11	0.39	0.49	70.87	4.51	6.71	32.59	1.83	2.54	22.16	1.6	2.28
	UniGene3439	70.25	4.03	5.27	38.19	2.06	2.58	97.62	5.33	6.77	68.9	4.39	6.53	55.52	3.12	4.34	53.74	3.87	5.52
	UniGene3441	121.24	6.96	9.09	185.49	10.03	12.53	474.93	25.96	32.96	62.09	3.95	5.89	93.71	5.26	7.32	99.74	7.18	10.25
	UniGene3442	117.12	6.72	8.78	208.4	11.27	14.08	387.58	21.19	26.89	310.45	19.77	29.43	199.55	11.21	15.59	142.43	10.26	14.63
	UniGene3444	135.21	7.76	10.14	165.7	8.96	11.19	193.37	10.57	13.42	143.99	9.17	13.65	225.8	12.68	17.64	140.37	10.11	14.42
	UniGene3445	12.86	0.74	0.96	9.84	0.53	0.66	39.71	2.17	2.76	82.07	5.23	7.78	18.59	1.04	1.45	17.27	1.24	1.77
	UniGene3447	391.38	22.46	29.36	92.99	5.03	6.28	328.13	17.94	22.78	50.99	3.25	4.84	45.92	2.58	3.59	0	0	0
	UniGene3448	292.89	16.81	21.97	230.06	12.45	15.54	425	23.24	29.5	189.74	12.09	17.99	277.17	15.57	21.66	218.96	15.77	22.5
	UniGene3450	8.1	0.46	0.61	43.65	2.36	2.95	28.09	1.54	1.95	0	0	0	58.38	3.28	4.56	4.13	0.3	0.42
	UniGene3451	55.93	3.21	4.2	82.52	4.47	5.58	113.98	6.23	7.91	122.21	7.79	11.59	33.97	1.91	2.66	17.27	1.24	1.78
	UniGene3452	137.04	7.87	10.28	286.65	15.51	19.37	150.93	8.26	10.48	69.41	4.42	6.58	78.16	4.39	6.11	44.36	3.2	4.56
	UniGene3457	40.27	2.31	3.02	89.13	4.83	6.03	37.01	2.03	2.57	19.76	1.26	1.88	13.64	0.77	1.07	24	1.73	2.47
	UniGene3458	46	2.64	3.45	20	1.08	1.35	28	1.53	1.95	8	0.51	0.76	32	1.8	2.5	24	1.73	2.47
	UniGene3459	60.19	3.46	4.52	15.88	0.86	1.07	9.13	0.5	0.63	60.07	3.83	5.7	9.57	0.54	0.75	1.54	0.11	0.16
	UniGene3464	34.21	1.97	2.57	39.25	2.13	2.66	35.88	1.97	2.49	47.68	3.04	4.53	103.42	5.82	8.09	25.74	1.86	2.65
	UniGene3467	24	1.38	1.8	68.35	3.7	4.63	161.47	8.85	11.23	65.73	4.19	6.24	82.11	4.62	6.43	98.13	7.08	10.1
	UniGene3470	77.41	4.45	5.82	40.95	2.22	2.77	71.1	3.9	4.95	36.17	2.31	3.44	58.96	3.32	4.62	26.61	1.92	2.74
	UniGene3474	158.59	9.12	11.92	74.75	4.05	5.06	0	0	0	5.64	0.36	0.54	8.4	0.47	0.66	0	0	0
	UniGene3476	25.21	1.45	1.9	177.49	9.62	12.02	16.62	0.91	1.16	11	0.7	1.05	48.3	2.72	3.78	28.27	2.04	2.91
	UniGene3477	16	0.92	1.2	5	0.27	0.34	42	2.3	2.92	34	2.17	3.23	15	0.84	1.18	15	1.08	1.55
	UniGene3478	295.44	17	22.21	35.63	1.93	2.41	112.77	6.18	7.85	14.36	0.92	1.37	70.22	3.96	5.5	42.41	3.06	4.37
	UniGene3481	71.58	4.12	5.38	205.8	11.16	13.94	157.56	8.64	10.97	94.96	6.06	9.03	36.75	2.07	2.88	30.5	2.2	3.14
	UniGene3484	63.52	3.66	4.78	120.01	6.51	8.13	88.45	4.85	6.16	52.39	3.35	4.98	37.48	2.11	2.94	33.91	2.45	3.5
	UniGene3486	37.96	2.19	2.86	69.63	3.78	4.72	267.79	14.69	18.65	226.09	14.45	21.51	331.17	18.67	25.97	41.93	3.03	4.32
	UniGene3488	53.65	3.09	4.04	62.79	3.41	4.26	69.28	3.8	4.82	44.59	2.85	4.24	58.44	3.29	4.58	34.88	2.52	3.6
	UniGene3490	35.32	2.03	2.66	32.67	1.77	2.21	49.91	2.74	3.48	3.1	0.2	0.3	11.18	0.63	0.88	24.71	1.79	2.55
	UniGene3491	68.06	3.92	5.12	284.35	15.44	19.28	59.61	3.27	4.15	41.39	2.65	3.94	51.4	2.9	4.03	58.4	4.22	6.02
	UniGene3495	71.41	4.11	5.38	95.53	5.19	6.48	83.81	4.6	5.84	117.44	7.51	11.18	88.28	4.98	6.93	50.06	3.62	5.17
	UniGene3497	0	0	0	76.91	4.18	5.22	0	0	0	32.56	2.08	3.1	33.54	1.89	2.63	67.82	4.91	7
	UniGene3498	113.43	6.54	8.54	19.54	1.06	1.33	126.76	6.96	8.83	34.74	2.22	3.31	26.12	1.47	2.05	13.97	1.01	1.44
	UniGene3501	88.3	5.09	6.65	60.3	3.28	4.09	91.04	5	6.35	54.51	3.49	5.19	91.8	5.18	7.21	35.26	2.55	3.64
	UniGene3502	22.23	1.28	1.67	6.61	0.36	0.45	17.83	0.98	1.24	155.27	9.93	14.79	20.07	1.13	1.58	28.53	2.06	2.94
	UniGene3503	36.13	2.08	2.72	13.11	0.71	0.89	49.18	2.7	3.43	18.44	1.18	1.76	14.55	0.82	1.14	12.71	0.92	1.31
	UniGene3504	81.66	4.71	6.15	59.87	3.25	4.06	67.1	3.68	4.68	62.76	4.01	5.98	56.39	3.18	4.43	80.35	5.81	8.29
	UniGene3505	39.41	2.27	2.97	45.14	2.45	3.06	34.11	1.87	2.38	41.5	2.65	3.95	48.75	2.75	3.83	29.23	2.11	3.02
	UniGene3506	164.25	9.47	12.37	131.1	7.12	8.9	87.93	4.83	6.13	32.23	2.06	3.07	25.83	1.46	2.03	9.21	0.67	0.95
	UniGene3507	67.64	3.9	5.1	59.77	3.25	4.06	110.06	6.05	7.67	79.57	5.09	7.58	83.51	4.71	6.56	63.75	4.61	6.58
	UniGene3508	142.15	8.2	10.71	80.46	4.37	5.46	195.54	10.74	13.63	95.95	6.14	9.14	196.37	11.08	15.42	128.47	9.3	13.26
	UniGene3509	18.07	1.04	1.36	51.48	2.8	3.49	58.79	3.23	4.1	34.08	2.18	3.25	25.55	1.44	2.01	5.88	0.43	0.61
	UniGene3511	155.86	8.99	11.74	266.89	14.5	18.12	267.04	14.67	18.62	159.27	10.19	15.17	408.47	23.06	32.07	403.1	29.17	41.62
	UniGene3514	96.08	5.54	7.24	138.09	7.51	9.38	173.11	9.51	12.07	182.65	11.69	17.4	70.61	3.99	5.55	46.01	3.33	4.75
	UniGene3515	11326.1	653.16	853.67	1011.56	54.99	68.68	1068.04	58.69	74.5	396	25.35	37.73	2037.3	115.04	160	1469.12	106.36	151.73
	UniGene3516	25.05	1.44	1.89	53.08	2.89	3.6	51.89	2.85	3.62	29.18	1.87	2.78	26.63	1.5	2.09	36.53	2.64	3.77
	UniGene3519	44.46	2.56	3.35	220.18	11.97	14.95	94.18	5.18	6.57	98.91	6.33	9.43	59.08	3.34	4.64	79.15	5.73	8.17
	UniGene3524	217.61	12.56	16.41	643.81	35.02	43.74	402.81	22.15	28.11	259.51	16.62	24.74	162.04	9.16	12.73	103.99	7.53	10.75
	UniGene3525	0	0	0	0	0	0	9.66	0.53	0.67	16.77	1.07	1.6	39.29	2.22	3.09	0	0	0
	UniGene3527	115.42	6.66	8.7	62.51	3.4	4.25	133.38	7.33	9.31	45.58	2.92	4.35	64.34	3.64	5.06	41.9	3.04	4.33
	UniGene3529	76.38	4.41	5.76	94.84	5.16	6.45	133.97	7.37	9.35	147.1	9.42	14.03	95.68	5.41	7.52	80.15	5.81	8.29
	UniGene3531	0	0	0	4.42	0.24	0.3	0	0	0	135.87	8.7	12.96	0	0	0	7.89	0.57	0.82
	UniGene3532	14.68	0.85	1.11	23.28	1.27	1.58	43.55	2.4	3.04	5.59	0.36	0.53	0	0	0	0	0	0
	UniGene3533	51.21	2.96	3.86	72.28	3.93	4.91	75.5	4.15	5.27	107.93	6.92	10.3	38.45	2.17	3.02	41.3	2.99	4.27
	UniGene3534	199.56	11.52	15.06	429.04	23.35	29.17	272.56	14.99	19.03	594.01	38.07	56.67	235.82	13.33	18.54	173.61	12.58	17.95
	UniGene3538	0	0	0	27.24	1.48	1.85	12.45	0.69	0.87	175.22	11.23	16.72	58.44	3.3	4.6	76.97	5.58	7.96
	UniGene3541	229.25	13.24	17.31	208.42	11.35	14.18	311.57	17.15	21.77	146.86	9.42	14.02	112.27	6.35	8.83	148.19	10.75	15.33
	UniGene3543	12.81	0.74	0.97	4.05	0.22	0.28	25.3	1.39	1.77	44.05	2.82	4.21	22.27	1.26	1.75	13.73	1	1.42
	UniGene3544	1003.96	58	75.81	1874.98	102.11	127.54	1814.8	99.9	126.81	1581.05	101.38	150.93	2209.22	124.97	173.82	1654.33	119.99	171.17
	UniGene3547	79	4.57	5.97	142	7.74	9.66	96	5.29	6.71	58	3.72	5.54	83	4.7	6.53	41	2.98	4.24
	UniGene3551	33	1.91	2.49	27	1.47	1.84	284	15.65	19.86	27.36	1.76	2.61	52.59	2.98	4.14	19	1.38	1.97
	UniGene3553	10.08	0.58	0.76	16.66	0.91	1.13	39.76	2.19	2.78	32.22	2.07	3.08	20.65	1.17	1.63	23.23	1.69	2.41
	UniGene3554	16.68	0.96	1.26	31.78	1.73	2.16	77.71	4.28	5.44	0.02	0	0	1.65	0.09	0.13	41.78	3.03	4.33
	UniGene3555	9.55	0.55	0.72	24.81	1.35	1.69	0	0	0	30.12	1.93	2.88	14.71	0.83	1.16	33.51	2.43	3.47
	UniGene3556	75	4.34	5.67	100	5.45	6.81	183.46	10.11	12.84	85	5.46	8.13	105	5.95	8.27	65.02	4.72	6.74
	UniGene3561	18.09	1.05	1.37	27.98	1.53	1.91	42.28	2.33	2.96	14.38	0.92	1.38	62.42	3.54	4.92	31.6	2.3	3.28
	UniGene3562	46.58	2.7	3.52	100.73	5.5	6.86	66.32	3.66	4.64	81.88	5.26	7.83	106	6.01	8.36	67.98	4.94	7.05
	UniGene3563	0	0	0	93.73	5.12	6.39	0	0	0	30.87	1.98	2.95	57.28	3.25	4.52	22.4	1.63	2.32
	UniGene3566	77.35	4.48	5.85	88.11	4.81	6.01	86.05	4.75	6.03	61.22	3.93	5.86	150.12	8.51	11.84	121.84	8.86	12.63
	UniGene3568	5.17	0.3	0.39	5.16	0.28	0.35	5.31	0.29	0.37	53.34	3.43	5.11	2.47	0.14	0.19	0	0	0
	UniGene3573	21.05	1.22	1.6	4.17	0.23	0.28	31.12	1.72	2.18	22.04	1.42	2.11	52.46	2.98	4.14	21.15	1.54	2.2
	UniGene3574	17.51	1.01	1.33	8.53	0.47	0.58	13.55	0.75	0.95	47.48	3.05	4.55	6.54	0.37	0.52	20.3	1.48	2.11
	UniGene3576	58.52	3.39	4.43	46.32	2.53	3.16	29.34	1.62	2.06	6.45	0.41	0.62	25.19	1.43	1.99	32	2.33	3.32
	UniGene3581	365.22	21.18	27.69	53.22	2.91	3.63	483.92	26.75	33.95	91.28	5.88	8.75	118.61	6.74	9.37	65.29	4.75	6.78
	UniGene3583	218.16	12.65	16.54	0	0	0	0	0	0	0	0	0	0	0	0	0	0	0
	UniGene3584	171.63	9.95	13.01	0	0	0	0	0	0	0	0	0	0	0	0	0	0	0
	UniGene3586	20.89	1.21	1.58	25.76	1.41	1.76	43.49	2.4	3.05	3.82	0.25	0.37	21.48	1.22	1.7	38.12	2.78	3.96
	UniGene3587	123.46	7.17	9.37	87.36	4.78	5.97	435	24.06	30.54	217.82	14.03	20.89	179.23	10.19	14.17	145.11	10.57	15.08
	UniGene3588	142.55	8.27	10.81	154.93	8.48	10.59	157.92	8.73	11.09	109.61	7.06	10.51	124.79	7.09	9.86	113.94	8.3	11.84
	UniGene3590	9.05	0.53	0.69	65.45	3.58	4.47	3.07	0.17	0.22	16.01	1.03	1.54	11.51	0.65	0.91	4.58	0.33	0.48
	UniGene3593	13.33	0.77	1.01	68.18	3.73	4.66	0	0	0	0	0	0	4.48	0.25	0.35	0	0	0
	UniGene3596	30	1.74	2.28	13	0.71	0.89	45	2.49	3.16	19.01	1.23	1.82	175.72	9.99	13.9	95	6.93	9.88
	UniGene3597	91.71	5.33	6.96	51.23	2.8	3.5	126.73	7.01	8.9	69.64	4.49	6.68	93.26	5.3	7.38	50.45	3.68	5.25
	UniGene3600	24.34	1.41	1.85	19.19	1.05	1.31	13.1	0.72	0.92	6.82	0.44	0.66	75.68	4.31	5.99	44.16	3.22	4.59
	UniGene3601	28.4	1.65	2.16	59.35	3.25	4.06	49.39	2.73	3.47	27.93	1.8	2.68	0	0	0	2.62	0.19	0.27
	UniGene3602	8.39	0.49	0.64	3.8	0.21	0.26	10.51	0.58	0.74	1.76	0.11	0.17	174.52	9.93	13.81	120.23	8.77	12.51
	UniGene3611	31.87	1.85	2.42	27.16	1.49	1.86	59.89	3.32	4.21	26.85	1.73	2.58	45.55	2.59	3.61	13.64	1	1.42
	UniGene3612	74.07	4.31	5.63	99.16	5.43	6.79	163.11	9.04	11.47	133.48	8.61	12.82	143	8.14	11.32	132.95	9.71	13.85
	UniGene3617	0	0	0	0	0	0	1	0.06	0.07	3.11	0.2	0.3	14.33	0.82	1.13	31.46	2.3	3.28
	UniGene3618	154.88	9.01	11.78	172.9	9.48	11.84	301.8	16.73	21.24	141.64	9.15	13.62	135.36	7.71	10.73	180.25	13.17	18.78
	UniGene3619	0	0	0	0	0	0	46.2	2.56	3.25	12.7	0.82	1.22	0	0	0	9.23	0.67	0.96
	UniGene3622	19.13	1.11	1.46	11.57	0.63	0.79	75.1	4.16	5.29	73.84	4.77	7.1	25.71	1.47	2.04	20.71	1.51	2.16
	UniGene3625	43.54	2.53	3.31	41.09	2.26	2.82	43.09	2.39	3.03	25.96	1.68	2.5	83.91	4.78	6.65	63.54	4.64	6.63
	UniGene3628	45.29	2.64	3.45	56.44	3.1	3.87	74.25	4.12	5.23	31.04	2.01	2.99	54.22	3.09	4.3	41.54	3.04	4.33
	UniGene3629	29.57	1.72	2.25	20.77	1.14	1.42	128.49	7.13	9.05	74.15	4.79	7.14	78.35	4.47	6.21	32.02	2.34	3.34
	UniGene3632	326.75	19.04	24.89	263.6	14.48	18.09	232.15	12.89	16.36	259.43	16.78	24.98	5.56	0.32	0.44	18.39	1.35	1.92
	UniGene3636	24.39	1.42	1.86	11.41	0.63	0.78	50.13	2.78	3.53	22.02	1.42	2.12	5.45	0.31	0.43	0	0	0
	UniGene3641	142.89	8.33	10.89	236.66	13.01	16.25	202.95	11.28	14.31	151.86	9.83	14.63	222.63	12.71	17.68	151.45	11.09	15.82
	UniGene3642	44.05	2.57	3.36	272.17	14.96	18.68	21.09	1.17	1.49	19.24	1.25	1.85	24	1.37	1.91	23.42	1.71	2.45
	UniGene3643	120.07	7	9.15	37.47	2.06	2.57	20.93	1.16	1.48	202.35	13.09	19.49	67.39	3.85	5.35	55.68	4.08	5.81
	UniGene3646	39.38	2.3	3	0	0	0	52.25	2.9	3.69	35.46	2.3	3.42	0	0	0	0	0	0
	UniGene3649	32.77	1.91	2.5	0	0	0	68.36	3.8	4.82	0	0	0	0	0	0	0	0	0
	UniGene3650	45.79	2.67	3.49	55.02	3.03	3.78	42.68	2.37	3.01	35.21	2.28	3.39	38.48	2.2	3.06	17.72	1.3	1.85
	UniGene3654	0	0	0	0	0	0	42.59	2.37	3.01	0	0	0	0	0	0	0	0	0
	UniGene3659	206.86	12.08	15.78	61.24	3.37	4.21	105.64	5.88	7.46	62.28	4.04	6.01	117.25	6.7	9.32	78.68	5.77	8.23
	UniGene3664	0	0	0	0	0	0	0	0	0	9.01	0.58	0.87	0	0	0	37.39	2.74	3.91
	UniGene3665	146	8.53	11.15	194	10.68	13.34	467	25.99	32.99	293	19	28.28	293	16.76	23.31	152	11.15	15.9
	UniGene3666	124.89	7.3	9.54	176.24	9.7	12.12	249.74	13.9	17.64	87.87	5.7	8.48	146.33	8.37	11.64	138.95	10.19	14.54
	UniGene3667	28.21	1.65	2.15	0	0	0	0	0	0	17.87	1.16	1.73	10.61	0.61	0.84	68.6	5.03	7.18
	UniGene3668	40.21	2.35	3.07	69.87	3.85	4.81	103.48	5.76	7.31	67.64	4.39	6.53	154.1	8.81	12.26	92.73	6.8	9.7
	UniGene3669	315.91	18.46	24.13	277.13	15.26	19.07	290.06	16.15	20.5	213.95	13.88	20.66	229.66	13.14	18.28	196	14.38	20.51
	UniGene3670	131.11	7.66	10.01	91.04	5.01	6.26	93.73	5.22	6.62	28.23	1.83	2.73	69.76	3.99	5.55	76.24	5.59	7.98
	UniGene3671	169.76	9.92	12.96	389.11	21.43	26.77	345.91	19.26	24.45	204.92	13.29	19.79	592.27	33.89	47.14	443.05	32.5	46.37
	UniGene3677	723.6	42.31	55.3	920.5	50.73	63.37	880.38	49.05	62.26	507.91	32.96	49.07	790.78	45.28	62.97	518.09	38.03	54.26
	UniGene3679	64.83	3.79	4.96	48.55	2.68	3.34	44.33	2.47	3.14	13.19	0.86	1.27	27.45	1.57	2.19	19.66	1.44	2.06
	UniGene3686	125.65	7.35	9.61	108.56	5.99	7.48	113.15	6.31	8.01	74.18	4.82	7.17	116.01	6.65	9.24	92.5	6.79	9.69
	UniGene3688	180.57	10.57	13.81	307.56	16.97	21.19	175	9.76	12.39	72	4.68	6.96	152.08	8.72	12.12	129	9.48	13.52
	UniGene3690	14.19	0.83	1.09	133.78	7.38	9.22	15.73	0.88	1.11	6.44	0.42	0.62	9.23	0.53	0.74	2.77	0.2	0.29
	UniGene3691	395.44	23.15	30.26	741.81	40.93	51.13	428.8	23.92	30.36	520.14	33.8	50.31	515.14	29.53	41.07	405.36	29.79	42.5
	UniGene3692	23.1	1.35	1.77	26.4	1.46	1.82	43.26	2.41	3.06	36.35	2.36	3.52	31.67	1.82	2.52	35.46	2.61	3.72
	UniGene3700	47.68	2.79	3.65	60.12	3.32	4.15	52	2.9	3.68	74.66	4.85	7.23	86.65	4.97	6.91	51.15	3.76	5.37
	UniGene3701	109	6.39	8.35	163.96	9.05	11.31	151.6	8.46	10.74	86.03	5.59	8.33	184.13	10.56	14.69	212.01	15.59	22.24
	UniGene3702	47.43	2.78	3.63	2.28	0.13	0.16	35.44	1.98	2.51	6.5	0.42	0.63	24	1.38	1.91	17.55	1.29	1.84
	UniGene3705	44.71	2.62	3.42	13.84	0.76	0.95	58.94	3.29	4.18	35.33	2.3	3.42	38.28	2.2	3.06	29.48	2.17	3.09
	UniGene3706	627.46	36.77	48.05	608.8	33.63	42	1016.32	56.74	72.02	546.18	35.52	52.88	816.36	46.84	65.15	515.94	37.96	54.15
	UniGene3707	126.13	7.39	9.66	308.53	17.04	21.29	196.84	10.99	13.95	285.95	18.6	27.69	155.49	8.92	12.41	113.63	8.36	11.93
	UniGene3709	20	1.17	1.53	40	2.21	2.76	27	1.51	1.91	99	6.44	9.59	31	1.78	2.47	47	3.46	4.93
	UniGene3710	0	0	0	9	0.5	0.62	36	2.01	2.55	34	2.21	3.29	1	0.06	0.08	1	0.07	0.1
	UniGene3711	0	0	0	0	0	0	0	0	0	54	3.51	5.23	0	0	0	0	0	0
	UniGene3715	38.48	2.26	2.95	114.43	6.32	7.9	1.43	0.08	0.1	4	0.26	0.39	36.31	2.08	2.9	38.3	2.82	4.02
	UniGene3719	47.78	2.8	3.66	44.92	2.48	3.1	77.61	4.34	5.5	44.72	2.91	4.33	22.32	1.28	1.78	26.53	1.95	2.79
	UniGene3721	939.16	55.08	71.99	111.01	6.14	7.67	656.22	36.67	46.55	141.32	9.2	13.7	136.22	7.82	10.88	47.7	3.51	5.01
	UniGene3725	0	0	0	31.08	1.72	2.15	0	0	0	43.94	2.86	4.26	0	0	0	0	0	0
	UniGene3727	6	0.35	0.46	57.15	3.16	3.95	2	0.11	0.14	0	0	0	3	0.17	0.24	7	0.52	0.74
	UniGene3728	112	6.57	8.59	107	5.92	7.39	178.69	9.99	12.68	102	6.64	9.89	110	6.32	8.79	76	5.6	7.99
	UniGene3729	21.04	1.23	1.61	91.65	5.07	6.33	15.03	0.84	1.07	15.08	0.98	1.46	10.95	0.63	0.88	9.05	0.67	0.95
	UniGene3730	108.94	6.39	8.35	164.88	9.12	11.39	134.13	7.5	9.52	95.2	6.2	9.23	193.97	11.14	15.5	120.49	8.88	12.66
	UniGene3731	63.86	3.75	4.9	30.86	1.71	2.13	41.99	2.35	2.98	46.84	3.05	4.54	62.84	3.61	5.02	43.29	3.19	4.55
	UniGene3737	48.99	2.87	3.76	407.54	22.54	28.16	47.91	2.68	3.4	50.09	3.26	4.86	51.31	2.95	4.1	37.74	2.78	3.97
	UniGene3738	47.01	2.76	3.61	56.8	3.14	3.92	21.81	1.22	1.55	44.59	2.9	4.32	42.16	2.42	3.37	25.14	1.85	2.64
	UniGene3739	86.92	5.1	6.67	118.97	6.58	8.22	172.97	9.67	12.28	151.35	9.86	14.68	76.31	4.39	6.1	50.99	3.76	5.36
	UniGene3741	19.03	1.12	1.46	7.42	0.41	0.51	682.28	38.16	48.44	49.32	3.21	4.78	95.29	5.48	7.62	7	0.52	0.74
	UniGene3743	94.83	5.57	7.28	89.19	4.94	6.16	127.34	7.12	9.04	61.2	3.99	5.94	133.65	7.68	10.69	82.87	6.11	8.71
	UniGene3746	0	0	0	0	0	0	0	0	0	43	2.8	4.17	0	0	0	0	0	0
	UniGene3747	66.44	3.9	5.1	48.27	2.67	3.34	44.29	2.48	3.15	66.96	4.36	6.5	65.28	3.75	5.22	40.07	2.95	4.21
	UniGene3749	14	0.82	1.07	25	1.38	1.73	17	0.95	1.21	70.58	4.6	6.85	11.48	0.66	0.92	8	0.59	0.84
	UniGene3755	60.02	3.53	4.61	62.04	3.44	4.29	108.7	6.08	7.72	42.71	2.78	4.15	75.19	4.32	6.02	56.93	4.2	5.99
	UniGene3765	302.72	17.8	23.26	329.76	18.28	22.83	474.84	26.6	33.77	248.56	16.22	24.15	453.03	26.08	36.28	313.76	23.16	33.04
	UniGene3767	98.91	5.82	7.6	16.18	0.9	1.12	46.75	2.62	3.32	29.66	1.94	2.88	49.5	2.85	3.96	57.93	4.28	6.1
	UniGene3771	71.97	4.23	5.53	109.9	6.09	7.61	92.41	5.18	6.57	52.77	3.44	5.13	73.88	4.26	5.92	58.44	4.32	6.16
	UniGene3773	6.36	0.37	0.49	74	4.1	5.12	10.67	0.6	0.76	4.3	0.28	0.42	16.99	0.98	1.36	22	1.62	2.32
	UniGene3776	84.18	4.95	6.47	16.94	0.94	1.17	78.37	4.39	5.58	37.64	2.46	3.66	61.76	3.56	4.95	70.36	5.2	7.41
	UniGene3777	514.08	30.25	39.54	485.79	26.95	33.66	121.26	6.8	8.63	20	1.31	1.94	144.15	8.31	11.55	147.98	10.93	15.6
	UniGene3779	122.19	7.19	9.4	117.95	6.54	8.17	121.42	6.81	8.64	48.98	3.2	4.76	78.86	4.54	6.32	42.08	3.11	4.44
	UniGene3782	53.7	3.16	4.13	59.27	3.29	4.11	156.29	8.77	11.13	44.33	2.9	4.31	43.22	2.49	3.47	6.56	0.48	0.69
	UniGene3783	536.66	31.59	41.29	152.37	8.46	10.56	360.42	20.22	25.66	87.14	5.69	8.48	79.43	4.58	6.37	122.62	9.06	12.93
	UniGene3789	56.05	3.3	4.32	8.15	0.45	0.57	119.91	6.73	8.54	42.68	2.79	4.15	171.8	9.91	13.78	107.89	7.98	11.38
	UniGene3790	7.51	0.44	0.58	11.84	0.66	0.82	74.96	4.21	5.34	51.82	3.39	5.04	41.66	2.4	3.34	4.49	0.33	0.47
	UniGene3794	121.71	7.17	9.37	225.51	12.52	15.64	125.57	7.05	8.95	125.67	8.22	12.24	185.97	10.73	14.93	157.38	11.64	16.61
	UniGene3795	42.69	2.52	3.29	33.32	1.85	2.31	42.16	2.37	3	38.1	2.49	3.71	32.46	1.87	2.61	17.9	1.32	1.89
	UniGene3799	32.24	1.9	2.48	10	0.56	0.69	23.56	1.32	1.68	25.59	1.67	2.49	37.9	2.19	3.04	54.05	4	5.7
	UniGene3800	0	0	0	0	0	0	0	0	0	73	4.77	7.11	0	0	0	0	0	0
	UniGene3805	42.59	2.51	3.28	22.85	1.27	1.59	56.52	3.18	4.03	0	0	0	19.52	1.13	1.57	14.1	1.04	1.49
	UniGene3808	212.75	12.55	16.4	372.34	20.7	25.86	349.94	19.66	24.96	290.4	19.01	28.3	147.89	8.54	11.88	156.12	11.56	16.49
	UniGene3810	118.78	7.01	9.16	179.5	9.98	12.46	192.8	10.83	13.75	185.97	12.17	18.12	400.64	23.14	32.18	242.49	17.96	25.62
	UniGene3816	481.98	28.44	37.17	22.32	1.24	1.55	219.49	12.34	15.66	132.41	8.67	12.91	86.37	4.99	6.94	24	1.78	2.54
	UniGene3819	334.36	19.73	25.79	212.41	11.82	14.76	330.71	18.6	23.6	171.08	11.21	16.68	258.83	14.96	20.81	178.74	13.24	18.89
	UniGene3820	99.3	5.86	7.66	128.64	7.16	8.94	81.63	4.59	5.83	47.64	3.12	4.65	49.08	2.84	3.95	18.48	1.37	1.95
	UniGene3829	17.17	1.01	1.33	82.31	4.58	5.72	61.55	3.46	4.4	42.47	2.78	4.14	0	0	0	71.37	5.29	7.55
	UniGene3830	27.33	1.61	2.11	18.01	1	1.25	42.79	2.41	3.06	16.29	1.07	1.59	142	8.21	11.42	66.16	4.91	7
	UniGene3831	8.85	0.52	0.68	3.5	0.19	0.24	5.1	0.29	0.36	0	0	0	7.93	0.46	0.64	31.32	2.32	3.31
	UniGene3833	190.21	11.23	14.68	38.98	2.17	2.71	20.56	1.16	1.47	9.98	0.65	0.97	181.36	10.49	14.59	170.89	12.67	18.08
	UniGene3836	5	0.3	0.39	73	4.06	5.08	5	0.28	0.36	39	2.56	3.81	2	0.12	0.16	7	0.52	0.74
	UniGene3837	103.41	6.11	7.98	72.07	4.01	5.01	76.87	4.33	5.49	61.37	4.02	5.99	61.45	3.55	4.94	20.73	1.54	2.19
	UniGene3839	57.76	3.41	4.46	73.5	4.09	5.11	68.53	3.86	4.9	49.19	3.23	4.8	66.98	3.87	5.39	74.3	5.51	7.86
	UniGene3840	574.52	33.94	44.36	893.46	49.75	62.14	824.2	46.39	58.88	447.07	29.31	43.64	731.44	42.31	58.85	546.43	40.53	57.82
	UniGene3842	59.55	3.52	4.6	91.03	5.07	6.33	63.37	3.57	4.53	51.64	3.39	5.04	74.78	4.33	6.02	37.88	2.81	4.01
	UniGene3843	65.6	3.87	5.06	133.61	7.44	9.29	89.63	5.04	6.4	39.12	2.56	3.82	74.49	4.31	5.99	84.93	6.3	8.99
	UniGene3845	41.51	2.45	3.21	23.43	1.31	1.63	34.57	1.95	2.47	4.93	0.32	0.48	44.25	2.56	3.56	15.66	1.16	1.66
	UniGene3847	9.51	0.56	0.73	0	0	0	58.97	3.32	4.21	0	0	0	0	0	0	7.38	0.55	0.78
	UniGene3849	210.19	12.42	16.24	372.1	20.73	25.89	276.71	15.58	19.78	190.71	12.51	18.63	233.62	13.52	18.81	173.04	12.84	18.32
	UniGene3850	101.17	5.98	7.82	167.57	9.34	11.66	244.24	13.75	17.46	83.52	5.48	8.16	114.88	6.65	9.25	95.6	7.09	10.12
	UniGene3854	108.02	6.39	8.35	325.99	18.17	22.69	594	33.46	42.48	213	13.98	20.81	337.82	19.56	27.21	202	15	21.39
	UniGene3857	713.72	42.21	55.17	1723.72	96.1	120.03	925.66	52.16	66.21	709.72	46.59	69.36	596.27	34.54	48.04	322.6	23.96	34.18
	UniGene3861	20.04	1.19	1.55	94.2	5.25	6.56	318.47	17.95	22.79	31.64	2.08	3.09	128.58	7.45	10.36	82.26	6.11	8.72
	UniGene3862	351.13	20.77	27.15	235.79	13.15	16.42	478.16	26.95	34.21	279.22	18.34	27.3	175.72	10.18	14.16	117.01	8.69	12.4
	UniGene3865	155.43	9.2	12.02	0	0	0	0	0	0	0	0	0	63.38	3.67	5.11	58	4.31	6.15
	UniGene3868	262.92	15.56	20.34	438.6	24.47	30.56	309.54	17.45	22.15	177.89	11.69	17.4	245.96	14.26	19.83	173.42	12.89	18.38
	UniGene3869	25.03	1.48	1.94	24.97	1.39	1.74	27.31	1.54	1.95	17.28	1.13	1.69	37.25	2.16	3	3.05	0.23	0.32
	UniGene3870	277.18	16.4	21.44	148.76	8.3	10.37	319.76	18.03	22.89	241.76	15.88	23.64	117.15	6.79	9.44	76.68	5.7	8.13
	UniGene3872	68.43	4.05	5.29	57.22	3.19	3.99	83.61	4.71	5.98	83.28	5.47	8.14	52.97	3.07	4.27	81.41	6.05	8.63
	UniGene3873	95.68	5.66	7.4	58.33	3.25	4.06	51.64	2.91	3.7	9.9	0.65	0.97	49.41	2.86	3.98	23.29	1.73	2.47
	UniGene3874	48.04	2.84	3.72	24.25	1.35	1.69	40.27	2.27	2.88	20.79	1.37	2.03	2.8	0.16	0.23	10.63	0.79	1.13
	UniGene3875	143.79	8.51	11.13	108.7	6.07	7.58	248.6	14.02	17.8	116	7.62	11.35	122.63	7.11	9.89	160.43	11.93	17.01
	UniGene3877	116.48	6.9	9.01	37.58	2.1	2.62	330.12	18.62	23.64	381.88	25.09	37.35	422.9	24.52	34.1	248.29	18.46	26.33
	UniGene3878	0	0	0	0	0	0	44.08	2.49	3.16	0	0	0	18.52	1.07	1.49	15.56	1.16	1.65
	UniGene3880	41.48	2.46	3.21	11.13	0.62	0.78	0	0	0	2.99	0.2	0.29	15.92	0.92	1.28	0	0	0
	UniGene3881	755.46	44.72	58.45	39.96	2.23	2.78	55.7	3.14	3.99	4.7	0.31	0.46	44.04	2.55	3.55	33.36	2.48	3.54
	UniGene3883	32.58	1.93	2.52	54.83	3.06	3.82	57.66	3.25	4.13	34.14	2.24	3.34	45.38	2.63	3.66	22.89	1.7	2.43
	UniGene3884	34.61	2.05	2.68	264.99	14.8	18.48	21.88	1.23	1.57	0	0	0	33.48	1.94	2.7	11.78	0.88	1.25
	UniGene3887	10.16	0.6	0.79	77.75	4.34	5.42	63.41	3.58	4.54	43.61	2.87	4.27	37.04	2.15	2.99	0	0	0
	UniGene3888	54.25	3.21	4.2	50.6	2.83	3.53	80.04	4.52	5.73	62.95	4.14	6.16	169.21	9.82	13.65	133.43	9.92	14.16
	UniGene3889	16.95	1	1.31	17.12	0.96	1.19	15.34	0.87	1.1	27.51	1.81	2.69	34.99	2.03	2.82	31.06	2.31	3.3
	UniGene3891	32.76	1.94	2.54	18.75	1.05	1.31	56.01	3.16	4.01	8.13	0.53	0.8	31.5	1.83	2.54	18.41	1.37	1.95
	UniGene3894	3	0.18	0.23	1	0.06	0.07	59	3.33	4.23	19	1.25	1.86	8	0.46	0.65	6	0.45	0.64
	UniGene3897	24.42	1.45	1.89	40.96	2.29	2.86	57.08	3.22	4.09	52.04	3.42	5.1	36.37	2.11	2.94	13.14	0.98	1.4
	UniGene3898	73.95	4.38	5.73	0	0	0	36.87	2.08	2.64	0	0	0	17.11	0.99	1.38	39.17	2.92	4.16
	UniGene3899	72.77	4.31	5.64	63.8	3.56	4.45	59.32	3.35	4.25	35.69	2.35	3.5	48.48	2.81	3.91	35.65	2.65	3.78
	UniGene3901	66.54	3.95	5.16	106.87	5.97	7.46	177.74	10.04	12.75	101.3	6.67	9.92	79.6	4.62	6.43	86.22	6.42	9.16
	UniGene3902	53.52	3.17	4.15	43.08	2.41	3.01	32.66	1.84	2.34	32.22	2.12	3.16	29.85	1.73	2.41	36.76	2.74	3.9
	UniGene3903	792.41	46.98	61.41	229.98	12.85	16.05	670.09	37.85	48.05	278.63	18.34	27.3	218.49	12.69	17.65	146.68	10.92	15.58
	UniGene3905	151.15	8.96	11.71	23.49	1.31	1.64	37.36	2.11	2.68	14.39	0.95	1.41	30.15	1.75	2.44	2.74	0.2	0.29
	UniGene3909	34.87	2.07	2.7	32.38	1.81	2.26	73.49	4.15	5.27	9.78	0.64	0.96	70.14	4.07	5.67	35.5	2.64	3.77
	UniGene3912	19.43	1.15	1.51	64.48	3.61	4.5	10.2	0.58	0.73	0	0	0	31.77	1.85	2.57	16.54	1.23	1.76
	UniGene3914	84.66	5.02	6.57	8.47	0.47	0.59	13.17	0.74	0.95	14.32	0.94	1.4	23.6	1.37	1.91	11.6	0.86	1.23
	UniGene3917	16.58	0.98	1.29	48.23	2.7	3.37	64.52	3.65	4.63	37.09	2.44	3.64	29.35	1.71	2.37	23.87	1.78	2.54
	UniGene3922	355.54	21.11	27.59	30.64	1.71	2.14	63.64	3.6	4.57	60.13	3.96	5.9	54.87	3.19	4.44	56.08	4.18	5.96
	UniGene3923	110.06	6.53	8.54	52.52	2.94	3.67	70.62	3.99	5.07	75.64	4.98	7.42	36.62	2.13	2.96	32.9	2.45	3.5
	UniGene3925	0.04	0	0	12.03	0.67	0.84	23.33	1.32	1.67	86.52	5.7	8.49	35.03	2.04	2.83	1.45	0.11	0.15
	UniGene3926	0	0	0	70.98	3.97	4.96	17.68	1	1.27	10.29	0.68	1.01	0	0	0	0	0	0
	UniGene3930	6.07	0.36	0.47	11.97	0.67	0.84	46.78	2.65	3.36	9.64	0.64	0.95	17.82	1.04	1.44	0	0	0
	UniGene3940	104.14	6.19	8.09	25.74	1.44	1.8	126.18	7.14	9.06	24.85	1.64	2.44	24.07	1.4	1.95	8.77	0.65	0.93
	UniGene3941	17.3	1.03	1.34	197.69	11.07	13.83	61.78	3.5	4.44	55.92	3.69	5.49	38	2.21	3.07	33	2.46	3.51
	UniGene3942	116.87	6.94	9.08	65.94	3.69	4.61	118.98	6.74	8.55	78.94	5.21	7.75	89.93	5.23	7.28	76.88	5.74	8.18
	UniGene3943	146.52	8.71	11.38	94.68	5.3	6.62	33.67	1.91	2.42	36.69	2.42	3.6	33.91	1.97	2.74	27.48	2.05	2.93
	UniGene3946	6.97	0.41	0.54	6.54	0.37	0.46	23.3	1.32	1.67	7.98	0.53	0.78	0	0	0	35.32	2.64	3.76
	UniGene3947	6.74	0.4	0.52	4.83	0.27	0.34	15.95	0.9	1.15	14	0.92	1.38	72.16	4.2	5.84	40.39	3.01	4.3
	UniGene3951	25.47	1.51	1.98	79.68	4.47	5.58	5.37	0.3	0.39	0	0	0	0	0	0	17.73	1.32	1.89
	UniGene3952	17.01	1.01	1.32	21	1.18	1.47	102.62	5.81	7.38	27	1.78	2.65	64.47	3.75	5.22	22	1.64	2.34
	UniGene3954	66	3.92	5.13	54.66	3.06	3.83	150.54	8.53	10.83	26.41	1.74	2.59	49.3	2.87	3.99	65.99	4.93	7.03
	UniGene3955	20.07	1.19	1.56	31.25	1.75	2.19	10.9	0.62	0.78	8.66	0.57	0.85	105.73	6.16	8.56	119.55	8.93	12.73
	UniGene3958	0	0	0	0	0	0	0	0	0	116.84	7.71	11.48	0	0	0	0	0	0
	UniGene3963	18.91	1.12	1.47	37.08	2.08	2.6	50.57	2.87	3.64	61.1	4.03	6.01	37.91	2.21	3.07	15.33	1.14	1.63
	UniGene3966	26.78	1.59	2.08	21.07	1.18	1.48	44.13	2.5	3.18	22.48	1.48	2.21	12.28	0.72	1	4.65	0.35	0.5
	UniGene3968	34	2.02	2.64	30	1.68	2.1	25	1.42	1.8	6	0.4	0.59	51	2.97	4.13	44	3.29	4.69
	UniGene3969	120.27	7.16	9.36	0	0	0	10.97	0.62	0.79	3	0.2	0.3	15.08	0.88	1.22	5	0.37	0.53
	UniGene3970	51.55	3.07	4.01	30.19	1.69	2.12	29.6	1.68	2.13	11.51	0.76	1.13	13.17	0.77	1.07	8.37	0.63	0.89
	UniGene3971	61.58	3.67	4.79	23.75	1.33	1.66	69.96	3.97	5.04	49.02	3.24	4.82	18.55	1.08	1.5	52.57	3.93	5.61
	UniGene3972	81.45	4.85	6.34	6.91	0.39	0.48	195.57	11.1	14.09	17.29	1.14	1.7	33.64	1.96	2.73	5.35	0.4	0.57
	UniGene3978	58	3.46	4.52	34	1.91	2.39	92	5.22	6.63	50	3.31	4.92	186	10.86	15.1	66	4.94	7.05
	UniGene3979	93.97	5.6	7.32	167.09	9.39	11.72	103.96	5.9	7.49	86.25	5.7	8.49	133.68	7.8	10.85	118.72	8.88	12.67
	UniGene3980	57.07	3.4	4.45	66.41	3.73	4.66	136.05	7.73	9.81	47.13	3.12	4.64	65.23	3.81	5.3	32.31	2.42	3.45
	UniGene3986	0	0	0	0	0	0	5.82	0.33	0.42	10.08	0.67	0.99	41.99	2.45	3.41	14.55	1.09	1.55
	UniGene3989	16.5	0.98	1.29	14.54	0.82	1.02	57.96	3.29	4.18	21.32	1.41	2.1	25.52	1.49	2.07	23.95	1.79	2.56
	UniGene3992	37.26	2.22	2.91	39.05	2.2	2.74	15.59	0.89	1.12	23.75	1.57	2.34	27.39	1.6	2.23	35.84	2.69	3.83
	UniGene4000	27	1.61	2.11	54	3.04	3.8	58	3.3	4.19	3	0.2	0.3	67	3.92	5.45	40	3	4.28
	UniGene4001	24.61	1.47	1.92	21	1.18	1.48	44.27	2.52	3.2	13.22	0.88	1.3	22.16	1.3	1.8	18.31	1.37	1.96
	UniGene4004	51.14	3.05	3.99	0	0	0	6.25	0.36	0.45	7.02	0.47	0.69	0	0	0	0	0	0
	UniGene4011	0	0	0	113.25	6.38	7.96	0	0	0	94.1	6.24	9.29	0	0	0	0	0	0
	UniGene4014	105.58	6.31	8.24	12.47	0.7	0.88	58.3	3.32	4.21	59.16	3.92	5.84	52.35	3.06	4.26	37.42	2.81	4
	UniGene4017	124	7.41	9.68	3	0.17	0.21	78	4.44	5.63	73	4.84	7.2	48	2.81	3.9	24	1.8	2.57
	UniGene4018	2	0.12	0.16	23	1.29	1.62	7	0.4	0.51	7	0.46	0.69	30	1.75	2.44	37	2.77	3.96
	UniGene4020	151.78	9.07	11.85	313.48	17.65	22.05	115.49	6.57	8.34	129.81	8.61	12.81	181.2	10.6	14.75	114.26	8.57	12.23
	UniGene4021	130.78	7.81	10.21	233.19	13.13	16.4	135.41	7.71	9.78	94.99	6.3	9.38	111.15	6.5	9.05	104.53	7.84	11.19
	UniGene4026	302.82	18.09	23.64	147.56	8.31	10.38	156.64	8.92	11.32	92.75	6.15	9.16	180.55	10.56	14.69	163.5	12.27	17.5
	UniGene4027	97.66	5.84	7.63	15.74	0.89	1.11	115.79	6.59	8.37	32.99	2.19	3.26	97.65	5.72	7.95	0	0	0
	UniGene4031	60.67	3.63	4.74	49.26	2.78	3.47	55.09	3.14	3.98	33.58	2.23	3.32	27.57	1.61	2.24	27.99	2.1	3
	UniGene4035	0	0	0	0	0	0	0	0	0	83	5.51	8.2	0	0	0	0	0	0
	UniGene4036	256.94	15.36	20.08	138.03	7.78	9.72	256.49	14.61	18.55	127.23	8.44	12.57	151.63	8.88	12.35	64.26	4.83	6.88
	UniGene4037	145.1	8.68	11.34	211.88	11.94	14.92	499.91	28.48	36.15	129.08	8.57	12.75	629.46	36.86	51.27	415.11	31.17	44.47
	UniGene4040	89.57	5.36	7	81.21	4.58	5.72	115.83	6.6	8.38	38.27	2.54	3.78	41	2.4	3.34	40.72	3.06	4.36
	UniGene4041	29.13	1.74	2.28	23.92	1.35	1.68	63.87	3.64	4.62	16.97	1.13	1.68	38.83	2.27	3.16	18.56	1.39	1.99
	UniGene4042	14.33	0.86	1.12	18.96	1.07	1.34	32.39	1.85	2.34	1.7	0.11	0.17	42.48	2.49	3.46	36.89	2.77	3.95
	UniGene4043	77.22	4.62	6.04	194.22	10.95	13.68	169.71	9.67	12.28	67.23	4.46	6.64	26.62	1.56	2.17	0	0	0
	UniGene4044	140	8.37	10.95	41	2.31	2.89	74	4.22	5.35	72	4.78	7.12	68	3.98	5.54	38	2.85	4.07
	UniGene4046	25.34	1.52	1.98	27.67	1.56	1.95	55.63	3.17	4.03	11.55	0.77	1.14	8.39	0.49	0.68	18.9	1.42	2.03
	UniGene4048	29.51	1.77	2.31	28.25	1.59	1.99	32.54	1.86	2.36	33.19	2.2	3.28	33.5	1.96	2.73	35.95	2.7	3.85
	UniGene4052	70.19	4.2	5.49	60.8	3.43	4.28	77.91	4.44	5.64	118.1	7.84	11.68	13.41	0.79	1.09	16.78	1.26	1.8
	UniGene4054	9.21	0.55	0.72	56.81	3.2	4	25.32	1.44	1.83	8.58	0.57	0.85	9.4	0.55	0.77	8	0.6	0.86
	UniGene4055	22.3	1.33	1.74	0	0	0	9.74	0.55	0.7	11.53	0.77	1.14	18.36	1.08	1.5	35.4	2.66	3.79
	UniGene4059	54.41	3.26	4.26	0	0	0	53.55	3.05	3.88	0	0	0	31.79	1.86	2.59	42.9	3.22	4.6
	UniGene4061	225.28	13.48	17.62	41.94	2.37	2.96	60.72	3.46	4.4	23.81	1.58	2.35	45.12	2.64	3.68	52.83	3.97	5.67
	UniGene4067	120.93	7.24	9.46	152.26	8.59	10.73	99.31	5.66	7.19	40.89	2.72	4.04	70.05	4.11	5.71	60.69	4.56	6.51
	UniGene4070	167.21	10.01	13.08	95.51	5.39	6.73	167.35	9.55	12.12	86.17	5.73	8.52	93.49	5.48	7.62	121.51	9.14	13.03
	UniGene4072	40.69	2.44	3.18	0	0	0	21.37	1.22	1.55	0	0	0	0	0	0	25	1.88	2.68
	UniGene4074	160.8	9.63	12.58	51.91	2.93	3.66	30.57	1.74	2.21	48.46	3.22	4.79	135.31	7.93	11.04	126.58	9.52	13.58
	UniGene4079	247.9	14.85	19.41	189.62	10.71	13.38	190.59	10.88	13.81	74.52	4.96	7.38	85.16	5	6.95	46.09	3.47	4.95
	UniGene4081	4.54	0.27	0.36	0	0	0	0	0	0	0	0	0	0	0	0	40.09	3.02	4.3
	UniGene4082	265.03	15.88	20.75	47.59	2.69	3.36	154.73	8.83	11.21	188.25	12.52	18.64	16	0.94	1.31	19.07	1.43	2.05
	UniGene4084	83.96	5.03	6.57	174.2	9.84	12.29	155.72	8.89	11.28	135.74	9.03	13.44	133.75	7.85	10.92	129.41	9.74	13.89
	UniGene4087	7.07	0.42	0.55	8.04	0.45	0.57	31.59	1.8	2.29	49.14	3.27	4.87	25.87	1.52	2.11	5.93	0.45	0.64
	UniGene4091	21.02	1.26	1.65	53.83	3.04	3.8	20.58	1.17	1.49	17.88	1.19	1.77	21.44	1.26	1.75	0	0	0
	UniGene4092	135.99	8.15	10.66	472.05	26.67	33.32	98.27	5.61	7.12	70	4.66	6.93	535.9	31.47	43.76	363	27.33	38.98
	UniGene4096	0	0	0	0	0	0	0	0	0	33	2.2	3.27	0	0	0	0	0	0
	UniGene4103	0	0	0	0	0	0	0	0	0	72	4.79	7.14	0	0	0	0	0	0
	UniGene4104	126.68	7.6	9.94	53.66	3.04	3.79	81.25	4.64	5.9	47.56	3.17	4.72	114.88	6.75	9.39	42.71	3.22	4.59
	UniGene4105	17.62	1.06	1.38	26.63	1.51	1.88	0.26	0.01	0.02	137.77	9.18	13.66	18.12	1.06	1.48	16.79	1.27	1.8
	UniGene4107	247.23	14.84	19.39	273.6	15.48	19.33	269.14	15.39	19.53	208.03	13.86	20.63	297.2	17.47	24.29	233.73	17.61	25.13
	UniGene4108	231.43	13.89	18.16	217.1	12.28	15.34	198.11	11.33	14.38	218.77	14.58	21.7	154.52	9.08	12.64	145.67	10.98	15.66
	UniGene4112	93.98	5.64	7.38	56.93	3.22	4.02	114.93	6.57	8.35	49.38	3.29	4.9	64.58	3.8	5.28	30.91	2.33	3.32
	UniGene4113	15.47	0.93	1.21	14.73	0.83	1.04	174.51	9.98	12.67	41.36	2.76	4.1	4.95	0.29	0.4	0	0	0
	UniGene4114	21.29	1.28	1.67	1.01	0.06	0.07	21.58	1.23	1.57	6.4	0.43	0.63	2.13	0.13	0.17	40.16	3.03	4.32
	UniGene4115	131.22	7.88	10.3	97.86	5.54	6.92	145.59	8.33	10.57	84.23	5.61	8.36	148.17	8.71	12.12	159.2	12	17.12
	UniGene4122	61.2	3.68	4.81	129.95	7.36	9.2	101.58	5.82	7.38	81.03	5.41	8.05	105.47	6.21	8.63	45.76	3.45	4.93
	UniGene4125	31.44	1.89	2.47	0	0	0	52.54	3.01	3.82	27.73	1.85	2.75	31.98	1.88	2.62	51.61	3.9	5.56
	UniGene4132	188.2	11.32	14.8	195.96	11.11	13.88	100.79	5.78	7.33	76.7	5.12	7.62	59.08	3.48	4.84	42.04	3.18	4.53
	UniGene4136	64.73	3.9	5.09	111.68	6.33	7.91	80.02	4.59	5.82	78.9	5.27	7.85	98.3	5.79	8.06	79.23	5.99	8.54
	UniGene4141	50	3.01	3.93	15	0.85	1.06	20	1.15	1.46	50	3.34	4.97	18	1.06	1.48	24	1.81	2.59
	UniGene4142	364.99	21.96	28.71	187.64	10.64	13.29	438.23	25.12	31.89	650.62	43.46	64.69	333.54	19.66	27.34	208.46	15.75	22.47
	UniGene4144	34.24	2.06	2.69	0	0	0	33.84	1.94	2.46	37.72	2.52	3.75	42.49	2.5	3.48	19.29	1.46	2.08
	UniGene4151	121.57	7.32	9.57	121.35	6.89	8.61	240.54	13.8	17.52	105.98	7.09	10.55	441.85	26.07	36.26	245.4	18.56	26.48
	UniGene4152	18.77	1.13	1.48	40.79	2.32	2.89	54.08	3.1	3.94	43.31	2.9	4.31	33.96	2	2.79	22.31	1.69	2.41
	UniGene4153	107.43	6.47	8.46	35.94	2.04	2.55	139.46	8	10.16	50.8	3.4	5.06	64.95	3.83	5.33	56.8	4.3	6.13
	UniGene4154	15.65	0.94	1.23	4.96	0.28	0.35	45.36	2.6	3.31	0	0	0	0	0	0	7.88	0.6	0.85
	UniGene4155	46.34	2.79	3.65	39.9	2.27	2.83	153.2	8.79	11.16	77.45	5.18	7.71	73.02	4.31	5.99	62.97	4.76	6.8
	UniGene4156	20.15	1.21	1.59	52.28	2.97	3.71	34.61	1.99	2.52	17.39	1.16	1.73	10.41	0.61	0.85	17.42	1.32	1.88
	UniGene4157	0	0	0	1	0.06	0.07	0	0	0	77.64	5.19	7.73	0	0	0	0	0	0
	UniGene4158	7.33	0.44	0.58	1.49	0.08	0.11	2.41	0.14	0.18	63.84	4.27	6.36	2.92	0.17	0.24	7	0.53	0.76
	UniGene4160	15.47	0.93	1.22	0	0	0	24.71	1.42	1.8	0	0	0	48.13	2.84	3.95	12.37	0.94	1.34
	UniGene4163	44.7	2.7	3.52	24.03	1.37	1.71	50.36	2.89	3.67	59.73	4	5.95	58.18	3.44	4.78	26.98	2.04	2.91
	UniGene4164	339.67	20.48	26.77	10	0.57	0.71	17.91	1.03	1.31	470.63	31.49	46.88	48	2.83	3.94	13	0.98	1.4
	UniGene4165	18.68	1.13	1.47	49.85	2.83	3.54	0	0	0	8.81	0.59	0.88	0	0	0	0	0	0
	UniGene4167	30.81	1.86	2.43	43.84	2.49	3.11	53.87	3.09	3.93	26.34	1.76	2.62	31.28	1.85	2.57	16.54	1.25	1.79
	UniGene4170	0	0	0	0	0	0	45.89	2.64	3.35	0	0	0	32.79	1.94	2.7	0	0	0
	UniGene4172	50.12	3.02	3.95	38.06	2.16	2.7	43.94	2.53	3.21	13.88	0.93	1.38	35.63	2.11	2.93	43.36	3.29	4.69
	UniGene4175	36.55	2.21	2.88	66.55	3.79	4.73	50.74	2.92	3.7	47.57	3.19	4.74	58.53	3.46	4.81	26.88	2.04	2.91
	UniGene4177	24.13	1.46	1.9	28.46	1.62	2.02	54.15	3.11	3.95	14.81	0.99	1.48	39.43	2.33	3.24	30.97	2.35	3.35
	UniGene4178	163.08	9.85	12.87	315.44	17.95	22.42	259.32	14.91	18.93	173.08	11.6	17.26	271.34	16.04	22.32	202.61	15.36	21.91
	UniGene4179	69.57	4.2	5.49	155.13	8.83	11.03	153.21	8.81	11.19	49.23	3.3	4.91	81.72	4.83	6.72	50.25	3.81	5.43
	UniGene4182	3	0.18	0.24	4.36	0.25	0.31	57.4	3.3	4.19	92.51	6.2	9.23	20.29	1.2	1.67	26.11	1.98	2.82
	UniGene4185	0.39	0.02	0.03	120.03	6.83	8.54	28.52	1.64	2.08	72.1	4.83	7.2	79.77	4.72	6.56	0	0	0
	UniGene4186	20.51	1.24	1.62	29.14	1.66	2.07	8.09	0.47	0.59	30.32	2.03	3.03	22.5	1.33	1.85	0	0	0
	UniGene4187	93.77	5.67	7.41	113.41	6.46	8.07	93.36	5.37	6.82	59.57	4	5.95	183.5	10.86	15.11	200.42	15.21	21.7
	UniGene4188	86.94	5.25	6.87	74.25	4.23	5.28	143.94	8.29	10.52	34.42	2.31	3.44	48.2	2.85	3.97	40.66	3.09	4.4
	UniGene4189	23.22	1.4	1.83	0	0	0	45.12	2.6	3.3	0	0	0	5.82	0.34	0.48	0	0	0
	UniGene4193	44.19	2.67	3.49	14.84	0.85	1.06	18.87	1.09	1.38	4.31	0.29	0.43	15.14	0.9	1.25	8.54	0.65	0.93
	UniGene4194	84.54	5.11	6.68	89.69	5.11	6.38	97.51	5.62	7.13	33.02	2.21	3.3	56.54	3.35	4.66	37.11	2.82	4.02
	UniGene4199	29.05	1.76	2.3	9.52	0.54	0.68	56.34	3.25	4.12	8.49	0.57	0.85	27.56	1.63	2.27	23.66	1.8	2.56
	UniGene4200	1448.54	87.59	114.48	1123.02	64.01	79.95	695.49	40.06	50.86	545.53	36.61	54.5	633.49	37.52	52.18	460.12	34.94	49.84
	UniGene4202	143	8.65	11.3	324	18.47	23.07	298.86	17.22	21.85	82.64	5.55	8.26	231	13.68	19.03	170.81	12.97	18.5
	UniGene4204	233.08	14.1	18.43	195.3	11.13	13.91	232.93	13.42	17.04	194.17	13.03	19.4	179.15	10.61	14.76	90.86	6.9	9.85
	UniGene4205	109.91	6.65	8.69	169.41	9.66	12.06	12.06	0.69	0.88	22.31	1.5	2.23	61.23	3.63	5.05	47.81	3.63	5.18
	UniGene4209	23.01	1.39	1.82	9.25	0.53	0.66	0	0	0	0	0	0	39.31	2.33	3.24	16.8	1.28	1.82
	UniGene4210	46.02	2.78	3.64	87.5	4.99	6.23	70.75	4.08	5.18	30.45	2.04	3.04	37.09	2.2	3.06	13.44	1.02	1.46
	UniGene4219	19.38	1.17	1.53	27.36	1.56	1.95	119.35	6.88	8.74	42.66	2.87	4.27	25	1.48	2.06	26.31	2	2.85
	UniGene4220	0	0	0	14.98	0.85	1.07	9	0.52	0.66	45.34	3.05	4.54	7	0.42	0.58	13.91	1.06	1.51
	UniGene4222	11.49	0.7	0.91	13.58	0.77	0.97	33.95	1.96	2.49	18.22	1.22	1.82	75.19	4.46	6.2	41.06	3.12	4.45
	UniGene4223	402	24.35	31.82	51	2.91	3.64	45	2.6	3.3	3	0.2	0.3	144.69	8.58	11.94	111.16	8.45	12.06
	UniGene4225	0	0	0	0	0	0	0	0	0	85.36	5.74	8.54	0	0	0	0	0	0
	UniGene4227	601.47	36.45	47.64	742.39	42.41	52.97	1005.29	58.04	73.67	588.44	39.58	58.92	790.74	46.94	65.28	523.19	39.82	56.8
	UniGene4228	58.45	3.54	4.63	80.37	4.59	5.73	80.85	4.67	5.92	38.67	2.6	3.87	67.6	4.01	5.58	36.87	2.81	4
	UniGene4229	26.83	1.63	2.13	33.22	1.9	2.37	45.75	2.64	3.35	26.52	1.78	2.66	53.08	3.15	4.38	26.22	2	2.85
	UniGene4230	34.68	2.1	2.75	30.77	1.76	2.2	47.83	2.76	3.51	35.13	2.36	3.52	11.17	0.66	0.92	5.36	0.41	0.58
	UniGene4231	186.4	11.3	14.76	2	0.11	0.14	7.34	0.42	0.54	0	0	0	21.94	1.3	1.81	15.23	1.16	1.65
	UniGene4234	0	0	0	34.34	1.96	2.45	109.95	6.35	8.06	16.19	1.09	1.62	10.43	0.62	0.86	2.82	0.21	0.31
	UniGene4235	53.39	3.24	4.23	27.61	1.58	1.97	42.15	2.43	3.09	22.52	1.52	2.26	22.1	1.31	1.83	8.93	0.68	0.97
	UniGene4236	981.47	59.5	77.76	2002.5	114.43	142.92	1290.47	74.53	94.6	835.17	56.19	83.65	1970.16	116.98	162.71	1467.07	111.69	159.33
	UniGene4244	36.03	2.19	2.86	90.47	5.17	6.46	164.56	9.51	12.08	72.04	4.85	7.22	39.23	2.33	3.24	17.28	1.32	1.88
	UniGene4245	128.16	7.78	10.16	90.49	5.18	6.46	244.11	14.11	17.91	133.18	8.97	13.35	365.6	21.73	30.22	248.7	18.95	27.04
	UniGene4246	76.87	4.66	6.1	49.27	2.82	3.52	432.06	24.98	31.7	96	6.47	9.62	143.68	8.54	11.88	103.88	7.92	11.29
	UniGene4249	481.38	29.22	38.19	130.77	7.48	9.35	503.66	29.12	36.97	324.53	21.86	32.55	102.48	6.09	8.47	34.64	2.64	3.77
	UniGene4250	32.71	1.99	2.59	40.66	2.33	2.91	26.21	1.52	1.92	19.14	1.29	1.92	38	2.26	3.14	24.46	1.86	2.66
	UniGene4252	37	2.25	2.94	5	0.29	0.36	42	2.43	3.08	21	1.41	2.11	12	0.71	0.99	9	0.69	0.98
	UniGene4253	194.79	11.83	15.46	367.79	21.05	26.29	199.12	11.52	14.62	98.74	6.65	9.91	124.25	7.39	10.28	101.3	7.72	11.02
	UniGene4254	13.72	0.83	1.09	11.93	0.68	0.85	2.71	0.16	0.2	33.63	2.27	3.37	7.74	0.46	0.64	7.89	0.6	0.86
	UniGene4259	85.02	5.16	6.75	159.14	9.11	11.38	156.26	9.04	11.48	118.51	7.99	11.89	94.57	5.63	7.83	86.73	6.62	9.44
	UniGene4260	12.31	0.75	0.98	52.52	3.01	3.76	10.61	0.61	0.78	81.75	5.51	8.2	20.47	1.22	1.69	0	0	0
	UniGene4263	22.77	1.38	1.81	35.25	2.02	2.52	13.29	0.77	0.98	11.89	0.8	1.19	39.01	2.32	3.23	29.66	2.26	3.23
	UniGene4267	26.12	1.59	2.07	26.98	1.55	1.93	37.84	2.19	2.78	6.3	0.43	0.63	39.53	2.35	3.27	21.65	1.65	2.36
	UniGene4270	50.35	3.06	4	1.85	0.11	0.13	146.2	8.47	10.75	32.06	2.16	3.22	105.59	6.29	8.75	26.77	2.04	2.92
	UniGene4272	45.71	2.78	3.63	90.6	5.19	6.49	35.65	2.07	2.62	3.47	0.23	0.35	26.31	1.57	2.18	9.97	0.76	1.09
	UniGene4274	22.55	1.37	1.79	33.97	1.95	2.43	53.11	3.08	3.91	29.26	1.98	2.94	46.49	2.77	3.85	38.6	2.95	4.21
	UniGene4290	141.6	8.62	11.26	219	12.56	15.69	146.5	8.49	10.78	77.37	5.23	7.78	94.26	5.62	7.81	77.26	5.9	8.42
	UniGene4292	0	0	0	0	0	0	0	0	0	0	0	0	44.59	2.66	3.7	22.54	1.72	2.46
	UniGene4294	32.19	1.96	2.56	91.93	5.27	6.59	80.98	4.69	5.96	99.17	6.7	9.97	71.75	4.28	5.95	60.16	4.6	6.56
	UniGene4297	286.29	17.43	22.78	201.5	11.56	14.44	113.98	6.61	8.39	90	6.08	9.05	56.35	3.36	4.67	30	2.29	3.27
	UniGene4298	52.12	3.17	4.15	51.24	2.94	3.67	43.97	2.55	3.24	42.04	2.84	4.23	37.46	2.23	3.11	21.32	1.63	2.32
	UniGene4299	45.21	2.75	3.6	3.42	0.2	0.25	20.61	1.2	1.52	2.59	0.18	0.26	16.71	1	1.39	16.41	1.25	1.79
	UniGene4300	48.28	2.94	3.84	62.49	3.59	4.48	83.66	4.85	6.16	50.99	3.44	5.13	36.61	2.18	3.04	16.23	1.24	1.77
	UniGene4303	16.23	0.99	1.29	33.58	1.93	2.41	35.23	2.04	2.59	8.42	0.57	0.85	66.93	3.99	5.55	34.07	2.61	3.72
	UniGene4304	130.15	7.93	10.36	172.46	9.9	12.36	230.87	13.39	17	217.3	14.69	21.86	326.92	19.5	27.12	246.92	18.88	26.94
	UniGene4308	29.77	1.81	2.37	0	0	0	48.76	2.83	3.59	0	0	0	3.27	0.2	0.27	0	0	0
	UniGene4314	69.38	4.23	5.53	127.99	7.35	9.18	147.99	8.59	10.9	117.26	7.93	11.81	157.68	9.41	13.09	129.89	9.94	14.18
	UniGene4315	97.05	5.91	7.73	1.91	0.11	0.14	14.08	0.82	1.04	1.47	0.1	0.15	47.83	2.85	3.97	63.43	4.85	6.92
	UniGene4317	19.64	1.2	1.56	11.87	0.68	0.85	15.55	0.9	1.15	4.74	0.32	0.48	7.2	0.43	0.6	30.69	2.35	3.35
	UniGene4319	130.83	7.98	10.43	93.35	5.36	6.7	124.73	7.25	9.2	64.64	4.37	6.51	86.4	5.16	7.18	60.77	4.65	6.64
	UniGene4321	163.31	9.96	13.01	300.1	17.25	21.54	290.31	16.86	21.41	339.82	23	34.24	223.5	13.35	18.57	182.69	13.99	19.96
	UniGene4323	23.46	1.43	1.87	73.55	4.23	5.28	76.1	4.42	5.61	27.8	1.88	2.8	57.69	3.45	4.79	27.49	2.11	3
	UniGene4324	38.13	2.33	3.04	23.47	1.35	1.69	39.33	2.29	2.9	42.47	2.87	4.28	89.92	5.37	7.47	67.92	5.2	7.42
	UniGene4325	1485.9	90.63	118.45	245.35	14.11	17.62	12.93	0.75	0.95	8.63	0.58	0.87	67.11	4.01	5.58	36.5	2.8	3.99
	UniGene4327	143.78	8.77	11.47	47	2.7	3.38	397	23.08	29.29	94	6.37	9.48	89	5.32	7.4	53	4.06	5.79
	UniGene4329	67.97	4.15	5.42	59.38	3.42	4.27	28.58	1.66	2.11	14.52	0.98	1.46	39.92	2.39	3.32	20.83	1.6	2.28
	UniGene4330	49.06	2.99	3.91	42.77	2.46	3.07	46.97	2.73	3.47	58.25	3.94	5.87	55.02	3.29	4.57	21.02	1.61	2.3
	UniGene4332	22.86	1.4	1.82	26.63	1.53	1.91	8.98	0.52	0.66	62.69	4.25	6.32	0	0	0	11.71	0.9	1.28
	UniGene4333	36.57	2.23	2.92	41.77	2.4	3	50.67	2.95	3.74	23.9	1.62	2.41	35.73	2.14	2.97	22.4	1.72	2.45
	UniGene4334	10.56	0.64	0.84	7.78	0.45	0.56	110.85	6.45	8.18	78.42	5.31	7.91	92.26	5.52	7.67	37.83	2.9	4.14
	UniGene4335	152.52	9.31	12.17	198.91	11.44	14.29	395.54	23	29.19	620.29	42.02	62.55	424.15	25.36	35.27	228.17	17.49	24.95
	UniGene4342	135.9	8.3	10.84	0	0	0	90.1	5.24	6.65	16.78	1.14	1.69	11.1	0.66	0.92	1.52	0.12	0.17
	UniGene4343	157.93	9.64	12.6	89.53	5.15	6.44	30.23	1.76	2.23	24.18	1.64	2.44	56.32	3.37	4.68	69.27	5.31	7.58
	UniGene4344	101.29	6.18	8.08	65.77	3.78	4.73	115.27	6.7	8.51	45.36	3.07	4.58	50.74	3.03	4.22	27.55	2.11	3.01
	UniGene4346	163.38	9.97	13.04	160.12	9.21	11.51	202.51	11.78	14.95	279.35	18.93	28.18	200.1	11.97	16.64	148.58	11.39	16.25
	UniGene4347	37.38	2.28	2.98	65.68	3.78	4.72	36.27	2.11	2.68	32.48	2.2	3.28	11.65	0.7	0.97	0	0	0
	UniGene4349	159.02	9.71	12.69	25.93	1.49	1.86	20.75	1.21	1.53	8.52	0.58	0.86	66.72	3.99	5.55	51.35	3.94	5.62
	UniGene4351	31.3	1.91	2.5	46.36	2.67	3.33	21.6	1.26	1.6	24.58	1.67	2.48	28.35	1.7	2.36	22.59	1.73	2.47
	UniGene4353	40.4	2.47	3.23	27.75	1.6	2	63.77	3.71	4.71	64.12	4.35	6.47	0	0	0	0	0	0
	UniGene4354	19.31	1.18	1.54	102.53	5.91	7.38	0	0	0	67.83	4.6	6.85	15	0.9	1.25	8.03	0.62	0.88
	UniGene4356	23.65	1.45	1.89	63.58	3.66	4.57	12.73	0.74	0.94	0	0	0	17.73	1.06	1.48	14.84	1.14	1.63
	UniGene4359	71.51	4.37	5.71	4.35	0.25	0.31	7.31	0.43	0.54	14.41	0.98	1.46	3.03	0.18	0.25	0	0	0
	UniGene4360	4.78	0.29	0.38	15.64	0.9	1.13	18.46	1.08	1.36	14.22	0.96	1.44	91.14	5.46	7.59	68.91	5.29	7.55
	UniGene4361	46.41	2.84	3.71	194.01	11.18	13.96	22.41	1.3	1.66	58.96	4	5.96	15.16	0.91	1.26	20.28	1.56	2.22
	UniGene4362	21.23	1.3	1.7	0	0	0	0	0	0	138.65	9.41	14	18.6	1.11	1.55	6.27	0.48	0.69
	UniGene4363	178.92	10.94	14.3	87.03	5.01	6.26	189.51	11.04	14.01	146.98	9.97	14.85	113.35	6.79	9.44	49.11	3.77	5.38
	UniGene4365	7	0.43	0.56	0	0	0	5.3	0.31	0.39	17.03	1.16	1.72	16.81	1.01	1.4	33.62	2.58	3.68
	UniGene4366	77.53	4.74	6.19	78.45	4.52	5.65	110.96	6.46	8.2	40.33	2.74	4.07	59.97	3.59	4.99	87.73	6.74	9.61
	UniGene4368	71.1	4.35	5.68	59.95	3.46	4.32	105.58	6.15	7.81	42.82	2.91	4.33	35.28	2.11	2.94	7.21	0.55	0.79
	UniGene4369	40.83	2.5	3.26	273.49	15.76	19.69	37.97	2.21	2.81	51.3	3.48	5.18	55.69	3.34	4.64	62.71	4.82	6.87
	UniGene4372	116.21	7.11	9.29	5	0.29	0.36	22.01	1.28	1.63	141.13	9.58	14.26	0	0	0	2	0.15	0.22
	UniGene4373	157.77	9.65	12.61	0	0	0	96.88	5.65	7.17	40.46	2.75	4.09	130.88	7.84	10.91	108.33	8.32	11.87
	UniGene4374	21.99	1.35	1.76	28.99	1.67	2.09	162.35	9.46	12.01	108.52	7.37	10.97	83.93	5.03	6.99	33	2.54	3.62
	UniGene4376	242	14.8	19.35	203	11.7	14.62	216.87	12.64	16.04	121.88	8.27	12.32	136	8.15	11.33	91	6.99	9.97
	UniGene4377	246.96	15.11	19.75	105.62	6.09	7.61	231.1	13.47	17.1	90.4	6.14	9.14	87.14	5.22	7.26	46.42	3.57	5.09
	UniGene4378	24.47	1.5	1.96	53.03	3.06	3.82	38.13	2.22	2.82	7.76	0.53	0.78	38.13	2.29	3.18	10.27	0.79	1.13
	UniGene4379	48.96	3	3.92	20.26	1.17	1.46	29.89	1.74	2.21	22.65	1.54	2.29	18.61	1.12	1.55	38.57	2.96	4.23
	UniGene4382	478.19	29.26	38.24	708.65	40.87	51.05	647.52	37.75	47.91	574.5	39.02	58.08	973.62	58.36	81.17	1182.11	90.84	129.59
	UniGene4383	124.68	7.63	9.97	80.86	4.66	5.83	165.47	9.65	12.24	93.79	6.37	9.48	146.02	8.75	12.17	103.52	7.96	11.35
	UniGene4384	342.95	20.98	27.43	45.68	2.63	3.29	234.61	13.68	17.36	145.86	9.91	14.75	70	4.2	5.84	51	3.92	5.59
	UniGene4386	324.76	19.88	25.98	486.59	28.07	35.07	488.54	28.49	36.16	450.24	30.59	45.53	338.39	20.29	28.22	268.76	20.66	29.47
	UniGene4388	9.04	0.55	0.72	6.29	0.36	0.45	58.93	3.44	4.36	6.61	0.45	0.67	21.74	1.3	1.81	6.91	0.53	0.76
	UniGene4389	384.24	23.52	30.74	27.79	1.6	2	247.81	14.45	18.34	39.02	2.65	3.95	41.95	2.52	3.5	31.75	2.44	3.48
	UniGene4390	96.78	5.93	7.74	1.94	0.11	0.14	18.84	1.1	1.39	7.35	0.5	0.74	2.5	0.15	0.21	0	0	0
	UniGene4391	0	0	0	0	0	0	44.61	2.6	3.3	12.29	0.83	1.24	0	0	0	1.66	0.13	0.18
	UniGene4393	109.47	6.71	8.76	55.4	3.2	4	46.09	2.69	3.41	33.6	2.28	3.4	50.91	3.05	4.25	50.25	3.87	5.51
	UniGene4396	50.22	3.08	4.02	0	0	0	9.97	0.58	0.74	9.68	0.66	0.98	17.74	1.06	1.48	4.5	0.35	0.49
	UniGene4402	9.94	0.61	0.8	16.96	0.98	1.22	74.53	4.35	5.52	19.68	1.34	1.99	41.32	2.48	3.45	46.37	3.57	5.09
	UniGene4403	59.39	3.64	4.76	20.95	1.21	1.51	24.46	1.43	1.81	4.51	0.31	0.46	27.38	1.64	2.29	18.72	1.44	2.05
	UniGene4404	88.79	5.44	7.11	173.79	10.04	12.54	112.01	6.54	8.3	148.07	10.07	14.99	43.85	2.63	3.66	22.64	1.74	2.49
	UniGene4406	169	10.35	13.53	140.65	8.12	10.15	265	15.47	19.63	124	8.43	12.55	223.8	13.43	18.68	132	10.16	14.49
	UniGene4408	139.81	8.57	11.2	87.11	5.03	6.28	175.38	10.24	12.99	72.97	4.96	7.39	195.32	11.72	16.3	170.02	13.08	18.66
	UniGene4411	172.16	10.55	13.79	292.98	16.92	21.13	178.62	10.43	13.23	144.33	9.81	14.61	163	9.78	13.61	155.27	11.95	17.04
	UniGene4412	76.69	4.7	6.14	128.96	7.45	9.31	97.65	5.7	7.24	43.77	2.98	4.43	34.31	2.06	2.86	37.75	2.91	4.15
	UniGene4413	77.21	4.73	6.19	3.03	0.18	0.22	27.26	1.59	2.02	10.03	0.68	1.02	32.59	1.96	2.72	20.02	1.54	2.2
	UniGene4415	363.43	22.27	29.11	302.72	17.49	21.84	453.71	26.49	33.63	251.49	17.11	25.47	217.46	13.06	18.16	166.46	12.81	18.28
	UniGene4416	102	6.25	8.17	316	18.26	22.8	104.01	6.07	7.71	103	7.01	10.43	135	8.1	11.27	92	7.08	10.1
	UniGene4417	39.32	2.41	3.15	45.37	2.62	3.27	26.86	1.57	1.99	9.72	0.66	0.98	25.62	1.54	2.14	22.43	1.73	2.46
	UniGene4418	0	0	0	0	0	0	0	0	0	50.97	3.47	5.16	0	0	0	0	0	0
	UniGene4420	28.98	1.78	2.32	11.69	0.68	0.84	232.21	13.56	17.22	178.52	12.15	18.08	53.01	3.18	4.43	38.96	3	4.28
	UniGene4422	1437.06	88.13	115.19	59.99	3.47	4.33	248.42	14.51	18.42	261.45	17.8	26.49	175.48	10.54	14.66	94.35	7.27	10.37
	UniGene4423	44.12	2.71	3.54	24.43	1.41	1.76	14.59	0.85	1.08	11.74	0.8	1.19	41.24	2.48	3.45	46.07	3.55	5.06
	UniGene4424	533.85	32.74	42.79	288.08	16.65	20.8	521.04	30.44	38.64	271.94	18.51	27.56	270.59	16.26	22.61	235.35	18.13	25.86
	UniGene4425	16.64	1.02	1.33	63.15	3.65	4.56	38.53	2.25	2.86	38.64	2.63	3.92	27.59	1.66	2.31	4.67	0.36	0.51
	UniGene4426	23.57	1.45	1.89	3.78	0.22	0.27	45.6	2.66	3.38	1.9	0.13	0.19	81.5	4.9	6.81	68.68	5.29	7.55
	UniGene4430	432.68	26.54	34.69	160.82	9.3	11.62	192	11.22	14.24	127.13	8.66	12.89	220.65	13.26	18.44	199.91	15.4	21.97
	UniGene4431	28.3	1.74	2.27	24.62	1.42	1.78	8.36	0.49	0.62	0	0	0	37.27	2.24	3.11	21.43	1.65	2.36
	UniGene4432	9.48	0.58	0.76	7.93	0.46	0.57	10.07	0.59	0.75	0	0	0	20.87	1.25	1.74	36.41	2.81	4
	UniGene4433	12.94	0.79	1.04	12.55	0.73	0.91	169.54	9.91	12.58	130.09	8.86	13.19	31.62	1.9	2.64	5	0.39	0.55
	UniGene4436	78	4.79	6.26	106	6.13	7.66	181	10.58	13.43	103	7.02	10.44	136	8.18	11.37	76	5.86	8.36
	UniGene4438	92.56	5.68	7.42	109.65	6.34	7.92	98.03	5.73	7.27	53.7	3.66	5.45	104.83	6.3	8.76	27.67	2.13	3.04
	UniGene4439	74.74	4.59	5.99	118.79	6.87	8.58	98.1	5.74	7.28	54.72	3.73	5.55	28.97	1.74	2.42	4.63	0.36	0.51
	UniGene4447	122.04	7.49	9.79	293.01	16.95	21.18	109.47	6.4	8.13	87.95	5.99	8.92	149.57	8.99	12.51	110.01	8.48	12.1
	UniGene4449	42.03	2.58	3.37	20.24	1.17	1.46	53.89	3.15	4	41.31	2.81	4.19	48.42	2.91	4.05	31.21	2.41	3.43
	UniGene4451	23.3	1.43	1.87	29.48	1.71	2.13	26.2	1.53	1.95	33.1	2.26	3.36	9.12	0.55	0.76	8.7	0.67	0.96
	UniGene4452	89.97	5.52	7.22	116.19	6.73	8.4	361.25	21.13	26.82	102.3	6.97	10.38	336.69	20.25	28.17	248.68	19.18	27.36
	UniGene4453	25.99	1.6	2.09	0	0	0	120.32	7.04	8.93	3.9	0.27	0.4	22.08	1.33	1.85	0	0	0
	UniGene4455	0	0	0	0	0	0	0	0	0	62	4.23	6.29	0	0	0	0	0	0
	UniGene4456	0	0	0	0	0	0	0	0	0	41	2.8	4.16	0	0	0	0	0	0
	UniGene4457	133.25	8.19	10.7	139.81	8.09	10.11	109.22	6.39	8.11	95.2	6.49	9.66	100.04	6.02	8.37	143.11	11.04	15.75
	UniGene4459	145.94	8.96	11.72	732.24	42.4	52.96	493.02	28.85	36.62	370.53	25.26	37.61	275	16.55	23.02	88.68	6.84	9.76
	UniGene4461	21.62	1.33	1.74	28.5	1.65	2.06	21.23	1.24	1.58	15.18	1.03	1.54	39.5	2.38	3.31	29.17	2.25	3.21
	UniGene4465	31.47	1.93	2.53	40.98	2.37	2.96	78.12	4.57	5.8	50.56	3.45	5.13	46.52	2.8	3.89	32.87	2.54	3.62
	UniGene4466	278.96	17.14	22.4	906.94	52.53	65.61	462.4	27.07	34.36	471.14	32.13	47.83	521.63	31.4	43.67	275.84	21.29	30.37
	UniGene4467	279.65	17.18	22.46	232.49	13.47	16.82	450.61	26.38	33.48	286.1	19.51	29.05	521.9	31.41	43.69	341.13	26.33	37.56
	UniGene4469	30.2	1.86	2.43	3.93	0.23	0.28	25.34	1.48	1.88	30	2.05	3.05	16.17	0.97	1.35	13.2	1.02	1.45
	UniGene4470	156.68	9.63	12.58	182.72	10.58	13.22	229	13.4	17.02	115.66	7.89	11.74	136	8.19	11.39	111	8.57	12.22
	UniGene4471	0	0	0	0	0	0	0	0	0	31.6	2.16	3.21	0	0	0	0	0	0
	UniGene4472	76.67	4.71	6.16	68.57	3.97	4.96	59.33	3.47	4.41	34.76	2.37	3.53	36.92	2.22	3.09	75.94	5.86	8.36
	UniGene4475	52.99	3.26	4.26	38.03	2.2	2.75	66.3	3.88	4.93	43.32	2.96	4.4	77.45	4.66	6.49	35.49	2.74	3.91
	UniGene4476	85.15	5.23	6.84	82.62	4.79	5.98	75.62	4.43	5.62	85.03	5.8	8.64	85.36	5.14	7.15	74.48	5.75	8.2
	UniGene4480	264.46	16.26	21.25	242.74	14.06	17.57	390.41	22.86	29.02	314.94	21.49	31.99	303.14	18.25	25.39	257.58	19.89	28.37
	UniGene4483	27.09	1.67	2.18	11.99	0.69	0.87	23.3	1.36	1.73	5.8	0.4	0.59	18.95	1.14	1.59	30.34	2.34	3.34
	UniGene4484	38.24	2.35	3.07	79.14	4.59	5.73	105.27	6.17	7.83	130.35	8.9	13.24	94.03	5.66	7.88	22.88	1.77	2.52
	UniGene4485	2128.24	130.86	171.03	171.07	9.91	12.38	4429.84	259.48	329.37	1803.22	123.06	183.2	749.87	45.17	62.82	96.6	7.46	10.64
	UniGene4488	0	0	0	0	0	0	0	0	0	40	2.73	4.07	0	0	0	0	0	0
	UniGene4489	143.83	8.85	11.56	2.71	0.16	0.2	46.75	2.74	3.48	0	0	0	70.29	4.24	5.89	12.62	0.97	1.39
	UniGene4491	48	2.95	3.86	134.75	7.81	9.76	26.84	1.57	2	11.41	0.78	1.16	16	0.96	1.34	18	1.39	1.98
	UniGene4492	48.5	2.98	3.9	51.11	2.96	3.7	37.36	2.19	2.78	35.96	2.45	3.65	51.96	3.13	4.35	38.91	3.01	4.29
	UniGene4493	43.21	2.66	3.47	0	0	0	15.89	0.93	1.18	2.53	0.17	0.26	32.08	1.93	2.69	24.87	1.92	2.74
	UniGene4494	442.5	27.23	35.58	58.18	3.37	4.21	334.32	19.6	24.87	103.72	7.08	10.54	252.2	15.2	21.14	270.62	20.91	29.83
	UniGene4495	60.75	3.74	4.89	22.63	1.31	1.64	154.73	9.07	11.51	97.5	6.66	9.91	89.71	5.41	7.52	41.23	3.19	4.55
	UniGene4497	7.06	0.43	0.57	26.85	1.56	1.94	12.75	0.75	0.95	17.63	1.2	1.79	30.96	1.87	2.6	29.45	2.28	3.25
	UniGene4499	32.31	1.99	2.6	47.36	2.75	3.43	41.68	2.44	3.1	15.21	1.04	1.55	60.62	3.65	5.08	56.43	4.36	6.22
	UniGene4500	239.36	14.74	19.26	486.53	28.23	35.27	319.12	18.72	23.76	223.19	15.25	22.7	424.59	25.61	35.62	266.17	20.58	29.36
	UniGene4501	80.85	4.98	6.51	92.7	5.38	6.72	102.81	6.03	7.65	83.69	5.72	8.51	86.57	5.22	7.26	50.61	3.91	5.58
	UniGene4502	0	0	0	57.04	3.31	4.13	0	0	0	45.19	3.09	4.6	10	0.6	0.84	0	0	0
	UniGene4504	2.67	0.16	0.21	0	0	0	98.23	5.76	7.31	7.51	0.51	0.76	0	0	0	2.1	0.16	0.23
	UniGene4505	19.94	1.23	1.6	23.86	1.38	1.73	16.05	0.94	1.2	12.97	0.89	1.32	35.66	2.15	2.99	31.05	2.4	3.43
	UniGene4506	94.29	5.81	7.59	36.83	2.14	2.67	64.48	3.78	4.8	81.19	5.55	8.26	70.18	4.23	5.89	41.36	3.2	4.56
	UniGene4509	100.34	6.18	8.08	11.77	0.68	0.85	36.77	2.16	2.74	18.34	1.25	1.87	36.44	2.2	3.06	18.74	1.45	2.07
	UniGene4515	14	0.86	1.13	21	1.22	1.52	0	0	0	33	2.26	3.36	18	1.09	1.51	6	0.46	0.66
	UniGene4517	90.07	5.55	7.25	6.98	0.41	0.51	53.01	3.11	3.95	31.65	2.16	3.22	93.89	5.67	7.88	95.77	7.41	10.57
	UniGene4522	319.4	19.68	25.73	1124.59	65.33	81.6	12.04	0.71	0.9	242.71	16.6	24.71	90.11	5.44	7.57	78.66	6.09	8.69
	UniGene4525	104.41	6.44	8.41	0	0	0	29.2	1.71	2.18	0	0	0	9.04	0.55	0.76	27.69	2.14	3.06
	UniGene4526	18.83	1.16	1.52	43.04	2.5	3.12	70.37	4.13	5.25	61.96	4.24	6.31	23.32	1.41	1.96	23.51	1.82	2.6
	UniGene4527	49.83	3.07	4.02	116.65	6.78	8.47	167.37	9.83	12.48	62.28	4.26	6.34	45.17	2.73	3.79	87.33	6.76	9.65
	UniGene4528	39.36	2.43	3.17	22.71	1.32	1.65	42.9	2.52	3.2	33.58	2.3	3.42	22.02	1.33	1.85	12.07	0.93	1.33
	UniGene4535	33.25	2.05	2.68	32.07	1.87	2.33	27.62	1.62	2.06	9.24	0.63	0.94	46.62	2.82	3.92	34.4	2.67	3.8
	UniGene4536	36.26	2.24	2.92	24.78	1.44	1.8	42.85	2.52	3.2	43.03	2.95	4.39	24.84	1.5	2.09	6.8	0.53	0.75
	UniGene4538	16.33	1.01	1.32	116.36	6.77	8.45	29.01	1.71	2.16	2.35	0.16	0.24	15.97	0.97	1.34	0	0	0
	UniGene4539	321.83	19.87	25.96	30.99	1.8	2.25	127.92	7.52	9.55	9.14	0.63	0.93	181.95	11	15.3	109.08	8.46	12.06
	UniGene4540	18.55	1.14	1.5	5.81	0.34	0.42	0	0	0	26.84	1.84	2.74	93.81	5.67	7.89	46.77	3.63	5.17
	UniGene4543	41.57	2.57	3.35	16.98	0.99	1.23	25.88	1.52	1.93	14.03	0.96	1.43	23.41	1.42	1.97	22.81	1.77	2.52
	UniGene4544	105.24	6.5	8.49	75.69	4.41	5.5	132.38	7.79	9.88	36.87	2.53	3.76	100.26	6.06	8.43	114.59	8.89	12.68
	UniGene4545	177.62	10.97	14.33	165.76	9.65	12.05	140.74	8.28	10.51	106.75	7.32	10.89	96.28	5.82	8.1	82.4	6.39	9.12
	UniGene4549	142.05	8.78	11.47	241.82	14.08	17.59	242.98	14.3	18.15	242.69	16.64	24.78	222.38	13.46	18.72	182.55	14.17	20.21
	UniGene4554	34.82	2.15	2.81	22.34	1.3	1.63	62.74	3.69	4.69	17.65	1.21	1.8	19.51	1.18	1.64	13.78	1.07	1.53
	UniGene4555	18.48	1.14	1.49	74.5	4.34	5.42	13.93	0.82	1.04	6.88	0.47	0.7	6.01	0.36	0.51	1.46	0.11	0.16
	UniGene4556	44.95	2.78	3.63	14.79	0.86	1.08	20.33	1.2	1.52	8.66	0.59	0.88	27.73	1.68	2.34	17.45	1.35	1.93
	UniGene4557	20.35	1.26	1.64	0	0	0	59.04	3.48	4.41	0	0	0	70.57	4.27	5.94	8.63	0.67	0.96
	UniGene4559	121.69	7.52	9.83	185.05	10.78	13.47	385.86	22.73	28.85	110.32	7.57	11.27	435.2	26.36	36.66	345.5	26.83	38.27
	UniGene4560	844.25	52.2	68.22	13.4	0.78	0.98	543.52	32.01	40.64	205.74	14.12	21.02	139.82	8.47	11.78	29.69	2.31	3.29
	UniGene4561	73.51	4.54	5.94	11.93	0.69	0.87	36.73	2.16	2.75	47.46	3.26	4.85	40.79	2.47	3.44	42.42	3.29	4.7
	UniGene4562	58.96	3.65	4.77	359.56	20.96	26.18	237.11	13.97	17.73	17.94	1.23	1.83	117.25	7.1	9.88	40.13	3.12	4.45
	UniGene4563	97.22	6.01	7.86	37	2.16	2.69	46.86	2.76	3.5	31	2.13	3.17	99	6	8.34	63	4.89	6.98
	UniGene4564	42.71	2.64	3.45	9.31	0.54	0.68	41.18	2.43	3.08	9.34	0.64	0.95	9.6	0.58	0.81	3.03	0.24	0.34
	UniGene4566	104.57	6.47	8.45	59.9	3.49	4.36	195.04	11.49	14.59	77.87	5.35	7.96	22.76	1.38	1.92	19.13	1.49	2.12
	UniGene4570	23.28	1.44	1.88	0	0	0	64.81	3.82	4.85	6.94	0.48	0.71	24.37	1.48	2.05	0	0	0
	UniGene4571	7	0.43	0.57	2	0.12	0.15	29	1.71	2.17	10	0.69	1.02	38	2.3	3.2	30	2.33	3.32
	UniGene4574	42.76	2.65	3.46	71	4.14	5.17	75.41	4.44	5.64	40.19	2.76	4.11	30.9	1.87	2.6	14.35	1.11	1.59
	UniGene4575	934.33	57.81	75.55	781	45.55	56.89	1026.41	60.49	76.79	443.42	30.45	45.33	312.08	18.91	26.31	166.05	12.9	18.41
	UniGene4576	30.58	1.89	2.47	0	0	0	0	0	0	0	0	0	75.86	4.6	6.4	62.24	4.84	6.9
	UniGene4581	26.61	1.65	2.15	46.51	2.71	3.39	66.39	3.91	4.97	32.02	2.2	3.27	33.13	2.01	2.79	24.91	1.94	2.76
	UniGene4583	43.56	2.7	3.52	27.43	1.6	2	57.15	3.37	4.28	48	3.3	4.91	28.6	1.73	2.41	0	0	0
	UniGene4585	71.19	4.41	5.76	76.24	4.45	5.56	75.98	4.48	5.69	43.35	2.98	4.43	76.77	4.65	6.47	58.32	4.53	6.47
	UniGene4586	0	0	0	0	0	0	75.5	4.45	5.65	0	0	0	0	0	0	0	0	0
	UniGene4587	54.47	3.37	4.41	161.73	9.44	11.79	50.18	2.96	3.76	51	3.5	5.22	69.26	4.2	5.84	26.12	2.03	2.9
	UniGene4590	15.77	0.98	1.28	12.85	0.75	0.94	34.38	2.03	2.57	0	0	0	46.56	2.82	3.93	18.77	1.46	2.08
	UniGene4591	31.2	1.93	2.53	0	0	0	116.74	6.89	8.74	39.91	2.74	4.08	36.44	2.21	3.07	0	0	0
	UniGene4592	26.69	1.65	2.16	51.4	3	3.75	61.84	3.65	4.63	24.59	1.69	2.52	140.92	8.55	11.89	103.05	8.02	11.43
	UniGene4595	12.99	0.8	1.05	72.38	4.23	5.28	223.33	13.18	16.72	161.16	11.08	16.49	69.09	4.19	5.83	33.51	2.61	3.72
	UniGene4596	183.24	11.35	14.83	338.54	19.76	24.68	120.39	7.1	9.02	33.99	2.34	3.48	85.61	5.19	7.22	75.14	5.84	8.34
	UniGene4597	61.07	3.78	4.94	77.62	4.53	5.66	57.7	3.4	4.32	17.44	1.2	1.78	56.48	3.43	4.77	32.13	2.5	3.56
	UniGene4600	99.56	6.17	8.06	214.1	12.5	15.62	51.88	3.06	3.89	10.89	0.75	1.11	135.13	8.2	11.41	126.9	9.87	14.09
	UniGene4601	652.62	40.43	52.84	260.14	15.19	18.97	844.02	49.81	63.23	376.02	25.85	38.49	374.86	22.75	31.64	162.76	12.66	18.07
	UniGene4603	42.67	2.64	3.46	64.99	3.8	4.74	38.12	2.25	2.86	20.62	1.42	2.11	60.4	3.67	5.1	30.84	2.4	3.42
	UniGene4604	107.57	6.67	8.71	16.39	0.96	1.2	148.23	8.75	11.11	61.61	4.24	6.31	101.77	6.18	8.59	52.36	4.08	5.81
	UniGene4606	33.72	2.09	2.73	47.12	2.75	3.44	15.07	0.89	1.13	26.83	1.85	2.75	23.23	1.41	1.96	27.99	2.18	3.11
	UniGene4607	0	0	0	79.01	4.62	5.76	48.46	2.86	3.63	22.67	1.56	2.32	51.15	3.11	4.32	21.43	1.67	2.38
	UniGene4608	124.72	7.73	10.1	268.74	15.7	19.61	207.67	12.26	15.57	170.92	11.76	17.51	220.39	13.38	18.62	199.47	15.53	22.16
	UniGene4609	78.55	4.87	6.36	56.29	3.29	4.11	155.17	9.16	11.63	56.85	3.91	5.82	98.92	6.01	8.36	69.42	5.4	7.71
	UniGene4610	523.71	32.46	42.43	1014.16	59.26	74.02	627.54	37.06	47.04	401.75	27.64	41.15	440.74	26.76	37.23	377.11	29.36	41.89
	UniGene4613	148.7	9.22	12.05	253.45	14.81	18.5	176.74	10.44	13.25	90.29	6.21	9.25	95.47	5.8	8.06	63.67	4.96	7.07
	UniGene4614	62.44	3.87	5.06	51.73	3.02	3.78	54.54	3.22	4.09	38.31	2.64	3.93	36.61	2.22	3.09	22.8	1.78	2.53
	UniGene4615	60.14	3.73	4.87	44	2.57	3.21	27.18	1.61	2.04	17.22	1.18	1.76	38.97	2.37	3.29	10.93	0.85	1.21
	UniGene4617	182.62	11.32	14.8	33.9	1.98	2.47	166.54	9.84	12.49	71.04	4.89	7.28	100.94	6.13	8.53	93.12	7.25	10.35
	UniGene4619	8.95	0.55	0.73	2.66	0.16	0.19	36.44	2.15	2.73	19.18	1.32	1.97	72.92	4.43	6.16	62.43	4.86	6.94
	UniGene4621	29.86	1.85	2.42	14.43	0.84	1.05	41.72	2.46	3.13	19.82	1.36	2.03	18.57	1.13	1.57	24.57	1.91	2.73
	UniGene4622	102.04	6.33	8.27	105.13	6.14	7.68	94.72	5.6	7.1	85.07	5.85	8.72	95.29	5.79	8.05	83.04	6.47	9.23
	UniGene4628	24.03	1.49	1.95	18.98	1.11	1.39	29.41	1.74	2.21	0	0	0	44.43	2.7	3.76	0	0	0
	UniGene4629	13.47	0.84	1.09	47	2.75	3.43	31.17	1.84	2.34	31.66	2.18	3.25	34.48	2.1	2.92	26.94	2.1	3
	UniGene4630	212.74	13.2	17.25	507.61	29.69	37.08	490.63	29	36.81	235.24	16.2	24.12	496.19	30.16	41.95	298.51	23.27	33.19
	UniGene4632	55.12	3.42	4.47	26.78	1.57	1.96	6.02	0.36	0.45	17.73	1.22	1.82	38.12	2.32	3.22	49.1	3.83	5.46
	UniGene4633	511.53	31.74	41.49	803.19	46.98	58.68	496.76	29.36	37.27	553	38.08	56.7	791.65	48.12	66.93	677.36	52.79	75.31
	UniGene4634	48.47	3.01	3.93	72.99	4.27	5.33	92.1	5.45	6.91	29.7	2.05	3.05	41.8	2.54	3.54	24.3	1.89	2.7
	UniGene4636	26.45	1.64	2.15	15.05	0.88	1.1	22.92	1.36	1.72	32.08	2.21	3.29	51.6	3.14	4.36	34.53	2.69	3.84
	UniGene4638	0	0	0	2.39	0.14	0.17	4.8	0.28	0.36	0	0	0	41.46	2.52	3.51	0	0	0
	UniGene4639	21.08	1.31	1.71	67.63	3.96	4.94	20.17	1.19	1.51	5.18	0.36	0.53	12.27	0.75	1.04	20.36	1.59	2.26
	UniGene4640	84.51	5.25	6.86	131.96	7.72	9.64	174.65	10.33	13.11	109.66	7.55	11.25	154.1	9.37	13.03	144.48	11.26	16.07
	UniGene4641	171.17	10.62	13.89	84.16	4.92	6.15	218.85	12.94	16.43	70.22	4.84	7.2	63.02	3.83	5.33	68.65	5.35	7.64
	UniGene4642	43.71	2.71	3.55	35.21	2.06	2.57	53.45	3.16	4.01	33.65	2.32	3.45	28.83	1.75	2.44	13.61	1.06	1.51
	UniGene4643	150.7	9.36	12.23	11.95	0.7	0.87	71.58	4.23	5.37	4.43	0.31	0.45	48.71	2.96	4.12	75.58	5.89	8.41
	UniGene4644	38.24	2.37	3.1	21.32	1.25	1.56	14.44	0.85	1.08	0	0	0	0	0	0	0	0	0
	UniGene4645	41.86	2.6	3.4	36.17	2.12	2.64	91.9	5.44	6.9	9.5	0.65	0.97	137.55	8.37	11.64	41.42	3.23	4.61
	UniGene4647	41.23	2.56	3.35	92.72	5.43	6.78	23.84	1.41	1.79	13.61	0.94	1.4	42.72	2.6	3.62	69.62	5.43	7.75
	UniGene4648	110.98	6.89	9.01	37	2.17	2.71	14	0.83	1.05	116.63	8.04	11.97	27	1.64	2.29	29	2.26	3.23
	UniGene4649	52.37	3.25	4.25	106.95	6.26	7.82	69.82	4.13	5.24	57.64	3.97	5.92	113.17	6.89	9.58	83.14	6.49	9.25
	UniGene4651	133.82	8.31	10.86	196.58	11.51	14.38	106.47	6.3	8	69.76	4.81	7.16	56.54	3.44	4.79	52.24	4.08	5.81
	UniGene4652	43	2.67	3.49	13	0.76	0.95	45	2.66	3.38	6	0.41	0.62	3	0.18	0.25	4	0.31	0.45
	UniGene4653	130.83	8.13	10.62	65.58	3.84	4.8	76.46	4.53	5.74	39.4	2.72	4.04	45.85	2.79	3.88	43.83	3.42	4.88
	UniGene4658	63.97	3.98	5.2	153.33	8.98	11.22	55.5	3.29	4.17	61.43	4.24	6.31	78.34	4.77	6.63	29.44	2.3	3.28
	UniGene4659	353.71	21.98	28.73	454.15	26.61	33.23	814.38	48.22	61.2	321.46	22.17	33.01	225.81	13.75	19.12	188.14	14.69	20.95
	UniGene4661	28.05	1.74	2.28	67.06	3.93	4.91	75.46	4.47	5.67	2.82	0.19	0.29	19.32	1.18	1.64	13.32	1.04	1.48
	UniGene4662	42	2.61	3.41	0	0	0	31.01	1.84	2.33	6.43	0.44	0.66	31.31	1.91	2.65	17.23	1.35	1.92
	UniGene4663	57	3.54	4.63	47	2.75	3.44	61	3.61	4.59	22	1.52	2.26	141	8.59	11.94	78	6.09	8.69
	UniGene4664	76.08	4.73	6.18	65.93	3.86	4.83	93.47	5.54	7.03	67.68	4.67	6.95	73.97	4.51	6.27	74.74	5.84	8.33
	UniGene4665	39.07	2.43	3.17	71.25	4.18	5.22	59.23	3.51	4.45	69.9	4.82	7.18	92.09	5.61	7.8	97.69	7.63	10.88
	UniGene4669	60.55	3.77	4.92	100.77	5.91	7.38	65.76	3.9	4.95	33.52	2.31	3.45	23.93	1.46	2.03	31.32	2.45	3.49
	UniGene4670	46.63	2.9	3.79	18.43	1.08	1.35	86.23	5.11	6.48	26.47	1.83	2.72	107.24	6.53	9.09	84.71	6.62	9.44
	UniGene4671	9.38	0.58	0.76	30.72	1.8	2.25	43	2.55	3.23	30.38	2.1	3.12	245.97	14.99	20.84	223.11	17.43	24.86
	UniGene4675	39.46	2.45	3.21	30	1.76	2.2	6	0.36	0.45	21	1.45	2.16	10.66	0.65	0.9	24.69	1.93	2.75
	UniGene4676	6	0.37	0.49	16.77	0.98	1.23	15.4	0.91	1.16	0	0	0	15.85	0.97	1.34	27.89	2.18	3.11
	UniGene4677	22.6	1.41	1.84	41.39	2.43	3.03	115.38	6.84	8.68	15.62	1.08	1.61	42.73	2.6	3.62	14.46	1.13	1.61
	UniGene4681	69.32	4.31	5.64	35.33	2.07	2.59	13.03	0.77	0.98	0	0	0	61.27	3.73	5.19	38.69	3.02	4.31
	UniGene4682	39.81	2.48	3.24	27.8	1.63	2.04	25.07	1.49	1.89	3.55	0.24	0.36	58.04	3.54	4.92	48.06	3.76	5.36
	UniGene4684	35.44	2.21	2.88	70.13	4.11	5.14	80.61	4.78	6.07	34.21	2.36	3.52	51.34	3.13	4.35	24.02	1.88	2.68
	UniGene4686	2.38	0.15	0.19	0.36	0.02	0.03	93.64	5.55	7.05	10.23	0.71	1.05	0.31	0.02	0.03	0	0	0
	UniGene4687	6.65	0.41	0.54	45.64	2.68	3.34	1.39	0.08	0.1	0	0	0	23.01	1.4	1.95	17.04	1.33	1.9
	UniGene4689	90.8	5.65	7.39	115.26	6.76	8.45	106.71	6.33	8.03	85.78	5.93	8.82	140.12	8.54	11.88	98.25	7.68	10.96
	UniGene4690	0	0	0	0	0	0	0	0	0	89.14	6.16	9.17	0	0	0	0	0	0
	UniGene4691	38.14	2.37	3.1	52.01	3.05	3.81	70.96	4.21	5.34	49.78	3.44	5.12	61.98	3.78	5.26	38.62	3.02	4.31
	UniGene4695	21.86	1.36	1.78	71.92	4.22	5.27	33.8	2.01	2.55	25.6	1.77	2.63	22.84	1.39	1.94	38.52	3.01	4.3
	UniGene4698	0	0	0	41.08	2.41	3.01	124.07	7.36	9.35	0	0	0	0	0	0	0	0	0
	UniGene4699	18.51	1.15	1.51	23.88	1.4	1.75	32.12	1.91	2.42	24.99	1.73	2.57	94.96	5.8	8.06	67.44	5.28	7.53
	UniGene4700	192.77	12.01	15.7	0	0	0	199.43	11.83	15.02	0	0	0	87.69	5.35	7.44	0	0	0
	UniGene4703	302.09	18.83	24.6	71.05	4.17	5.21	290.39	17.24	21.88	134.53	9.3	13.85	85.59	5.23	7.27	82.39	6.45	9.2
	UniGene4704	55.12	3.43	4.49	135.11	7.94	9.91	88.32	5.24	6.65	40.79	2.82	4.2	0.18	0.01	0.02	0	0	0
	UniGene4705	314.47	19.6	25.61	464.05	27.26	34.05	550.48	32.68	41.48	210.79	14.58	21.7	461.44	28.17	39.18	297.1	23.26	33.17
	UniGene4708	48.57	3.03	3.96	93.93	5.52	6.89	57.09	3.39	4.3	44.24	3.06	4.56	52.21	3.19	4.43	54.57	4.27	6.09
	UniGene4713	26.65	1.66	2.17	49.82	2.93	3.66	20.51	1.22	1.55	21.52	1.49	2.22	23.49	1.43	2	22.51	1.76	2.51
	UniGene4714	12.25	0.76	1	7.7	0.45	0.57	0	0	0	0	0	0	57.72	3.53	4.9	0	0	0
	UniGene4717	17.85	1.11	1.45	50.17	2.95	3.68	95.01	5.64	7.16	101.65	7.04	10.47	60.22	3.68	5.12	0	0	0
	UniGene4718	18.9	1.18	1.54	7.95	0.47	0.58	39.78	2.36	3	0	0	0	17.01	1.04	1.44	24.42	1.91	2.73
	UniGene4719	123.22	7.68	10.04	130.53	7.67	9.58	44.58	2.65	3.36	72.11	4.99	7.43	36.63	2.24	3.11	27.45	2.15	3.07
	UniGene4720	36.2	2.26	2.95	63.56	3.74	4.67	76.96	4.57	5.8	25.14	1.74	2.59	15.82	0.97	1.34	27.84	2.18	3.11
	UniGene4721	14.4	0.9	1.17	8.22	0.48	0.6	5.05	0.3	0.38	31.95	2.21	3.29	8.02	0.49	0.68	7	0.55	0.78
	UniGene4722	26.81	1.67	2.18	26.54	1.56	1.95	58.2	3.46	4.39	25.88	1.79	2.67	12.95	0.79	1.1	10.05	0.79	1.12
	UniGene4724	143.85	8.97	11.72	333.11	19.58	24.46	159.43	9.47	12.02	124.22	8.6	12.8	155.78	9.52	13.24	149	11.67	16.65
	UniGene4725	0.91	0.06	0.07	34.24	2.01	2.51	44.14	2.62	3.33	24.37	1.69	2.51	0	0	0	0	0	0
	UniGene4731	50.84	3.17	4.15	9.63	0.57	0.71	47.09	2.8	3.55	10.98	0.76	1.13	33.45	2.05	2.84	20.61	1.62	2.3
	UniGene4733	74.83	4.67	6.1	86.79	5.1	6.38	67.94	4.04	5.13	11.64	0.81	1.2	10.66	0.65	0.91	4.04	0.32	0.45
	UniGene4737	135.65	8.47	11.07	168.8	9.93	12.4	189.06	11.24	14.27	76.33	5.29	7.87	121.31	7.42	10.32	78.47	6.15	8.78
	UniGene4738	47.76	2.98	3.9	123.59	7.27	9.08	40.06	2.38	3.02	14.58	1.01	1.5	10.44	0.64	0.89	20.56	1.61	2.3
	UniGene4739	45	2.81	3.67	5.43	0.32	0.4	31.91	1.9	2.41	11.52	0.8	1.19	23.59	1.44	2.01	10.28	0.81	1.15
	UniGene4740	73.8	4.61	6.02	77.51	4.56	5.7	65.45	3.89	4.94	26.43	1.83	2.73	108.3	6.62	9.21	71.33	5.59	7.98
	UniGene4744	101.61	6.34	8.29	115.11	6.77	8.46	77.67	4.62	5.86	89.14	6.18	9.2	89.62	5.48	7.62	61.14	4.79	6.84
	UniGene4746	14.79	0.92	1.21	20.35	1.2	1.5	30.49	1.81	2.3	62.07	4.3	6.41	16.59	1.02	1.41	12.1	0.95	1.35
	UniGene4747	37.17	2.32	3.03	0	0	0	16.54	0.98	1.25	0	0	0	5.59	0.34	0.48	16.6	1.3	1.86
	UniGene4748	0	0	0	16.28	0.96	1.2	54.56	3.25	4.12	0	0	0	0	0	0	46.56	3.65	5.21
	UniGene4751	37.92	2.37	3.1	29.52	1.74	2.17	0	0	0	37.83	2.62	3.9	0	0	0	43.97	3.45	4.92
	UniGene4752	54.48	3.4	4.45	28.04	1.65	2.06	76.79	4.57	5.8	52.58	3.65	5.43	32.02	1.96	2.73	8.32	0.65	0.93
	UniGene4754	0	0	0	0	0	0	0	0	0	45	3.12	4.64	0	0	0	0	0	0
	UniGene4755	225.68	14.1	18.43	250.28	14.74	18.41	819.39	48.77	61.9	150.8	10.46	15.57	226.86	13.89	19.31	129.43	10.16	14.49
	UniGene4756	14.27	0.89	1.17	13.95	0.82	1.03	25.92	1.54	1.96	9.34	0.65	0.96	150.91	9.24	12.85	57.01	4.47	6.38
	UniGene4757	46.45	2.9	3.79	16.77	0.99	1.23	12.97	0.77	0.98	0	0	0	32.26	1.97	2.75	10.2	0.8	1.14
	UniGene4758	13.84	0.86	1.13	302.75	17.83	22.27	34.16	2.03	2.58	64.99	4.51	6.71	25.41	1.56	2.16	23	1.8	2.57
	UniGene4759	75.55	4.72	6.17	71.68	4.22	5.27	40.69	2.42	3.07	23.91	1.66	2.47	33.26	2.04	2.83	30.86	2.42	3.46
	UniGene4760	21.08	1.32	1.72	11.45	0.67	0.84	30.02	1.79	2.27	29.76	2.06	3.07	10.43	0.64	0.89	0	0	0
	UniGene4761	48.66	3.04	3.97	22.82	1.34	1.68	77.47	4.61	5.85	0	0	0	0	0	0	0	0	0
	UniGene4765	21.99	1.37	1.8	6.08	0.36	0.45	23.63	1.41	1.79	83.96	5.82	8.67	24.22	1.48	2.06	19.16	1.5	2.15
	UniGene4766	0	0	0	90.92	5.36	6.69	0	0	0	0	0	0	7.73	0.47	0.66	10.33	0.81	1.16
	UniGene4768	11.67	0.73	0.95	0	0	0	162.12	9.65	12.25	94.31	6.54	9.74	32.44	1.99	2.76	0	0	0
	UniGene4770	0	0	0	60.56	3.57	4.46	31.81	1.89	2.4	27.2	1.89	2.81	18.41	1.13	1.57	19.82	1.56	2.22
	UniGene4771	409.63	25.6	33.46	199.01	11.72	14.64	485.15	28.88	36.66	259.47	18	26.8	169.93	10.41	14.47	73.16	5.74	8.19
	UniGene4774	83.63	5.23	6.83	58.28	3.43	4.29	60.38	3.6	4.56	76.88	5.33	7.94	58.52	3.58	4.99	39.13	3.07	4.38
	UniGene4775	77.35	4.84	6.32	26.89	1.58	1.98	185.54	11.05	14.03	22.16	1.54	2.29	72.81	4.46	6.2	33.89	2.66	3.8
	UniGene4779	25.96	1.62	2.12	41.31	2.43	3.04	2.8	0.17	0.21	0	0	0	16.66	1.02	1.42	18.14	1.42	2.03
	UniGene4781	25.01	1.56	2.04	27.09	1.6	2	134.75	8.03	10.19	52.63	3.65	5.44	201.13	12.32	17.14	139.08	10.93	15.59
	UniGene4786	157.45	9.85	12.87	192.2	11.33	14.16	22.74	1.36	1.72	26.71	1.85	2.76	11.05	0.68	0.94	7.68	0.6	0.86
	UniGene4789	11.42	0.71	0.93	26.81	1.58	1.98	185.93	11.08	14.07	62.79	4.36	6.49	91.57	5.61	7.81	85.65	6.73	9.61
	UniGene4792	80.68	5.05	6.6	6.99	0.41	0.52	241.07	14.38	18.25	148.04	10.29	15.31	94.86	5.82	8.09	21.02	1.65	2.36
	UniGene4793	17.41	1.09	1.42	14.1	0.83	1.04	22.85	1.36	1.73	6.77	0.47	0.7	15.64	0.96	1.33	26.75	2.1	3
	UniGene4794	176.21	11.03	14.42	123.83	7.31	9.13	162.47	9.69	12.3	98.56	6.85	10.2	149.3	9.16	12.74	136.7	10.75	15.34
	UniGene4795	29.76	1.86	2.43	15.99	0.94	1.18	80.47	4.8	6.09	23.59	1.64	2.44	24.4	1.5	2.08	49.09	3.86	5.51
	UniGene4798	53.04	3.32	4.34	7.38	0.44	0.54	259.55	15.48	19.65	0	0	0	70.92	4.35	6.05	0	0	0
	UniGene4799	62.76	3.93	5.14	32.13	1.9	2.37	24.43	1.46	1.85	7.14	0.5	0.74	21.2	1.3	1.81	31.81	2.5	3.57
	UniGene4802	9.61	0.6	0.79	0	0	0	8.29	0.49	0.63	5.21	0.36	0.54	51.26	3.15	4.37	10.46	0.82	1.17
	UniGene4803	40.82	2.56	3.34	29.06	1.72	2.14	8.27	0.49	0.63	12.33	0.86	1.28	14.27	0.88	1.22	17.88	1.41	2.01
	UniGene4805	112.13	7.02	9.18	63.13	3.73	4.65	15.03	0.9	1.14	0	0	0	14.91	0.92	1.27	32.22	2.53	3.62
	UniGene4807	9.58	0.6	0.78	85	5.02	6.27	0	0	0	25.75	1.79	2.67	33.25	2.04	2.84	0	0	0
	UniGene4808	14.28	0.89	1.17	12.68	0.75	0.94	46.72	2.79	3.54	117.27	8.15	12.14	5.38	0.33	0.46	10.88	0.86	1.22
	UniGene4810	168.91	10.58	13.83	143.73	8.49	10.6	267.48	15.96	20.26	291.84	20.29	30.21	204.79	12.57	17.48	152	11.96	17.06
	UniGene4811	92.14	5.77	7.54	12.43	0.73	0.92	27.57	1.65	2.09	26.54	1.85	2.75	22.12	1.36	1.89	25.14	1.98	2.82
	UniGene4812	18.46	1.16	1.51	53.55	3.16	3.95	42.13	2.51	3.19	31.78	2.21	3.29	22.05	1.35	1.88	10.03	0.79	1.13
	UniGene4813	297.44	18.64	24.36	166.95	9.86	12.32	219.68	13.11	16.65	31.42	2.19	3.25	111.66	6.86	9.53	71.81	5.65	8.06
	UniGene4814	13.44	0.84	1.1	0	0	0	10.41	0.62	0.79	23.61	1.64	2.44	10.86	0.67	0.93	37.45	2.95	4.21
	UniGene4815	83.64	5.24	6.85	75.23	4.44	5.55	266.06	15.88	20.16	61.02	4.24	6.32	176.34	10.83	15.06	135.05	10.63	15.17
	UniGene4817	0	0	0	0	0	0	0	0	0	0	0	0	38.43	2.36	3.28	0	0	0
	UniGene4818	21.8	1.37	1.79	125.91	7.44	9.29	57.76	3.45	4.38	16.99	1.18	1.76	41.54	2.55	3.55	25.01	1.97	2.81
	UniGene4819	25.67	1.61	2.1	0	0	0	51.81	3.09	3.93	54.9	3.82	5.69	13.63	0.84	1.16	12.85	1.01	1.44
	UniGene4820	44.67	2.8	3.66	10.31	0.61	0.76	41.96	2.51	3.18	54.21	3.77	5.61	40.51	2.49	3.46	30.21	2.38	3.39
	UniGene4824	89.31	5.6	7.32	26.99	1.6	1.99	26.36	1.57	2	26.54	1.85	2.75	37.47	2.3	3.2	30.5	2.4	3.43
	UniGene4825	0	0	0	170.9	10.1	12.62	0	0	0	0	0	0	0	0	0	0	0	0
	UniGene4827	79.75	5	6.54	71.96	4.25	5.31	77.63	4.64	5.89	11.08	0.77	1.15	28.15	1.73	2.41	17.14	1.35	1.93
	UniGene4828	21.62	1.36	1.77	31.6	1.87	2.33	34.46	2.06	2.61	15.66	1.09	1.62	51.51	3.17	4.4	23.69	1.87	2.66
	UniGene4829	64.83	4.07	5.31	56.56	3.34	4.18	57.83	3.46	4.39	52.08	3.63	5.4	22.25	1.37	1.9	62.86	4.95	7.07
	UniGene4830	21.87	1.37	1.79	52.3	3.09	3.86	34.51	2.06	2.62	13.78	0.96	1.43	19.41	1.19	1.66	21.16	1.67	2.38
	UniGene4831	152.16	9.55	12.48	126.68	7.49	9.36	168.67	10.08	12.8	92.49	6.44	9.59	104.26	6.41	8.91	58.95	4.65	6.63
	UniGene4832	70.96	4.45	5.82	84.03	4.97	6.21	324.94	19.43	24.66	148.47	10.34	15.4	105.57	6.49	9.03	61.48	4.85	6.91
	UniGene4834	17.11	1.07	1.4	21.43	1.27	1.58	18.03	1.08	1.37	30.83	2.15	3.2	0	0	0	0	0	0
	UniGene4835	60.06	3.77	4.93	59.24	3.51	4.38	0	0	0	65.3	4.55	6.77	108.56	6.68	9.29	83.25	6.56	9.36
	UniGene4838	1.54	0.1	0.13	43.24	2.56	3.2	12.68	0.76	0.96	3.67	0.26	0.38	6.13	0.38	0.52	4.64	0.37	0.52
	UniGene4846	121.66	7.64	9.99	58.16	3.44	4.3	7.1	0.42	0.54	45.48	3.17	4.72	124.65	7.67	10.67	149.53	11.8	16.84
	UniGene4847	33.84	2.13	2.78	44.26	2.62	3.27	42.98	2.57	3.27	21.64	1.51	2.25	22.33	1.37	1.91	11.74	0.93	1.32
	UniGene4848	23.44	1.47	1.93	53.39	3.16	3.95	20.02	1.2	1.52	0	0	0	13.8	0.85	1.18	22.12	1.75	2.49
	UniGene4855	6.51	0.41	0.53	50.71	3	3.75	47.59	2.85	3.62	6.8	0.47	0.71	86.65	5.34	7.42	63.55	5.02	7.16
	UniGene4856	86.91	5.46	7.14	89.58	5.31	6.63	97.71	5.85	7.43	45.2	3.15	4.69	100.82	6.21	8.64	97.72	7.72	11.01
	UniGene4858	55.18	3.47	4.53	31.57	1.87	2.34	144.53	8.66	10.99	57.14	3.99	5.94	132.52	8.16	11.35	42.4	3.35	4.78
	UniGene4859	5.38	0.34	0.44	53.94	3.2	3.99	34.23	2.05	2.6	4.73	0.33	0.49	30.51	1.88	2.61	34.83	2.75	3.92
	UniGene4860	0	0	0	7.93	0.47	0.59	40.9	2.45	3.11	9.8	0.68	1.02	0	0	0	0	0	0
	UniGene4863	0	0	0	67.66	4.01	5.01	87.83	5.26	6.68	45.27	3.16	4.7	0	0	0	43.96	3.47	4.95
[truncated: 89,223 more rows]

## Sheet: Table S5
	Supplementary table S5: Expression profiles of preferentially expressed genes. A preferentially expressed genes were defined as those unigenes which differences in transcript levels were highest (at least twice: logFC ≥ 1) and statistically significant (FDR ≤ 0.001) in at least one of the organs samples (leaves, stems, roots, fruits, inflorescences, and flowers). Organs were compared by pairs wit…
		UniGene	A. thalianahomologous		Leaves			Fruits			Stem			Roots			Inflorescences			Flowers
			Locus	Description
					Counts	TPM	FPKM	Counts	TPM	FPKM	Counts	TPM	FPKM	Counts	TPM	FPKM	Counts	TPM	FPKM	Counts	TPM	FPKM
	Leaves	UniGene88540	AT1G58190.2	receptor like protein 9	44.38	11.7	15.29	0	0	0	0	0	0	0	0	0	0	0	0	0	0	0
		UniGene87448	AT5G42210.1	Major facilitator superfamily protein	30.95	8.06	10.53	0	0	0	0	0	0	0	0	0	0	0	0	0	0	0
		UniGene70553	ATMG00580.1	NADH dehydrogenase subunit 4	37	7.85	10.26	0	0	0	0	0	0	0	0	0	0	0	0	0	0	0
		UniGene62154	AT1G07390.3	receptor like protein 1	43.65	8.35	10.91	0	0	0	0	0	0	0	0	0	0	0	0	0	0	0
		UniGene57708	AT3G05170.1	Phosphoglycerate mutase family protein	43.08	7.79	10.18	0	0	0	0	0	0	0	0	0	0	0	0	0	0	0
		UniGene56561	AT2G21430.1	Papain family cysteine protease	38.29	6.83	8.93	0	0	0	0	0	0	0	0	0	0	0	0	0	0	0
		UniGene55501	AT1G76360.1	Protein kinase superfamily protein	31.13	5.47	7.15	0	0	0	0	0	0	0	0	0	0	0	0	0	0	0
		UniGene52698	ATMG01275.1	NADH dehydrogenase 1A	30	5.09	6.65	0	0	0	0	0	0	0	0	0	0	0	0	0	0	0
		UniGene46412	AT2G33060.1	receptor like protein 27	33.03	5.14	6.71	0	0	0	0	0	0	0	0	0	0	0	0	0	0	0
		UniGene45968	AT2G33020.1	receptor like protein 24	32.22	4.98	6.51	0	0	0	0	0	0	0	0	0	0	0	0	0	0	0
		UniGene44883	AT4G12830.1	alpha/beta-Hydrolases superfamily protein	36.01	5.48	7.17	0	0	0	0	0	0	0	0	0	0	0	0	0	0	0
		UniGene41326	AT3G07200.1	RING/U-box superfamily protein	35.24	5.09	6.66	0	0	0	0	0	0	0	0	0	0	0	0	0	0	0
		UniGene40114	AT5G57670.2	Protein kinase superfamily protein	34.42	4.89	6.39	0	0	0	0	0	0	0	0	0	0	0	0	0	0	0
		UniGene39291	AT4G29090.1	Ribonuclease H-like superfamily protein	37	5.19	6.79	0	0	0	0	0	0	0	0	0	0	0	0	0	0	0
		UniGene38211	AT1G10130.1	endoplasmic reticulum-type calcium-transporting ATPase 3	35	4.83	6.32	0	0	0	0	0	0	0	0	0	0	0	0	0	0	0
		UniGene35882	AT5G57670.2	Protein kinase superfamily protein	42.25	5.62	7.35	0	0	0	0	0	0	0	0	0	0	0	0	0	0	0
		UniGene25050	---	---	42	4.68	6.12	0	0	0	0	0	0	0	0	0	0	0	0	0	0	0
		UniGene24829	AT5G17570.1	TatD related DNase	39.32	4.36	5.7	0	0	0	0	0	0	0	0	0	0	0	0	0	0	0
		UniGene22479	AT2G26250.1	3-ketoacyl-CoA synthase 10	33.72	3.58	4.68	0	0	0	0	0	0	0	0	0	0	0	0	0	0	0
		UniGene19600	AT5G36930.2	Disease resistance protein (TIR-NBS-LRR class) family	46.18	4.62	6.04	0	0	0	0	0	0	0	0	0	0	0	0	0	0	0
		UniGene178691	AT1G53420.1	Leucine-rich repeat transmembrane protein kinase	30.05	23.01	30.08	0	0	0	0	0	0	0	0	0	0	0	0	0	0	0
		UniGene17144	AT4G29990.1	Leucine-rich repeat transmembrane protein kinase protein	34.01	3.23	4.22	0	0	0	0	0	0	0	0	0	0	0	0	0	0	0
		UniGene16450	AT5G23960.1	terpene synthase 21	36.05	3.37	4.4	0	0	0	0	0	0	0	0	0	0	0	0	0	0	0
		UniGene16422	AT5G44520.1	NagB/RpiA/CoA transferase-like superfamily protein	34.12	3.19	4.17	0	0	0	0	0	0	0	0	0	0	0	0	0	0	0
		UniGene16061	AT5G16020.1	gamete-expressed 3	31.27	2.89	3.78	0	0	0	0	0	0	0	0	0	0	0	0	0	0	0
		UniGene151067	AT1G54470.2	RNI-like superfamily protein	30.67	16.75	21.89	0	0	0	0	0	0	0	0	0	0	0	0	0	0	0
		UniGene14907	AT5G63700.1	zinc ion binding;DNA binding	36.42	3.27	4.28	0	0	0	0	0	0	0	0	0	0	0	0	0	0	0
		UniGene13379	AT4G29540.2	bacterial transferase hexapeptide repeat-containing protein	34.87	3	3.93	0	0	0	0	0	0	0	0	0	0	0	0	0	0	0
		UniGene13352	AT4G37560.1	Acetamidase/Formamidase family protein	39.57	3.41	4.45	0	0	0	0	0	0	0	0	0	0	0	0	0	0	0
		UniGene13154	AT1G56310.1	Polynucleotidyl transferase, ribonuclease H-like superfamily protein	44	3.77	4.93	0	0	0	0	0	0	0	0	0	0	0	0	0	0	0
		UniGene123327	---	---	43.66	17.32	22.63	0	0	0	0	0	0	0	0	0	0	0	0	0	0	0
		UniGene12185	AT4G29990.1	Leucine-rich repeat transmembrane protein kinase protein	38.13	3.18	4.16	0	0	0	0	0	0	0	0	0	0	0	0	0	0	0
		UniGene11596	AT5G14790.1	ARM repeat superfamily protein	41.47	3.4	4.45	0	0	0	0	0	0	0	0	0	0	0	0	0	0	0
		UniGene11299	AT2G16940.2	Splicing factor, CC1-like	32.91	2.68	3.5	0	0	0	0	0	0	0	0	0	0	0	0	0	0	0
	Fruit	UniGene99266	AT1G17290.1	alanine aminotransferas	0	0	0	31.65	8.94	11.17	0	0	0	0	0	0	0	0	0	0	0	0
	Fruit-UniGene97630	UniGene97630	AT2G36670.1	Eukaryotic aspartyl protease family protein	0	0	0	33.51	9.29	11.6	0	0	0	0	0	0	0	0	0	0	0	0
	Fruit-UniGene9505	UniGene9505	---	---	0	0	0	41.89	3.04	3.79	0	0	0	0	0	0	0	0	0	0	0	0
	Fruit-UniGene92261	UniGene92261	AT3G48000.1	aldehyde dehydrogenase 2B4	0	0	0	32.82	8.53	10.65	0	0	0	0	0	0	0	0	0	0	0	0
	Fruit-UniGene9118	UniGene9118	AT5G47910.1	respiratory burst oxidase homologue D	0	0	0	45.22	3.24	4.05	0	0	0	0	0	0	0	0	0	0	0	0
	Fruit-UniGene90108	UniGene90108	AT3G59280.1	Protein Transporter, Pam16	0	0	0	36.46	9.23	11.53	0	0	0	0	0	0	0	0	0	0	0	0
	Fruit-UniGene90068	UniGene90068	AT1G76690.1	12-oxophytodienoate reductase 2	0	0	0	32.19	8.15	10.18	0	0	0	0	0	0	0	0	0	0	0	0
	Fruit-UniGene8836	UniGene8836	AT1G77590.1	long chain acyl-CoA synthetase 9	0	0	0	34.17	2.42	3.03	0	0	0	0	0	0	0	0	0	0	0	0
	Fruit-UniGene79263	UniGene79263	AT3G22500.1	Seed maturation protein	0	0	0	43.82	9.74	12.17	0	0	0	0	0	0	0	0	0	0	0	0
	Fruit-UniGene78184	UniGene78184	AT4G16550.1	HSP20-like chaperone	0	0	0	30.81	6.76	8.44	0	0	0	0	0	0	0	0	0	0	0	0
	Fruit-UniGene77694	UniGene77694	AT4G37260.1	myb domain protein 73	0	0	0	38.44	8.38	10.47	0	0	0	0	0	0	0	0	0	0	0	0
	Fruit-UniGene74408	UniGene74408	AT3G44310.1	nitrilase 1	0	0	0	34	7.13	8.91	0	0	0	0	0	0	0	0	0	0	0	0
	Fruit-UniGene7376	UniGene7376	AT5G08720.1	CONTAINS InterPro DOMAIN/s: Streptomyces cyclase/dehydrase (InterPro:IPR005031); BEST Arabidopsis thaliana protein match is: Polyketide cyclase / dehydrase and lipid transport protein (TAIR:AT4G01650.1); Has 30201 Blast hits to 17322 proteins in 780 species: Archae - 12; Bacteria - 1396; Metazoa - 17338; Fungi - 3422; Plants - 5037; Viruses - 0; Other Eukaryotes - 2996 (source: NCBI BLink).	0	0	0	45.05	3.01	3.76	0	0	0	0	0	0	0	0	0	0	0	0
	Fruit-UniGene72812	UniGene72812	AT1G31830.1	Amino acid permease family protein	0	0	0	40.63	8.36	10.44	0	0	0	0	0	0	0	0	0	0	0	0
	Fruit-UniGene72103	UniGene72103	AT5G60830.1	basic leucine-zipper 70	0	0	0	37	7.54	9.42	0	0	0	0	0	0	0	0	0	0	0	0
	Fruit-UniGene68551	UniGene68551	AT1G17290.1	alanine aminotransferas	0	0	0	35.86	7	8.75	0	0	0	0	0	0	0	0	0	0	0	0
	Fruit-UniGene68326	UniGene68326	AT4G39130.1	Dehydrin family protein	0	0	0	46.12	8.98	11.22	0	0	0	0	0	0	0	0	0	0	0	0
	Fruit-UniGene68074	UniGene68074	AT5G25610.1	BURP domain-containing protein	0	0	0	39	7.58	9.46	0	0	0	0	0	0	0	0	0	0	0	0
	Fruit-UniGene67823	UniGene67823	AT4G29680.1	Alkaline-phosphatase-like family protein	0	0	0	40.64	7.87	9.83	0	0	0	0	0	0	0	0	0	0	0	0
	Fruit-UniGene67170	UniGene67170	AT1G75490.1	Integrase-type DNA-binding superfamily protein	0	0	0	42.55	8.17	10.2	0	0	0	0	0	0	0	0	0	0	0	0
	Fruit-UniGene67165	UniGene67165	---	---	0	0	0	32.38	6.22	7.76	0	0	0	0	0	0	0	0	0	0	0	0
	Fruit-UniGene65117	UniGene65117	AT4G37980.1	elicitor-activated gene 3-1	0	0	0	33.39	6.25	7.8	0	0	0	0	0	0	0	0	0	0	0	0
	Fruit-UniGene64212	UniGene64212	AT5G61820.1	FUNCTIONS IN: molecular_function unknown; INVOLVED IN: biological_process unknown; LOCATED IN: vacuole; EXPRESSED IN: 24 plant structures; EXPRESSED DURING: 15 growth stages; CONTAINS InterPro DOMAIN/s: Stress up-regulated Nod 19 (InterPro:IPR011692); Has 30201 Blast hits to 17322 proteins in 780 species: Archae - 12; Bacteria - 1396; Metazoa - 17338; Fungi - 3422; Plants - 5037; Viruses - 0; Oth…	0	0	0	30	5.55	6.93	0	0	0	0	0	0	0	0	0	0	0	0
	Fruit-UniGene63767	UniGene63767	AT5G07050.1	nodulin MtN21 /EamA-like transporter family protein	0	0	0	36.3	6.67	8.34	0	0	0	0	0	0	0	0	0	0	0	0
	Fruit-UniGene62183	UniGene62183	AT2G17970.1	2-oxoglutarate (2OG) and Fe(II)-dependent oxygenase superfamily protein	0	0	0	36.91	6.66	8.31	0	0	0	0	0	0	0	0	0	0	0	0
	Fruit-UniGene60299	UniGene60299	AT1G51400.1	Photosystem II 5 kD protein	0	0	0	34.79	6.13	7.65	0	0	0	0	0	0	0	0	0	0	0	0
	Fruit-UniGene58499	UniGene58499	AT2G34770.1	fatty acid hydroxylase 1	0	0	0	31.18	5.37	6.71	0	0	0	0	0	0	0	0	0	0	0	0
	Fruit-UniGene57462	UniGene57462	AT5G51810.1	gibberellin 20 oxidase 2	0	0	0	42.25	7.18	8.97	0	0	0	0	0	0	0	0	0	0	0	0
	Fruit-UniGene53791	UniGene53791	AT1G08230.2	Transmembrane amino acid transporter family protein	0	0	0	31.01	5.02	6.27	0	0	0	0	0	0	0	0	0	0	0	0
	Fruit-UniGene5229	UniGene5229	AT4G27290.1	S-locus lectin protein kinase family protein	0	0	0	41.63	2.52	3.14	0	0	0	0	0	0	0	0	0	0	0	0
	Fruit-UniGene52237	UniGene52237	AT1G09155.1	phloem protein 2-B15	0	0	0	37.27	5.91	7.38	0	0	0	0	0	0	0	0	0	0	0	0
	Fruit-UniGene50960	UniGene50960	---	---	0	0	0	31.36	4.89	6.11	0	0	0	0	0	0	0	0	0	0	0	0
	Fruit-UniGene49582	UniGene49582	AT4G36220.1	ferulic acid 5-hydroxylase 1	0	0	0	41.16	6.3	7.87	0	0	0	0	0	0	0	0	0	0	0	0
	Fruit-UniGene49524	UniGene49524	AT4G03560.1	two-pore channel 1	0	0	0	34.89	5.34	6.67	0	0	0	0	0	0	0	0	0	0	0	0
	Fruit-UniGene48617	UniGene48617	AT5G14780.1	formate dehydrogenase	0	0	0	35.94	5.42	6.78	0	0	0	0	0	0	0	0	0	0	0	0
	Fruit-UniGene46799	UniGene46799	AT1G53570.1	mitogen-activated protein kinase kinase kinase 3	0	0	0	38.32	5.64	7.05	0	0	0	0	0	0	0	0	0	0	0	0
	Fruit-UniGene46174	UniGene46174	AT5G48020.1	2-oxoglutarate (2OG) and Fe(II)-dependent oxygenase superfamily protein	0	0	0	41	5.99	7.48	0	0	0	0	0	0	0	0	0	0	0	0
	Fruit-UniGene44963	UniGene44963	AT1G21280.1	CONTAINS InterPro DOMAIN/s: Retrotransposon gag protein (InterPro:IPR005162); Has 707 Blast hits to 705 proteins in 25 species: Archae - 0; Bacteria - 0; Metazoa - 4; Fungi - 0; Plants - 703; Viruses - 0; Other Eukaryotes - 0 (source: NCBI BLink).	0	0	0	39	5.61	7	0	0	0	0	0	0	0	0	0	0	0	0
	Fruit-UniGene43110	UniGene43110	AT2G30570.1	photosystem II reaction center W	0	0	0	31.72	4.44	5.54	0	0	0	0	0	0	0	0	0	0	0	0
	Fruit-UniGene41207	UniGene41207	AT1G69630.1	F-box/RNI-like superfamily protein	0	0	0	35.63	4.84	6.05	0	0	0	0	0	0	0	0	0	0	0	0
	Fruit-UniGene40765	UniGene40765	AT5G38280.1	PR5-like receptor kinase	0	0	0	31	4.19	5.23	0	0	0	0	0	0	0	0	0	0	0	0
	Fruit-UniGene40521	UniGene40521	AT3G63150.1	MIRO-related GTP-ase 2	0	0	0	42.42	5.71	7.13	0	0	0	0	0	0	0	0	0	0	0	0
	Fruit-UniGene39612	UniGene39612	AT5G18610.1	Protein kinase superfamily protein	0	0	0	33.85	4.5	5.62	0	0	0	0	0	0	0	0	0	0	0	0
	Fruit-UniGene39180	UniGene39180	AT1G34070.1	CONTAINS InterPro DOMAIN/s: Retrotransposon gag protein (InterPro:IPR005162); BEST Arabidopsis thaliana protein match is: unknown protein (TAIR:AT5G48050.1); Has 648 Blast hits to 647 proteins in 29 species: Archae - 0; Bacteria - 0; Metazoa - 16; Fungi - 25; Plants - 607; Viruses - 0; Other Eukaryotes - 0 (source: NCBI BLink).	0	0	0	33	4.35	5.44	0	0	0	0	0	0	0	0	0	0	0	0
	Fruit-UniGene38195	UniGene38195	AT5G50700.1	hydroxysteroid dehydrogenase 1	0	0	0	30.02	3.9	4.88	0	0	0	0	0	0	0	0	0	0	0	0
	Fruit-UniGene37874	UniGene37874	AT2G39200.1	Seven transmembrane MLO family protein	0	0	0	45.04	5.83	7.28	0	0	0	0	0	0	0	0	0	0	0	0
	Fruit-UniGene37540	UniGene37540	AT5G50700.1	hydroxysteroid dehydrogenase 1	0	0	0	30.43	3.92	4.89	0	0	0	0	0	0	0	0	0	0	0	0
	Fruit-UniGene37499	UniGene37499	---	---	0	0	0	45.91	5.91	7.38	0	0	0	0	0	0	0	0	0	0	0	0
	Fruit-UniGene37208	UniGene37208	AT5G62000.1	auxin response factor 2	0	0	0	31.03	3.98	4.97	0	0	0	0	0	0	0	0	0	0	0	0
	Fruit-UniGene37044	UniGene37044	---	---	0	0	0	45	5.75	7.18	0	0	0	0	0	0	0	0	0	0	0	0
	Fruit-UniGene36117	UniGene36117	AT2G03220.1	fucosyltransferase 1	0	0	0	34.57	4.35	5.43	0	0	0	0	0	0	0	0	0	0	0	0
	Fruit-UniGene351345	UniGene351345	AT4G26140.1	beta-galactosidase 12	0	0	0	38	193.83	242.11	0	0	0	0	0	0	0	0	0	0	0	0
	Fruit-UniGene33006	UniGene33006	AT4G29090.1	Ribonuclease H-like superfamily protein	0	0	0	40	4.8	5.99	0	0	0	0	0	0	0	0	0	0	0	0
	Fruit-UniGene329851	UniGene329851	AT2G47470.1	thioredoxin family protein	0	0	0	30	126.19	157.62	0	0	0	0	0	0	0	0	0	0	0	0
	Fruit-UniGene29145	UniGene29145	AT3G07340.1	basic helix-loop-helix (bHLH) DNA-binding superfamily protein	0	0	0	30.76	3.46	4.32	0	0	0	0	0	0	0	0	0	0	0	0
	Fruit-UniGene28688	UniGene28688	AT1G19900.1	glyoxal oxidase-related protein	0	0	0	35.99	4.02	5.03	0	0	0	0	0	0	0	0	0	0	0	0
	Fruit-UniGene27389	UniGene27389	AT2G01980.1	sodium proton exchanger, putative (NHX7) (SOS1)	0	0	0	31.37	3.43	4.28	0	0	0	0	0	0	0	0	0	0	0	0
	Fruit-UniGene27261	UniGene27261	AT3G43230.1	RING/FYVE/PHD-type zinc finger family protein	0	0	0	36.56	3.99	4.98	0	0	0	0	0	0	0	0	0	0	0	0
	Fruit-UniGene258213	UniGene258213	AT3G22490.1	Seed maturation protein	0	0	0	43.66	86.94	108.59	0	0	0	0	0	0	0	0	0	0	0	0
	Fruit-UniGene25273	UniGene25273	AT1G15520.1	pleiotropic drug resistance 12	0	0	0	32.29	3.4	4.25	0	0	0	0	0	0	0	0	0	0	0	0
	Fruit-UniGene25109	UniGene25109	AT1G73760.1	RING/U-box superfamily protein	0	0	0	38.7	4.07	5.08	0	0	0	0	0	0	0	0	0	0	0	0
	Fruit-UniGene220094	UniGene220094	AT4G39130.1	Dehydrin family protein	0	0	0	35.14	43.16	53.91	0	0	0	0	0	0	0	0	0	0	0	0
	Fruit-UniGene21972	UniGene21972	---	---	0	0	0	31.62	3.13	3.92	0	0	0	0	0	0	0	0	0	0	0	0
	Fruit-UniGene215254	UniGene215254	AT1G23760.1	BURP domain-containing protein	0	0	0	41	47.39	59.2	0	0	0	0	0	0	0	0	0	0	0	0
	Fruit-UniGene21293	UniGene21293	AT2G34080.1	Cysteine proteinases superfamily protein	0	0	0	43.51	4.25	5.31	0	0	0	0	0	0	0	0	0	0	0	0
	Fruit-UniGene21218	UniGene21218	AT5G47910.1	respiratory burst oxidase homologue D	0	0	0	39.59	3.87	4.83	0	0	0	0	0	0	0	0	0	0	0	0
	Fruit-UniGene20887	UniGene20887	AT1G80830.1	natural resistance-associated macrophage protein 1	0	0	0	38.52	3.74	4.67	0	0	0	0	0	0	0	0	0	0	0	0
	Fruit-UniGene20462	UniGene20462	AT3G03380.1	DegP protease 7	0	0	0	37.22	3.58	4.47	0	0	0	0	0	0	0	0	0	0	0	0
	Fruit-UniGene19973	UniGene19973	AT1G08860.1	Calcium-dependent phospholipid-binding Copine family protein	0	0	0	44.88	4.27	5.34	0	0	0	0	0	0	0	0	0	0	0	0
	Fruit-UniGene199018	UniGene199018	AT1G73190.1	Aquaporin-like superfamily protein	0	0	0	33.02	30.85	38.54	0	0	0	0	0	0	0	0	0	0	0	0
	Fruit-UniGene19745	UniGene19745	AT4G23160.1	cysteine-rich RLK (RECEPTOR-like protein kinase) 8	0	0	0	30	2.84	3.55	0	0	0	0	0	0	0	0	0	0	0	0
	Fruit-UniGene184576	UniGene184576	AT2G42560.1	late embryogenesis abundant domain-containing protein / LEA domain-containing protein	0	0	0	39	30.18	37.7	0	0	0	0	0	0	0	0	0	0	0	0
	Fruit-UniGene180003	UniGene180003	AT3G12320.1	unknown protein; BEST Arabidopsis thaliana protein match is: unknown protein (TAIR:AT5G06980.4); Has 102 Blast hits to 102 proteins in 16 species: Archae - 0; Bacteria - 0; Metazoa - 0; Fungi - 0; Plants - 98; Viruses - 0; Other Eukaryotes - 4 (source: NCBI BLink).	0	0	0	36.28	26.5	33.1	0	0	0	0	0	0	0	0	0	0	0	0
	Fruit-UniGene178833	UniGene178833	AT4G25140.1	oleosin 1	0	0	0	36.73	26.4	32.98	0	0	0	0	0	0	0	0	0	0	0	0
	Fruit-UniGene175929	UniGene175929	AT5G03860.1	malate synthase	0	0	0	33.15	23.01	28.74	0	0	0	0	0	0	0	0	0	0	0	0
	Fruit-UniGene173774	UniGene173774	AT2G42560.1	late embryogenesis abundant domain-containing protein / LEA domain-containing protein	0	0	0	43.98	29.73	37.13	0	0	0	0	0	0	0	0	0	0	0	0
	Fruit-UniGene173007	UniGene173007	---	---	0	0	0	33	22.06	27.55	0	0	0	0	0	0	0	0	0	0	0	0
	Fruit-UniGene16696	UniGene16696	AT5G48100.1	Laccase/Diphenol oxidase family protein	0	0	0	40.52	3.59	4.48	0	0	0	0	0	0	0	0	0	0	0	0
	Fruit-UniGene16404	UniGene16404	AT5G47910.1	respiratory burst oxidase homologue D	0	0	0	37.04	3.26	4.07	0	0	0	0	0	0	0	0	0	0	0	0
	Fruit-UniGene15155	UniGene15155	AT5G50260.1	Cysteine proteinases superfamily protein	0	0	0	37.58	3.2	4	0	0	0	0	0	0	0	0	0	0	0	0
	Fruit-UniGene150247	UniGene150247	AT3G11110.1	RING/U-box superfamily protein	0	0	0	32	16.26	20.3	0	0	0	0	0	0	0	0	0	0	0	0
	Fruit-UniGene150017	UniGene150017	AT4G39730.1	Lipase/lipooxygenase, PLAT/LH2 family protein	0	0	0	34	17.22	21.51	0	0	0	0	0	0	0	0	0	0	0	0
	Fruit-UniGene145374	UniGene145374	AT4G23160.1	cysteine-rich RLK (RECEPTOR-like protein kinase) 8	0	0	0	35	16.83	21.02	0	0	0	0	0	0	0	0	0	0	0	0
	Fruit-UniGene14446	UniGene14446	AT1G04140.2	Transducin family protein / WD-40 repeat family protein	0	0	0	34.69	2.9	3.62	0	0	0	0	0	0	0	0	0	0	0	0
	Fruit-UniGene14231	UniGene14231	AT5G19600.1	sulfate transporter 3;5	0	0	0	43.78	3.63	4.54	0	0	0	0	0	0	0	0	0	0	0	0
	Fruit-UniGene142008	UniGene142008	AT3G44460.1	Basic-leucine zipper (bZIP) transcription factor family protein	0	0	0	41	18.95	23.67	0	0	0	0	0	0	0	0	0	0	0	0
	Fruit-UniGene136445	UniGene136445	AT2G40170.1	Stress induced protein	0	0	0	35.57	15.44	19.29	0	0	0	0	0	0	0	0	0	0	0	0
	Fruit-UniGene135389	UniGene135389	AT3G25830.1	terpene synthase-like sequence-1,8-cineole	0	0	0	34	14.58	18.21	0	0	0	0	0	0	0	0	0	0	0	0
	Fruit-UniGene12348	UniGene12348	AT1G21280.1	CONTAINS InterPro DOMAIN/s: Retrotransposon gag protein (InterPro:IPR005162); Has 707 Blast hits to 705 proteins in 25 species: Archae - 0; Bacteria - 0; Metazoa - 4; Fungi - 0; Plants - 703; Viruses - 0; Other Eukaryotes - 0 (source: NCBI BLink).	0	0	0	35.89	2.84	3.54	0	0	0	0	0	0	0	0	0	0	0	0
	Fruit-UniGene12280	UniGene12280	AT4G34040.1	RING/U-box superfamily protein	0	0	0	31.04	2.45	3.06	0	0	0	0	0	0	0	0	0	0	0	0
	Fruit-UniGene11751	UniGene11751	AT4G34040.1	RING/U-box superfamily protein	0	0	0	45.29	3.52	4.39	0	0	0	0	0	0	0	0	0	0	0	0
	Fruit-UniGene107141	UniGene107141	AT3G55646.1	unknown protein; FUNCTIONS IN: molecular_function unknown; INVOLVED IN: biological_process unknown; LOCATED IN: chloroplast; BEST Arabidopsis thaliana protein match is: unknown protein (TAIR:AT2G39855.2); Has 35333 Blast hits to 34131 proteins in 2444 species: Archae - 798; Bacteria - 22429; Metazoa - 974; Fungi - 991; Plants - 531; Viruses - 0; Other Eukaryotes - 9610 (source: NCBI BLink).	0	0	0	33.77	10.49	13.1	0	0	0	0	0	0	0	0	0	0	0	0
	Fruit-UniGene106483	UniGene106483	AT2G44930.1	Plant protein of unknown function (DUF247)	0	0	0	33	10.16	12.69	0	0	0	0	0	0	0	0	0	0	0	0
	Stem	UniGene9116	AT4G35300.1	tonoplast monosaccharide transporter2	0	0	0	0	0	0	40.72	2.95	3.74	0	0	0	0	0	0	0	0	0
		UniGene67906	AT4G33920.1	Protein phosphatase 2C family protein	0	0	0	0	0	0	36.77	7.15	9.08	0	0	0	0	0	0	0	0	0
		UniGene45588	AT3G04670.1	WRKY DNA-binding protein 39	0	0	0	0	0	0	41.27	6.02	7.64	0	0	0	0	0	0	0	0	0
		UniGene40146	AT3G23750.1	Leucine-rich repeat protein kinase family protein	0	0	0	0	0	0	35.79	4.82	6.12	0	0	0	0	0	0	0	0	0
		UniGene3654	AT1G30820.1	CTP synthase family protein	0	0	0	0	0	0	42.59	2.37	3.01	0	0	0	0	0	0	0	0	0
		UniGene31475	---	---	0	0	0	0	0	0	32.53	3.84	4.87	0	0	0	0	0	0	0	0	0
		UniGene31082	AT1G04910.1	O-fucosyltransferase family protein	0	0	0	0	0	0	30.4	3.56	4.52	0	0	0	0	0	0	0	0	0
		UniGene25777	AT1G77120.1	alcohol dehydrogenase 1	0	0	0	0	0	0	31.3	3.36	4.26	0	0	0	0	0	0	0	0	0
		UniGene14469	AT2G40270.1	Protein kinase family protein	0	0	0	0	0	0	31.98	2.7	3.43	0	0	0	0	0	0	0	0	0
		UniGene121154	AT4G31870.1	glutathione peroxidase 7	0	0	0	0	0	0	34.44	12.46	15.82	0	0	0	0	0	0	0	0	0
	Root	UniGene98800	AT3G62940.2	Cysteine proteinases superfamily protein	0	0	0	0	0	0	0	0	0	30	9.92	14.76	0	0	0	0	0	0
		UniGene98228	AT3G03773.2	HSP20-like chaperones superfamily protein	0	0	0	0	0	0	0	0	0	31	10.17	15.14	0	0	0	0	0	0
		UniGene97786	AT4G18210.1	purine permease 10	0	0	0	0	0	0	0	0	0	34.19	11.16	16.62	0	0	0	0	0	0
		UniGene97423	AT3G50440.1	methyl esterase 10	0	0	0	0	0	0	0	0	0	31.41	10.21	15.19	0	0	0	0	0	0
		UniGene96437	AT3G50690.1	Leucine-rich repeat (LRR) family protein	0	0	0	0	0	0	0	0	0	30	9.64	14.36	0	0	0	0	0	0
		UniGene93879	AT5G10530.1	Concanavalin A-like lectin protein kinase family protein	0	0	0	0	0	0	0	0	0	31.66	9.88	14.7	0	0	0	0	0	0
		UniGene92784	---	---	0	0	0	0	0	0	0	0	0	36.73	11.3	16.83	0	0	0	0	0	0
		UniGene91390	AT5G23540.1	Mov34/MPN/PAD-1 family protein	0	0	0	0	0	0	0	0	0	36	10.89	16.21	0	0	0	0	0	0
		UniGene91187	AT1G70520.1	cysteine-rich RLK (RECEPTOR-like protein kinase) 2	0	0	0	0	0	0	0	0	0	30	9.05	13.47	0	0	0	0	0	0
		UniGene91018	AT3G61530.1	Phosphoenolpyruvate carboxylase family protein	0	0	0	0	0	0	0	0	0	32.04	9.64	14.35	0	0	0	0	0	0
		UniGene89813	AT1G03860.1	prohibitin 2	0	0	0	0	0	0	0	0	0	33	9.8	14.59	0	0	0	0	0	0
		UniGene88205	AT5G13450.1	delta subunit of Mt ATP synthase	0	0	0	0	0	0	0	0	0	30	8.74	13	0	0	0	0	0	0
		UniGene88093	AT4G35860.1	GTP-binding 2	0	0	0	0	0	0	0	0	0	30	8.72	12.99	0	0	0	0	0	0
		UniGene87961	AT4G15470.1	Bax inhibitor-1 family protein	0	0	0	0	0	0	0	0	0	38	11.02	16.4	0	0	0	0	0	0
		UniGene8721	AT4G19080.1	Protein of unknown function (DUF594)	0	0	0	0	0	0	0	0	0	31.97	2.66	3.96	0	0	0	0	0	0
		UniGene86558	---	---	0	0	0	0	0	0	0	0	0	35.13	10.02	14.92	0	0	0	0	0	0
		UniGene86063	AT3G15870.1	Fatty acid desaturase family protein	0	0	0	0	0	0	0	0	0	36	10.21	15.21	0	0	0	0	0	0
		UniGene85002	AT1G71050.1	Heavy metal transport/detoxification superfamily protein	0	0	0	0	0	0	0	0	0	34.72	9.72	14.47	0	0	0	0	0	0
		UniGene83560	AT1G14730.1	Cytochrome b561/ferric reductase transmembrane protein family	0	0	0	0	0	0	0	0	0	38	10.46	15.57	0	0	0	0	0	0
		UniGene79326	AT4G12400.2	stress-inducible protein, putative	0	0	0	0	0	0	0	0	0	30	7.85	11.68	0	0	0	0	0	0
		UniGene78483	AT3G06460.1	GNS1/SUR4 membrane protein family	0	0	0	0	0	0	0	0	0	33	8.54	12.72	0	0	0	0	0	0
		UniGene7771	AT2G27880.1	Argonaute family protein	0	0	0	0	0	0	0	0	0	33.98	2.72	4.05	0	0	0	0	0	0
		UniGene77663	AT5G19440.1	NAD(P)-binding Rossmann-fold superfamily protein	0	0	0	0	0	0	0	0	0	34.37	8.81	13.12	0	0	0	0	0	0
		UniGene77279	AT5G54830.1	DOMON domain-containing protein / dopamine beta-monooxygenase N-terminal domain-containing protein	0	0	0	0	0	0	0	0	0	32	8.17	12.16	0	0	0	0	0	0
		UniGene76442	AT1G52540.1	Protein kinase superfamily protein	0	0	0	0	0	0	0	0	0	34.53	8.73	12.99	0	0	0	0	0	0
		UniGene76384	AT1G50940.1	electron transfer flavoprotein alpha	0	0	0	0	0	0	0	0	0	35	8.84	13.17	0	0	0	0	0	0
		UniGene76062	AT5G11680.1	FUNCTIONS IN: molecular_function unknown; INVOLVED IN: biological_process unknown; LOCATED IN: cytosol, plasma membrane; EXPRESSED IN: 26 plant structures; EXPRESSED DURING: 15 growth stages; CONTAINS InterPro DOMAIN/s: WW-domain-binding protein (InterPro:IPR018826); Has 1807 Blast hits to 1807 proteins in 277 species: Archae - 0; Bacteria - 0; Metazoa - 736; Fungi - 347; Plants - 385; Viruses - …	0	0	0	0	0	0	0	0	0	30.74	7.74	11.52	0	0	0	0	0	0
		UniGene75959	AT4G17270.1	Mo25 family protein	0	0	0	0	0	0	0	0	0	37	9.31	13.85	0	0	0	0	0	0
		UniGene75771	AT1G65650.1	Peptidase C12, ubiquitin carboxyl-terminal hydrolase 1	0	0	0	0	0	0	0	0	0	38	9.53	14.19	0	0	0	0	0	0
		UniGene75659	AT1G78720.1	SecY protein transport family protein	0	0	0	0	0	0	0	0	0	34.43	8.63	12.84	0	0	0	0	0	0
		UniGene75650	AT3G06460.1	GNS1/SUR4 membrane protein family	0	0	0	0	0	0	0	0	0	30	7.51	11.18	0	0	0	0	0	0
		UniGene75472	AT5G42020.1	Heat shock protein 70 (Hsp 70) family protein	0	0	0	0	0	0	0	0	0	31	7.74	11.52	0	0	0	0	0	0
		UniGene74303	AT4G20890.1	tubulin beta-9 chain	0	0	0	0	0	0	0	0	0	36.46	8.98	13.36	0	0	0	0	0	0
		UniGene74007	AT3G43810.1	calmodulin 7	0	0	0	0	0	0	0	0	0	32	7.86	11.7	0	0	0	0	0	0
		UniGene7391	AT4G24690.1	ubiquitin-associated (UBA)/TS-N domain-containing protein / octicosapeptide/Phox/Bemp1 (PB1) domain-containing protein	0	0	0	0	0	0	0	0	0	33.12	2.61	3.88	0	0	0	0	0	0
		UniGene73150	AT5G17400.1	endoplasmic reticulum-adenine nucleotide transporter 1	0	0	0	0	0	0	0	0	0	32	7.78	11.58	0	0	0	0	0	0
		UniGene72697	AT3G55360.1	3-oxo-5-alpha-steroid 4-dehydrogenase family protein	0	0	0	0	0	0	0	0	0	31	7.49	11.15	0	0	0	0	0	0
		UniGene72265	AT5G46050.1	peptide transporter 3	0	0	0	0	0	0	0	0	0	31.11	7.48	11.13	0	0	0	0	0	0
		UniGene7153	AT2G32730.1	26S proteasome regulatory complex, non-ATPase subcomplex, Rpn2/Psmd1 subunit	0	0	0	0	0	0	0	0	0	34	2.65	3.94	0	0	0	0	0	0
		UniGene7090	AT2G02560.1	cullin-associated and neddylation dissociated	0	0	0	0	0	0	0	0	0	31	2.41	3.59	0	0	0	0	0	0
		UniGene70819	AT1G37130.1	nitrate reductase 2	0	0	0	0	0	0	0	0	0	35	8.27	12.31	0	0	0	0	0	0
		UniGene70477	AT3G08950.1	electron transport SCO1/SenC family protein	0	0	0	0	0	0	0	0	0	32	7.52	11.19	0	0	0	0	0	0
		UniGene69978	AT1G68090.1	annexin 5	0	0	0	0	0	0	0	0	0	38	8.88	13.22	0	0	0	0	0	0
		UniGene6882	AT2G16485.1	nucleic acid binding;zinc ion binding;DNA binding	0	0	0	0	0	0	0	0	0	36	2.77	4.13	0	0	0	0	0	0
		UniGene68073	AT3G45300.1	isovaleryl-CoA-dehydrogenase	0	0	0	0	0	0	0	0	0	34	7.77	11.57	0	0	0	0	0	0
		UniGene6800	AT2G27880.1	Argonaute family protein	0	0	0	0	0	0	0	0	0	37	2.84	4.23	0	0	0	0	0	0
		UniGene67173	---	---	0	0	0	0	0	0	0	0	0	35.55	8.03	11.95	0	0	0	0	0	0
		UniGene6600	AT2G16090.1	RING/U-box superfamily protein	0	0	0	0	0	0	0	0	0	34	2.58	3.85	0	0	0	0	0	0
		UniGene65990	AT4G31470.1	CAP (Cysteine-rich secretory proteins, Antigen 5, and Pathogenesis-related 1 protein) superfamily protein	0	0	0	0	0	0	0	0	0	31	6.9	10.28	0	0	0	0	0	0
		UniGene65791	AT3G46270.1	receptor protein kinase-related	0	0	0	0	0	0	0	0	0	36	7.99	11.9	0	0	0	0	0	0
		UniGene65434	AT1G15880.1	golgi snare 11	0	0	0	0	0	0	0	0	0	34.43	7.61	11.33	0	0	0	0	0	0
		UniGene65392	---	---	0	0	0	0	0	0	0	0	0	30.44	6.73	10.02	0	0	0	0	0	0
		UniGene64226	AT1G10430.1	protein phosphatase 2A-2	0	0	0	0	0	0	0	0	0	33	7.19	10.7	0	0	0	0	0	0
		UniGene6354	AT5G44240.1	aminophospholipid ATPase 2	0	0	0	0	0	0	0	0	0	35.89	2.7	4.02	0	0	0	0	0	0
		UniGene63038	AT4G28240.1	Wound-responsive family protein	0	0	0	0	0	0	0	0	0	30.46	6.53	9.72	0	0	0	0	0	0
		UniGene62162	AT3G03800.1	syntaxin of plants 131	0	0	0	0	0	0	0	0	0	30.43	6.45	9.6	0	0	0	0	0	0
		UniGene61497	AT5G19740.1	Peptidase M28 family protein	0	0	0	0	0	0	0	0	0	35.09	7.38	10.98	0	0	0	0	0	0
		UniGene61300	AT2G17030.1	F-box family protein with a domain of unknown function (DUF295)	0	0	0	0	0	0	0	0	0	37.26	7.82	11.64	0	0	0	0	0	0
		UniGene60632	AT2G35410.1	RNA-binding (RRM/RBD/RNP motifs) family protein	0	0	0	0	0	0	0	0	0	31	6.45	9.6	0	0	0	0	0	0
		UniGene5953	AT5G15400.1	U-box domain-containing protein	0	0	0	0	0	0	0	0	0	32	2.36	3.52	0	0	0	0	0	0
		UniGene59482	AT4G27585.1	SPFH/Band 7/PHB domain-containing membrane-associated protein family	0	0	0	0	0	0	0	0	0	35	7.18	10.69	0	0	0	0	0	0
		UniGene59338	AT3G45300.1	isovaleryl-CoA-dehydrogenase	0	0	0	0	0	0	0	0	0	32	6.55	9.74	0	0	0	0	0	0
		UniGene59182	AT3G28715.1	ATPase, V0/A0 complex, subunit C/D	0	0	0	0	0	0	0	0	0	32	6.54	9.73	0	0	0	0	0	0
		UniGene58693	AT1G72370.1	40s ribosomal protein SA	0	0	0	0	0	0	0	0	0	31	6.3	9.38	0	0	0	0	0	0
		UniGene57640	AT2G19620.1	N-MYC downregulated-like 3	0	0	0	0	0	0	0	0	0	34	6.82	10.15	0	0	0	0	0	0
		UniGene57562	AT5G58970.1	uncoupling protein 2	0	0	0	0	0	0	0	0	0	38	7.6	11.32	0	0	0	0	0	0
		UniGene57333	AT1G13180.1	Actin-like ATPase superfamily protein	0	0	0	0	0	0	0	0	0	36	7.18	10.69	0	0	0	0	0	0
		UniGene56763	AT5G22060.1	DNAJ homologue 2	0	0	0	0	0	0	0	0	0	32	6.34	9.44	0	0	0	0	0	0
		UniGene56109	AT4G04930.1	fatty acid desaturase family protein	0	0	0	0	0	0	0	0	0	34	6.68	9.95	0	0	0	0	0	0
		UniGene5574	AT1G19850.1	Transcriptional factor B3 family protein / auxin-responsive factor AUX/IAA-related	0	0	0	0	0	0	0	0	0	33.67	2.44	3.63	0	0	0	0	0	0
		UniGene55520	AT3G48850.1	phosphate transporter 3;2	0	0	0	0	0	0	0	0	0	36	7.02	10.44	0	0	0	0	0	0
		UniGene54724	AT1G74150.1	Galactose oxidase/kelch repeat superfamily protein	0	0	0	0	0	0	0	0	0	35	6.76	10.06	0	0	0	0	0	0
		UniGene54440	AT3G12580.1	heat shock protein 70	0	0	0	0	0	0	0	0	0	32	6.15	9.16	0	0	0	0	0	0
		UniGene52522	AT5G17690.1	like heterochromatin protein (LHP1)	0	0	0	0	0	0	0	0	0	30	5.62	8.36	0	0	0	0	0	0
		UniGene52260	AT2G23070.1	Protein kinase superfamily protein	0	0	0	0	0	0	0	0	0	32	5.98	8.9	0	0	0	0	0	0
		UniGene51557	AT4G08850.1	Leucine-rich repeat receptor-like protein kinase family protein	0	0	0	0	0	0	0	0	0	35	6.47	9.64	0	0	0	0	0	0
		UniGene51518	AT2G35050.1	Protein kinase superfamily protein with octicosapeptide/Phox/Bem1p domain	0	0	0	0	0	0	0	0	0	30	5.55	8.26	0	0	0	0	0	0
		UniGene48739	AT4G01370.1	MAP kinase 4	0	0	0	0	0	0	0	0	0	31	5.52	8.21	0	0	0	0	0	0
		UniGene48453	AT5G47180.1	Plant VAMP (vesicle-associated membrane protein) family protein	0	0	0	0	0	0	0	0	0	32	5.67	8.44	0	0	0	0	0	0
		UniGene47095	AT3G18000.1	S-adenosyl-L-methionine-dependent methyltransferases superfamily protein	0	0	0	0	0	0	0	0	0	31	5.4	8.03	0	0	0	0	0	0
		UniGene46226	AT1G17500.1	ATPase E1-E2 type family protein / haloacid dehalogenase-like hydrolase family protein	0	0	0	0	0	0	0	0	0	30.3	5.21	7.76	0	0	0	0	0	0
		UniGene46070	AT3G26570.1	phosphate transporter 2;1	0	0	0	0	0	0	0	0	0	32	5.49	8.18	0	0	0	0	0	0
		UniGene4471	AT2G34660.1	multidrug resistance-associated protein 2	0	0	0	0	0	0	0	0	0	31.6	2.16	3.21	0	0	0	0	0	0
		UniGene44561	AT5G36230.1	ARM repeat superfamily protein	0	0	0	0	0	0	0	0	0	37	6.22	9.26	0	0	0	0	0	0
		UniGene43769	AT2G26830.1	Protein kinase superfamily protein	0	0	0	0	0	0	0	0	0	36	5.98	8.91	0	0	0	0	0	0
		UniGene43172	AT2G19450.1	membrane bound O-acyl transferase (MBOAT) family protein	0	0	0	0	0	0	0	0	0	37	6.09	9.07	0	0	0	0	0	0
		UniGene42815	AT3G02090.2	Insulinase (Peptidase family M16) protein	0	0	0	0	0	0	0	0	0	35	5.74	8.54	0	0	0	0	0	0
		UniGene42603	AT1G66910.1	Protein kinase superfamily protein	0	0	0	0	0	0	0	0	0	33.94	5.55	8.26	0	0	0	0	0	0
		UniGene42302	AT2G44350.2	Citrate synthase family protein	0	0	0	0	0	0	0	0	0	35.14	5.72	8.52	0	0	0	0	0	0
		UniGene41765	AT2G25070.1	Protein phosphatase 2C family protein	0	0	0	0	0	0	0	0	0	34.61	5.58	8.31	0	0	0	0	0	0
		UniGene4096	AT1G14000.1	VH1-interacting kinase	0	0	0	0	0	0	0	0	0	33	2.2	3.27	0	0	0	0	0	0
		UniGene40304	AT4G00370.1	Major facilitator superfamily protein	0	0	0	0	0	0	0	0	0	36	5.68	8.46	0	0	0	0	0	0
		UniGene39782	AT5G60390.1	GTP binding Elongation factor Tu family protein	0	0	0	0	0	0	0	0	0	32	5.02	7.47	0	0	0	0	0	0
		UniGene38624	AT1G65930.1	cytosolic NADP+-dependent isocitrate dehydrogenase	0	0	0	0	0	0	0	0	0	31	4.78	7.11	0	0	0	0	0	0
		UniGene38414	AT5G67270.1	end binding protein 1C	0	0	0	0	0	0	0	0	0	32	4.92	7.32	0	0	0	0	0	0
		UniGene38137	AT1G19640.1	jasmonic acid carboxyl methyltransferase	0	0	0	0	0	0	0	0	0	37	5.66	8.42	0	0	0	0	0	0
		UniGene37543	AT5G27380.1	glutathione synthetase 2	0	0	0	0	0	0	0	0	0	30	4.55	6.77	0	0	0	0	0	0
		UniGene37018	AT1G15520.1	pleiotropic drug resistance 12	0	0	0	0	0	0	0	0	0	33.3	5.01	7.45	0	0	0	0	0	0
		UniGene36906	AT5G25757.1	RNA polymerase I-associated factor PAF67	0	0	0	0	0	0	0	0	0	31	4.65	6.93	0	0	0	0	0	0
		UniGene36338	---	---	0	0	0	0	0	0	0	0	0	35	5.2	7.74	0	0	0	0	0	0
		UniGene35941	AT2G38290.1	ammonium transporter 2	0	0	0	0	0	0	0	0	0	32	4.73	7.04	0	0	0	0	0	0
		UniGene35711	AT3G03450.1	RGA-like 2	0	0	0	0	0	0	0	0	0	33.54	4.94	7.35	0	0	0	0	0	0
		UniGene35557	AT2G45550.1	cytochrome P450, family 76, subfamily C, polypeptide 4	0	0	0	0	0	0	0	0	0	30.17	4.43	6.6	0	0	0	0	0	0
		UniGene35228	AT5G67140.1	F-box/RNI-like superfamily protein	0	0	0	0	0	0	0	0	0	31	4.53	6.75	0	0	0	0	0	0
		UniGene34541	AT5G16460.1	Putative adipose-regulatory protein (Seipin)	0	0	0	0	0	0	0	0	0	31	4.49	6.68	0	0	0	0	0	0
		UniGene34450	AT3G10900.1	Glycosyl hydrolase superfamily protein	0	0	0	0	0	0	0	0	0	34	4.91	7.31	0	0	0	0	0	0
		UniGene32869	AT5G64440.1	fatty acid amide hydrolase	0	0	0	0	0	0	0	0	0	35	4.93	7.34	0	0	0	0	0	0
		UniGene328610	AT3G09200.1	Ribosomal protein L10 family protein	0	0	0	0	0	0	0	0	0	34	191.44	285	0	0	0	0	0	0
		UniGene32291	AT3G49660.1	Transducin/WD40 repeat-like superfamily protein	0	0	0	0	0	0	0	0	0	30	4.19	6.23	0	0	0	0	0	0
		UniGene32213	AT4G30920.1	Cytosol aminopeptidase family protein	0	0	0	0	0	0	0	0	0	33	4.6	6.84	0	0	0	0	0	0
		UniGene32067	AT4G34490.1	cyclase associated protein 1	0	0	0	0	0	0	0	0	0	30	4.17	6.21	0	0	0	0	0	0
		UniGene31726	AT5G03650.1	starch branching enzyme 2.2	0	0	0	0	0	0	0	0	0	34	4.7	7	0	0	0	0	0	0
		UniGene31574	AT3G30180.1	brassinosteroid-6-oxidase 2	0	0	0	0	0	0	0	0	0	34	4.69	6.98	0	0	0	0	0	0
		UniGene31030	AT1G74150.1	Galactose oxidase/kelch repeat superfamily protein	0	0	0	0	0	0	0	0	0	36	4.93	7.34	0	0	0	0	0	0
		UniGene30859	AT1G55150.1	DEA(D/H)-box RNA helicase family protein	0	0	0	0	0	0	0	0	0	32	4.37	6.51	0	0	0	0	0	0
		UniGene30241	AT3G03910.1	glutamate dehydrogenase 3	0	0	0	0	0	0	0	0	0	36	4.86	7.23	0	0	0	0	0	0
		UniGene29883	AT3G01090.2	SNF1 kinase homolog 10	0	0	0	0	0	0	0	0	0	36	4.83	7.19	0	0	0	0	0	0
		UniGene29301	AT1G80930.1	MIF4G domain-containing protein / MA3 domain-containing protein	0	0	0	0	0	0	0	0	0	32	4.25	6.33	0	0	0	0	0	0
		UniGene29227	AT3G02100.1	UDP-Glycosyltransferase superfamily protein	0	0	0	0	0	0	0	0	0	32.16	4.27	6.35	0	0	0	0	0	0
		UniGene29109	AT2G30710.1	Ypt/Rab-GAP domain of gyp1p superfamily protein	0	0	0	0	0	0	0	0	0	30	3.98	5.92	0	0	0	0	0	0
		UniGene27620	AT5G55550.3	RNA-binding (RRM/RBD/RNP motifs) family protein	0	0	0	0	0	0	0	0	0	36	4.65	6.92	0	0	0	0	0	0
		UniGene27345	AT5G23960.1	terpene synthase 21	0	0	0	0	0	0	0	0	0	32	4.11	6.12	0	0	0	0	0	0
		UniGene271105	AT5G61410.1	D-ribulose-5-phosphate-3-epimerase	0	0	0	0	0	0	0	0	0	36	103.91	154.69	0	0	0	0	0	0
		UniGene26598	AT5G51820.1	phosphoglucomutase	0	0	0	0	0	0	0	0	0	37.02	4.7	7	0	0	0	0	0	0
		UniGene263194	AT3G14420.1	Aldolase-type TIM barrel family protein	0	0	0	0	0	0	0	0	0	38	99.24	147.75	0	0	0	0	0	0
		UniGene25940	AT3G45300.1	isovaleryl-CoA-dehydrogenase	0	0	0	0	0	0	0	0	0	30	3.76	5.6	0	0	0	0	0	0
		UniGene25896	AT1G21860.1	SKU5 similar 7	0	0	0	0	0	0	0	0	0	35.13	4.41	6.56	0	0	0	0	0	0
		UniGene25832	AT3G18830.1	polyol/monosaccharide transporter 5	0	0	0	0	0	0	0	0	0	36	4.51	6.72	0	0	0	0	0	0
		UniGene25690	AT1G15020.2	quiescin-sulfhydryl oxidase 1	0	0	0	0	0	0	0	0	0	30	3.75	5.58	0	0	0	0	0	0
		UniGene25579	AT4G24520.1	P450 reductase 1	0	0	0	0	0	0	0	0	0	37	4.62	6.87	0	0	0	0	0	0
		UniGene25077	AT3G03000.1	EF hand calcium-binding protein family	0	0	0	0	0	0	0	0	0	36.34	4.49	6.69	0	0	0	0	0	0
		UniGene24372	AT4G24040.1	trehalase 1	0	0	0	0	0	0	0	0	0	33	4.03	6	0	0	0	0	0	0
		UniGene24096	AT1G40087.1	Plant transposase (Ptta/En/Spm family)	0	0	0	0	0	0	0	0	0	34.01	4.13	6.15	0	0	0	0	0	0
		UniGene23902	AT5G17380.1	Thiamine pyrophosphate dependent pyruvate decarboxylase family protein	0	0	0	0	0	0	0	0	0	36	4.36	6.49	0	0	0	0	0	0
		UniGene21730	AT1G31690.1	Copper amine oxidase family protein	0	0	0	0	0	0	0	0	0	32.25	3.75	5.58	0	0	0	0	0	0
		UniGene21354	AT1G18560.1	BED zinc finger ;hAT family dimerisation domain	0	0	0	0	0	0	0	0	0	30.9	3.56	5.3	0	0	0	0	0	0
		UniGene21344	AT1G21860.1	SKU5 similar 7	0	0	0	0	0	0	0	0	0	30.17	3.48	5.18	0	0	0	0	0	0
		UniGene20948	AT4G04700.1	calcium-dependent protein kinase 27	0	0	0	0	0	0	0	0	0	35	4	5.96	0	0	0	0	0	0
		UniGene19746	AT4G00830.1	RNA-binding (RRM/RBD/RNP motifs) family protein	0	0	0	0	0	0	0	0	0	38	4.24	6.31	0	0	0	0	0	0
		UniGene19203	AT4G39850.3	peroxisomal ABC transporter 1	0	0	0	0	0	0	0	0	0	31	3.41	5.08	0	0	0	0	0	0
		UniGene18761	AT2G42520.1	P-loop containing nucleoside triphosphate hydrolases superfamily protein	0	0	0	0	0	0	0	0	0	32	3.49	5.2	0	0	0	0	0	0
		UniGene181065	AT3G04400.1	Ribosomal protein L14p/L23e family protein	0	0	0	0	0	0	0	0	0	36	31.4	46.74	0	0	0	0	0	0
		UniGene17918	AT3G63520.1	carotenoid cleavage dioxygenase 1	0	0	0	0	0	0	0	0	0	33.4	3.58	5.33	0	0	0	0	0	0
		UniGene17854	AT1G52360.2	Coatomer, beta' subunit	0	0	0	0	0	0	0	0	0	30	3.21	4.78	0	0	0	0	0	0
		UniGene178045	AT1G70600.1	Ribosomal protein L18e/L15 superfamily protein	0	0	0	0	0	0	0	0	0	32.07	26.87	40	0	0	0	0	0	0
		UniGene17620	---	---	0	0	0	0	0	0	0	0	0	35	3.73	5.55	0	0	0	0	0	0
		UniGene17346	AT1G66350.1	RGA-like 1	0	0	0	0	0	0	0	0	0	31.37	3.32	4.95	0	0	0	0	0	0
		UniGene173047	AT2G09990.1	Ribosomal protein S5 domain 2-like superfamily protein	0	0	0	0	0	0	0	0	0	34	26.79	39.88	0	0	0	0	0	0
		UniGene17291	AT4G34110.1	poly(A) binding protein 2	0	0	0	0	0	0	0	0	0	36	3.81	5.67	0	0	0	0	0	0
		UniGene171480	AT5G67090.1	Subtilisin-like serine endopeptidase family protein	0	0	0	0	0	0	0	0	0	30	23.12	34.42	0	0	0	0	0	0
		UniGene17133	AT1G66350.1	RGA-like 1	0	0	0	0	0	0	0	0	0	32.01	3.37	5.02	0	0	0	0	0	0
		UniGene16860	AT5G51800.1	Protein kinase superfamily protein	0	0	0	0	0	0	0	0	0	36.15	3.78	5.63	0	0	0	0	0	0
		UniGene166004	AT1G53920.1	GDSL-motif lipase 5	0	0	0	0	0	0	0	0	0	38	27.39	40.78	0	0	0	0	0	0
		UniGene16360	---	---	0	0	0	0	0	0	0	0	0	38.5	3.98	5.93	0	0	0	0	0	0
		UniGene161690	AT3G62420.1	basic region/leucine zipper motif 53	0	0	0	0	0	0	0	0	0	30	20.57	30.63	0	0	0	0	0	0
		UniGene161174	AT2G36130.1	Cyclophilin-like peptidyl-prolyl cis-trans isomerase family protein	0	0	0	0	0	0	0	0	0	38	25.89	38.54	0	0	0	0	0	0
		UniGene160180	AT3G56340.1	Ribosomal protein S26e family protein	0	0	0	0	0	0	0	0	0	31	20.85	31.04	0	0	0	0	0	0
		UniGene158695	---	---	0	0	0	0	0	0	0	0	0	31	20.46	30.46	0	0	0	0	0	0
		UniGene15768	AT4G13420.1	high affinity K+ transporter 5	0	0	0	0	0	0	0	0	0	31.68	3.23	4.81	0	0	0	0	0	0
		UniGene152736	AT1G57860.1	Translation protein SH3-like family protein	0	0	0	0	0	0	0	0	0	34	20.93	31.16	0	0	0	0	0	0
		UniGene15001	AT4G29210.1	gamma-glutamyl transpeptidase 4	0	0	0	0	0	0	0	0	0	38	3.8	5.65	0	0	0	0	0	0
		UniGene14656	AT1G43760.1	DNAse I-like superfamily protein	0	0	0	0	0	0	0	0	0	34.16	3.38	5.03	0	0	0	0	0	0
		UniGene146181	AT5G60670.1	Ribosomal protein L11 family protein	0	0	0	0	0	0	0	0	0	33	18.83	28.04	0	0	0	0	0	0
		UniGene145662	AT5G62300.1	Ribosomal protein S10p/S20e family protein	0	0	0	0	0	0	0	0	0	33	18.68	27.81	0	0	0	0	0	0
		UniGene144993	AT1G33140.1	Ribosomal protein L6 family	0	0	0	0	0	0	0	0	0	37.5	21.12	31.43	0	0	0	0	0	0
		UniGene14449	AT3G47570.1	Leucine-rich repeat protein kinase family protein	0	0	0	0	0	0	0	0	0	37.38	3.68	5.47	0	0	0	0	0	0
		UniGene143919	AT1G08830.1	copper/zinc superoxide dismutase 1	0	0	0	0	0	0	0	0	0	33	18.34	27.3	0	0	0	0	0	0
		UniGene14340	AT3G47570.1	Leucine-rich repeat protein kinase family protein	0	0	0	0	0	0	0	0	0	36.27	3.56	5.29	0	0	0	0	0	0
		UniGene14112	AT3G24090.1	glutamine-fructose-6-phosphate transaminase (isomerizing)s;sugar binding;transaminases	0	0	0	0	0	0	0	0	0	33.52	3.27	4.86	0	0	0	0	0	0
		UniGene139628	AT3G08700.1	ubiquitin-conjugating enzyme 12	0	0	0	0	0	0	0	0	0	35.52	18.8	27.98	0	0	0	0	0	0
		UniGene139620	AT5G04730.1	Ankyrin-repeat containing protein	0	0	0	0	0	0	0	0	0	37	19.53	29.07	0	0	0	0	0	0
		UniGene139584	---	---	0	0	0	0	0	0	0	0	0	35.98	18.99	28.27	0	0	0	0	0	0
		UniGene13940	---	---	0	0	0	0	0	0	0	0	0	38	3.69	5.49	0	0	0	0	0	0
		UniGene138212	AT3G14620.1	cytochrome P450, family 72, subfamily A, polypeptide 8	0	0	0	0	0	0	0	0	0	36	18.72	27.87	0	0	0	0	0	0
		UniGene13787	AT1G48410.2	Stabilizer of iron transporter SufD / Polynucleotidyl transferase	0	0	0	0	0	0	0	0	0	34	3.28	4.89	0	0	0	0	0	0
		UniGene137663	AT1G78870.1	ubiquitin-conjugating enzyme 35	0	0	0	0	0	0	0	0	0	33	17.08	25.42	0	0	0	0	0	0
		UniGene13627	AT3G04240.1	Tetratricopeptide repeat (TPR)-like superfamily protein	0	0	0	0	0	0	0	0	0	35	3.37	5.02	0	0	0	0	0	0
		UniGene134825	---	---	0	0	0	0	0	0	0	0	0	30.03	15.02	22.36	0	0	0	0	0	0
		UniGene12898	AT3G04710.1	ankyrin repeat family protein	0	0	0	0	0	0	0	0	0	38.09	3.6	5.36	0	0	0	0	0	0
		UniGene128142	AT3G28390.1	P-glycoprotein 18	0	0	0	0	0	0	0	0	0	33.9	15.73	23.41	0	0	0	0	0	0
		UniGene125753	AT1G32410.1	Vacuolar protein sorting 55 (VPS55) family protein	0	0	0	0	0	0	0	0	0	31.3	14.14	21.06	0	0	0	0	0	0
		UniGene122844	AT1G08110.4	lactoylglutathione lyase family protein / glyoxalase I family protein	0	0	0	0	0	0	0	0	0	31	13.52	20.12	0	0	0	0	0	0
		UniGene115792	AT1G58180.2	beta carbonic anhydrase 6	0	0	0	0	0	0	0	0	0	31	12.51	18.62	0	0	0	0	0	0
		UniGene114415	AT5G55190.1	RAN GTPase 3	0	0	0	0	0	0	0	0	0	38	15.07	22.43	0	0	0	0	0	0
		UniGene114097	AT3G21850.1	SKP1-like 9	0	0	0	0	0	0	0	0	0	35	13.83	20.59	0	0	0	0	0	0
		UniGene113529	AT4G02780.1	Terpenoid cyclases/Protein prenyltransferases superfamily protein	0	0	0	0	0	0	0	0	0	30.17	11.85	17.64	0	0	0	0	0	0
		UniGene112923	---	---	0	0	0	0	0	0	0	0	0	30	11.7	17.42	0	0	0	0	0	0
		UniGene11225	---	---	0	0	0	0	0	0	0	0	0	38.46	3.46	5.15	0	0	0	0	0	0
		UniGene111356	AT3G55620.1	Translation initiation factor IF6	0	0	0	0	0	0	0	0	0	33	12.66	18.84	0	0	0	0	0	0
		UniGene110491	AT2G47800.1	multidrug resistance-associated protein 4	0	0	0	0	0	0	0	0	0	32.34	12.27	18.27	0	0	0	0	0	0
		UniGene109960	---	---	0	0	0	0	0	0	0	0	0	36	13.56	20.19	0	0	0	0	0	0
		UniGene10729	AT2G37200.1	Uncharacterised protein family (UPF0497)	0	0	0	0	0	0	0	0	0	35.65	3.16	4.7	0	0	0	0	0	0
		UniGene106791	AT1G64210.1	Leucine-rich repeat protein kinase family protein	0	0	0	0	0	0	0	0	0	32	11.62	17.3	0	0	0	0	0	0
		UniGene10591	AT2G29700.1	pleckstrin homologue 1	0	0	0	0	0	0	0	0	0	37	3.27	4.86	0	0	0	0	0	0
		UniGene105284	AT5G60640.1	PDI-like 1-4	0	0	0	0	0	0	0	0	0	32	11.4	16.97	0	0	0	0	0	0
		UniGene102346	AT5G13120.1	cyclophilin 20-2	0	0	0	0	0	0	0	0	0	34	11.72	17.44	0	0	0	0	0	0
		UniGene10186	AT5G60790.1	ABC transporter family protein	0	0	0	0	0	0	0	0	0	35	3.05	4.54	0	0	0	0	0	0
	Inflorescences	UniGene9529	AT4G38180.1	FAR1-related sequence 5	0	0	0	0	0	0	0	0	0	0	0	0	64.28	4.86	6.75	0	0	0
		UniGene7517	AT2G35060.2	K+ uptake permease 11	0	0	0	0	0	0	0	0	0	0	0	0	46.17	3.23	4.49	0	0	0
		UniGene62284	AT1G45688.1	unknown protein; FUNCTIONS IN: molecular_function unknown; INVOLVED IN: biological_process unknown; LOCATED IN: plasma membrane; EXPRESSED IN: 22 plant structures; EXPRESSED DURING: 13 growth stages; BEST Arabidopsis thaliana protein match is: unknown protein (TAIR:AT5G42860.1); Has 258 Blast hits to 242 proteins in 39 species: Archae - 0; Bacteria - 11; Metazoa - 10; Fungi - 14; Plants - 198; Vi…	0.01	0	0	0	0	0	0	0	0	0	0	0	43.79	8.34	11.61	0	0	0
		UniGene4817	AT4G15090.1	FRS (FAR1 Related Sequences) transcription factor family	0	0	0	0	0	0	0	0	0	0	0	0	38.43	2.36	3.28	0	0	0
	Flowers	UniGene92580	AT3G25050.1	xyloglucan endotransglucosylase/hydrolase 3	0	0	0	0	0	0	0	0	0	0	0	0	0	0	0	34.98	12.46	17.78
		UniGene77395	ATMG01360.1	cytochrome oxidase	0	0	0	0	0	0	0	0	0	0	0	0	0	0	0	38	11.21	15.99
		UniGene77268	AT3G26130.1	Cellulase (glycosyl hydrolase family 5) protein	0	0	0	0	0	0	0	0	0	0	0	0	0	0	0	30	8.84	12.61
		UniGene6485	AT5G17790.1	zinc finger (Ran-binding) family protein	0	0	0	0	0	0	0	0	0	0	0	0	0	0	0	49.18	4.21	6.01
		UniGene37633	AT5G61250.2	glucuronidase 1	0	0	0	0	0	0	0	0	0	0	0	0	0	0	0	48	8.31	11.86
		UniGene27583	AT1G55570.1	SKU5 similar 12	0	0	0	0	0	0	0	0	0	0	0	0	0	0	0	50.34	7.4	10.55
		UniGene246832	AT3G14040.1	Pectin lyase-like superfamily protein	0	0	0	0	0	0	0	0	0	0	0	0	0	0	0	36.27	94.3	134.52
		UniGene157245	AT2G03270.1	DNA-binding protein, putative	0	0	0	0	0	0	0	0	0	0	0	0	0	0	0	43	33.66	48.02
	Ubiquitous	UniGene2	ATMG01190.1	ATP synthase subunit 1	224.91	2.99	3.91	349	4.38	5.47	261.87	3.33	4.23	1420.48	20.99	31.25	346.88	4.5	6.26	412.77	6.86	9.79
		UniGene3	ATCG01280.1	Chloroplast Ycf2;ATPase, AAA type, core	283	4.09	5.34	374	5.09	6.36	91	1.26	1.59	1623.26	26.04	38.76	156	2.2	3.05	193	3.48	4.97
		UniGene29	---	---	173	4.05	5.29	564	12.44	15.54	1069	23.88	30.31	630	16.37	24.37	110	2.51	3.49	62	1.81	2.59
		UniGene40	ATMG00510.1	NADH dehydrogenase subunit 7	56	1.38	1.81	117.13	2.73	3.41	92.93	2.19	2.78	594.15	16.31	24.28	146.46	3.53	4.91	131.57	4.07	5.81
		UniGene42	ATCG00540.1	photosynthetic electron transfer A	364	9.04	11.81	233	5.45	6.81	35	0.83	1.05	657	18.11	26.96	126	3.05	4.24	221	6.86	9.79
		UniGene51	ATMG00090.1	structural constituent of ribosome;protein binding	60	1.53	2.01	177	4.27	5.33	49	1.2	1.52	603	17.12	25.48	76	1.9	2.64	73	2.34	3.33
		UniGene56	AT2G07689.1	NADH-Ubiquinone/plastoquinone (complex I) protein	14.21	0.37	0.48	22.98	0.56	0.7	15.61	0.38	0.49	132.48	3.79	5.65	21.78	0.55	0.76	35.27	1.14	1.62
		UniGene108	ATMG00520.1	Intron maturase, type II family protein	39.14	1.11	1.45	70.29	1.88	2.35	51.84	1.41	1.79	263.5	8.31	12.38	58.03	1.61	2.24	78.06	2.78	3.96
		UniGene143	ATMG01250.1	RNA-directed DNA polymerase (reverse transcriptase)	116.97	3.48	4.55	18.2	0.51	0.64	189.03	5.37	6.81	54.21	1.79	2.67	41.36	1.2	1.67	30.03	1.12	1.6
		UniGene193	ATCG00740.1	RNA polymerase subunit alpha	456	14.28	18.66	304	8.97	11.21	78	2.33	2.96	1061	36.89	54.91	163	4.98	6.93	272	10.66	15.21
		UniGene203	AT4G23160.1	cysteine-rich RLK (RECEPTOR-like protein kinase) 8	140.16	4.44	5.8	20.69	0.62	0.77	10.9	0.33	0.42	11.13	0.39	0.58	53	1.64	2.28	39.17	1.55	2.22
		UniGene239	AT4G28080.1	Tetratricopeptide repeat (TPR)-like superfamily protein	1565	51.81	67.71	100	3.12	3.9	184	5.81	7.38	48	1.76	2.63	122	3.94	5.48	79	3.27	4.67
		UniGene247	ATMG00810.1	DNA/RNA polymerases superfamily protein	136	4.54	5.93	7	0.22	0.28	173	5.51	6.99	41	1.52	2.26	92	3	4.17	95	3.97	5.66
		UniGene252	AT5G05560.1	E3 ubiquitin ligase, putative	88	2.94	3.85	94	2.97	3.7	711	22.7	28.82	50	1.86	2.77	172	5.62	7.82	92	3.85	5.5
		UniGene334	ATMG00860.1	DNA/RNA polymerases superfamily protein	108	3.84	5.01	338	11.32	14.14	1222	41.41	52.57	451	17.78	26.48	262	9.09	12.64	119	5.29	7.55
		UniGene420	AT2G29760.1	Tetratricopeptide repeat (TPR)-like superfamily protein	190.75	7.01	9.16	82.09	2.84	3.55	517.72	18.16	23.05	67.91	2.77	4.13	116.01	4.17	5.79	33.2	1.53	2.18
		UniGene425	ATMG00180.1	cytochrome C biogenesis 452	10.23	0.38	0.49	25.74	0.89	1.12	12.19	0.43	0.54	96.92	3.96	5.9	11.08	0.4	0.55	6.68	0.31	0.44
		UniGene437	AT3G14570.1	glucan synthase-like 4	21	0.78	1.02	301	10.51	13.12	98	3.46	4.39	39	1.6	2.39	30	1.09	1.51	22	1.02	1.46
		UniGene441	AT5G65500.1	U-box domain-containing protein kinase family protein	691.96	25.67	33.55	196.8	6.88	8.6	221.53	7.84	9.95	148.36	6.11	9.09	78.42	2.84	3.95	68.74	3.19	4.56
		UniGene472	ATMG00860.1	DNA/RNA polymerases superfamily protein	44	1.65	2.16	19	0.67	0.84	38	1.36	1.73	159	6.63	9.87	20	0.73	1.02	11	0.52	0.74
		UniGene485	AT1G50360.1	P-loop containing nucleoside triphosphate hydrolases superfamily protein	7604.99	286.74	374.77	724.91	25.77	32.18	956.07	34.39	43.65	244.89	10.25	15.26	3082.92	113.55	157.94	2293.96	108.35	154.57
		UniGene505	AT3G14470.1	NB-ARC domain-containing disease resistance protein	4467	169.47	221.5	26	0.93	1.16	557	20.16	25.59	227	9.56	14.23	252	9.34	12.99	78	3.71	5.29
		UniGene546	AT1G21280.1	CONTAINS InterPro DOMAIN/s: Retrotransposon gag protein (InterPro:IPR005162); Has 707 Blast hits to 705 proteins in 25 species: Archae - 0; Bacteria - 0; Metazoa - 4; Fungi - 0; Plants - 703; Viruses - 0; Other Eukaryotes - 0 (source: NCBI BLink).	39.93	1.54	2.01	34.96	1.27	1.58	40.72	1.49	1.9	66.37	2.84	4.22	21.23	0.8	1.11	3.33	0.16	0.23
		UniGene562	ATMG00860.1	DNA/RNA polymerases superfamily protein	103	3.98	5.2	6	0.22	0.27	17	0.63	0.8	9	0.39	0.57	44	1.66	2.31	27	1.31	1.86
		UniGene619	ATMG00810.1	DNA/RNA polymerases superfamily protein	96.58	3.78	4.94	225.2	8.3	10.37	155	5.78	7.34	182.02	7.9	11.76	16.57	0.63	0.88	32.71	1.6	2.29
		UniGene645	AT1G68890.1	magnesium ion binding;thiamin pyrophosphate binding;hydro-lyases;catalytics;2-succinyl-5-enolpyruvyl-6-hydroxy-3-cyclohexene-1-carboxylic-acid synthases	136	5.35	6.99	61	2.26	2.83	14	0.53	0.67	2	0.09	0.13	39	1.5	2.09	44	2.17	3.09
		UniGene654	AT2G25170.1	chromatin remodeling factor CHD3 (PICKLE)	4	0.16	0.21	152	5.65	7.05	78	2.93	3.72	10	0.44	0.65	47	1.81	2.52	29	1.43	2.04
		UniGene687	AT1G70090.1	glucosyl transferase family 8	1567.97	62.33	81.47	109.98	4.12	5.15	2094	79.4	100.79	989.97	43.69	65.04	673	26.14	36.36	179.71	8.95	12.77
		UniGene716	AT1G76080.1	chloroplastic drought-induced stress protein of 32 kD	1080	43.2	56.46	50	1.89	2.35	123	4.69	5.96	12	0.53	0.79	305	11.92	16.58	221	11.08	15.8
		UniGene751	AT4G24450.1	phosphoglucan, water dikinase	292.81	11.81	15.43	50	1.9	2.37	935	35.97	45.65	54	2.42	3.6	24.16	0.95	1.32	8	0.4	0.58
		UniGene821	AT4G23160.1	cysteine-rich RLK (RECEPTOR-like protein kinase) 8	140	5.76	7.53	4	0.16	0.19	191	7.49	9.51	4	0.18	0.27	84	3.38	4.7	53	2.73	3.9
		UniGene918	AT3G28860.1	ATP binding cassette subfamily B19	8	0.34	0.44	6	0.24	0.3	7	0.28	0.36	141	6.59	9.82	14	0.58	0.8	11	0.58	0.83
		UniGene951	AT4G28650.1	Leucine-rich repeat transmembrane protein kinase family protein	97.08	4.12	5.39	122.15	4.89	6.11	308.71	12.5	15.87	118.01	5.56	8.28	110.77	4.6	6.39	15.94	0.85	1.21
		UniGene958	AT5G02010.1	RHO guanyl-nucleotide exchange factor 7	108	4.59	6	195.06	7.82	9.77	1186	48.09	61.05	166	7.84	11.66	272	11.3	15.72	50	2.66	3.8
		UniGene993	AT4G23160.1	cysteine-rich RLK (RECEPTOR-like protein kinase) 8	214.22	9.18	12	600.11	24.25	30.29	125.23	5.12	6.5	24.71	1.18	1.75	72.15	3.02	4.21	77.65	4.17	5.95
		UniGene1004	AT4G29090.1	Ribonuclease H-like superfamily protein	24.29	1.04	1.36	1.79	0.07	0.09	46.4	1.9	2.41	3.78	0.18	0.27	69.71	2.92	4.07	47.99	2.58	3.68
		UniGene1015	AT1G43760.1	DNAse I-like superfamily protein	57	2.45	3.2	2	0.08	0.1	13	0.53	0.68	13	0.62	0.92	8	0.34	0.47	6	0.32	0.46
		UniGene1022	ATMG00860.1	DNA/RNA polymerases superfamily protein	89	3.83	5.01	29	1.18	1.47	16	0.66	0.83	20	0.96	1.42	16	0.67	0.94	5	0.27	0.38
		UniGene1029	AT1G21280.1	CONTAINS InterPro DOMAIN/s: Retrotransposon gag protein (InterPro:IPR005162); Has 707 Blast hits to 705 proteins in 25 species: Archae - 0; Bacteria - 0; Metazoa - 4; Fungi - 0; Plants - 703; Viruses - 0; Other Eukaryotes - 0 (source: NCBI BLink).	419	18.06	23.61	19	0.77	0.96	227	9.33	11.85	37	1.77	2.64	35	1.47	2.05	14	0.76	1.08
		UniGene1034	AT2G47800.1	multidrug resistance-associated protein 4	464	20.04	26.19	1798	73.19	91.41	758	31.21	39.62	1651	79.14	117.81	227	9.58	13.33	208	11.26	16.06
		UniGene1055	AT1G21280.1	CONTAINS InterPro DOMAIN/s: Retrotransposon gag protein (InterPro:IPR005162); Has 707 Blast hits to 705 proteins in 25 species: Archae - 0; Bacteria - 0; Metazoa - 4; Fungi - 0; Plants - 703; Viruses - 0; Other Eukaryotes - 0 (source: NCBI BLink).	182.44	7.9	10.33	374.68	15.3	19.11	193.95	8.01	10.17	726.43	34.93	52	100.89	4.27	5.94	71	3.86	5.5
		UniGene1067	AT2G29940.1	pleiotropic drug resistance 3	47	2.04	2.67	68	2.78	3.48	1	0.04	0.05	1	0.05	0.07	137	5.82	8.09	263	14.32	20.42
		UniGene1126	AT4G23160.1	cysteine-rich RLK (RECEPTOR-like protein kinase) 8	14.37	0.63	0.82	62.56	2.59	3.23	205.68	8.61	10.93	32.59	1.59	2.36	367.3	15.77	21.93	55.9	3.08	4.39
		UniGene1130	ATMG00310.1	RNA-directed DNA polymerase (reverse transcriptase)-related family protein	8	0.35	0.46	118.89	4.93	6.15	18	0.75	0.96	16	0.78	1.16	16	0.69	0.96	9	0.5	0.71
		UniGene1189	AT1G74770.1	zinc ion binding	52	2.31	3.02	50	2.09	2.62	267	11.31	14.36	115	5.67	8.44	24	1.04	1.45	32	1.78	2.54
		UniGene1199	AT2G34660.1	multidrug resistance-associated protein 2	586	26.1	34.11	98	4.11	5.14	62	2.63	3.34	498	24.62	36.66	82	3.57	4.97	86	4.8	6.85
		UniGene1235	AT4G23160.1	cysteine-rich RLK (RECEPTOR-like protein kinase) 8	84	3.77	4.92	43	1.82	2.27	32.2	1.38	1.75	8.18	0.41	0.61	20.11	0.88	1.23	4	0.22	0.32
		UniGene1259	AT5G05570.1	transducin family protein / WD-40 repeat family protein	36	1.62	2.12	47	2	2.49	195	8.38	10.64	119	5.95	8.86	18	0.79	1.1	14	0.79	1.13
		UniGene1268	AT3G49170.1	Tetratricopeptide repeat (TPR)-like superfamily protein	59	2.66	3.48	129.5	5.51	6.88	38	1.64	2.08	21	1.05	1.57	15	0.66	0.92	8	0.45	0.65
		UniGene1303	ATMG00860.1	DNA/RNA polymerases superfamily protein	237.76	10.79	14.1	26.9	1.15	1.44	117.9	5.1	6.47	164.52	8.29	12.34	46.7	2.07	2.88	14.15	0.8	1.15
		UniGene1322	AT5G15410.1	Cyclic nucleotide-regulated ion channel family protein	314	14.28	18.67	586	25.12	31.38	281	12.19	15.47	26	1.31	1.95	373	16.59	23.07	184	10.49	14.97
		UniGene1396	ATMG00860.1	DNA/RNA polymerases superfamily protein	68	3.14	4.1	37	1.61	2.01	55	2.42	3.07	241	12.34	18.37	42	1.89	2.63	37	2.14	3.05
		UniGene1437	AT1G21280.1	CONTAINS InterPro DOMAIN/s: Retrotransposon gag protein (InterPro:IPR005162); Has 707 Blast hits to 705 proteins in 25 species: Archae - 0; Bacteria - 0; Metazoa - 4; Fungi - 0; Plants - 703; Viruses - 0; Other Eukaryotes - 0 (source: NCBI BLink).	120.95	5.61	7.33	6.62	0.29	0.36	98.81	4.37	5.54	3.13	0.16	0.24	13.75	0.62	0.87	27.66	1.61	2.29
		UniGene1452	AT3G20475.1	MUTS-homologue 5	96	4.46	5.83	23	1.01	1.26	25	1.11	1.41	5	0.26	0.38	140	6.36	8.85	193	11.24	16.04
		UniGene1490	AT4G23160.1	cysteine-rich RLK (RECEPTOR-like protein kinase) 8	40	1.87	2.44	1	0.04	0.06	70.71	3.15	4	6	0.31	0.46	2	0.09	0.13	4	0.23	0.33
		UniGene1507	AT1G74190.1	receptor like protein 15	253.39	11.89	15.54	103.19	4.56	5.7	25	1.12	1.42	41.98	2.19	3.25	87.72	4.02	5.6	65	3.82	5.45
		UniGene1510	AT3G44050.1	P-loop containing nucleoside triphosphate hydrolases superfamily protein	34	1.6	2.09	14	0.62	0.77	68	3.04	3.86	15	0.78	1.16	204	9.36	13.02	93	5.47	7.81
		UniGene1547	---	---	18	0.85	1.11	6	0.27	0.33	55	2.47	3.14	136	7.12	10.61	20	0.92	1.28	8	0.47	0.68
		UniGene1550	AT4G27190.1	NB-ARC domain-containing disease resistance protein	2.62	0.12	0.16	5.83	0.26	0.32	31.57	1.42	1.8	76.87	4.03	6	26.95	1.24	1.73	4.57	0.27	0.39
		UniGene1553	AT4G38970.1	fructose-bisphosphate aldolase 2	8650	408.53	533.94	603	26.85	33.53	1099	49.49	62.82	110	5.77	8.59	1952	90.16	125.4	1578	93.46	133.32
		UniGene1555	AT5G63420.1	RNA-metabolising metallo-beta-lactamase family protein	603.16	28.5	37.25	168.44	7.5	9.37	324.1	14.6	18.53	54.26	2.85	4.24	111.14	5.14	7.14	86.38	5.12	7.3
		UniGene1578	AT3G14470.1	NB-ARC domain-containing disease resistance protein	12	0.57	0.74	8	0.36	0.45	20	0.9	1.15	43	2.26	3.37	5	0.23	0.32	2	0.12	0.17
		UniGene1643	AT2G07599.2	unknown protein; BEST Arabidopsis thaliana protein match is: unknown protein (TAIR:ATMG01040.1).	13	0.62	0.81	25	1.13	1.41	31	1.41	1.79	97.9	5.2	7.74	49	2.29	3.19	38.59	2.31	3.3
		UniGene1673	AT3G13080.1	multidrug resistance-associated protein 3	71	3.41	4.46	110	4.98	6.22	15	0.69	0.87	1	0.05	0.08	56	2.63	3.66	38	2.29	3.27
		UniGene1677	AT1G66350.1	RGA-like 1	18	0.87	1.13	32	1.45	1.81	60	2.75	3.49	142	7.58	11.28	8	0.38	0.52	3	0.18	0.26
		UniGene1683	AT4G23160.1	cysteine-rich RLK (RECEPTOR-like protein kinase) 8	18	0.87	1.13	5	0.23	0.28	13	0.6	0.76	52	2.78	4.13	27	1.27	1.77	14	0.84	1.2
		UniGene1687	AT5G48600.2	structural maintenance of chromosome 3	43	2.07	2.7	31	1.41	1.76	51	2.34	2.97	84	4.49	6.68	273	12.85	17.87	128	7.73	11.02
		UniGene1782	AT5G48050.1	CONTAINS InterPro DOMAIN/s: Retrotransposon gag protein (InterPro:IPR005162); BEST Arabidopsis thaliana protein match is: unknown protein (TAIR:AT1G34070.1); Has 1807 Blast hits to 1807 proteins in 277 species: Archae - 0; Bacteria - 0; Metazoa - 736; Fungi - 347; Plants - 385; Viruses - 0; Other Eukaryotes - 339 (source: NCBI BLink).	20	0.98	1.27	171	7.86	9.82	21	0.98	1.24	8	0.43	0.64	12	0.57	0.8	6	0.37	0.52
		UniGene1860	AT3G14470.1	NB-ARC domain-containing disease resistance protein	74	3.64	4.76	5	0.23	0.29	65	3.05	3.87	24	1.31	1.95	14	0.67	0.94	14	0.86	1.23
		UniGene1862	ATMG00860.1	DNA/RNA polymerases superfamily protein	51	2.51	3.28	3	0.14	0.17	15.38	0.72	0.92	15.91	0.87	1.29	9	0.43	0.6	1.23	0.08	0.11
		UniGene1874	AT2G21280.1	NAD(P)-binding Rossmann-fold superfamily protein	249	12.29	16.06	20.64	0.96	1.2	15.96	0.75	0.95	2	0.11	0.16	32	1.54	2.15	52	3.22	4.59
		UniGene1880	ATCG00040.1	maturase K	633.11	31.26	40.85	106.67	4.96	6.2	68.75	3.24	4.11	673.7	36.92	54.96	238.3	11.51	16.01	288.11	17.84	25.45
		UniGene1914	AT4G34830.1	Pentatricopeptide repeat (PPR) superfamily protein	379.8	18.85	24.64	80.61	3.77	4.71	53.91	2.55	3.24	44.35	2.44	3.64	48.73	2.37	3.29	20.73	1.29	1.84
		UniGene1924	AT4G17090.1	chloroplast beta-amylase	302	15	19.61	28	1.31	1.64	34	1.61	2.04	19	1.05	1.56	11	0.53	0.74	7	0.44	0.62
		UniGene1950	AT2G46240.1	BCL-2-associated athanogene 6	202.48	10.08	13.18	273	12.82	16.01	539.13	25.59	32.49	687.4	38	56.57	56.7	2.76	3.84	22.24	1.39	1.98
		UniGene1952	AT4G23160.1	cysteine-rich RLK (RECEPTOR-like protein kinase) 8	152.96	7.62	9.96	69.74	3.27	4.09	105.14	4.99	6.34	248.82	13.76	20.48	57.77	2.82	3.92	30.94	1.93	2.76
		UniGene1957	AT1G27120.1	Galactosyltransferase family protein	26.01	1.3	1.69	26.9	1.26	1.58	56.46	2.68	3.4	31	1.71	2.55	238.27	11.61	16.15	161.83	10.11	14.43
		UniGene1959	AT3G46920.1	Protein kinase superfamily protein with octicosapeptide/Phox/Bem1p domain	40.37	2.01	2.63	67.55	3.17	3.97	6.45	0.31	0.39	7.2	0.4	0.59	27.98	1.36	1.9	26.46	1.65	2.36
		UniGene2009	AT5G25630.2	Tetratricopeptide repeat (TPR)-like superfamily protein	49.19	2.47	3.22	20.47	0.97	1.21	7.12	0.34	0.43	11.61	0.65	0.96	11.47	0.56	0.78	0.61	0.04	0.05
		UniGene2074	AT1G08010.1	GATA transcription factor 11	42.64	2.16	2.82	1.84	0.09	0.11	24.13	1.16	1.48	9.91	0.56	0.83	48.37	2.39	3.33	39.58	2.51	3.58
		UniGene2106	AT5G50580.2	SUMO-activating enzyme 1B	112.51	5.71	7.46	22.16	1.06	1.32	81.67	3.95	5.02	86.45	4.87	7.25	160.53	7.97	11.09	189.64	12.08	17.23
		UniGene2111	AT4G24580.1	Rho GTPase activation protein (RhoGAP) with PH domain	702.41	35.67	46.63	85.82	4.11	5.13	2245.63	108.71	138	1151.43	64.91	96.63	1066.09	52.97	73.68	257.49	16.41	23.4
		UniGene2219	AT2G42200.1	squamosa promoter binding protein-like 9	8.67	0.45	0.58	3.63	0.18	0.22	17.88	0.88	1.11	3.28	0.19	0.28	81.7	4.12	5.73	37.24	2.41	3.43
		UniGene2222	AT2G16250.1	Leucine-rich repeat protein kinase family protein	176.5	9.09	11.88	42.25	2.05	2.56	54.32	2.67	3.39	23.07	1.32	1.96	23.79	1.2	1.67	9.92	0.64	0.91
		UniGene2227	AT1G20780.1	senescence-associated E3 ubiquitin ligase 1	240.03	12.37	16.17	50.67	2.46	3.07	45.38	2.23	2.83	110.69	6.33	9.43	44.22	2.23	3.1	10.57	0.68	0.98
		UniGene2238	AT4G23160.1	cysteine-rich RLK (RECEPTOR-like protein kinase) 8	32.32	1.67	2.18	43.27	2.1	2.63	35.62	1.75	2.22	66.55	3.81	5.67	7.86	0.4	0.55	2.99	0.19	0.28
		UniGene2263	AT4G23030.1	MATE efflux family protein	42.02	2.17	2.84	32.97	1.61	2.01	46.27	2.28	2.9	83.7	4.8	7.15	7.09	0.36	0.5	8.54	0.55	0.79
		UniGene2320	AT5G55820.1	CONTAINS InterPro DOMAIN/s: Inner centromere protein, ARK-binding region (InterPro:IPR005635); Has 1807 Blast hits to 1807 proteins in 277 species: Archae - 0; Bacteria - 0; Metazoa - 736; Fungi - 347; Plants - 385; Viruses - 0; Other Eukaryotes - 339 (source: NCBI BLink).	8	0.42	0.54	2.29	0.11	0.14	10.7	0.53	0.67	5	0.29	0.43	45.66	2.32	3.23	26.53	1.73	2.47
		UniGene2367	AT5G46410.2	SCP1-like small phosphatase 4	228.86	11.97	15.65	118.43	5.84	7.29	194.91	9.72	12.34	52.25	3.03	4.52	10.86	0.56	0.77	7.11	0.47	0.67
		UniGene2410	AT5G55830.1	Concanavalin A-like lectin protein kinase family protein	530.55	27.88	36.44	62.27	3.08	3.85	112.21	5.62	7.13	40.49	2.36	3.52	56.2	2.89	4.02	51.44	3.39	4.84
		UniGene2439	AT5G14210.1	Leucine-rich repeat protein kinase family protein	170.34	8.97	11.73	78.42	3.89	4.86	7.01	0.35	0.45	7.71	0.45	0.67	106.18	5.47	7.61	111.92	7.4	10.55
		UniGene2515	AT5G48940.1	Leucine-rich repeat transmembrane protein kinase family protein	28.27	1.5	1.96	132.53	6.63	8.28	39.98	2.02	2.57	6.92	0.41	0.61	57.89	3	4.18	44.94	2.99	4.27
		UniGene2544	AT4G36180.1	Leucine-rich receptor-like protein kinase family protein	19.22	1.02	1.33	26.36	1.32	1.65	12.66	0.64	0.81	23.66	1.4	2.08	136.36	7.09	9.86	71.81	4.79	6.83
		UniGene2565	AT3G47570.1	Leucine-rich repeat protein kinase family protein	439.19	23.37	30.55	1.91	0.1	0.12	313.62	15.91	20.19	38.76	2.29	3.41	19.83	1.03	1.44	2	0.13	0.19
		UniGene2567	ATMG00665.1	NADH dehydrogenase 5B	13	0.69	0.9	38	1.91	2.38	26	1.32	1.67	137	8.09	12.05	39	2.03	2.83	51	3.41	4.86
		UniGene2652	AT5G46240.1	potassium channel in Arabidopsis thaliana 1	42.78	2.3	3	187.09	9.46	11.82	27.59	1.41	1.79	9.9	0.59	0.88	110.44	5.8	8.07	17.14	1.15	1.65
		UniGene2653	AT5G67360.1	Subtilase family protein	276.44	14.84	19.39	280.83	14.21	17.74	224.56	11.49	14.58	88.98	5.3	7.89	863.55	45.35	63.08	737.86	49.69	70.89
		UniGene2676	AT1G53440.1	Leucine-rich repeat transmembrane protein kinase	1883.04	101.28	132.38	18.76	0.95	1.19	33.95	1.74	2.21	184.48	11.01	16.4	35.29	1.86	2.58	55.99	3.78	5.39
		UniGene2689	AT1G37130.1	nitrate reductase 2	503.48	27.11	35.43	121.05	6.14	7.67	951.7	48.84	62	59.58	3.56	5.3	1131.75	59.65	82.96	679.87	45.94	65.54
		UniGene2708	AT5G06530.2	ABC-2 type transporter family protein	374.98	20.25	26.47	27.62	1.41	1.76	85.67	4.41	5.6	101.74	6.1	9.08	189.96	10.04	13.96	262.65	17.8	25.39
		UniGene2751	AT1G75130.1	cytochrome P450, family 721, subfamily A, polypeptide 1	71.2	3.86	5.04	35.14	1.8	2.24	116.19	6	7.62	188.41	11.33	16.87	21.35	1.13	1.57	25.17	1.71	2.44
		UniGene2754	AT3G46970.1	alpha-glucan phosphorylase 2	668.04	36.22	47.34	240.75	12.3	15.37	258.09	13.34	16.93	67.44	4.06	6.04	116	6.16	8.56	116.61	7.93	11.32
		UniGene2769	AT4G04960.1	Concanavalin A-like lectin protein kinase family protein	139.63	7.58	9.9	32.24	1.65	2.06	143.56	7.42	9.42	16.64	1	1.49	9.33	0.5	0.69	11.32	0.77	1.1
		UniGene2796	AT2G33170.1	Leucine-rich repeat receptor-like protein kinase family protein	4.67	0.25	0.33	57.76	2.96	3.7	112.83	5.85	7.42	24.68	1.49	2.22	39.45	2.1	2.92	8.81	0.6	0.86
		UniGene2799	AT1G52190.1	Major facilitator superfamily protein	30	1.63	2.13	17.53	0.9	1.12	330	17.1	21.7	935.32	56.43	84.01	68.91	3.67	5.1	69	4.71	6.71
		UniGene2823	AT1G68940.3	Armadillo/beta-catenin-like repeat family protein	31	1.69	2.21	13	0.67	0.83	5	0.26	0.33	71	4.3	6.4	17	0.91	1.26	13	0.89	1.27
		UniGene2852	AT2G02040.1	peptide transporter 2	43.25	2.37	3.09	72.69	3.75	4.68	105.05	5.47	6.95	242.72	14.73	21.93	59.96	3.21	4.46	31.33	2.15	3.07
		UniGene2856	AT2G38400.2	alanine:glyoxylate aminotransferase 3	8.06	0.44	0.58	106.05	5.47	6.83	16.46	0.86	1.09	16.35	0.99	1.48	5.19	0.28	0.39	5	0.34	0.49
		UniGene2865	AT1G21280.1	CONTAINS InterPro DOMAIN/s: Retrotransposon gag protein (InterPro:IPR005162); Has 707 Blast hits to 705 proteins in 25 species: Archae - 0; Bacteria - 0; Metazoa - 4; Fungi - 0; Plants - 703; Viruses - 0; Other Eukaryotes - 0 (source: NCBI BLink).	106.58	5.83	7.62	87.38	4.51	5.63	148.42	7.74	9.83	92.26	5.61	8.34	24.08	1.29	1.79	8.66	0.6	0.85
		UniGene2880	AT4G34830.1	Pentatricopeptide repeat (PPR) superfamily protein	190.15	10.42	13.62	45.8	2.37	2.96	35.11	1.83	2.33	18.89	1.15	1.71	32.88	1.76	2.45	15.85	1.09	1.56
		UniGene2968	AT5G66200.1	armadillo repeat only 2	26.2	1.45	1.89	21.19	1.1	1.38	1.94	0.1	0.13	26.62	1.63	2.43	29.03	1.57	2.18	37	2.56	3.66
		UniGene2996	AT2G02090.1	SNF2 domain-containing protein / helicase domain-containing protein	1.49	0.08	0.11	34.17	1.78	2.23	52.3	2.76	3.5	15.14	0.93	1.38	18.71	1.01	1.41	15.47	1.07	1.53
		UniGene3003	AT5G04040.1	Patatin-like phospholipase family protein	59.93	3.32	4.33	525.06	27.38	34.2	58.24	3.07	3.9	34.58	2.12	3.16	43.67	2.36	3.29	13.58	0.94	1.34
		UniGene3009	ATMG00300.1	Gag-Pol-related retrotransposon family protein	126.92	7.02	9.18	10.77	0.56	0.7	120.13	6.34	8.04	120.94	7.43	11.06	33.52	1.82	2.53	21.69	1.51	2.15
		UniGene3014	AT5G04040.1	Patatin-like phospholipase family protein	41.89	2.32	3.03	480.27	25.06	31.3	49.11	2.59	3.29	41.14	2.53	3.76	35.89	1.95	2.71	16.71	1.16	1.66
		UniGene3015	ATCG01250.1	NADH-Ubiquinone/plastoquinone (complex I) protein	95.47	5.29	6.91	33.78	1.76	2.2	21.01	1.11	1.41	152.26	9.36	13.93	22.89	1.24	1.73	59.01	4.1	5.85
		UniGene3039	---	---	151.51	8.41	10.99	119.75	6.26	7.82	219.16	11.59	14.71	7.68	0.47	0.7	47.59	2.59	3.6	31.15	2.17	3.09
		UniGene3071	---	---	73.82	4.11	5.37	10.38	0.54	0.68	89.88	4.77	6.05	10.19	0.63	0.94	2.98	0.16	0.23	3	0.21	0.3
		UniGene3137	AT3G28430.1	unknown protein; FUNCTIONS IN: molecular_function unknown; INVOLVED IN: biological_process unknown; LOCATED IN: mitochondrion; EXPRESSED IN: 17 plant structures; EXPRESSED DURING: 6 growth stages; CONTAINS InterPro DOMAIN/s: Protein of unknown function FPL (InterPro:IPR019155); Has 243 Blast hits to 233 proteins in 101 species: Archae - 0; Bacteria - 0; Metazoa - 110; Fungi - 0; Plants - 53; Viru…	83.65	4.69	6.12	47.87	2.53	3.16	22.03	1.18	1.49	4.36	0.27	0.4	34.78	1.91	2.65	1.73	0.12	0.17
		UniGene3142	AT2G01950.1	BRI1-like 2	8.99	0.5	0.66	10.02	0.53	0.66	113.52	6.06	7.69	90.6	5.63	8.39	78.57	4.31	5.99	16.56	1.16	1.66
		UniGene3147	AT4G23160.1	cysteine-rich RLK (RECEPTOR-like protein kinase) 8	120	6.73	8.79	34	1.8	2.24	27	1.44	1.83	35	2.18	3.24	9	0.49	0.69	1	0.07	0.1
		UniGene3150	AT3G08840.2	D-alanine--D-alanine ligase family	21.51	1.21	1.58	69.67	3.68	4.6	89.08	4.76	6.04	151.62	9.43	14.05	37.11	2.04	2.83	16.51	1.16	1.66
		UniGene3174	AT5G03620.1	Subtilisin-like serine endopeptidase family protein	414	23.25	30.39	20	1.06	1.32	41	2.19	2.79	7	0.44	0.65	266	14.63	20.34	256	18.05	25.75
		UniGene3193	AT2G45910.1	U-box domain-containing protein kinase family protein	241.44	13.58	17.75	86.77	4.6	5.75	156.58	8.4	10.66	163.79	10.23	15.23	36.3	2	2.78	9.98	0.7	1.01
		UniGene3210	AT1G07380.1	Neutral/alkaline non-lysosomal ceramidase	336.03	18.92	24.72	34.07	1.81	2.26	452.83	24.29	30.84	130.79	8.17	12.17	120.52	6.64	9.24	60.65	4.29	6.11
		UniGene3220	AT1G80490.2	TOPLESS-related 1	3.83	0.22	0.28	159.39	8.46	10.57	118.48	6.36	8.07	78.28	4.89	7.29	7.52	0.41	0.58	8.01	0.57	0.81
		UniGene3222	AT1G04010.1	phospholipid sterol acyl transferase 1	71.56	4.03	5.27	5.22	0.28	0.35	15.96	0.86	1.09	8.15	0.51	0.76	24.63	1.36	1.89	19.53	1.38	1.97
		UniGene3225	AT4G26540.1	Leucine-rich repeat receptor-like protein kinase family protein	11.2	0.63	0.82	2.86	0.15	0.19	5	0.27	0.34	4	0.25	0.37	62.19	3.43	4.77	27.52	1.95	2.78
		UniGene3229	AT4G24790.1	AAA-type ATPase family protein	17.4	0.98	1.28	6.8	0.36	0.45	7	0.38	0.48	3	0.19	0.28	98.23	5.42	7.54	95.46	6.75	9.63
		UniGene3242	AT1G04920.1	sucrose phosphate synthase 3F	129	7.28	9.51	35	1.86	2.33	8	0.43	0.55	6	0.38	0.56	27	1.49	2.07	39	2.76	3.94
		UniGene3258	AT4G29060.1	elongation factor Ts family protein	574.06	32.42	42.38	169.99	9.05	11.3	98.97	5.33	6.76	33.38	2.09	3.12	127.07	7.03	9.77	8.93	0.63	0.9
		UniGene3279	AT3G54140.1	peptide transporter 1	35.49	2.01	2.63	81.1	4.33	5.4	270	14.56	18.48	23.41	1.47	2.19	23.68	1.31	1.83	16.08	1.14	1.63
		UniGene3351	AT3G15410.2	Leucine-rich repeat (LRR) family protein	6	0.34	0.45	1	0.05	0.07	6	0.33	0.41	32	2.02	3.01	3	0.17	0.23	3	0.21	0.31
		UniGene3366	---	---	61	3.48	4.55	146	7.85	9.8	93	5.05	6.41	10	0.63	0.94	73	4.07	5.67	16	1.15	1.63
		UniGene3385	AT1G06290.1	acyl-CoA oxidase 3	60	3.43	4.48	110.66	5.96	7.44	72.94	3.97	5.04	41.26	2.61	3.89	9.18	0.51	0.71	35.29	2.53	3.61
		UniGene3390	AT4G21300.1	Tetratricopeptide repeat (TPR)-like superfamily protein	54.95	3.14	4.1	51.12	2.75	3.44	7.63	0.42	0.53	7.98	0.51	0.75	1.29	0.07	0.1	53.33	3.82	5.46
		UniGene3421	AT4G21990.1	APS reductase 3	1435.51	82.21	107.44	65.09	3.51	4.39	709.15	38.7	49.12	307.55	19.55	29.1	85.82	4.81	6.69	36.19	2.6	3.71
		UniGene3432	ATMG00300.1	Gag-Pol-related retrotransposon family protein	11.63	0.67	0.87	126.44	6.83	8.53	144.32	7.88	10.01	23.41	1.49	2.22	252.7	14.18	19.73	81.1	5.84	8.33
		UniGene3437	AT4G08180.1	OSBP(oxysterol binding protein)-related protein 1C	109.2	6.26	8.18	78	4.22	5.27	7.11	0.39	0.49	70.87	4.51	6.71	32.59	1.83	2.54	22.16	1.6	2.28
		UniGene3445	AT1G63440.1	heavy metal atpase 5	12.86	0.74	0.96	9.84	0.53	0.66	39.71	2.17	2.76	82.07	5.23	7.78	18.59	1.04	1.45	17.27	1.24	1.77
		UniGene3459	AT1G20780.1	senescence-associated E3 ubiquitin ligase 1	60.19	3.46	4.52	15.88	0.86	1.07	9.13	0.5	0.63	60.07	3.83	5.7	9.57	0.54	0.75	1.54	0.11	0.16
		UniGene3476	AT2G22560.1	Kinase interacting (KIP1-like) family protein	25.21	1.45	1.9	177.49	9.62	12.02	16.62	0.91	1.16	11	0.7	1.05	48.3	2.72	3.78	28.27	2.04	2.91
		UniGene3478	AT1G32080.1	membrane protein, putative	295.44	17	22.21	35.63	1.93	2.41	112.77	6.18	7.85	14.36	0.92	1.37	70.22	3.96	5.5	42.41	3.06	4.37
		UniGene3486	AT5G61480.1	Leucine-rich repeat protein kinase family protein	37.96	2.19	2.86	69.63	3.78	4.72	267.79	14.69	18.65	226.09	14.45	21.51	331.17	18.67	25.97	41.93	3.03	4.32
		UniGene3502	AT3G50700.1	indeterminate(ID)-domain 2	22.23	1.28	1.67	6.61	0.36	0.45	17.83	0.98	1.24	155.27	9.93	14.79	20.07	1.13	1.58	28.53	2.06	2.94
		UniGene3506	AT1G06290.1	acyl-CoA oxidase 3	164.25	9.47	12.37	131.1	7.12	8.9	87.93	4.83	6.13	32.23	2.06	3.07	25.83	1.46	2.03	9.21	0.67	0.95
		UniGene3551	AT5G11110.1	sucrose phosphate synthase 2F	33	1.91	2.49	27	1.47	1.84	284	15.65	19.86	27.36	1.76	2.61	52.59	2.98	4.14	19	1.38	1.97
		UniGene3581	AT4G04960.1	Concanavalin A-like lectin protein kinase family protein	365.22	21.18	27.69	53.22	2.91	3.63	483.92	26.75	33.95	91.28	5.88	8.75	118.61	6.74	9.37	65.29	4.75	6.78
		UniGene3590	AT1G52640.1	Pentatricopeptide repeat (PPR) superfamily protein	9.05	0.53	0.69	65.45	3.58	4.47	3.07	0.17	0.22	16.01	1.03	1.54	11.51	0.65	0.91	4.58	0.33	0.48
		UniGene3596	AT2G36200.2	P-loop containing nucleoside triphosphate hydrolases superfamily protein	30	1.74	2.28	13	0.71	0.89	45	2.49	3.16	19.01	1.23	1.82	175.72	9.99	13.9	95	6.93	9.88
		UniGene3602	AT1G02050.1	Chalcone and stilbene synthase family protein	8.39	0.49	0.64	3.8	0.21	0.26	10.51	0.58	0.74	1.76	0.11	0.17	174.52	9.93	13.81	120.23	8.77	12.51
		UniGene3632	AT1G15290.1	Tetratricopeptide repeat (TPR)-like superfamily protein	326.75	19.04	24.89	263.6	14.48	18.09	232.15	12.89	16.36	259.43	16.78	24.98	5.56	0.32	0.44	18.39	1.35	1.92
		UniGene3642	AT1G23870.1	trehalose-phosphatase/synthase 9	44.05	2.57	3.36	272.17	14.96	18.68	21.09	1.17	1.49	19.24	1.25	1.85	24	1.37	1.91	23.42	1.71	2.45
		UniGene3690	AT1G23870.1	trehalose-phosphatase/synthase 9	14.19	0.83	1.09	133.78	7.38	9.22	15.73	0.88	1.11	6.44	0.42	0.62	9.23	0.53	0.74	2.77	0.2	0.29
		UniGene3702	AT3G15150.1	RING/U-box superfamily protein	47.43	2.78	3.63	2.28	0.13	0.16	35.44	1.98	2.51	6.5	0.42	0.63	24	1.38	1.91	17.55	1.29	1.84
		UniGene3715	AT1G74160.1	unknown protein; BEST Arabidopsis thaliana protein match is: unknown protein (TAIR:AT1G18620.1); Has 3407 Blast hits to 2217 proteins in 314 species: Archae - 0; Bacteria - 264; Metazoa - 1296; Fungi - 318; Plants - 346; Viruses - 34; Other Eukaryotes - 1149 (source: NCBI BLink).	38.48	2.26	2.95	114.43	6.32	7.9	1.43	0.08	0.1	4	0.26	0.39	36.31	2.08	2.9	38.3	2.82	4.02
		UniGene3721	AT5G37720.1	ALWAYS EARLY 4	939.16	55.08	71.99	111.01	6.14	7.67	656.22	36.67	46.55	141.32	9.2	13.7	136.22	7.82	10.88	47.7	3.51	5.01
		UniGene3737	AT5G54730.1	homolog of yeast autophagy 18 (ATG18) F	48.99	2.87	3.76	407.54	22.54	28.16	47.91	2.68	3.4	50.09	3.26	4.86	51.31	2.95	4.1	37.74	2.78	3.97
		UniGene3741	AT5G42800.1	dihydroflavonol 4-reductase	19.03	1.12	1.46	7.42	0.41	0.51	682.28	38.16	48.44	49.32	3.21	4.78	95.29	5.48	7.62	7	0.52	0.74
		UniGene3782	AT5G37720.1	ALWAYS EARLY 4	53.7	3.16	4.13	59.27	3.29	4.11	156.29	8.77	11.13	44.33	2.9	4.31	43.22	2.49	3.47	6.56	0.48	0.69
		UniGene3789	AT2G26170.1	cytochrome P450, family 711, subfamily A, polypeptide 1	56.05	3.3	4.32	8.15	0.45	0.57	119.91	6.73	8.54	42.68	2.79	4.15	171.8	9.91	13.78	107.89	7.98	11.38
		UniGene3833	AT5G14210.1	Leucine-rich repeat protein kinase family protein	190.21	11.23	14.68	38.98	2.17	2.71	20.56	1.16	1.47	9.98	0.65	0.97	181.36	10.49	14.59	170.89	12.67	18.08
		UniGene3836	AT1G74360.1	Leucine-rich repeat protein kinase family protein	5	0.3	0.39	73	4.06	5.08	5	0.28	0.36	39	2.56	3.81	2	0.12	0.16	7	0.52	0.74
		UniGene3877	AT5G65700.1	Leucine-rich receptor-like protein kinase family protein	116.48	6.9	9.01	37.58	2.1	2.62	330.12	18.62	23.64	381.88	25.09	37.35	422.9	24.52	34.1	248.29	18.46	26.33
		UniGene3941	AT1G54710.1	homolog of yeast autophagy 18 (ATG18) H	17.3	1.03	1.34	197.69	11.07	13.83	61.78	3.5	4.44	55.92	3.69	5.49	38	2.21	3.07	33	2.46	3.51
		UniGene3947	AT2G37420.1	ATP binding microtubule motor family protein	6.74	0.4	0.52	4.83	0.27	0.34	15.95	0.9	1.15	14	0.92	1.38	72.16	4.2	5.84	40.39	3.01	4.3
		UniGene3955	AT2G47750.1	putative indole-3-acetic acid-amido synthetase GH3.9	20.07	1.19	1.56	31.25	1.75	2.19	10.9	0.62	0.78	8.66	0.57	0.85	105.73	6.16	8.56	119.55	8.93	12.73
		UniGene3972	AT4G30110.1	heavy metal atpase 2	81.45	4.85	6.34	6.91	0.39	0.48	195.57	11.1	14.09	17.29	1.14	1.7	33.64	1.96	2.73	5.35	0.4	0.57
		UniGene4017	AT4G29090.1	Ribonuclease H-like superfamily protein	124	7.41	9.68	3	0.17	0.21	78	4.44	5.63	73	4.84	7.2	48	2.81	3.9	24	1.8	2.57
		UniGene4052	AT1G15740.1	Leucine-rich repeat family protein	70.19	4.2	5.49	60.8	3.43	4.28	77.91	4.44	5.64	118.1	7.84	11.68	13.41	0.79	1.09	16.78	1.26	1.8
		UniGene4082	AT1G20780.1	senescence-associated E3 ubiquitin ligase 1	265.03	15.88	20.75	47.59	2.69	3.36	154.73	8.83	11.21	188.25	12.52	18.64	16	0.94	1.31	19.07	1.43	2.05
		UniGene4114	AT1G52640.1	Pentatricopeptide repeat (PPR) superfamily protein	21.29	1.28	1.67	1.01	0.06	0.07	21.58	1.23	1.57	6.4	0.43	0.63	2.13	0.13	0.17	40.16	3.03	4.32
		UniGene4205	AT1G30820.1	CTP synthase family protein	109.91	6.65	8.69	169.41	9.66	12.06	12.06	0.69	0.88	22.31	1.5	2.23	61.23	3.63	5.05	47.81	3.63	5.18
		UniGene4223	AT4G25080.3	magnesium-protoporphyrin IX methyltransferase	402	24.35	31.82	51	2.91	3.64	45	2.6	3.3	3	0.2	0.3	144.69	8.58	11.94	111.16	8.45	12.06
		UniGene4249	AT1G15290.1	Tetratricopeptide repeat (TPR)-like superfamily protein	481.38	29.22	38.19	130.77	7.48	9.35	503.66	29.12	36.97	324.53	21.86	32.55	102.48	6.09	8.47	34.64	2.64	3.77
		UniGene4270	AT5G60450.1	auxin response factor 4	50.35	3.06	4	1.85	0.11	0.13	146.2	8.47	10.75	32.06	2.16	3.22	105.59	6.29	8.75	26.77	2.04	2.92
		UniGene4272	AT1G10320.1	Zinc finger C-x8-C-x5-C-x3-H type family protein	45.71	2.78	3.63	90.6	5.19	6.49	35.65	2.07	2.62	3.47	0.23	0.35	26.31	1.57	2.18	9.97	0.76	1.09
		UniGene4315	AT5G10250.1	Phototropic-responsive NPH3 family protein	97.05	5.91	7.73	1.91	0.11	0.14	14.08	0.82	1.04	1.47	0.1	0.15	47.83	2.85	3.97	63.43	4.85	6.92
		UniGene4334	AT2G25790.1	Leucine-rich receptor-like protein kinase family protein	10.56	0.64	0.84	7.78	0.45	0.56	110.85	6.45	8.18	78.42	5.31	7.91	92.26	5.52	7.67	37.83	2.9	4.14
		UniGene4349	AT1G67280.1	Glyoxalase/Bleomycin resistance protein/Dioxygenase superfamily protein	159.02	9.71	12.69	25.93	1.49	1.86	20.75	1.21	1.53	8.52	0.58	0.86	66.72	3.99	5.55	51.35	3.94	5.62
		UniGene4360	AT4G36180.1	Leucine-rich receptor-like protein kinase family protein	4.78	0.29	0.38	15.64	0.9	1.13	18.46	1.08	1.36	14.22	0.96	1.44	91.14	5.46	7.59	68.91	5.29	7.55
		UniGene4361	AT5G42870.1	phosphatidic acid phosphohydrolase 2	46.41	2.84	3.71	194.01	11.18	13.96	22.41	1.3	1.66	58.96	4	5.96	15.16	0.91	1.26	20.28	1.56	2.22
		UniGene4369	AT1G01360.1	regulatory component of ABA receptor 1	40.83	2.5	3.26	273.49	15.76	19.69	37.97	2.21	2.81	51.3	3.48	5.18	55.69	3.34	4.64	62.71	4.82	6.87
		UniGene4389	AT3G28480.2	Oxoglutarate/iron-dependent oxygenase	384.24	23.52	30.74	27.79	1.6	2	247.81	14.45	18.34	39.02	2.65	3.95	41.95	2.52	3.5	31.75	2.44	3.48
		UniGene4422	AT2G31880.1	Leucine-rich repeat protein kinase family protein	1437.06	88.13	115.19	59.99	3.47	4.33	248.42	14.51	18.42	261.45	17.8	26.49	175.48	10.54	14.66	94.35	7.27	10.37
		UniGene4426	AT5G43270.2	squamosa promoter binding protein-like 2	23.57	1.45	1.89	3.78	0.22	0.27	45.6	2.66	3.38	1.9	0.13	0.19	81.5	4.9	6.81	68.68	5.29	7.55
		UniGene4433	AT2G17820.1	histidine kinase 1	12.94	0.79	1.04	12.55	0.73	0.91	169.54	9.91	12.58	130.09	8.86	13.19	31.62	1.9	2.64	5	0.39	0.55
		UniGene4439	AT3G05670.1	RING/U-box protein	74.74	4.59	5.99	118.79	6.87	8.58	98.1	5.74	7.28	54.72	3.73	5.55	28.97	1.74	2.42	4.63	0.36	0.51
		UniGene4494	AT4G24200.1	Transcription elongation factor (TFIIS) family protein	442.5	27.23	35.58	58.18	3.37	4.21	334.32	19.6	24.87	103.72	7.08	10.54	252.2	15.2	21.14	270.62	20.91	29.83
		UniGene4517	AT5G43270.2	squamosa promoter binding protein-like 2	90.07	5.55	7.25	6.98	0.41	0.51	53.01	3.11	3.95	31.65	2.16	3.22	93.89	5.67	7.88	95.77	7.41	10.57
		UniGene4539	AT5G06530.2	ABC-2 type transporter family protein	321.83	19.87	25.96	30.99	1.8	2.25	127.92	7.52	9.55	9.14	0.63	0.93	181.95	11	15.3	109.08	8.46	12.06
		UniGene4560	AT2G41430.1	dehydration-induced protein (ERD15)	844.25	52.2	68.22	13.4	0.78	0.98	543.52	32.01	40.64	205.74	14.12	21.02	139.82	8.47	11.78	29.69	2.31	3.29
		UniGene4600	AT1G30820.1	CTP synthase family protein	99.56	6.17	8.06	214.1	12.5	15.62	51.88	3.06	3.89	10.89	0.75	1.11	135.13	8.2	11.41	126.9	9.87	14.09
		UniGene4619	AT5G25510.1	Protein phosphatase 2A regulatory B subunit family protein	8.95	0.55	0.73	2.66	0.16	0.19	36.44	2.15	2.73	19.18	1.32	1.97	72.92	4.43	6.16	62.43	4.86	6.94
		UniGene4643	AT1G21280.1	CONTAINS InterPro DOMAIN/s: Retrotransposon gag protein (InterPro:IPR005162); Has 707 Blast hits to 705 proteins in 25 species: Archae - 0; Bacteria - 0; Metazoa - 4; Fungi - 0; Plants - 703; Viruses - 0; Other Eukaryotes - 0 (source: NCBI BLink).	150.7	9.36	12.23	11.95	0.7	0.87	71.58	4.23	5.37	4.43	0.31	0.45	48.71	2.96	4.12	75.58	5.89	8.41
		UniGene4645	AT1G03670.1	ankyrin repeat family protein	41.86	2.6	3.4	36.17	2.12	2.64	91.9	5.44	6.9	9.5	0.65	0.97	137.55	8.37	11.64	41.42	3.23	4.61
		UniGene4648	ATCG00480.1	ATP synthase subunit beta	110.98	6.89	9.01	37	2.17	2.71	14	0.83	1.05	116.63	8.04	11.97	27	1.64	2.29	29	2.26	3.23
		UniGene4671	AT5G65700.1	Leucine-rich receptor-like protein kinase family protein	9.38	0.58	0.76	30.72	1.8	2.25	43	2.55	3.23	30.38	2.1	3.12	245.97	14.99	20.84	223.11	17.43	24.86
		UniGene4733	AT1G69840.1	SPFH/Band 7/PHB domain-containing membrane-associated protein family	74.83	4.67	6.1	86.79	5.1	6.38	67.94	4.04	5.13	11.64	0.81	1.2	10.66	0.65	0.91	4.04	0.32	0.45
		UniGene4738	AT3G15354.1	SPA1-related 3	47.76	2.98	3.9	123.59	7.27	9.08	40.06	2.38	3.02	14.58	1.01	1.5	10.44	0.64	0.89	20.56	1.61	2.3
		UniGene4756	AT1G02730.1	cellulose synthase-like D5	14.27	0.89	1.17	13.95	0.82	1.03	25.92	1.54	1.96	9.34	0.65	0.96	150.91	9.24	12.85	57.01	4.47	6.38
		UniGene4758	AT4G24480.1	Protein kinase superfamily protein	13.84	0.86	1.13	302.75	17.83	22.27	34.16	2.03	2.58	64.99	4.51	6.71	25.41	1.56	2.16	23	1.8	2.57
		UniGene4786	AT2G15890.1	maternal effect embryo arrest 14	157.45	9.85	12.87	192.2	11.33	14.16	22.74	1.36	1.72	26.71	1.85	2.76	11.05	0.68	0.94	7.68	0.6	0.86
		UniGene4789	AT1G19850.1	Transcriptional factor B3 family protein / auxin-responsive factor AUX/IAA-related	11.42	0.71	0.93	26.81	1.58	1.98	185.93	11.08	14.07	62.79	4.36	6.49	91.57	5.61	7.81	85.65	6.73	9.61
		UniGene4792	AT4G24580.1	Rho GTPase activation protein (RhoGAP) with PH domain	80.68	5.05	6.6	6.99	0.41	0.52	241.07	14.38	18.25	148.04	10.29	15.31	94.86	5.82	8.09	21.02	1.65	2.36
		UniGene4808	AT3G08840.2	D-alanine--D-alanine ligase family	14.28	0.89	1.17	12.68	0.75	0.94	46.72	2.79	3.54	117.27	8.15	12.14	5.38	0.33	0.46	10.88	0.86	1.22
		ubiquitous	AT1G09160.2	Protein phosphatase 2C family protein	192.64	12.16	15.89	14.29	0.85	1.06	203.93	12.26	15.57	137.48	9.63	14.34	351.67	21.75	30.25	243.58	19.32	27.55
		UniGene4941	AT5G11460.1	Protein of unknown function (DUF581)	34.34	2.17	2.84	78.09	4.65	5.81	70.69	4.25	5.4	1.7	0.12	0.18	28.92	1.79	2.49	10.37	0.82	1.17
		UniGene4954	AT1G59870.1	ABC-2 and Plant PDR ABC-type transporter family protein	485.9	30.74	40.18	251.42	14.99	18.73	16.67	1	1.28	250.15	17.57	26.15	120.74	7.49	10.41	131.53	10.45	14.91
		UniGene4955	AT4G23980.1	auxin response factor 9	164.87	10.43	13.63	90.31	5.39	6.73	449.3	27.08	34.37	509.51	35.78	53.27	401.43	24.89	34.61	397.21	31.57	45.04
		UniGene4957	AT3G63520.1	carotenoid cleavage dioxygenase 1	217.47	13.76	17.98	116.75	6.96	8.7	95.07	5.73	7.27	382.21	26.84	39.96	20.57	1.28	1.77	54.95	4.37	6.23
		UniGene4996	AT1G62870.1	unknown protein; BEST Arabidopsis thaliana protein match is: unknown protein (TAIR:AT1G12380.1); Has 351 Blast hits to 343 proteins in 42 species: Archae - 2; Bacteria - 0; Metazoa - 27; Fungi - 5; Plants - 299; Viruses - 0; Other Eukaryotes - 18 (source: NCBI BLink).	46.01	2.92	3.81	25.01	1.49	1.87	304.65	18.4	23.35	82.48	5.8	8.64	120.07	7.46	10.37	32	2.55	3.64
		UniGene5001	AT1G17420.1	lipoxygenase 3	3536.68	224.31	293.17	129.83	7.76	9.69	2612.28	157.81	200.32	940.3	66.19	98.53	358.63	22.29	31	237.23	18.9	26.96
		UniGene5034	AT5G36930.2	Disease resistance protein (TIR-NBS-LRR class) family	98.49	6.26	8.18	11.47	0.69	0.86	35.69	2.16	2.74	4.91	0.35	0.52	4.97	0.31	0.43	4	0.32	0.46
		UniGene5036	AT5G12370.1	exocyst complex component sec10	89.86	5.71	7.46	3.14	0.19	0.23	112.09	6.78	8.61	19.74	1.39	2.07	75.23	4.68	6.51	31.86	2.54	3.63
		UniGene5038	AT2G39360.1	Protein kinase superfamily protein	57.39	3.65	4.76	4.79	0.29	0.36	182.17	11.02	13.99	31.07	2.19	3.26	97.89	6.09	8.48	42	3.35	4.78
		UniGene5077	AT5G66210.2	calcium-dependent protein kinase 28	206.39	13.13	17.17	46.44	2.79	3.48	131.2	7.95	10.09	58.74	4.15	6.18	31.31	1.95	2.72	18.32	1.46	2.09
		UniGene5139	AT2G37440.1	DNAse I-like superfamily protein	42.63	2.72	3.56	1.93	0.12	0.15	10.61	0.65	0.82	11.3	0.8	1.19	30.58	1.91	2.66	42.2	3.38	4.83
		UniGene5156	AT5G48150.1	GRAS family transcription factor	914.43	58.41	76.34	54.92	3.31	4.13	1658.48	100.9	128.08	426.97	30.27	45.06	236.44	14.8	20.58	44.73	3.59	5.12
		UniGene5171	AT2G43420.1	3-beta hydroxysteroid dehydrogenase/isomerase family protein	5.63	0.36	0.47	7.96	0.48	0.6	110.35	6.72	8.53	48.38	3.43	5.11	15.37	0.96	1.34	18.69	1.5	2.14
		UniGene5238	AT2G31280.3	conserved peptide upstream open reading frame 7	47.5	3.05	3.98	97.3	5.89	7.35	563.52	34.45	43.72	102.66	7.31	10.89	107.96	6.79	9.44	43.95	3.54	5.06
		UniGene5268	AT4G28000.1	P-loop containing nucleoside triphosphate hydrolases superfamily protein	4.24	0.27	0.36	82.12	4.97	6.21	103.49	6.33	8.04	45.35	3.23	4.81	50.04	3.15	4.38	23.18	1.87	2.67
		UniGene5344	AT1G54790.2	GDSL-like Lipase/Acylhydrolase superfamily protein	248.25	16	20.91	54.31	3.3	4.12	55.23	3.39	4.3	21.11	1.51	2.25	133.78	8.45	11.75	77.05	6.24	8.9
		UniGene5373	AT2G47510.1	fumarase 1	23.77	1.53	2	22.8	1.39	1.73	17.63	1.08	1.38	3.31	0.24	0.35	47.69	3.02	4.2	58.75	4.76	6.8
		UniGene5377	AT2G31280.3	conserved peptide upstream open reading frame 7	15.3	0.99	1.29	76.96	4.68	5.85	240.42	14.79	18.77	44.43	3.18	4.74	58.76	3.72	5.17	27.74	2.25	3.21
		UniGene5402	AT5G41580.1	RING/U-box superfamily protein	32.48	2.1	2.74	166.85	10.17	12.7	27.11	1.67	2.12	13.36	0.96	1.43	26.87	1.7	2.37	19.78	1.61	2.29
		UniGene5412	AT4G29920.1	Double Clp-N motif-containing P-loop nucleoside triphosphate hydrolases superfamily protein	29	1.88	2.45	11	0.67	0.84	204	12.57	15.95	91	6.53	9.72	235	14.89	20.72	128	10.4	14.84
		UniGene5549	AT2G39190.2	Protein kinase superfamily protein	355.07	23.12	30.21	44.81	2.75	3.43	116.5	7.22	9.17	54.79	3.96	5.89	123.37	7.87	10.95	109.86	8.99	12.82
		UniGene5550	AT2G37440.1	DNAse I-like superfamily protein	89.78	5.84	7.64	7.2	0.44	0.55	33.05	2.05	2.6	6.94	0.5	0.75	31.7	2.02	2.81	25.6	2.09	2.99
		UniGene5575	AT1G23870.1	trehalose-phosphatase/synthase 9	10.27	0.67	0.87	124.14	7.63	9.53	23.64	1.47	1.86	6.9	0.5	0.74	25.21	1.61	2.24	8.8	0.72	1.03
		UniGene5582	AT2G27880.1	Argonaute family protein	4.44	0.29	0.38	171.29	10.53	13.15	29.06	1.8	2.29	9.27	0.67	1	109.64	7.01	9.75	98.33	8.06	11.49
		UniGene5657	AT1G76160.1	SKU5 similar 5	33.21	2.17	2.84	78.91	4.87	6.08	102.49	6.39	8.11	9.23	0.67	1	680.95	43.67	60.74	318.31	26.17	37.34
		UniGene5671	AT1G30820.1	CTP synthase family protein	4.72	0.31	0.4	117.35	7.24	9.05	13.23	0.83	1.05	10.13	0.74	1.1	75.58	4.85	6.75	50.95	4.19	5.98
		UniGene5701	AT2G39490.1	F-box family protein	21.43	1.4	1.84	1020.51	63.05	78.76	174.3	10.88	13.81	86.32	6.28	9.35	99.97	6.42	8.93	37.9	3.12	4.45
		UniGene5742	AT1G17260.1	autoinhibited H(+)-ATPase isoform 10	122.2	8.03	10.5	50.34	3.12	3.89	11.9	0.74	0.95	31.5	2.3	3.42	124.98	8.05	11.19	159.1	13.14	18.74
		UniGene5746	AT4G16120.1	COBRA-like protein-7 precursor	71.1	4.67	6.11	22.64	1.4	1.75	263.37	16.49	20.93	69.68	5.08	7.57	57.22	3.69	5.13	8.96	0.74	1.06
		UniGene5767	AT2G45850.1	AT hook motif DNA-binding family protein	476.45	31.35	40.98	325.18	20.17	25.19	333.74	20.92	26.55	40.43	2.95	4.4	998.25	64.38	89.54	821.65	67.93	96.91
		UniGene5823	AT3G54220.1	GRAS family transcription factor	0.52	0.03	0.04	62.02	3.86	4.82	5.77	0.36	0.46	6.03	0.44	0.66	27.03	1.75	2.43	64.97	5.39	7.69
		UniGene5847	AT2G32240.1	FUNCTIONS IN: molecular_function unknown; INVOLVED IN: response to cadmium ion; LOCATED IN: plasma membrane; EXPRESSED IN: 25 plant structures; EXPRESSED DURING: 13 growth stages; CONTAINS InterPro DOMAIN/s: Prefoldin (InterPro:IPR009053); BEST Arabidopsis thaliana protein match is: unknown protein (TAIR:AT1G05320.3); Has 470429 Blast hits to 168274 proteins in 4282 species: Archae - 6896; Bacter…	52.33	3.46	4.52	356.36	22.2	27.73	415.06	26.13	33.17	283.08	20.77	30.92	135.93	8.81	12.25	34.49	2.87	4.09
		UniGene5857	AT1G79620.1	Leucine-rich repeat protein kinase family protein	15.32	1.01	1.32	24.99	1.56	1.95	66.97	4.22	5.36	127.75	9.38	13.96	47.39	3.07	4.27	21.9	1.82	2.6
		UniGene5866	AT3G07420.1	asparaginyl-tRNA synthetase 2	41.84	2.77	3.62	7.72	0.48	0.6	140.28	8.84	11.22	10.12	0.74	1.11	114.18	7.4	10.3	64.76	5.38	7.68
		UniGene5874	AT4G34830.1	Pentatricopeptide repeat (PPR) superfamily protein	72.7	4.81	6.29	19.34	1.21	1.51	13.77	0.87	1.1	18.76	1.38	2.05	15.39	1	1.39	3.42	0.28	0.41
		UniGene5916	AT3G26890.1	unknown protein; BEST Arabidopsis thaliana protein match is: unknown protein (TAIR:AT5G41110.1); Has 393 Blast hits to 383 proteins in 134 species: Archae - 0; Bacteria - 61; Metazoa - 171; Fungi - 74; Plants - 80; Viruses - 0; Other Eukaryotes - 7 (source: NCBI BLink).	58.7	3.9	5.09	107.18	6.71	8.38	52.48	3.32	4.21	4.68	0.34	0.51	19.23	1.25	1.74	23.07	1.92	2.75
		UniGene5918	AT2G30070.1	potassium transporter 1	6.42	0.43	0.56	111.87	7	8.75	17.7	1.12	1.42	5.22	0.38	0.57	12	0.78	1.09	6.42	0.54	0.76
		UniGene5932	AT5G65700.1	Leucine-rich receptor-like protein kinase family protein	34.4	2.29	2.99	16.61	1.04	1.3	149.79	9.48	12.04	147.79	10.9	16.23	208.8	13.6	18.92	198.11	16.55	23.61
		UniGene5973	AT1G54780.1	thylakoid lumen 18.3 kDa protein	72.89	4.86	6.35	24.74	1.55	1.94	48.89	3.1	3.94	2.73	0.2	0.3	44.35	2.9	4.03	11.31	0.95	1.35
		UniGene5994	AT3G54140.1	peptide transporter 1	17.12	1.14	1.49	15.5	0.97	1.22	313.76	19.93	25.29	27.9	2.06	3.07	23.69	1.55	2.15	10	0.84	1.2
		UniGene6003	AT4G35790.1	phospholipase D delta	26.25	1.75	2.29	3.58	0.23	0.28	100.03	6.35	8.07	5.31	0.39	0.59	5.86	0.38	0.53	8.06	0.68	0.96
		UniGene6019	AT5G36700.1	2-phosphoglycolate phosphatase 1	1969.99	131.5	171.87	212.54	13.37	16.7	200.05	12.72	16.14	78.46	5.81	8.65	481.88	31.53	43.85	546.36	45.83	65.38
		UniGene6081	AT4G15890.1	binding	32	2.14	2.8	3	0.19	0.24	68	4.34	5.5	1	0.07	0.11	43.73	2.87	3.99	28.03	2.36	3.36
		UniGene6098	---	---	7	0.47	0.61	3	0.19	0.24	9	0.57	0.73	82	6.1	9.08	8	0.53	0.73	7	0.59	0.84
		UniGene6121	AT3G46970.1	alpha-glucan phosphorylase 2	140.23	9.41	12.3	12.9	0.82	1.02	68.16	4.36	5.53	29.71	2.21	3.29	18.92	1.24	1.73	43.01	3.63	5.17
		UniGene6128	AT2G01120.2	origin recognition complex subunit 4	43.2	2.9	3.79	2.39	0.15	0.19	59.01	3.77	4.79	16.38	1.22	1.82	28.34	1.86	2.59	24.5	2.07	2.95
		UniGene6231	---	---	21	1.42	1.85	10	0.64	0.79	22	1.41	1.79	9	0.67	1	112	7.4	10.3	47.13	3.99	5.7
		UniGene6232	AT5G15490.1	UDP-glucose 6-dehydrogenase family protein	1490.77	100.54	131.41	362.61	23.05	28.79	3534.24	226.99	288.13	623.46	46.66	69.47	870.32	57.54	80.03	294.48	24.96	35.61
		UniGene6239	AT1G26580.1	FUNCTIONS IN: molecular_function unknown; INVOLVED IN: biological_process unknown; LOCATED IN: cellular_component unknown; EXPRESSED IN: 24 plant structures; EXPRESSED DURING: 15 growth stages; BEST Arabidopsis thaliana protein match is: ELM2 domain-containing protein (TAIR:AT2G03470.1); Has 161 Blast hits to 161 proteins in 17 species: Archae - 0; Bacteria - 0; Metazoa - 1; Fungi - 4; Plants - 1…	251.63	16.98	22.19	28.56	1.82	2.27	522.84	33.59	42.64	48.9	3.66	5.45	57.44	3.8	5.28	65.85	5.58	7.96
		UniGene6242	AT5G55630.1	Outward rectifying potassium channel protein	59.79	4.03	5.27	8.36	0.53	0.66	23.05	1.48	1.88	43.05	3.22	4.8	94.18	6.23	8.66	62.73	5.32	7.59
		UniGene6253	AT1G49430.1	long-chain acyl-CoA synthetase 2	244.84	16.53	21.61	64.51	4.11	5.13	18.39	1.18	1.5	28.54	2.14	3.18	214.71	14.21	19.76	233.79	19.84	28.3
		UniGene6255	AT5G13400.1	Major facilitator superfamily protein	164.18	11.08	14.49	45.16	2.87	3.59	64.39	4.14	5.26	11.52	0.86	1.29	75.51	5	6.95	123.42	10.47	14.94
		UniGene6263	AT4G24230.6	acyl-CoA-binding domain 3	21.63	1.46	1.91	200.13	12.74	15.91	26.79	1.72	2.19	6.71	0.5	0.75	8.09	0.54	0.74	11.6	0.98	1.41
		UniGene6287	AT2G40140.1	zinc finger (CCCH-type) family protein	4097.68	277.05	362.1	552.1	35.18	43.95	6539.35	421.04	534.45	3170.06	237.86	354.11	1842.82	122.14	169.88	342.49	29.1	41.52
		UniGene6290	AT1G74790.1	catalytics	34.46	2.33	3.04	0.5	0.03	0.04	31.79	2.05	2.6	72.12	5.41	8.06	35.96	2.38	3.32	32.54	2.76	3.94
		UniGene6316	AT4G36360.1	beta-galactosidase 3	444.5	30.1	39.34	48	3.06	3.83	203.91	13.15	16.69	63.27	4.75	7.08	258.44	17.15	23.86	251.58	21.41	30.54
		UniGene6381	AT1G14560.1	Mitochondrial substrate carrier family protein	219.92	14.93	19.51	18	1.15	1.44	138.36	8.94	11.35	79	5.95	8.86	29.52	1.96	2.73	12	1.02	1.46
		UniGene6387	AT4G30110.1	heavy metal atpase 2	2.4	0.16	0.21	50.42	3.23	4.03	110.65	7.15	9.08	9.33	0.7	1.05	128.88	8.58	11.93	97.38	8.31	11.86
		UniGene6397	AT4G26540.1	Leucine-rich repeat receptor-like protein kinase family protein	20.98	1.43	1.86	20.95	1.34	1.68	5.51	0.36	0.45	5.49	0.41	0.62	54.56	3.63	5.05	65.21	5.57	7.94
		UniGene6409	AT3G21620.1	ERD (early-responsive to dehydration stress) family protein	103.86	7.06	9.22	0.41	0.03	0.03	59.15	3.83	4.86	0.56	0.04	0.06	86.68	5.77	8.03	57.77	4.93	7.04
		UniGene6479	AT3G23530.1	Cyclopropane-fatty-acyl-phospholipid synthase	101.86	6.94	9.07	13.7	0.88	1.1	5.64	0.37	0.46	2	0.15	0.23	35.92	2.4	3.34	48.79	4.18	5.96
		UniGene6489	AT1G18550.1	ATP binding microtubule motor family protein	10.51	0.72	0.94	3.1	0.2	0.25	10.57	0.69	0.87	2.76	0.21	0.31	62.24	4.16	5.79	37.07	3.18	4.53
		UniGene6534	AT1G77750.1	Ribosomal protein S13/S18 family	3.98	0.27	0.35	18.6	1.2	1.5	13.84	0.9	1.14	52.13	3.95	5.88	18.73	1.25	1.74	8.09	0.69	0.99
		UniGene6545	AT4G10540.1	Subtilase family protein	41.32	2.82	3.69	89.4	5.76	7.19	6.6	0.43	0.55	8.65	0.66	0.98	18.17	1.22	1.69	17.06	1.46	2.09
		UniGene6558	---	---	55.65	3.8	4.97	1.66	0.11	0.13	106.54	6.93	8.8	13.94	1.06	1.57	7.86	0.53	0.73	0.23	0.02	0.03
		UniGene6566	---	---	50.91	3.48	4.55	118.29	7.62	9.52	31.99	2.08	2.64	30	2.28	3.39	9	0.6	0.84	8	0.69	0.98
		UniGene6589	AT5G35450.1	Disease resistance protein (CC-NBS-LRR class) family	259.71	17.78	23.23	5.8	0.37	0.47	278.59	18.16	23.05	83.32	6.33	9.42	62.57	4.2	5.84	16.75	1.44	2.06
		UniGene6607	AT5G35450.1	Disease resistance protein (CC-NBS-LRR class) family	151.1	10.35	13.53	23.2	1.5	1.87	192.17	12.53	15.91	101.82	7.74	11.52	41.42	2.78	3.87	13.46	1.16	1.65
		UniGene6635	AT1G69910.1	Protein kinase superfamily protein	17.6	1.21	1.58	207.89	13.44	16.79	88.45	5.78	7.33	126.04	9.59	14.28	76.73	5.16	7.18	76.65	6.61	9.43
		UniGene6660	AT3G08840.2	D-alanine--D-alanine ligase family	33.91	2.33	3.04	78.85	5.1	6.37	92.78	6.06	7.7	214.6	16.35	24.34	38.88	2.62	3.64	23.6	2.04	2.9
		UniGene6669	AT1G54780.1	thylakoid lumen 18.3 kDa protein	811.59	55.73	72.84	64.61	4.18	5.22	95.52	6.25	7.93	12.17	0.93	1.38	170.89	11.5	16	179.76	15.51	22.13
		UniGene6697	AT4G26090.1	NB-ARC domain-containing disease resistance protein	97	6.67	8.71	15	0.97	1.21	46	3.01	3.82	75	5.72	8.52	22	1.48	2.06	4	0.35	0.49
		UniGene6717	AT2G20900.1	diacylglycerol kinase 5	150.45	10.35	13.53	11.54	0.75	0.94	87.08	5.71	7.24	0.12	0.01	0.01	0.2	0.01	0.02	0.52	0.04	0.06
		UniGene6725	AT5G18980.1	ARM repeat superfamily protein	108.51	7.47	9.77	21.95	1.42	1.78	25.73	1.69	2.14	6	0.46	0.68	43.91	2.96	4.12	22.55	1.95	2.78
		UniGene6742	AT4G32190.1	Myosin heavy chain-related protein	224.78	15.49	20.25	91.29	5.93	7.41	25.37	1.66	2.11	19.07	1.46	2.17	73.46	4.96	6.9	26.22	2.27	3.24
		UniGene6753	AT3G50950.2	HOPZ-ACTIVATED RESISTANCE 1	5	0.34	0.45	3	0.19	0.24	70	4.6	5.83	88	6.73	10.02	10	0.68	0.94	3	0.26	0.37
		UniGene6770	AT1G07220.1	Arabidopsis thaliana protein of unknown function (DUF821)	2.39	0.17	0.22	4.02	0.26	0.33	7.72	0.51	0.64	47.57	3.64	5.43	2	0.14	0.19	3.93	0.34	0.49
		UniGene6795	AT4G24480.1	Protein kinase superfamily protein	28.86	1.99	2.61	737.66	48.06	60.02	19.35	1.27	1.62	56.72	4.35	6.48	27.58	1.87	2.6	29.92	2.6	3.71
		UniGene6796	AT2G29120.1	glutamate receptor 2.7	75.27	5.2	6.8	11.53	0.75	0.94	3	0.2	0.25	4.57	0.35	0.52	61.58	4.17	5.8	84.41	7.33	10.46
		UniGene6831	AT5G03650.1	starch branching enzyme 2.2	250.73	17.36	22.69	98.6	6.44	8.04	919.01	60.59	76.91	75.63	5.81	8.65	124.47	8.45	11.75	55.34	4.82	6.87
		UniGene6846	AT3G02230.1	reversibly glycosylated polypeptide 1	52.52	3.64	4.76	1.55	0.1	0.13	58.46	3.86	4.89	12.87	0.99	1.47	14.68	1	1.39	7.75	0.68	0.96
		UniGene6856	AT1G56500.1	haloacid dehalogenase-like hydrolase family protein	134.41	9.32	12.18	12.93	0.85	1.06	40.24	2.66	3.37	9.96	0.77	1.14	16.24	1.1	1.54	11.44	1	1.42
		UniGene6905	AT1G51980.1	Insulinase (Peptidase family M16) protein	59.4	4.13	5.39	13.42	0.88	1.1	29.14	1.93	2.45	104.97	8.09	12.05	25.58	1.74	2.42	16	1.4	1.99
		UniGene6918	AT4G23980.1	auxin response factor 9	71.81	4.99	6.52	44.17	2.89	3.61	373.9	24.74	31.41	430.22	33.18	49.4	172.15	11.73	16.31	168.43	14.71	20.99
		UniGene6920	AT3G13750.1	beta galactosidase 1	7.96	0.55	0.72	110.15	7.22	9.01	18.82	1.25	1.58	42.57	3.28	4.89	22.74	1.55	2.16	4.68	0.41	0.58
		UniGene6942	AT3G02060.1	DEAD/DEAH box helicase, putative	255.2	17.75	23.21	66.61	4.37	5.46	44.45	2.94	3.74	13	1	1.49	27.33	1.86	2.59	35.33	3.09	4.41
		UniGene6959	AT1G52920.1	G protein coupled receptor	1280.04	89.09	116.44	158.19	10.38	12.96	257.91	17.09	21.7	40.81	3.15	4.69	752.64	51.36	71.44	637.33	55.76	79.54
		UniGene6960	AT4G36180.1	Leucine-rich receptor-like protein kinase family protein	3.33	0.23	0.3	1.67	0.11	0.14	6	0.4	0.5	1.99	0.15	0.23	56.96	3.89	5.41	33.52	2.93	4.19
		UniGene6970	AT4G28080.1	Tetratricopeptide repeat (TPR)-like superfamily protein	451.72	31.47	41.14	49.02	3.22	4.02	15	1	1.26	13	1.01	1.5	22	1.5	2.09	10	0.88	1.25
		UniGene6996	AT4G17230.1	SCARECROW-like 13	772.51	53.88	70.43	232.11	15.26	19.06	812.9	53.99	68.53	421.97	32.66	48.63	209.89	14.35	19.97	67.84	5.95	8.49
		UniGene7037	AT1G21280.1	CONTAINS InterPro DOMAIN/s: Retrotransposon gag protein (InterPro:IPR005162); Has 707 Blast hits to 705 proteins in 25 species: Archae - 0; Bacteria - 0; Metazoa - 4; Fungi - 0; Plants - 703; Viruses - 0; Other Eukaryotes - 0 (source: NCBI BLink).	97	6.78	8.86	3	0.2	0.25	63	4.19	5.32	4	0.31	0.46	67	4.59	6.39	30	2.64	3.76
		UniGene7053	AT1G29380.1	Carbohydrate-binding X8 domain superfamily protein	19.07	1.33	1.74	8.69	0.57	0.72	137.28	9.14	11.6	23.44	1.82	2.71	9.06	0.62	0.86	4.09	0.36	0.51
		UniGene7112	AT5G42765.1	INVOLVED IN: biological_process unknown; LOCATED IN: thylakoid, chloroplast thylakoid membrane, chloroplast; EXPRESSED IN: 22 plant structures; EXPRESSED DURING: 13 growth stages; CONTAINS InterPro DOMAIN/s: Twin-arginine translocation pathway, signal sequence (InterPro:IPR006311); Has 30201 Blast hits to 17322 proteins in 780 species: Archae - 12; Bacteria - 1396; Metazoa - 17338; Fungi - 3422; …	19.05	1.34	1.75	4.18	0.28	0.34	111.77	7.46	9.47	6	0.47	0.7	8	0.55	0.76	4	0.35	0.5
		UniGene7155	AT3G17430.1	Nucleotide-sugar transporter family protein	30.29	2.13	2.78	39.99	2.65	3.31	38.75	2.59	3.29	4.92	0.38	0.57	88.81	6.12	8.51	80.25	7.09	10.11
		UniGene7213	AT5G66850.1	mitogen-activated protein kinase kinase kinase 5	124.07	8.74	11.42	12.68	0.84	1.05	55.67	3.73	4.74	41.77	3.26	4.86	29.47	2.04	2.83	36.17	3.2	4.57
		UniGene7273	AT4G28450.1	nucleotide binding;protein binding	58.57	4.14	5.4	7.71	0.51	0.64	111.01	7.46	9.47	81.68	6.4	9.53	122.25	8.46	11.77	9.93	0.88	1.26
		UniGene7309	AT3G05670.1	RING/U-box protein	9.24	0.65	0.85	76.32	5.09	6.35	14.06	0.95	1.2	3.02	0.24	0.35	18.55	1.29	1.79	26.87	2.39	3.41
		UniGene7316	AT1G69770.1	chromomethylase 3	22.39	1.58	2.07	12.55	0.84	1.04	61.06	4.11	5.22	19.99	1.57	2.34	185.5	12.86	17.89	98.18	8.73	12.45
		UniGene7343	AT3G12580.1	heat shock protein 70	1806.88	127.92	167.19	234.53	15.65	19.55	3749.66	252.75	320.83	1422.31	111.75	166.36	311.39	21.62	30.07	149.67	13.32	19
		UniGene7372	AT5G60450.1	auxin response factor 4	68.06	4.82	6.3	17.55	1.17	1.46	280.32	18.92	24.01	73.95	5.82	8.66	200.98	13.97	19.43	127.23	11.34	16.17
		UniGene7373	AT3G56140.1	Protein of unknown function (DUF399 and DUF3411)	87.86	6.23	8.14	107.81	7.2	9	8.04	0.54	0.69	16.88	1.33	1.98	14	0.97	1.35	14	1.25	1.78
		UniGene7424	AT3G57520.1	seed imbibition 2	73.37	5.21	6.81	172.52	11.56	14.43	35.09	2.37	3.01	1229.67	96.97	144.36	116.22	8.1	11.26	44.97	4.02	5.73
		UniGene7440	AT1G31280.1	Argonaute family protein	38.08	2.71	3.54	186.45	12.5	15.61	26	1.76	2.23	12.16	0.96	1.43	29.72	2.07	2.88	26.55	2.37	3.39
		UniGene7493	AT1G11680.1	CYTOCHROME P450 51G1	178.24	12.7	16.6	50.75	3.41	4.26	52.05	3.53	4.48	3.48	0.28	0.41	85.63	5.99	8.33	90.87	8.14	11.62
		UniGene7528	AT5G22800.1	Alanyl-tRNA synthetase, class IIc	199.4	14.23	18.6	39.21	2.64	3.29	27.16	1.85	2.34	6.55	0.52	0.77	22.84	1.6	2.22	23.88	2.14	3.06
		UniGene7540	AT5G46210.1	cullin4	61.83	4.41	5.77	85.16	5.73	7.16	46.2	3.14	3.99	2.23	0.18	0.26	35.14	2.46	3.42	5.99	0.54	0.77
		UniGene7548	AT4G23100.1	glutamate-cysteine ligase	22.85	1.63	2.13	205.7	13.84	17.29	48.98	3.33	4.23	52.42	4.15	6.18	75.22	5.27	7.33	72.78	6.53	9.32
		UniGene7558	AT3G06670.2	binding	168.45	12.03	15.73	141.36	9.52	11.89	139.52	9.49	12.05	103.9	8.24	12.26	88.28	6.18	8.6	12.72	1.14	1.63
		UniGene7574	AT1G76490.1	hydroxy methylglutaryl CoA reductase 1	18.2	1.3	1.7	41.99	2.83	3.53	2	0.14	0.17	72.04	5.72	8.51	119.65	8.39	11.67	169.23	15.21	21.7
		UniGene7590	AT3G29320.1	Glycosyl transferase, family 35	120.96	8.65	11.31	69.86	4.71	5.88	587.41	40.01	50.79	89.01	7.07	10.52	62.52	4.39	6.1	5.21	0.47	0.67
		UniGene7591	AT5G16760.1	Inositol 1,3,4-trisphosphate 5/6-kinase family protein	122.32	8.75	11.44	110.35	7.44	9.29	708.18	48.24	61.23	165.88	13.17	19.61	139.23	9.77	13.59	53.62	4.82	6.88
		UniGene7624	AT1G49730.1	Protein kinase superfamily protein	7.74	0.55	0.73	20.48	1.38	1.73	147.9	10.09	12.81	10.07	0.8	1.19	23.44	1.65	2.29	22.07	1.99	2.84
		UniGene7635	AT2G31960.1	glucan synthase-like 3	25.24	1.81	2.37	85.92	5.8	7.25	189.51	12.93	16.42	279.88	22.26	33.14	13.28	0.93	1.3	16.32	1.47	2.1
		UniGene7637	AT3G45140.1	lipoxygenase 2	1310.29	93.92	122.75	289.78	19.58	24.45	37.28	2.54	3.23	7.09	0.56	0.84	395.63	27.81	38.68	594.37	53.57	76.42
		UniGene7642	AT5G25560.2	CHY-type/CTCHY-type/RING-type Zinc finger protein	849.37	60.93	79.63	1062.43	71.83	89.72	1203	82.16	104.29	624.35	49.7	73.99	137.09	9.64	13.41	98.02	8.84	12.61
		UniGene7647	AT5G03340.1	ATPase, AAA-type, CDC48 protein	201.26	14.44	18.87	297.59	20.12	25.13	57.3	3.91	4.97	40.32	3.21	4.78	30.12	2.12	2.95	67.67	6.1	8.71
		UniGene7675	AT4G30110.1	heavy metal atpase 2	10.38	0.75	0.97	15.24	1.03	1.29	228.68	15.64	19.85	16.33	1.3	1.94	47.73	3.36	4.68	8.48	0.77	1.09
		UniGene7703	AT5G15740.1	O-fucosyltransferase family protein	83.48	6	7.84	19.28	1.31	1.63	9.74	0.67	0.85	4.06	0.32	0.48	46.52	3.28	4.56	16.47	1.49	2.12
		UniGene7733	AT2G44110.2	Seven transmembrane MLO family protein	48.96	3.52	4.61	9.04	0.61	0.77	1.04	0.07	0.09	6.46	0.52	0.77	4.56	0.32	0.45	9.6	0.87	1.24
		UniGene7750	---	---	578.82	41.69	54.49	30.83	2.09	2.61	415.92	28.52	36.21	150.5	12.03	17.91	129.55	9.15	12.73	26.5	2.4	3.42
		UniGene7788	AT5G67250.1	SKP1/ASK1-interacting protein 2	87.67	6.33	8.27	27.5	1.87	2.34	281.68	19.35	24.57	133.35	10.68	15.9	73.34	5.19	7.22	27.23	2.47	3.52
		UniGene7811	AT5G55830.1	Concanavalin A-like lectin protein kinase family protein	175.2	12.66	16.55	27.36	1.86	2.33	24.32	1.67	2.12	11.67	0.94	1.39	26.82	1.9	2.64	8.16	0.74	1.06
		UniGene7820	AT5G06130.2	chaperone protein dnaJ-related	61.98	4.48	5.85	19.14	1.3	1.63	4	0.28	0.35	67.69	5.43	8.08	10	0.71	0.99	17	1.54	2.2
		UniGene7824	AT2G47900.3	tubby like protein 3	208.67	15.08	19.71	890	60.63	75.74	344.59	23.71	30.1	170.58	13.68	20.37	129.92	9.21	12.81	83.95	7.63	10.88
		UniGene7843	AT2G20370.1	Exostosin family protein	95.31	6.89	9.01	56.36	3.84	4.8	143.75	9.9	12.57	34.88	2.8	4.17	59.26	4.2	5.85	3.58	0.33	0.46
		UniGene7848	AT1G20160.1	Subtilisin-like serine endopeptidase family protein	15.23	1.1	1.44	4	0.27	0.34	80.12	5.52	7	3.4	0.27	0.41	116.7	8.28	11.52	14.61	1.33	1.9
		UniGene7850	ATCG01110.1	NAD(P)H dehydrogenase subunit H	168.46	12.19	15.93	56	3.82	4.77	22	1.52	1.92	256.87	20.62	30.7	36.78	2.61	3.63	53.07	4.83	6.89
		UniGene7851	AT4G01870.1	tolB protein-related	6.82	0.49	0.65	101.13	6.9	8.61	53.39	3.68	4.67	43.4	3.48	5.19	24.53	1.74	2.42	37.99	3.45	4.93
		UniGene7885	---	---	10	0.72	0.95	21	1.43	1.79	16	1.1	1.4	87	6.99	10.41	25	1.78	2.47	38	3.46	4.94
		UniGene7932	AT1G69610.1	Protein of unknown function (DUF1666)	35.28	2.56	3.35	112.51	7.69	9.61	67.52	4.66	5.92	25.68	2.07	3.08	21.5	1.53	2.13	5.08	0.46	0.66
		UniGene7936	AT3G53400.1	BEST Arabidopsis thaliana protein match is: conserved peptide upstream open reading frame 47 (TAIR:AT5G03190.1); Has 285 Blast hits to 285 proteins in 23 species: Archae - 0; Bacteria - 0; Metazoa - 1; Fungi - 0; Plants - 279; Viruses - 0; Other Eukaryotes - 5 (source: NCBI BLink).	866.51	62.87	82.17	243.34	16.64	20.79	723.22	49.96	63.41	81.9	6.59	9.82	776.29	55.25	76.84	369.21	33.69	48.05
		UniGene7983	AT5G01120.1	Protein of unknown function (DUF674)	38.81	2.82	3.69	21.82	1.49	1.87	64.26	4.45	5.65	24.93	2.01	2.99	2.05	0.15	0.2	15.18	1.39	1.98
		UniGene7988	AT2G28250.1	Protein kinase superfamily protein	49.48	3.6	4.7	13.8	0.95	1.18	0.53	0.04	0.05	9.86	0.8	1.18	31.48	2.25	3.12	47.44	4.34	6.19
		UniGene7996	AT3G51940.1	unknown protein; BEST Arabidopsis thaliana protein match is: unknown protein (TAIR:AT5G03990.1); Has 215 Blast hits to 164 proteins in 38 species: Archae - 0; Bacteria - 35; Metazoa - 16; Fungi - 18; Plants - 121; Viruses - 0; Other Eukaryotes - 25 (source: NCBI BLink).	46.63	3.39	4.43	7.44	0.51	0.64	102.73	7.12	9.03	11.36	0.92	1.37	0.12	0.01	0.01	0.05	0	0.01
		UniGene8009	AT3G14430.1	unknown protein; FUNCTIONS IN: molecular_function unknown; INVOLVED IN: response to oxidative stress; LOCATED IN: mitochondrion; EXPRESSED IN: 23 plant structures; EXPRESSED DURING: 13 growth stages; Has 16 Blast hits to 16 proteins in 7 species: Archae - 0; Bacteria - 0; Metazoa - 0; Fungi - 0; Plants - 16; Viruses - 0; Other Eukaryotes - 0 (source: NCBI BLink).	34.86	2.54	3.32	39.05	2.68	3.35	26.87	1.86	2.36	40.27	3.25	4.84	2.88	0.21	0.29	8.92	0.82	1.17
		UniGene8041	AT3G45140.1	lipoxygenase 2	41.19	3	3.92	10.41	0.72	0.89	153.19	10.63	13.49	159.4	12.89	19.2	40.11	2.87	3.99	12.97	1.19	1.7
		UniGene8050	AT4G36360.1	beta-galactosidase 3	9.67	0.71	0.92	142.47	9.79	12.23	119.21	8.28	10.51	21.8	1.76	2.63	45.57	3.26	4.53	28.81	2.64	3.77
		UniGene8123	AT2G28470.1	beta-galactosidase 8	21.73	1.59	2.08	43.87	3.03	3.78	10	0.7	0.88	105.89	8.6	12.8	83.85	6.02	8.37	117.49	10.81	15.42
		UniGene8175	ATCG00150.1	ATPase, F0 complex, subunit A protein	399	29.25	38.23	145	10.02	12.52	40	2.79	3.54	524	42.63	63.47	91	6.54	9.1	106	9.77	13.94
		UniGene8208	AT5G52810.1	NAD(P)-binding Rossmann-fold superfamily protein	362.19	26.6	34.76	39.73	2.75	3.43	93.24	6.52	8.27	112.18	9.14	13.61	38.6	2.78	3.87	17.74	1.64	2.34
		UniGene8243	AT1G34420.1	leucine-rich repeat transmembrane protein kinase family protein	965.83	71.03	92.84	56	3.88	4.85	214	14.98	19.02	550.03	44.89	66.83	92	6.64	9.23	39	3.61	5.15
		UniGene8253	AT1G02660.1	alpha/beta-Hydrolases superfamily protein	175.83	12.94	16.91	60.4	4.19	5.23	26.93	1.89	2.39	40.54	3.31	4.93	79.35	5.73	7.96	14.01	1.3	1.85
		UniGene8273	---	---	11	0.81	1.06	11	0.76	0.95	4	0.28	0.36	90	7.35	10.94	9	0.65	0.9	1	0.09	0.13
		UniGene8276	AT1G21680.1	DPP6 N-terminal domain-like protein	9.92	0.73	0.95	19.74	1.37	1.71	28.45	1.99	2.53	112.08	9.15	13.63	47.21	3.41	4.74	45.64	4.22	6.03
		UniGene8290	AT1G21410.1	F-box/RNI-like superfamily protein	4.91	0.36	0.47	96.23	6.68	8.34	50.84	3.57	4.53	44.45	3.63	5.41	26.47	1.91	2.66	10.04	0.93	1.33
		UniGene8291	AT1G14185.1	Glucose-methanol-choline (GMC) oxidoreductase family protein	127.73	9.41	12.3	32.46	2.25	2.81	277.05	19.43	24.66	231.21	18.9	28.14	82.61	5.97	8.3	41.82	3.87	5.53
		UniGene8301	AT5G53170.1	FTSH protease 11	137.05	10.1	13.2	54.83	3.81	4.76	67.29	4.72	5.99	17.43	1.43	2.12	48.38	3.5	4.87	7.98	0.74	1.05
		UniGene8318	AT3G13750.1	beta galactosidase 1	3.3	0.24	0.32	133.07	9.25	11.55	24.7	1.73	2.2	43.32	3.55	5.28	19.52	1.41	1.96	4.86	0.45	0.64
		UniGene8334	AT2G40540.1	potassium transporter 2	11.96	0.88	1.15	58.02	4.03	5.04	102.42	7.19	9.13	58.91	4.82	7.18	96	6.95	9.66	114.11	10.59	15.1
		UniGene8363	AT3G21090.1	ABC-2 type transporter family protein	111.83	8.26	10.8	64.72	4.51	5.63	4.86	0.34	0.43	2.76	0.23	0.34	143.41	10.39	14.45	202.08	18.77	26.78
		UniGene8365	AT4G27040.1	EAP30/Vps36 family protein	3.14	0.23	0.3	53.43	3.72	4.65	6.45	0.45	0.58	28.47	2.33	3.47	13.16	0.95	1.33	4.01	0.37	0.53
		UniGene8381	AT1G75450.1	cytokinin oxidase 5	42.24	3.12	4.08	80.77	5.63	7.03	31.5	2.22	2.81	4.18	0.34	0.51	19.97	1.45	2.01	16.49	1.53	2.19
		UniGene8401	AT2G22560.1	Kinase interacting (KIP1-like) family protein	13.86	1.03	1.34	101.36	7.07	8.83	15.14	1.07	1.35	5	0.41	0.61	18.82	1.37	1.9	11.49	1.07	1.52
		UniGene8430	AT2G40950.1	Basic-leucine zipper (bZIP) transcription factor family protein	19.36	1.43	1.87	2.54	0.18	0.22	235.7	16.61	21.09	70.32	5.78	8.6	134.03	9.73	13.54	70.63	6.58	9.38
		UniGene8495	AT5G65700.1	Leucine-rich receptor-like protein kinase family protein	16.05	1.19	1.56	33.5	2.34	2.93	43.8	3.09	3.93	73.49	6.05	9.01	250.17	18.21	25.33	141.58	13.21	18.85
		UniGene8545	AT3G50950.2	HOPZ-ACTIVATED RESISTANCE 1	7.47	0.56	0.73	4.42	0.31	0.39	58.22	4.12	5.23	62.87	5.19	7.72	11	0.8	1.12	1.59	0.15	0.21
		UniGene8556	AT5G03650.1	starch branching enzyme 2.2	340.21	25.31	33.09	265.75	18.64	23.28	1333.89	94.48	119.93	105.7	8.73	12.99	147.28	10.75	14.95	92.61	8.67	12.36
		UniGene8575	AT1G10850.1	Leucine-rich repeat protein kinase family protein	18.63	1.39	1.81	7.37	0.52	0.65	18.43	1.31	1.66	8.97	0.74	1.1	92.75	6.77	9.42	87.73	8.21	11.72
		UniGene8576	ATMG00300.1	Gag-Pol-related retrotransposon family protein	467.9	34.83	45.52	40.48	2.84	3.55	448.32	31.77	40.33	121.14	10.01	14.9	179.5	13.11	18.23	120.37	11.27	16.08
		UniGene8586	AT3G21360.1	2-oxoglutarate (2OG) and Fe(II)-dependent oxygenase superfamily protein	198.66	14.8	19.34	56.76	3.99	4.98	41.57	2.95	3.74	14.01	1.16	1.72	46.23	3.38	4.7	58.43	5.47	7.81
		UniGene8614	AT5G10860.1	Cystathionine beta-synthase (CBS) family protein	48.64	3.63	4.74	214.68	15.09	18.85	32.87	2.33	2.96	29.12	2.41	3.59	25.78	1.89	2.62	14.78	1.39	1.98
		UniGene8626	AT3G21090.1	ABC-2 type transporter family protein	138.42	10.33	13.5	87.22	6.13	7.66	10.75	0.76	0.97	8.43	0.7	1.04	110.29	8.07	11.23	189.83	17.81	25.41
		UniGene8638	AT5G48150.1	GRAS family transcription factor	702.01	52.4	68.49	102.15	7.19	8.98	1696.92	120.58	153.05	629.46	52.14	77.62	174.66	12.79	17.79	38.02	3.57	5.09
		UniGene8677	---	---	421.32	31.5	41.17	1352.57	95.31	119.05	14647.4	1042.42	1323.2	11209.8	930.04	1384.55	9627.14	706.13	982.14	8390.58	788.98	1125.53
		UniGene8685	AT1G67490.1	glucosidase 1	23.99	1.79	2.35	21.05	1.48	1.85	35.7	2.54	3.23	13.84	1.15	1.71	34.89	2.56	3.56	147.15	13.85	19.76
		UniGene8694	AT1G68740.1	EXS (ERD1/XPR1/SYG1) family protein	18.39	1.38	1.8	3	0.21	0.26	64.55	4.6	5.84	6.08	0.5	0.75	27.45	2.02	2.8	3	0.28	0.4
		UniGene8723	AT3G21670.1	Major facilitator superfamily protein	26.99	2.02	2.64	284.74	20.11	25.12	46.11	3.29	4.18	43.19	3.59	5.35	96.2	7.07	9.84	76.57	7.22	10.3
		UniGene8734	AT3G53700.1	Pentatricopeptide repeat (PPR) superfamily protein	68.16	5.11	6.68	297.11	20.99	26.21	31.74	2.26	2.87	48.53	4.04	6.01	67.47	4.96	6.9	62.03	5.85	8.34
		UniGene8751	---	---	537.68	40.33	52.71	1752.43	123.88	154.73	8713.61	622.08	789.64	3246.21	270.18	402.22	5704.86	419.78	583.86	5972.42	563.39	803.71
		UniGene8786	AT4G18950.1	Integrin-linked protein kinase family	497.74	37.38	48.85	4	0.28	0.35	320.31	22.89	29.06	86.05	7.17	10.67	41.43	3.05	4.25	5	0.47	0.67
		UniGene8814	AT5G38820.1	Transmembrane amino acid transporter family protein	92.87	6.98	9.13	5.34	0.38	0.47	37.3	2.67	3.39	4.13	0.34	0.51	26.48	1.95	2.72	1.57	0.15	0.21
		UniGene8823	AT3G54350.1	Forkhead-associated (FHA) domain-containing protein	9.5	0.71	0.93	14.86	1.05	1.32	36.03	2.58	3.28	11.27	0.94	1.4	29.24	2.16	3	0.43	0.04	0.06
		UniGene8906	AT5G64430.1	Octicosapeptide/Phox/Bem1p family protein	16.8	1.27	1.66	14.69	1.05	1.31	89.08	6.4	8.12	141.8	11.88	17.68	49.64	3.68	5.11	20.18	1.92	2.73
		UniGene8909	AT2G17290.1	Calcium-dependent protein kinase family protein	140.06	10.57	13.82	39.06	2.78	3.47	147.47	10.6	13.45	27.69	2.32	3.45	21.58	1.6	2.22	9.58	0.91	1.3
		UniGene8951	AT1G10090.1	Early-responsive to dehydration stress protein (ERD4)	105.68	7.99	10.45	323.84	23.08	28.83	272.1	19.59	24.86	110.08	9.24	13.75	60.9	4.52	6.29	27.27	2.59	3.7
		UniGene8976	AT1G75860.1	unknown protein; BEST Arabidopsis thaliana protein match is: unknown protein (TAIR:AT1G20100.1); Has 258 Blast hits to 235 proteins in 58 species: Archae - 0; Bacteria - 4; Metazoa - 59; Fungi - 16; Plants - 90; Viruses - 0; Other Eukaryotes - 89 (source: NCBI BLink).	71.13	5.38	7.04	82.02	5.85	7.31	131.87	9.5	12.06	116.95	9.82	14.62	8.89	0.66	0.92	23.65	2.25	3.21
		UniGene8977	AT5G65700.1	Leucine-rich receptor-like protein kinase family protein	11.62	0.88	1.15	30.28	2.16	2.7	34.8	2.51	3.18	41.62	3.5	5.2	152.73	11.34	15.78	118.06	11.24	16.04
		UniGene8992	AT2G34930.1	disease resistance family protein / LRR family protein	46.99	3.56	4.65	5.3	0.38	0.47	17.77	1.28	1.63	9.98	0.84	1.25	0.96	0.07	0.1	3.97	0.38	0.54
		UniGene9014	AT2G22795.1	unknown protein; BEST Arabidopsis thaliana protein match is: unknown protein (TAIR:AT4G37820.1); Has 799854 Blast hits to 188815 proteins in 4452 species: Archae - 4529; Bacteria - 144236; Metazoa - 287749; Fungi - 87083; Plants - 43826; Viruses - 3662; Other Eukaryotes - 228769 (source: NCBI BLink).	19.04	1.44	1.89	8.05	0.57	0.72	29.7	2.14	2.72	2.37	0.2	0.3	57.43	4.27	5.94	52.89	5.04	7.19
		UniGene9030	AT5G01920.1	Protein kinase superfamily protein	142.96	10.84	14.17	46.47	3.32	4.15	60.89	4.4	5.58	9.12	0.77	1.14	27.17	2.02	2.81	16.28	1.55	2.22
		UniGene9042	AT1G55740.1	seed imbibition 1	5	0.38	0.5	24	1.72	2.14	2	0.14	0.18	59	4.97	7.39	5	0.37	0.52	1	0.1	0.14
		UniGene9048	AT2G22795.1	unknown protein; BEST Arabidopsis thaliana protein match is: unknown protein (TAIR:AT4G37820.1); Has 799854 Blast hits to 188815 proteins in 4452 species: Archae - 4529; Bacteria - 144236; Metazoa - 287749; Fungi - 87083; Plants - 43826; Viruses - 3662; Other Eukaryotes - 228769 (source: NCBI BLink).	33.77	2.56	3.35	1.68	0.12	0.15	28.16	2.03	2.58	4.6	0.39	0.58	95.4	7.1	9.88	29.13	2.78	3.97
		UniGene9068	AT5G64410.1	oligopeptide transporter 4	69.18	5.25	6.87	5.41	0.39	0.48	73.97	5.35	6.79	354.74	29.89	44.5	28.57	2.13	2.96	11.43	1.09	1.56
		UniGene9069	AT1G29340.1	plant U-box 17	1449.64	110.07	143.87	236.51	16.93	21.14	2133.93	154.23	195.77	959.5	80.85	120.36	528.75	39.39	54.79	102.39	9.78	13.95
		UniGene9081	AT1G08980.1	amidase 1	72.93	5.54	7.24	22.18	1.59	1.98	29.7	2.15	2.73	26.47	2.23	3.32	3.71	0.28	0.38	5.76	0.55	0.79
		UniGene9123	AT5G17850.1	Sodium/calcium exchanger family protein	34.54	2.63	3.43	217.73	15.61	19.5	322.43	23.35	29.64	99.21	8.38	12.47	30.33	2.26	3.15	14.85	1.42	2.03
		UniGene9125	AT2G31960.1	glucan synthase-like 3	21.76	1.66	2.16	83.08	5.96	7.44	111.49	8.07	10.25	166.12	14.03	20.88	10.72	0.8	1.11	4.68	0.45	0.64
		UniGene9130	AT3G01680.1	CONTAINS InterPro DOMAIN/s: Mediator complex subunit Med28 (InterPro:IPR021640); BEST Arabidopsis thaliana protein match is: unknown protein (TAIR:AT3G01670.1); Has 122 Blast hits to 112 proteins in 13 species: Archae - 0; Bacteria - 0; Metazoa - 0; Fungi - 0; Plants - 122; Viruses - 0; Other Eukaryotes - 0 (source: NCBI BLink).	91.55	6.97	9.11	7.88	0.57	0.71	185.62	13.45	17.07	22.4	1.89	2.82	94.72	7.07	9.84	10.39	1	1.42
		UniGene9148	AT4G30080.1	auxin response factor 16	33.63	2.56	3.35	209.77	15.06	18.81	19.49	1.41	1.79	6.26	0.53	0.79	71.96	5.38	7.48	104.33	9.99	14.26
		UniGene9176	AT2G46800.1	zinc transporter of Arabidopsis thaliana	14.76	1.12	1.47	29.83	2.14	2.68	20.92	1.52	1.93	286.66	24.24	36.09	33.13	2.48	3.45	23.45	2.25	3.21
		UniGene9180	AT4G36360.1	beta-galactosidase 3	10.33	0.79	1.03	112.53	8.08	10.1	61.79	4.48	5.69	20.2	1.71	2.54	14.43	1.08	1.5	8.19	0.78	1.12
		UniGene9183	AT5G22410.1	root hair specific 18	15	1.14	1.49	21	1.51	1.88	10	0.73	0.92	4	0.34	0.5	176	13.17	18.31	111.98	10.74	15.32
		UniGene9202	AT1G47056.1	VIER F-box proteine 1	108.56	8.28	10.82	212.54	15.28	19.08	20.54	1.49	1.89	141.12	11.94	17.78	315.96	23.65	32.89	145.81	13.99	19.96
		UniGene9221	AT3G57830.1	Leucine-rich repeat protein kinase family protein	25.69	1.96	2.56	8.68	0.62	0.78	32.38	2.35	2.99	10.02	0.85	1.26	103.15	7.73	10.75	93.13	8.94	12.76
		UniGene9257	AT5G27270.1	Tetratricopeptide repeat (TPR)-like superfamily protein	82.48	6.3	8.24	10.28	0.74	0.93	39.78	2.89	3.67	12.37	1.05	1.56	22.24	1.67	2.32	3.16	0.3	0.43
		UniGene9298	AT3G22590.1	PLANT HOMOLOGOUS TO PARAFIBROMIN	46.85	3.58	4.68	34.81	2.51	3.14	7.02	0.51	0.65	3.3	0.28	0.42	81.22	6.1	8.48	25.81	2.48	3.54
		UniGene9307	AT3G46230.1	heat shock protein 17.4	27.68	2.12	2.77	16.23	1.17	1.46	90.95	6.62	8.41	152.84	12.98	19.32	10.51	0.79	1.1	1.01	0.1	0.14
		UniGene9353	AT5G54650.1	formin homology5	2	0.15	0.2	12	0.87	1.08	1	0.07	0.09	4	0.34	0.51	84	6.31	8.78	139	13.4	19.11
		UniGene9369	AT1G60060.1	Serine/threonine-protein kinase WNK (With No Lysine)-related	154.64	11.86	15.5	14.79	1.07	1.33	30.09	2.2	2.79	14.46	1.23	1.83	110.16	8.29	11.53	152.34	14.69	20.96
		UniGene9371	AT3G09780.1	CRINKLY4 related 1	5.13	0.39	0.51	10	0.72	0.9	13	0.95	1.2	4	0.34	0.51	79.55	5.99	8.32	98	9.45	13.48
		UniGene9394	ATCG00660.1	ribosomal protein L20	38.75	2.97	3.88	38.02	2.75	3.43	7.99	0.58	0.74	136.67	11.63	17.32	5.41	0.41	0.57	14.31	1.38	1.97
		UniGene9402	AT3G23070.1	CRM family member 3A	52.75	4.05	5.29	3.37	0.24	0.3	42.56	3.11	3.95	24.66	2.1	3.13	5.35	0.4	0.56	14.24	1.37	1.96
		UniGene9412	AT5G22460.1	alpha/beta-Hydrolases superfamily protein	80.61	6.19	8.08	6.46	0.47	0.58	20.12	1.47	1.86	25.17	2.14	3.19	37.07	2.79	3.88	56.5	5.45	7.78
		UniGene9422	AT5G54380.1	protein kinase family protein	394.31	30.27	39.56	23.11	1.67	2.09	421.89	30.82	39.13	134	11.41	16.99	274.59	20.68	28.77	96.4	9.31	13.28
		UniGene9472	AT4G21200.1	gibberellin 2-oxidase 8	9.26	0.71	0.93	82.14	5.95	7.43	4.04	0.3	0.38	3	0.26	0.38	39.41	2.97	4.13	72.77	7.04	10.04
		UniGene9479	AT1G03670.1	ankyrin repeat family protein	10	0.77	1	48	3.48	4.34	110	8.05	10.21	9	0.77	1.14	7	0.53	0.73	4	0.39	0.55
		UniGene9482	AT4G19180.1	GDA1/CD39 nucleoside phosphatase family protein	407.78	31.34	40.96	444.16	32.17	40.19	560.74	41.02	52.07	1252.12	106.79	158.98	170.65	12.87	17.9	139.63	13.5	19.26
		UniGene9499	AT4G35300.1	tonoplast monosaccharide transporter2	99.71	7.67	10.02	39.31	2.85	3.56	376.72	27.58	35.01	151.68	12.95	19.27	307.17	23.19	32.25	141.12	13.66	19.48
		UniGene9523	AT1G64110.2	P-loop containing nucleoside triphosphate hydrolases superfamily protein	17.19	1.32	1.73	66.42	4.82	6.02	102.62	7.52	9.54	3	0.26	0.38	48.1	3.63	5.05	34.59	3.35	4.78
		UniGene9535	AT4G00905.1	NC domain-containing protein-related	45.76	3.52	4.61	8.75	0.64	0.79	122.87	9.01	11.43	3.24	0.28	0.41	25.65	1.94	2.7	18.01	1.74	2.49
		UniGene9539	AT1G27940.1	P-glycoprotein 13	107.78	8.3	10.85	14.16	1.03	1.28	18.92	1.39	1.76	14.62	1.25	1.86	90.39	6.83	9.51	113.92	11.04	15.75
		UniGene9546	AT4G10770.1	oligopeptide transporter 7	62.54	4.82	6.3	11.36	0.82	1.03	2	0.15	0.19	19.4	1.66	2.47	52.49	3.97	5.52	46.5	4.51	6.43
		UniGene9564	AT3G05640.1	Protein phosphatase 2C family protein	71.16	5.49	7.17	15.95	1.16	1.45	23.16	1.7	2.16	128.62	11.01	16.38	32.87	2.49	3.46	26.76	2.6	3.7
		UniGene9572	AT5G02030.1	POX (plant homeobox) family protein	4.79	0.37	0.48	6.19	0.45	0.56	177.7	13.05	16.56	76.31	6.53	9.72	33.31	2.52	3.51	27.72	2.69	3.84
		UniGene9590	---	---	32.03	2.47	3.23	9.04	0.66	0.82	118.68	8.72	11.06	75.31	6.45	9.6	55.34	4.19	5.83	31.97	3.1	4.43
		UniGene9591	AT4G39210.1	Glucose-1-phosphate adenylyltransferase family protein	190.15	14.67	19.18	92.78	6.75	8.43	1737.8	127.64	162.02	258.04	22.1	32.9	123.47	9.35	13.01	114.29	11.1	15.83
		UniGene9642	AT1G74310.1	heat shock protein 101	216.78	16.76	21.9	284.73	20.74	25.91	289.72	21.31	27.05	559.05	47.95	71.39	93.25	7.07	9.84	44.89	4.37	6.23
		UniGene9672	AT4G27250.1	NAD(P)-binding Rossmann-fold superfamily protein	186.92	14.46	18.9	2.26	0.16	0.21	13.21	0.97	1.23	20.64	1.77	2.64	20.07	1.52	2.12	50.13	4.88	6.96
		UniGene9791	AT5G45930.1	magnesium chelatase i2	117.72	9.14	11.95	22.51	1.65	2.06	14.95	1.11	1.4	7.1	0.61	0.91	61.08	4.66	6.48	66.9	6.54	9.33
		UniGene9805	AT3G46130.1	myb domain protein 48	29.97	2.33	3.04	35.29	2.58	3.23	147.44	10.9	13.84	190.27	16.41	24.43	8.27	0.63	0.88	8.31	0.81	1.16
		UniGene9864	AT5G43020.1	Leucine-rich repeat protein kinase family protein	3	0.23	0.31	18.86	1.38	1.73	16.44	1.22	1.55	5.93	0.51	0.76	126.54	9.67	13.44	103.09	10.1	14.4
		UniGene9928	AT5G50160.1	ferric reduction oxidase 8	53.99	4.21	5.5	42.74	3.14	3.92	479.94	35.61	45.2	28.45	2.46	3.66	49.02	3.75	5.22	13.6	1.33	1.9
		UniGene9946	AT5G10560.1	Glycosyl hydrolase family protein	29.02	2.26	2.96	9.57	0.7	0.88	48.09	3.57	4.53	26.87	2.33	3.46	27.03	2.07	2.88	0.08	0.01	0.01
		UniGene9967	AT1G47380.1	Protein phosphatase 2C family protein	84.48	6.59	8.61	7.63	0.56	0.7	6.08	0.45	0.57	3.26	0.28	0.42	1.97	0.15	0.21	1.69	0.17	0.24
		UniGene9981	AT4G00730.1	Homeobox-leucine zipper family protein / lipid-binding START domain-containing protein	168.94	13.19	17.24	115.04	8.46	10.57	34.67	2.58	3.27	6.84	0.59	0.88	244.14	18.7	26.02	239.22	23.49	33.52
		UniGene9987	AT3G14090.1	exocyst subunit exo70 family protein D3	40.74	3.18	4.16	24.22	1.78	2.23	2.06	0.15	0.19	31.16	2.7	4.02	30.47	2.33	3.25	36.75	3.61	5.15
		UniGene9991	AT5G53550.1	YELLOW STRIPE like 3	54.33	4.24	5.54	11.94	0.88	1.1	151.61	11.26	14.3	144.71	12.54	18.66	88.79	6.8	9.46	31.49	3.09	4.41
		UniGene10024	AT1G60060.1	Serine/threonine-protein kinase WNK (With No Lysine)-related	114.09	8.92	11.65	13.19	0.97	1.21	15.91	1.18	1.5	7.26	0.63	0.94	63.75	4.89	6.8	99.91	9.82	14.02
		UniGene10029	AT3G51740.1	inflorescence meristem receptor-like kinase 2	28.96	2.26	2.96	7.22	0.53	0.66	40.09	2.98	3.79	21.98	1.91	2.84	111.41	8.55	11.89	42.71	4.2	5.99
		UniGene10047	AT1G50740.1	Transmembrane proteins 14C	59.72	4.67	6.11	4.11	0.3	0.38	3.42	0.25	0.32	1.58	0.14	0.2	15.37	1.18	1.64	5.39	0.53	0.76
		UniGene10080	AT1G20640.1	Plant regulator RWP-RK family protein	25.03	1.96	2.56	13.45	0.99	1.24	21.31	1.59	2.02	84.46	7.34	10.93	7.89	0.61	0.84	10	0.99	1.41
		UniGene10084	AT5G47850.1	CRINKLY4 related 4	223.96	17.54	22.92	1	0.07	0.09	224.21	16.71	21.21	155.67	13.53	20.14	50.29	3.87	5.38	7.13	0.7	1
		UniGene10114	AT2G45590.1	Protein kinase superfamily protein	327.38	25.66	33.54	98.38	7.27	9.08	927.78	69.21	87.85	211.85	18.43	27.43	272.58	20.97	29.17	53	5.23	7.46
		UniGene10159	AT4G15450.1	Senescence/dehydration-associated protein-related	1.54	0.12	0.16	0.35	0.03	0.03	42.75	3.19	4.05	8.66	0.75	1.12	5.11	0.39	0.55	1.17	0.12	0.17
		UniGene10178	AT1G29690.1	MAC/Perforin domain-containing protein	247.13	19.4	25.36	21.64	1.6	2	77.85	5.82	7.38	36.51	3.18	4.74	34.26	2.64	3.67	17.68	1.75	2.49
		UniGene10180	AT3G29320.1	Glycosyl transferase, family 35	42.09	3.3	4.32	92.79	6.87	8.58	827.07	61.8	78.45	269.5	23.48	34.95	64.39	4.96	6.9	93.74	9.26	13.21
		UniGene10190	AT5G23280.1	TCP family transcription factor	34.86	2.74	3.58	18.57	1.37	1.72	100.35	7.5	9.52	105.45	9.19	13.68	175.16	13.5	18.78	132.97	13.14	18.75
		UniGene10202	AT5G12950.1	Putative glycosyl hydrolase of unknown function (DUF1680)	1004.71	78.95	103.19	149.65	11.08	13.84	117.5	8.79	11.15	168.55	14.7	21.88	250.72	19.34	26.89	490.48	48.49	69.18
		UniGene10262	AT5G28910.2	unknown protein; FUNCTIONS IN: molecular_function unknown; INVOLVED IN: biological_process unknown; BEST Arabidopsis thaliana protein match is: unknown protein (TAIR:AT5G28960.1); Has 82 Blast hits to 80 proteins in 14 species: Archae - 0; Bacteria - 0; Metazoa - 1; Fungi - 0; Plants - 78; Viruses - 0; Other Eukaryotes - 3 (source: NCBI BLink).	18.95	1.49	1.95	155.4	11.53	14.4	3.65	0.27	0.35	15.62	1.36	2.03	2.4	0.19	0.26	11.31	1.12	1.6
		UniGene10264	AT5G52640.1	heat shock protein 90.1	1030.84	81.17	106.09	39	2.89	3.62	845.88	63.39	80.46	1481.39	129.44	192.7	251	19.4	26.98	116	11.49	16.4
		UniGene10266	AT5G22740.1	cellulose synthase-like A02	191.21	15.06	19.68	258.24	19.17	23.94	96.66	7.24	9.19	79.73	6.97	10.37	758.59	58.63	81.55	507.76	50.31	71.77
		UniGene10274	AT2G43330.1	inositol transporter 1	116.5	9.18	11.99	904.05	67.12	83.84	393.24	29.48	37.42	377.75	33.02	49.16	260.52	20.14	28.02	168.56	16.71	23.83
		UniGene10284	AT2G26910.1	pleiotropic drug resistance 4	75.46	5.95	7.77	19.57	1.45	1.82	7.02	0.53	0.67	7.89	0.69	1.03	81.74	6.32	8.79	58.26	5.78	8.24
		UniGene10288	AT3G14240.1	Subtilase family protein	19.2	1.51	1.98	383.63	28.5	35.59	183.96	13.8	17.51	145.18	12.7	18.9	586.85	45.39	63.14	535.51	53.1	75.75
		UniGene10304	AT3G23890.1	topoisomerase II	14.93	1.18	1.54	9.07	0.67	0.84	46.61	3.5	4.44	6.41	0.56	0.83	131.79	10.2	14.18	50.2	4.98	7.1
		UniGene10311	AT5G35970.1	P-loop containing nucleoside triphosphate hydrolases superfamily protein	159.43	12.57	16.43	192.76	14.33	17.9	67.82	5.09	6.46	10.46	0.92	1.36	30.55	2.37	3.29	35.6	3.53	5.04
		UniGene10321	AT2G41430.1	dehydration-induced protein (ERD15)	2624.21	206.98	270.52	302.77	22.51	28.11	1743.1	130.84	166.08	747.22	65.4	97.36	601.27	46.55	64.74	319.54	31.71	45.24
		UniGene10331	AT2G39350.1	ABC-2 type transporter family protein	38.9	3.07	4.01	12.02	0.89	1.12	6.91	0.52	0.66	25.25	2.21	3.29	120.99	9.37	13.03	112.74	11.19	15.97
		UniGene10344	AT3G50950.2	HOPZ-ACTIVATED RESISTANCE 1	148.44	11.72	15.31	9	0.67	0.84	80.24	6.03	7.65	5.08	0.44	0.66	39.42	3.05	4.25	9.01	0.89	1.28
		UniGene10351	AT3G42170.1	BED zinc finger ;hAT family dimerisation domain	79.32	6.26	8.19	43.9	3.27	4.08	84.6	6.36	8.07	0.04	0	0.01	29.78	2.31	3.21	33.82	3.36	4.79
		UniGene10417	AT3G14240.1	Subtilase family protein	21.48	1.7	2.22	209.32	15.61	19.5	142.23	10.71	13.6	77.21	6.78	10.09	225.41	17.51	24.35	125.99	12.55	17.9
		UniGene10427	AT3G02850.1	STELAR K+ outward rectifier	39.28	3.11	4.06	4.22	0.31	0.39	338.18	25.47	32.33	14.29	1.25	1.87	25.85	2.01	2.79	18.06	1.8	2.57
		UniGene10503	AT1G74510.2	Galactose oxidase/kelch repeat superfamily protein	2.81	0.22	0.29	60.87	4.55	5.69	23.07	1.74	2.21	11	0.97	1.44	11.94	0.93	1.29	12.76	1.27	1.82
		UniGene10531	AT3G16030.1	lectin protein kinase family protein	147.78	11.74	15.34	83.91	6.28	7.85	25.94	1.96	2.49	6	0.53	0.79	19.51	1.52	2.12	11.63	1.16	1.66
		UniGene10533	AT3G23890.1	topoisomerase II	10.09	0.8	1.05	5.47	0.41	0.51	11.7	0.88	1.12	8.59	0.76	1.13	83.34	6.5	9.04	46.34	4.63	6.61
		UniGene10542	AT3G19830.1	Calcium-dependent lipid-binding (CaLB domain) family protein	40.51	3.22	4.21	17.52	1.31	1.64	9.07	0.69	0.87	21.5	1.9	2.82	1.48	0.12	0.16	33.42	3.34	4.77
		UniGene10548	AT4G16120.1	COBRA-like protein-7 precursor	105.64	8.4	10.97	3.11	0.23	0.29	450.44	34.07	43.24	73.29	6.46	9.62	38.19	2.98	4.14	2.54	0.25	0.36
		UniGene10577	AT5G08630.1	DDT domain-containing protein	131.7	10.47	13.69	102.43	7.68	9.59	153.96	11.65	14.79	15.32	1.35	2.01	30.92	2.41	3.36	9.57	0.96	1.37
		UniGene10679	AT4G37560.1	Acetamidase/Formamidase family protein	36.73	2.93	3.83	31.95	2.4	3	0.36	0.03	0.03	10.4	0.92	1.37	22.9	1.79	2.49	0.2	0.02	0.03
		UniGene10709	AT3G07310.1	Protein of unknown function (DUF760)	26.71	2.13	2.79	13.66	1.03	1.28	46.15	3.51	4.45	72	6.38	9.5	12.35	0.97	1.35	5.29	0.53	0.76
		UniGene10710	AT4G34980.1	subtilisin-like serine protease 2	64.76	5.17	6.76	83.57	6.29	7.85	323.87	24.61	31.23	126.29	11.19	16.66	751.96	58.93	81.97	288.58	28.99	41.36
		UniGene10829	AT3G23150.1	Signal transduction histidine kinase, hybrid-type, ethylene sensor	243.29	19.5	25.48	771.76	58.29	72.81	1991.82	151.9	192.82	160.91	14.31	21.3	376.7	29.64	41.22	195.76	19.74	28.16
		UniGene10851	AT1G53470.1	mechanosensitive channel of small conductance-like 4	58	4.65	6.08	15	1.13	1.42	258	19.68	24.99	18	1.6	2.38	20	1.57	2.19	5	0.5	0.72
		UniGene10855	AT3G61830.1	auxin response factor 18	12.98	1.04	1.36	35.19	2.66	3.32	121.41	9.27	11.76	94.56	8.42	12.53	136.52	10.75	14.95	126.97	12.82	18.28
		UniGene10891	AT4G36550.1	ARM repeat superfamily protein	86.64	6.95	9.09	16.14	1.22	1.53	5.62	0.43	0.54	26.61	2.37	3.53	12.87	1.01	1.41	11.28	1.14	1.63
		UniGene10899	AT1G09575.1	Protein of unknown function (DUF607)	2.17	0.17	0.23	111.43	8.43	10.53	9.1	0.69	0.88	11.18	1	1.48	0.25	0.02	0.03	0.52	0.05	0.07
		UniGene10912	AT4G38040.1	Exostosin family protein	649.37	52.15	68.16	65.02	4.92	6.15	1549.54	118.42	150.32	886.91	79.04	117.67	360.75	28.44	39.56	137.01	13.85	19.75
		UniGene10915	AT1G56070.1	Ribosomal protein S5/Elongation factor G/III/V family protein	33	2.65	3.46	70	5.3	6.62	6	0.46	0.58	9	0.8	1.19	43	3.39	4.72	78	7.88	11.25
		UniGene10921	AT4G04220.1	receptor like protein 46	102.68	8.25	10.78	2.61	0.2	0.25	15.26	1.17	1.48	171.32	15.27	22.74	25.35	2	2.78	5.05	0.51	0.73
		UniGene10924	AT2G30500.1	Kinase interacting (KIP1-like) family protein	126.02	10.12	13.23	48.31	3.66	4.57	42.23	3.23	4.1	6.71	0.6	0.89	128.74	10.15	14.12	65.59	6.63	9.46
		UniGene10925	AT1G79460.1	Terpenoid cyclases/Protein prenyltransferases superfamily protein	30.85	2.48	3.24	64.26	4.87	6.08	41.13	3.14	3.99	307.59	27.42	40.82	43.78	3.45	4.8	24.32	2.46	3.51
		UniGene10946	AT5G51570.1	SPFH/Band 7/PHB domain-containing membrane-associated protein family	45.56	3.66	4.79	4.04	0.31	0.38	119.41	9.13	11.59	49.64	4.43	6.59	22.18	1.75	2.43	4.76	0.48	0.69
		UniGene10947	---	---	61.82	4.97	6.49	7.45	0.56	0.7	3.48	0.27	0.34	5	0.45	0.66	8.99	0.71	0.99	5.29	0.54	0.76
		UniGene10988	AT4G23430.2	NAD(P)-binding Rossmann-fold superfamily protein	307.92	24.79	32.4	38.71	2.94	3.67	106.21	8.14	10.33	15.78	1.41	2.1	65.09	5.14	7.16	117.84	11.94	17.03
		UniGene11030	AT5G04310.1	Pectin lyase-like superfamily protein	15.71	1.27	1.65	23.67	1.8	2.25	34	2.61	3.31	6.06	0.54	0.81	149.51	11.83	16.46	94	9.54	13.61
		UniGene11047	AT5G10770.1	Eukaryotic aspartyl protease family protein	97.01	7.82	10.23	9.1	0.69	0.86	33.32	2.56	3.25	6.14	0.55	0.82	296.3	23.46	32.63	258.17	26.2	37.38
		UniGene11076	AT5G54160.1	O-methyltransferase 1	376.19	30.37	39.69	16.39	1.25	1.56	8.15	0.63	0.79	13.63	1.22	1.82	41.35	3.28	4.56	30.88	3.14	4.48
		UniGene11080	AT4G33090.1	aminopeptidase M1	71.12	5.74	7.5	9.47	0.72	0.9	5.86	0.45	0.57	46.67	4.18	6.22	5.65	0.45	0.62	8.92	0.91	1.29
		UniGene11102	AT1G10090.1	Early-responsive to dehydration stress protein (ERD4)	93.72	7.57	9.9	295.84	22.53	28.14	353.31	27.16	34.48	124.8	11.19	16.66	73.74	5.85	8.13	24.55	2.5	3.56
		UniGene11146	AT1G69340.1	appr-1-p processing enzyme family protein	20.24	1.64	2.14	35.51	2.71	3.38	0.75	0.06	0.07	7.78	0.7	1.04	14.02	1.11	1.55	4.19	0.43	0.61
		UniGene11183	AT5G40390.1	Raffinose synthase family protein	541.32	43.83	57.28	42.58	3.25	4.06	80.95	6.24	7.92	41.34	3.71	5.53	28.54	2.27	3.16	10.83	1.1	1.57
		UniGene11240	AT3G46610.1	Pentatricopeptide repeat (PPR-like) superfamily protein	68.81	5.58	7.3	27.35	2.09	2.61	13.03	1.01	1.28	2	0.18	0.27	12.63	1.01	1.4	16.64	1.7	2.42
		UniGene11244	AT5G60900.1	receptor-like protein kinase 1	370	30.02	39.24	1	0.08	0.1	171	13.2	16.76	62	5.58	8.31	52	4.14	5.76	11	1.12	1.6
		UniGene11246	AT5G56510.1	pumilio 12	13.07	1.06	1.39	129.13	9.88	12.34	51.49	3.98	5.05	22.91	2.06	3.07	69.51	5.54	7.7	41.96	4.29	6.12
		UniGene11266	AT3G25500.1	formin homology 1	48.55	3.94	5.15	17.26	1.32	1.65	188.35	14.55	18.47	90.84	8.19	12.19	99.42	7.93	11.03	65.97	6.74	9.62
		UniGene11319	AT2G40140.1	zinc finger (CCCH-type) family protein	1953.76	158.93	207.72	208.68	16	19.98	3606.55	279.16	354.36	1626.09	146.78	218.51	767.75	61.32	85.28	139.83	14.32	20.42
		UniGene11340	AT2G47240.1	AMP-dependent synthetase and ligase family protein	212.16	17.27	22.58	30.3	2.32	2.9	0.95	0.07	0.09	4.39	0.4	0.59	292.55	23.38	32.53	323.97	33.2	47.36
		UniGene11399	AT3G04910.1	with no lysine (K) kinase 1	71.55	5.83	7.63	219.59	16.88	21.08	3.52	0.27	0.35	9.67	0.87	1.3	56.89	4.56	6.34	53.73	5.52	7.87
		UniGene11431	AT5G54160.1	O-methyltransferase 1	939.44	76.68	100.22	26.58	2.04	2.55	65.67	5.1	6.47	44.74	4.05	6.03	105.84	8.48	11.8	79.78	8.2	11.69
		UniGene11432	AT5G20860.1	Plant invertase/pectin methylesterase inhibitor superfamily	25.68	2.1	2.74	144.47	11.11	13.88	10.28	0.8	1.01	64.06	5.8	8.64	12.04	0.96	1.34	10.28	1.06	1.51
		UniGene11433	---	---	5191.95	423.8	553.9	1655.62	127.37	159.1	866	67.26	85.38	47.59	4.31	6.42	14121.7	1131.77	1574.16	7592.68	780.07	1112.81
		UniGene11440	AT5G13650.2	elongation factor family protein	356.46	29.11	38.05	85.28	6.56	8.2	66.62	5.18	6.57	17.11	1.55	2.31	29.55	2.37	3.3	45.28	4.65	6.64
		UniGene11444	AT1G64780.1	ammonium transporter 1;2	22.81	1.86	2.43	4.54	0.35	0.44	14.41	1.12	1.42	132.83	12.04	17.92	6.71	0.54	0.75	10.88	1.12	1.6
		UniGene11477	AT5G20860.1	Plant invertase/pectin methylesterase inhibitor superfamily	24.08	1.97	2.57	216.03	16.64	20.79	2.91	0.23	0.29	56.39	5.11	7.61	16.94	1.36	1.89	12.84	1.32	1.88
		UniGene11567	ATCG01250.1	NADH-Ubiquinone/plastoquinone (complex I) protein	258.46	21.18	27.68	69.75	5.39	6.73	15.06	1.17	1.49	206.4	18.77	27.94	54.72	4.4	6.12	15.32	1.58	2.25
		UniGene11571	AT5G01660.1	CONTAINS InterPro DOMAIN/s: Galactose oxidase/kelch, beta-propeller (InterPro:IPR011043), Kelch repeat type 1 (InterPro:IPR006652), Development/cell death domain (InterPro:IPR013989), Kelch related (InterPro:IPR013089), Kelch-type beta propeller (InterPro:IPR015915); BEST Arabidopsis thaliana protein match is: DCD (Development and Cell Death) domain protein (TAIR:AT3G11000.1); Has 16133 Blast hit…	1	0.08	0.11	25.62	1.98	2.47	6.67	0.52	0.66	15.13	1.38	2.05	46.41	3.73	5.19	39.25	4.05	5.77
		UniGene11581	AT1G64780.1	ammonium transporter 1;2	37.56	3.08	4.02	8.97	0.69	0.87	3.53	0.27	0.35	74.19	6.75	10.05	1.29	0.1	0.14	24.12	2.49	3.55
		UniGene11608	AT4G28570.1	Long-chain fatty alcohol dehydrogenase family protein	162.92	13.37	17.47	36.9	2.85	3.56	18	1.41	1.78	62.35	5.68	8.45	85	6.85	9.53	136	14.05	20.04
		UniGene11651	AT5G58900.1	Homeodomain-like transcriptional regulator	97.56	8.02	10.48	226.66	17.55	21.92	378.76	29.61	37.58	21	1.91	2.85	314.41	25.36	35.28	270.47	27.97	39.9
		UniGene11683	AT5G67030.1	zeaxanthin epoxidase (ZEP) (ABA1)	292.54	24.05	31.44	36.78	2.85	3.56	107.86	8.44	10.71	38.5	3.51	5.23	85.28	6.89	9.58	28.14	2.91	4.15
		UniGene11697	AT3G42170.1	BED zinc finger ;hAT family dimerisation domain	141.77	11.66	15.24	11.49	0.89	1.11	30.34	2.38	3.01	48.89	4.46	6.64	12.4	1	1.39	8.51	0.88	1.26
		UniGene11698	AT4G02485.1	2-oxoglutarate (2OG) and Fe(II)-dependent oxygenase superfamily protein	60.93	5.01	6.55	177.89	13.79	17.23	96.33	7.54	9.57	147.88	13.5	20.1	20.69	1.67	2.32	8.29	0.86	1.22
		UniGene11709	AT2G16940.2	Splicing factor, CC1-like	124.65	10.26	13.41	50.8	3.94	4.92	179.45	14.05	17.84	50.92	4.65	6.92	14.67	1.19	1.65	29.88	3.1	4.42
		UniGene11728	AT2G34710.1	Homeobox-leucine zipper family protein / lipid-binding START domain-containing protein	23.16	1.91	2.49	124.39	9.65	12.06	324.89	25.45	32.31	121.33	11.08	16.5	177.82	14.38	20	73.79	7.65	10.91
		UniGene11735	AT4G02900.1	ERD (early-responsive to dehydration stress) family protein	2	0.16	0.22	18	1.4	1.74	16	1.25	1.59	46	4.2	6.26	2	0.16	0.22	4	0.41	0.59
		UniGene11736	AT1G16380.1	Cation/hydrogen exchanger family protein	92.8	7.64	9.99	30.37	2.36	2.94	8.67	0.68	0.86	7.75	0.71	1.05	9.39	0.76	1.06	12.5	1.3	1.85
		UniGene11755	AT1G75860.1	unknown protein; BEST Arabidopsis thaliana protein match is: unknown protein (TAIR:AT1G20100.1); Has 258 Blast hits to 235 proteins in 58 species: Archae - 0; Bacteria - 4; Metazoa - 59; Fungi - 16; Plants - 90; Viruses - 0; Other Eukaryotes - 89 (source: NCBI BLink).	836.81	68.96	90.13	347.66	27	33.73	1065.17	83.52	106.02	240.78	22.02	32.78	209.68	16.97	23.6	81.36	8.44	12.04
		UniGene11760	AT5G65110.1	acyl-CoA oxidase 2	94.99	7.83	10.23	472.52	36.7	45.84	65.03	5.1	6.47	93.99	8.59	12.8	50.81	4.11	5.72	49.47	5.13	7.32
		UniGene11765	AT4G09760.2	Protein kinase superfamily protein	317.4	26.17	34.2	17.16	1.33	1.67	13.64	1.07	1.36	23.93	2.19	3.26	17.08	1.38	1.92	21.65	2.25	3.21
		UniGene11766	AT3G61670.1	Protein of unknown function (DUF3133)	132.69	10.94	14.3	4.95	0.38	0.48	11.45	0.9	1.14	14.79	1.35	2.01	10.96	0.89	1.23	8.89	0.92	1.32
		UniGene11785	AT5G17850.1	Sodium/calcium exchanger family protein	19.69	1.62	2.12	195.65	15.21	19	135.49	10.63	13.5	46.05	4.21	6.27	39.2	3.17	4.42	51.02	5.3	7.56
		UniGene11803	AT5G04890.1	HSP20-like chaperones superfamily protein	164.42	13.57	17.73	51.56	4.01	5.01	20.58	1.62	2.05	30	2.75	4.09	13.06	1.06	1.47	2.4	0.25	0.36
		UniGene11876	AT3G06150.1	unknown protein; BEST Arabidopsis thaliana protein match is: unknown protein (TAIR:AT5G19060.1); Has 61 Blast hits to 59 proteins in 10 species: Archae - 0; Bacteria - 0; Metazoa - 3; Fungi - 0; Plants - 58; Viruses - 0; Other Eukaryotes - 0 (source: NCBI BLink).	148.26	12.26	16.02	7.38	0.58	0.72	104.09	8.19	10.4	50.61	4.64	6.91	111	9.01	12.54	93.26	9.71	13.85
		UniGene11883	AT1G33420.1	RING/FYVE/PHD zinc finger superfamily protein	6.16	0.51	0.67	79.99	6.24	7.79	7.7	0.61	0.77	18.65	1.71	2.55	52.19	4.24	5.9	28.34	2.95	4.21
		UniGene11890	AT3G45900.1	Ribonuclease P protein subunit P38-related	28.53	2.36	3.08	119.14	9.29	11.6	9.73	0.77	0.97	12.71	1.17	1.74	36.95	3	4.18	34.53	3.6	5.13
		UniGene11895	---	---	1919.84	158.83	207.59	3508.04	273.54	341.67	4013.33	315.92	401.01	396.9	36.44	54.24	14871	1208.12	1680.35	8224.19	856.49	1221.84
		UniGene11900	---	---	8	0.66	0.87	50	3.9	4.87	104	8.19	10.39	3	0.28	0.41	39	3.17	4.41	15	1.56	2.23
		UniGene11908	AT4G18480.1	P-loop containing nucleoside triphosphate hydrolases superfamily protein	305.68	25.3	33.07	71.27	5.56	6.94	59.23	4.66	5.92	23.19	2.13	3.17	78.7	6.4	8.9	94.4	9.84	14.03
		UniGene11915	AT5G09760.1	Plant invertase/pectin methylesterase inhibitor superfamily	93.23	7.72	10.09	32.59	2.54	3.18	279.02	21.97	27.89	4.59	0.42	0.63	284.93	23.16	32.21	169.82	17.69	25.24
		UniGene11930	AT1G10150.1	Carbohydrate-binding protein	6.82	0.57	0.74	39	3.04	3.8	2.09	0.16	0.21	34.87	3.2	4.77	12.47	1.01	1.41	1.53	0.16	0.23
		UniGene11933	AT4G21990.1	APS reductase 3	3709.98	307.2	401.51	205.41	16.03	20.02	2081.85	164.02	208.2	707.25	64.98	96.74	109.47	8.9	12.38	44.5	4.64	6.62
		UniGene11937	AT2G01290.1	ribose-5-phosphate isomerase 2	403.89	33.44	43.71	21.18	1.65	2.06	758.8	59.78	75.89	146.66	13.48	20.06	131.97	10.73	14.92	15.9	1.66	2.36
		UniGene11975	---	---	140.11	11.62	15.18	57.25	4.47	5.59	70.25	5.54	7.03	6.91	0.64	0.95	50.25	4.09	5.69	35.49	3.7	5.28
		UniGene11997	AT5G65110.1	acyl-CoA oxidase 2	84.01	6.97	9.11	459.48	35.92	44.87	42.97	3.39	4.31	73.01	6.72	10	58.19	4.74	6.59	44.53	4.65	6.63
		UniGene12002	AT2G16090.1	RING/U-box superfamily protein	15.82	1.31	1.72	25.24	1.97	2.47	0.34	0.03	0.03	2.79	0.26	0.38	0.81	0.07	0.09	30.8	3.22	4.59
		UniGene12029	AT3G63380.1	ATPase E1-E2 type family protein / haloacid dehalogenase-like hydrolase family protein	141.01	11.72	15.31	27	2.11	2.64	90	7.12	9.03	20	1.84	2.75	31	2.53	3.52	9	0.94	1.34
		UniGene12032	AT5G01720.1	RNI-like superfamily protein	49.83	4.14	5.41	29.82	2.34	2.92	101.83	8.05	10.22	81.19	7.49	11.14	26.77	2.18	3.04	7.08	0.74	1.06
		UniGene12041	AT5G26240.1	chloride channel D	52.45	4.36	5.7	3.66	0.29	0.36	167.59	13.25	16.82	3.99	0.37	0.55	105.61	8.62	11.99	86.68	9.07	12.93
		UniGene12064	AT3G30390.1	Transmembrane amino acid transporter family protein	105.12	8.74	11.43	3.89	0.3	0.38	26.67	2.11	2.68	2.35	0.22	0.32	5.93	0.48	0.67	3.87	0.4	0.58
		UniGene12130	AT4G22990.2	Major Facilitator Superfamily with SPX (SYG1/Pho81/XPR1) domain-containing protein	20.35	1.7	2.22	2.48	0.19	0.24	15.7	1.24	1.58	37.82	3.5	5.21	2.83	0.23	0.32	12.68	1.33	1.9
		UniGene12175	AT5G49630.1	amino acid permease 6	155.37	12.96	16.94	1310.37	103.03	128.69	42.78	3.4	4.31	14.92	1.38	2.06	63.76	5.22	7.27	58.74	6.17	8.8
		UniGene12184	AT5G52510.1	SCARECROW-like 8	87.15	7.27	9.51	69.52	5.47	6.83	153.31	12.17	15.45	148.07	13.71	20.41	61.65	5.05	7.03	0.21	0.02	0.03
		UniGene12194	AT1G49480.1	related to vernalization1 1	744.67	62.15	81.23	1	0.08	0.1	51.66	4.1	5.21	21.94	2.03	3.02	60.06	4.92	6.85	54.77	5.75	8.21
		UniGene12235	AT5G48150.1	GRAS family transcription factor	702.25	58.66	76.67	155.76	12.26	15.32	1484.81	118.01	149.79	549.73	50.96	75.86	215.25	17.66	24.56	36.85	3.88	5.53
		UniGene12262	AT3G62980.1	F-box/RNI-like superfamily protein	93.51	7.82	10.22	58.29	4.59	5.74	47.66	3.79	4.81	18.08	1.68	2.5	244.79	20.1	27.96	151.64	15.96	22.77
		UniGene12276	AT5G13650.2	elongation factor family protein	531.23	44.43	58.08	63.22	4.98	6.23	70.17	5.58	7.09	42.53	3.95	5.88	64.23	5.28	7.34	51.47	5.42	7.73
		UniGene12288	AT1G30755.1	Protein of unknown function (DUF668)	226.71	18.97	24.8	36.54	2.88	3.6	29.95	2.38	3.03	26.99	2.51	3.73	7.17	0.59	0.82	12.93	1.36	1.94
		UniGene12293	AT3G06130.1	Heavy metal transport/detoxification superfamily protein	8.21	0.69	0.9	41.96	3.31	4.13	66.98	5.33	6.77	36.31	3.37	5.02	139.51	11.47	15.95	129.74	13.67	19.5
		UniGene12336	AT1G42550.1	plastid movement impaired1	205.6	17.24	22.53	20.92	1.65	2.06	5.97	0.48	0.6	15.82	1.47	2.19	22.91	1.89	2.62	17.94	1.89	2.7
		UniGene12354	AT3G03990.1	alpha/beta-Hydrolases superfamily protein	50.52	4.24	5.54	46.03	3.64	4.54	45.52	3.63	4.61	1.14	0.11	0.16	52.42	4.32	6.01	48.76	5.15	7.34
		UniGene12398	AT1G26850.1	S-adenosyl-L-methionine-dependent methyltransferases superfamily protein	8.13	0.68	0.89	78.04	6.17	7.71	118.6	9.47	12.02	65.84	6.13	9.13	90.11	7.43	10.33	35.98	3.8	5.42
		UniGene12470	AT2G36570.1	Leucine-rich repeat protein kinase family protein	8.9	0.75	0.98	19.76	1.57	1.96	120.9	9.68	12.28	83.38	7.78	11.59	186.18	15.38	21.4	47.2	5	7.13
		UniGene12475	AT3G23920.1	beta-amylase 1	1020.22	85.83	112.18	543.06	43.06	53.78	400.52	32.06	40.69	135.56	12.65	18.84	52.4	4.33	6.02	38.01	4.03	5.74
		UniGene12510	AT1G66840.1	Plant protein of unknown function (DUF827)	72.51	6.11	7.98	6	0.48	0.59	5.73	0.46	0.58	6	0.56	0.83	27.11	2.24	3.12	12	1.27	1.81
		UniGene12515	AT5G01210.1	HXXXD-type acyl-transferase family protein	134.91	11.36	14.85	98.71	7.83	9.79	131.24	10.51	13.35	8.43	0.79	1.17	35.79	2.96	4.12	19.68	2.09	2.98
		UniGene12516	AT1G71070.1	Core-2/I-branching beta-1,6-N-acetylglucosaminyltransferase family protein	5.57	0.47	0.61	76.07	6.04	7.54	130.94	10.49	13.32	64.62	6.04	8.99	36	2.98	4.14	16.66	1.77	2.52
		UniGene12517	AT3G25910.1	Protein of unknown function (DUF1644)	16.28	1.37	1.79	163.77	13	16.23	70.02	5.61	7.12	62.1	5.8	8.64	28.83	2.38	3.32	44.44	4.71	6.72
		UniGene12524	AT2G26170.1	cytochrome P450, family 711, subfamily A, polypeptide 1	23.22	1.96	2.56	8.63	0.69	0.86	202.61	16.24	20.61	208.27	19.47	28.98	44.57	3.69	5.13	5.82	0.62	0.88
		UniGene12549	AT2G07690.1	Minichromosome maintenance (MCM2/3/5) family protein	59.68	5.03	6.57	24	1.91	2.38	67.4	5.4	6.86	18.87	1.76	2.63	285.17	23.6	32.83	174.52	18.52	26.42
		UniGene12599	AT5G12950.1	Putative glycosyl hydrolase of unknown function (DUF1680)	1353.08	114.24	149.31	137.44	10.94	13.66	298.38	23.97	30.42	97.32	9.12	13.57	255.28	21.17	29.44	212.52	22.59	32.23
		UniGene12613	AT5G52510.1	SCARECROW-like 8	1.15	0.1	0.13	83.43	6.64	8.3	99.94	8.03	10.19	116.35	10.9	16.23	62.11	5.15	7.17	42.89	4.56	6.51
		UniGene12617	AT2G04350.1	AMP-dependent synthetase and ligase family protein	19.98	1.69	2.21	23.79	1.89	2.37	128.48	10.32	13.11	62.96	5.9	8.79	8.55	0.71	0.99	19.33	2.06	2.93
		UniGene12642	AT1G66920.2	Protein kinase superfamily protein	61.11	5.16	6.75	8.92	0.71	0.89	2.4	0.19	0.25	22.45	2.1	3.13	6.38	0.53	0.74	9.67	1.03	1.47
		UniGene12718	AT4G25290.1	DNA photolyases;DNA photolyases	48.74	4.13	5.4	0.26	0.02	0.03	6.11	0.49	0.63	5.31	0.5	0.74	33.26	2.77	3.85	9.28	0.99	1.41
		UniGene12737	AT3G29320.1	Glycosyl transferase, family 35	102.62	8.7	11.37	64.23	5.13	6.41	893.68	72.1	91.52	233.63	21.98	32.73	117.32	9.77	13.59	64.15	6.85	9.77
		UniGene12756	AT3G54620.1	basic leucine zipper 25	88.38	7.5	9.8	9.8	0.78	0.98	24.6	1.99	2.52	4.89	0.46	0.69	9.67	0.81	1.12	19.17	2.05	2.92
		UniGene12758	AT5G04500.1	glycosyltransferase family protein 47	531.99	45.14	58.99	225.77	18.05	22.55	219.2	17.69	22.46	183.11	17.24	25.66	91.35	7.61	10.59	45.26	4.83	6.9
		UniGene12762	AT1G22150.1	sulfate transporter 1;3	63.28	5.37	7.02	49.74	3.98	4.97	482.3	38.93	49.42	41.46	3.9	5.81	64.57	5.38	7.48	7.24	0.77	1.1
		UniGene12780	AT5G60710.1	Zinc finger (C3HC4-type RING finger) family protein	2.97	0.25	0.33	55.92	4.47	5.59	13.78	1.11	1.41	15.1	1.42	2.12	72.23	6.02	8.38	69.2	7.4	10.55
		UniGene12783	AT4G21270.1	kinesin 1	29	2.46	3.22	11	0.88	1.1	50	4.04	5.13	20	1.88	2.8	238	19.84	27.6	153	16.35	23.33
		UniGene12784	AT5G13650.2	elongation factor family protein	477.31	40.51	52.95	63.5	5.08	6.35	35.21	2.84	3.61	9.36	0.88	1.31	48.22	4.02	5.59	50.25	5.37	7.66
		UniGene12850	AT1G02065.1	squamosa promoter binding protein-like 8	7.82	0.66	0.87	3.09	0.25	0.31	1.04	0.08	0.11	8.42	0.79	1.18	133.9	11.18	15.55	95.48	10.22	14.58
		UniGene12863	AT5G67030.1	zeaxanthin epoxidase (ZEP) (ABA1)	953.16	81.05	105.93	131.29	10.52	13.14	373.67	30.23	38.37	270.74	25.55	38.03	188.49	15.74	21.9	187.51	20.08	28.64
		UniGene12888	AT3G14470.1	NB-ARC domain-containing disease resistance protein	499.41	42.49	55.53	12	0.96	1.2	227.73	18.43	23.4	128.73	12.15	18.09	159.72	13.35	18.56	27	2.89	4.13
		UniGene12913	AT3G10340.1	phenylalanine ammonia-lyase 4	428	36.43	47.61	24	1.93	2.4	132	10.69	13.57	313	29.56	44.01	224	18.73	26.05	151	16.18	23.08
		UniGene12960	AT2G25180.1	response regulator 12	73.15	6.23	8.15	157.23	12.63	15.77	611.8	49.6	62.96	247.95	23.45	34.91	148.94	12.47	17.34	45.01	4.83	6.89
		UniGene12980	ATMG00270.1	NADH dehydrogenase 6	1.01	0.09	0.11	17.98	1.44	1.8	12.62	1.02	1.3	37.33	3.53	5.26	24.68	2.07	2.87	6.75	0.72	1.03
		UniGene12986	AT4G36360.1	beta-galactosidase 3	105.28	8.98	11.74	207.37	16.67	20.82	75.89	6.16	7.82	25.69	2.43	3.62	325.56	27.28	37.94	321.39	34.52	49.25
		UniGene12992	AT1G29050.1	TRICHOME BIREFRINGENCE-LIKE 38	50.81	4.33	5.67	38.47	3.09	3.86	0.12	0.01	0.01	81.25	7.69	11.45	93.53	7.84	10.9	46.51	5	7.13
		UniGene13006	AT1G72300.1	Leucine-rich receptor-like protein kinase family protein	2	0.17	0.22	2	0.16	0.2	4	0.32	0.41	35	3.31	4.93	4	0.34	0.47	5	0.54	0.77
		UniGene13054	AT2G38470.1	WRKY DNA-binding protein 33	310.08	26.49	34.62	100.06	8.06	10.06	215.34	17.5	22.21	78.9	7.48	11.13	25.05	2.1	2.92	11.4	1.23	1.75
		UniGene13092	AT2G24270.4	aldehyde dehydrogenase 11A3	432.33	36.96	48.31	54.21	4.37	5.46	163.14	13.27	16.84	42.63	4.04	6.02	219.82	18.46	25.68	296.08	31.87	45.47
		UniGene13093	AT1G51120.1	AP2/B3 transcription factor family protein	51.07	4.37	5.71	4.37	0.35	0.44	27.75	2.26	2.87	46.26	4.39	6.53	9.6	0.81	1.12	9.19	0.99	1.41
		UniGene13106	AT2G38470.1	WRKY DNA-binding protein 33	982.13	84.01	109.79	343.12	27.66	34.55	560.98	45.65	57.94	199.39	18.92	28.17	82.69	6.95	9.66	54.48	5.87	8.37
		UniGene13124	AT5G64840.1	general control non-repressible 5	882.6	75.53	98.71	279.93	22.58	28.2	94.91	7.73	9.81	158.37	15.04	22.39	145.62	12.24	17.02	122.56	13.21	18.84
		UniGene13136	AT1G22150.1	sulfate transporter 1;3	320.25	27.42	35.83	78.96	6.37	7.96	889.33	72.43	91.94	62.58	5.94	8.85	138.56	11.65	16.21	42.54	4.59	6.54
		UniGene13181	AT3G52990.1	Pyruvate kinase family protein	119.62	10.25	13.4	193.75	15.65	19.54	57.69	4.7	5.97	22.41	2.13	3.17	267.87	22.55	31.36	264.41	28.53	40.7
		UniGene13183	AT2G23770.1	protein kinase family protein / peptidoglycan-binding LysM domain-containing protein	1	0.09	0.11	3	0.24	0.3	2	0.16	0.21	41	3.9	5.81	1	0.08	0.12	1	0.11	0.15
		UniGene13197	AT3G52990.1	Pyruvate kinase family protein	27.39	2.35	3.07	118.02	9.54	11.91	4.37	0.36	0.45	7.59	0.72	1.07	10.51	0.89	1.23	5.89	0.64	0.91
		UniGene13205	AT3G26380.1	Melibiase family protein	79.47	6.82	8.91	462.43	37.38	46.69	58.32	4.76	6.04	40.4	3.84	5.72	125.48	10.57	14.7	92.34	9.97	14.23
		UniGene13278	AT5G62740.1	SPFH/Band 7/PHB domain-containing membrane-associated protein family	5.13	0.44	0.58	82.79	6.7	8.37	132.53	10.83	13.75	24.48	2.33	3.47	23.71	2	2.78	11.15	1.21	1.72
		UniGene13279	AT1G65590.1	beta-hexosaminidase 3	9.48	0.81	1.06	45.46	3.68	4.6	1.08	0.09	0.11	5.88	0.56	0.83	6.03	0.51	0.71	10.39	1.12	1.6
		UniGene13287	AT1G01320.1	Tetratricopeptide repeat (TPR)-like superfamily protein	98.31	8.45	11.04	5.99	0.49	0.61	12.64	1.03	1.31	1.55	0.15	0.22	18.27	1.54	2.15	3.05	0.33	0.47
		UniGene13299	AT5G01210.1	HXXXD-type acyl-transferase family protein	447.52	38.47	50.28	179.22	14.52	18.14	73.86	6.04	7.67	11.41	1.09	1.62	322.01	27.19	37.82	74.62	8.08	11.52
		UniGene13307	AT5G67090.1	Subtilisin-like serine endopeptidase family protein	27.74	2.39	3.12	6.03	0.49	0.61	29.62	2.42	3.08	22.58	2.15	3.21	90.58	7.65	10.64	24.58	2.66	3.8
		UniGene13341	AT3G04910.1	with no lysine (K) kinase 1	75.52	6.5	8.5	175.49	14.24	17.78	9.36	0.77	0.97	10.99	1.05	1.56	43.6	3.69	5.13	47.29	5.13	7.31
		UniGene13350	AT5G62890.1	Xanthine/uracil permease family protein	18.3	1.57	2.06	4.91	0.4	0.5	52.33	4.29	5.44	28.72	2.74	4.08	95.14	8.04	11.19	40.74	4.42	6.3
		UniGene13363	AT5G17300.1	Homeodomain-like superfamily protein	29.79	2.57	3.35	62.1	5.04	6.3	43.95	3.6	4.57	122.66	11.72	17.45	3.86	0.33	0.45	12.67	1.37	1.96
		UniGene13385	AT1G55090.1	carbon-nitrogen hydrolase family protein	2	0.17	0.23	43	3.49	4.36	4	0.33	0.42	1	0.1	0.14	18	1.52	2.12	25	2.71	3.87
		UniGene13393	AT1G29050.1	TRICHOME BIREFRINGENCE-LIKE 38	97.14	8.37	10.94	23.26	1.89	2.36	57.33	4.7	5.97	5.46	0.52	0.78	107.18	9.08	12.62	63.37	6.88	9.81
		UniGene13407	AT5G54650.1	formin homology5	136.36	11.76	15.37	40.95	3.33	4.16	109.58	8.99	11.41	21.69	2.07	3.09	39.04	3.31	4.6	9.84	1.07	1.52
		UniGene13417	AT3G07340.1	basic helix-loop-helix (bHLH) DNA-binding superfamily protein	3.94	0.34	0.44	72.55	5.9	7.37	80.69	6.62	8.4	25.04	2.4	3.57	19.4	1.64	2.29	11.25	1.22	1.74
		UniGene13420	AT5G43860.1	chlorophyllase 2	56.98	4.91	6.42	12.89	1.05	1.31	11.91	0.98	1.24	1	0.1	0.14	9.1	0.77	1.07	1.49	0.16	0.23
		UniGene13466	AT5G24520.1	Transducin/WD40 repeat-like superfamily protein	435.07	37.57	49.1	64.02	5.21	6.51	1102.31	90.55	114.94	443.76	42.52	63.3	399.51	33.89	47.14	141.93	15.43	22.02
		UniGene13477	AT3G12050.1	Aha1 domain-containing protein	172.34	14.89	19.46	33	2.69	3.36	334.07	27.45	34.85	394.52	37.82	56.3	192.96	16.38	22.78	131.88	14.35	20.47
		UniGene13507	AT2G38470.1	WRKY DNA-binding protein 33	649.63	56.17	73.42	183.47	14.95	18.68	485.67	39.95	50.71	223.86	21.48	31.97	147.18	12.5	17.39	49.14	5.35	7.63
		UniGene13521	AT2G26170.1	cytochrome P450, family 711, subfamily A, polypeptide 1	24.26	2.1	2.74	9.27	0.76	0.94	110.45	9.09	11.54	169.48	16.27	24.22	63.35	5.38	7.49	15.41	1.68	2.39
		UniGene13522	AT2G39940.1	RNI-like superfamily protein	43.15	3.73	4.88	157.16	12.81	16.01	184.02	15.14	19.22	361.83	34.73	51.71	156.17	13.27	18.46	85.32	9.29	13.26
		UniGene13524	AT1G03010.1	Phototropic-responsive NPH3 family protein	4.59	0.4	0.52	91.31	7.44	9.3	42.24	3.48	4.41	38.82	3.73	5.55	7.82	0.66	0.92	5.99	0.65	0.93
		UniGene13530	AT5G35790.1	glucose-6-phosphate dehydrogenase 1	180.78	15.64	20.44	17.68	1.44	1.8	33.47	2.75	3.5	2.19	0.21	0.31	71.76	6.1	8.48	56.56	6.16	8.79
		UniGene13542	AT5G53450.1	OBP3-responsive gene 1	52.83	4.57	5.98	174.41	14.23	17.77	43.53	3.58	4.55	18.96	1.82	2.71	13.58	1.15	1.61	14.18	1.55	2.2
		UniGene13616	AT5G60570.1	Galactose oxidase/kelch repeat superfamily protein	48.09	4.17	5.45	372.19	30.42	37.99	65.12	5.37	6.82	29.73	2.86	4.26	58.33	4.97	6.91	19.64	2.14	3.06
		UniGene13670	AT4G13700.1	purple acid phosphatase 23	8	0.69	0.91	95.29	7.8	9.74	14	1.16	1.47	1.81	0.17	0.26	19.08	1.63	2.26	11.35	1.24	1.77
		UniGene13687	AT1G53350.1	Disease resistance protein (CC-NBS-LRR class) family	2.99	0.26	0.34	3	0.25	0.31	1.46	0.12	0.15	26.35	2.54	3.78	6	0.51	0.71	3	0.33	0.47
		UniGene13712	AT3G07340.1	basic helix-loop-helix (bHLH) DNA-binding superfamily protein	33.63	2.92	3.82	4.92	0.4	0.5	88.78	7.34	9.32	51.95	5.01	7.46	27.89	2.38	3.31	27.89	3.05	4.36
		UniGene13725	AT5G25930.1	Protein kinase family protein with leucine-rich repeat domain	320.45	27.87	36.43	40	3.28	4.1	70.9	5.87	7.45	144.57	13.95	20.77	49.7	4.25	5.91	39.54	4.33	6.18
		UniGene13743	AT1G06840.1	Leucine-rich repeat protein kinase family protein	146.11	12.72	16.62	91.54	7.51	9.38	36	2.98	3.78	235.78	22.77	33.89	68.15	5.83	8.1	57	6.25	8.91
		UniGene13752	AT3G01680.1	CONTAINS InterPro DOMAIN/s: Mediator complex subunit Med28 (InterPro:IPR021640); BEST Arabidopsis thaliana protein match is: unknown protein (TAIR:AT3G01670.1); Has 122 Blast hits to 112 proteins in 13 species: Archae - 0; Bacteria - 0; Metazoa - 0; Fungi - 0; Plants - 122; Viruses - 0; Other Eukaryotes - 0 (source: NCBI BLink).	36.68	3.19	4.17	6	0.49	0.61	65.58	5.43	6.89	136.96	13.23	19.69	91.33	7.81	10.86	40	4.38	6.25
		UniGene13756	AT3G55550.1	Concanavalin A-like lectin protein kinase family protein	32.95	2.87	3.75	144.88	11.88	14.84	22.4	1.85	2.35	6.75	0.65	0.97	54.02	4.62	6.42	49.2	5.39	7.69
		UniGene13782	AT4G37930.1	serine transhydroxymethyltransferase 1	4830.92	420.61	549.74	562.12	46.13	57.62	332.67	27.55	34.97	149.12	14.41	21.45	442.69	37.87	52.67	490.96	53.83	76.8
		UniGene13792	AT1G10090.1	Early-responsive to dehydration stress protein (ERD4)	21.61	1.88	2.46	46.3	3.8	4.75	137.76	11.41	14.49	35.42	3.42	5.1	5.77	0.49	0.69	5.18	0.57	0.81
		UniGene13808	AT4G12650.1	Endomembrane protein 70 protein family	89.56	7.81	10.2	4.65	0.38	0.48	100.29	8.31	10.55	82.14	7.94	11.82	105.09	9	12.51	153.26	16.82	24
		UniGene13877	AT2G47240.1	AMP-dependent synthetase and ligase family protein	27.42	2.39	3.13	8.94	0.74	0.92	0.29	0.02	0.03	1.51	0.15	0.22	28.83	2.47	3.44	46.65	5.13	7.32
		UniGene13914	AT1G19150.1	photosystem I light harvesting complex gene 6	525	45.88	59.96	35	2.88	3.6	51	4.24	5.38	7	0.68	1.01	130	11.16	15.52	106	11.67	16.64
		UniGene13935	AT3G17810.1	pyrimidine 1	29.03	2.54	3.32	358.88	29.57	36.94	23.33	1.94	2.46	44.58	4.33	6.44	39.19	3.37	4.68	4.38	0.48	0.69
		UniGene13980	AT5G05340.1	Peroxidase superfamily protein	123.02	10.77	14.08	5.64	0.47	0.58	2	0.17	0.21	12.55	1.22	1.82	222.43	19.13	26.61	239.31	26.39	37.64
		UniGene13983	AT1G34000.1	one-helix protein 2	51.78	4.53	5.92	2.05	0.17	0.21	7.39	0.62	0.78	1	0.1	0.14	10	0.86	1.2	2	0.22	0.31
		UniGene13991	AT3G63200.1	PATATIN-like protein 9	6.27	0.55	0.72	48.56	4.01	5.01	44.66	3.72	4.72	23.57	2.29	3.41	283.25	24.38	33.9	221.37	24.42	34.84
		UniGene13999	AT3G04650.1	FAD/NAD(P)-binding oxidoreductase family protein	140.99	12.35	16.14	384.06	31.71	39.6	400.56	33.37	42.36	258.4	25.11	37.39	1216.35	104.68	145.6	758.2	83.64	119.32
		UniGene14017	AT1G04020.1	breast cancer associated RING 1	44	3.86	5.04	16	1.32	1.65	42	3.5	4.44	26	2.53	3.76	175.85	15.14	21.06	82	9.05	12.91
		UniGene14038	AT5G14230.1	CONTAINS InterPro DOMAIN/s: Ankyrin repeat-containing domain (InterPro:IPR020683), Ankyrin repeat (InterPro:IPR002110); BEST Arabidopsis thaliana protein match is: XB3 ortholog 2 in Arabidopsis thaliana (TAIR:AT5G57740.1); Has 66374 Blast hits to 25358 proteins in 1201 species: Archae - 121; Bacteria - 8133; Metazoa - 29530; Fungi - 5885; Plants - 3349; Viruses - 785; Other Eukaryotes - 18571 (so…	11.78	1.03	1.35	6.95	0.57	0.72	2.2	0.18	0.23	2.29	0.22	0.33	54.19	4.67	6.49	50.69	5.6	7.99
		UniGene14040	AT1G52150.2	Homeobox-leucine zipper family protein / lipid-binding START domain-containing protein	27.23	2.39	3.12	178.94	14.79	18.47	544.82	45.43	57.67	196.31	19.1	28.43	274.07	23.61	32.84	78.12	8.63	12.3
		UniGene14052	AT5G03720.1	heat shock transcription factor A3	199.14	17.46	22.82	43.07	3.56	4.45	629.58	52.5	66.64	117.63	11.44	17.03	101.67	8.76	12.18	39.3	4.34	6.19
		UniGene14129	AT5G06530.2	ABC-2 type transporter family protein	206.69	18.16	23.74	24.76	2.05	2.56	95.89	8.02	10.17	16.44	1.6	2.39	115.83	10	13.91	45.28	5.01	7.15
		UniGene14155	AT2G46890.1	Protein of unknown function (DUF1295)	15	1.32	1.72	27	2.24	2.79	235.1	19.66	24.96	139	13.56	20.19	105	9.07	12.62	60.05	6.65	9.49
		UniGene14172	AT2G34750.1	RNA polymerase I specific transcription initiation factor RRN3 protein	27.12	2.39	3.12	103.72	8.6	10.74	131.21	10.98	13.93	144.99	14.15	21.07	49.91	4.31	6	12.88	1.43	2.03
		UniGene14209	AT1G15690.1	Inorganic H pyrophosphatase family protein	444.86	39.16	51.19	471.3	39.11	48.85	119.91	10.04	12.75	91	8.89	13.23	426.99	36.94	51.37	725.89	80.49	114.83
		UniGene14295	AT3G22590.1	PLANT HOMOLOGOUS TO PARAFIBROMIN	73.98	6.53	8.54	10.38	0.86	1.08	5.42	0.45	0.58	20.03	1.96	2.92	55.27	4.79	6.67	26.41	2.94	4.19
		UniGene14306	AT1G27100.1	Actin cross-linking protein	110.53	9.76	12.75	26.21	2.18	2.72	378.62	31.79	40.36	165.26	16.19	24.1	31.74	2.75	3.83	15.01	1.67	2.38
		UniGene14308	AT3G17810.1	pyrimidine 1	141.3	12.47	16.3	800.98	66.65	83.25	100.53	8.44	10.72	135.8	13.3	19.8	155.93	13.53	18.81	164.69	18.31	26.12
		UniGene14349	AT2G28910.1	CAX interacting protein 4	46.62	4.12	5.39	287.45	23.95	29.92	145.63	12.25	15.55	36.46	3.58	5.32	26.28	2.28	3.18	60.61	6.75	9.63
		UniGene14364	AT5G49890.1	chloride channel C	2.14	0.19	0.25	144.11	12.01	15.01	15.5	1.3	1.65	35.73	3.51	5.22	21.94	1.91	2.65	33.67	3.75	5.35
		UniGene14436	AT2G38470.1	WRKY DNA-binding protein 33	806.31	71.45	93.39	243.45	20.33	25.4	340.21	28.68	36.4	81.91	8.05	11.99	97.21	8.46	11.77	24.88	2.78	3.96
		UniGene14496	---	---	74.04	6.57	8.59	1	0.08	0.1	4	0.34	0.43	12	1.18	1.76	2	0.17	0.24	5	0.56	0.8
		UniGene14500	AT5G02880.1	ubiquitin-protein ligase 4	40.21	3.57	4.67	54.16	4.53	5.66	9.56	0.81	1.03	47.7	4.7	7	1.45	0.13	0.18	39.24	4.39	6.26
		UniGene14505	AT5G12850.1	CCCH-type zinc finger protein with ARM repeat domain	3.26	0.29	0.38	2.25	0.19	0.24	60.03	5.07	6.44	6.63	0.65	0.97	31.56	2.75	3.83	29.72	3.33	4.74
		UniGene14507	AT1G68400.1	leucine-rich repeat transmembrane protein kinase family protein	11	0.98	1.28	132	11.05	13.8	42	3.55	4.5	28	2.76	4.11	208	18.15	25.25	150	16.78	23.94
		UniGene14534	AT2G22590.1	UDP-Glycosyltransferase superfamily protein	11	0.98	1.28	192	16.09	20.1	29	2.45	3.11	42	4.14	6.17	19.32	1.69	2.35	21	2.35	3.35
		UniGene14542	AT5G23890.1	LOCATED IN: mitochondrion, chloroplast thylakoid membrane, chloroplast, plastid, chloroplast envelope; EXPRESSED IN: 24 plant structures; EXPRESSED DURING: 14 growth stages; CONTAINS InterPro DOMAIN/s: S-layer homology domain (InterPro:IPR001119); BEST Arabidopsis thaliana protein match is: unknown protein (TAIR:AT5G52410.2); Has 1807 Blast hits to 1807 proteins in 277 species: Archae - 0; Bacter…	37.62	3.35	4.37	38.44	3.22	4.02	2.53	0.21	0.27	42.76	4.22	6.28	67.16	5.87	8.16	36.7	4.11	5.87
		UniGene14560	AT1G29120.5	Hydrolase-like protein family	13.35	1.19	1.55	95.42	8	10	9.01	0.76	0.97	12.16	1.2	1.79	23.16	2.02	2.82	9.36	1.05	1.5
		UniGene14627	AT4G23100.1	glutamate-cysteine ligase	1.21	0.11	0.14	84.05	7.06	8.82	5.38	0.46	0.58	16.29	1.61	2.4	6.5	0.57	0.79	4.27	0.48	0.68
		UniGene14648	AT5G17300.1	Homeodomain-like superfamily protein	22.27	1.99	2.6	62.7	5.27	6.58	60.96	5.17	6.56	72.33	7.16	10.66	4	0.35	0.49	5.87	0.66	0.94
		UniGene14657	AT2G19580.1	tetraspanin2	38.67	3.45	4.51	0.82	0.07	0.09	109.79	9.31	11.82	48.8	4.83	7.19	39.44	3.46	4.81	15.13	1.7	2.42
		UniGene14665	AT5G01410.1	Aldolase-type TIM barrel family protein	162.1	14.47	18.91	1632.88	137.34	171.54	64.41	5.47	6.94	63.44	6.28	9.35	45.14	3.96	5.51	60.7	6.82	9.73
		UniGene14712	AT3G57520.1	seed imbibition 2	27.44	2.45	3.21	59.85	5.04	6.3	4.28	0.36	0.46	9.01	0.89	1.33	17.62	1.55	2.15	22.45	2.53	3.61
		UniGene14722	AT1G27200.1	Domain of unknown function (DUF23)	148.01	13.23	17.3	54.81	4.62	5.77	609.81	51.86	65.83	157.51	15.63	23.26	252.26	22.16	30.83	64.29	7.24	10.33
		UniGene14742	AT1G27200.1	Domain of unknown function (DUF23)	331.89	29.69	38.8	57.86	4.88	6.09	732.94	62.36	79.15	178.49	17.72	26.37	224.38	19.72	27.43	72.57	8.18	11.67
		UniGene14753	AT5G28540.1	heat shock protein 70 (Hsp 70) family protein	442.68	39.6	51.75	425.33	35.86	44.79	1141.66	97.13	123.29	178.22	17.69	26.33	42.85	3.77	5.24	9	1.01	1.45
		UniGene14772	AT3G14075.1	Mono-/di-acylglycerol lipase, N-terminal;Lipase, class 3	154.09	13.8	18.03	14.38	1.21	1.52	273.04	23.25	29.51	75.54	7.5	11.17	17.43	1.53	2.13	9.54	1.08	1.54
		UniGene14779	AT1G30500.2	nuclear factor Y, subunit A7	24.35	2.18	2.85	12.04	1.02	1.27	61.68	5.25	6.67	36.59	3.63	5.41	2.81	0.25	0.34	1.76	0.2	0.28
		UniGene14804	AT1G23870.1	trehalose-phosphatase/synthase 9	28.28	2.53	3.31	148.09	12.51	15.62	11.46	0.98	1.24	2.44	0.24	0.36	9.59	0.84	1.18	5.86	0.66	0.94
		UniGene14905	AT3G62270.1	HCO3- transporter family	5.54	0.5	0.65	26.28	2.23	2.78	184.36	15.75	19.99	67.86	6.76	10.07	43.99	3.88	5.4	44.49	5.03	7.18
		UniGene14929	AT2G19580.1	tetraspanin2	24.58	2.21	2.89	0.49	0.04	0.05	65.1	5.56	7.06	77.07	7.69	11.44	38.34	3.39	4.71	65.36	7.4	10.56
		UniGene14967	AT3G20360.1	TRAF-like family protein	66	5.94	7.76	61	5.17	6.46	96.06	8.22	10.43	8.92	0.89	1.33	147.63	13.05	18.15	95.7	10.85	15.47
		UniGene14970	AT4G11610.1	C2 calcium/lipid-binding plant phosphoribosyltransferase family protein	418.53	37.67	49.23	228.02	19.34	24.16	1299.51	111.24	141.2	373.66	37.32	55.55	232.55	20.57	28.61	92.58	10.5	14.97
		UniGene15007	AT5G24030.1	SLAC1 homologue 3	53.57	4.83	6.31	21.46	1.82	2.28	2.97	0.25	0.32	11	1.1	1.64	43.27	3.83	5.33	28.82	3.27	4.67
		UniGene15017	---	---	0.06	0.01	0.01	1	0.08	0.11	73.52	6.3	8	1.41	0.14	0.21	45.2	4	5.57	0.14	0.02	0.02
		UniGene15028	AT5G48250.1	B-box type zinc finger protein with CCT domain	228.57	20.6	26.93	117.97	10.02	12.52	72.66	6.23	7.91	3.45	0.34	0.51	82.87	7.34	10.21	43.2	4.91	7
		UniGene15036	AT4G32285.1	ENTH/ANTH/VHS superfamily protein	117	10.55	13.78	157	13.34	16.66	449	38.49	48.86	187	18.7	27.84	61	5.4	7.52	16	1.82	2.59
		UniGene15054	AT3G48380.3	Peptidase C78, ubiquitin fold modifier-specific peptidase 1/ 2	29.18	2.63	3.44	6.22	0.53	0.66	36.7	3.15	4	36.03	3.61	5.37	87.81	7.79	10.83	44.06	5.01	7.14
		UniGene15110	AT1G04420.1	NAD(P)-linked oxidoreductase superfamily protein	46.13	4.17	5.45	1.56	0.13	0.17	13.58	1.17	1.48	6.52	0.65	0.97	5.53	0.49	0.68	4.23	0.48	0.69
		UniGene15149	AT4G33270.1	Transducin family protein / WD-40 repeat family protein	16	1.45	1.89	8	0.68	0.85	26	2.24	2.84	1	0.1	0.15	51	4.53	6.3	47	5.35	7.64
		UniGene15153	AT5G58380.1	SOS3-interacting protein 1	45.3	4.1	5.36	396.43	33.81	42.22	118.72	10.22	12.97	96.79	9.72	14.47	79	7.03	9.77	68	7.75	11.06
		UniGene15159	AT1G21280.1	CONTAINS InterPro DOMAIN/s: Retrotransposon gag protein (InterPro:IPR005162); Has 707 Blast hits to 705 proteins in 25 species: Archae - 0; Bacteria - 0; Metazoa - 4; Fungi - 0; Plants - 703; Viruses - 0; Other Eukaryotes - 0 (source: NCBI BLink).	87	7.87	10.29	24	2.05	2.56	40	3.44	4.37	17	1.71	2.54	5	0.44	0.62	2	0.23	0.33
		UniGene15179	AT1G59750.1	auxin response factor 1	60.88	5.51	7.2	17.72	1.51	1.89	28	2.41	3.06	2	0.2	0.3	29.24	2.6	3.62	27	3.08	4.39
		UniGene15187	AT4G12290.1	Copper amine oxidase family protein	44.65	4.04	5.28	124.14	10.6	13.24	248.45	21.4	27.16	370.15	37.19	55.37	110.49	9.83	13.68	85.39	9.74	13.9
		UniGene15191	AT4G34880.1	Amidase family protein	4.45	0.4	0.53	3.12	0.27	0.33	59.18	5.1	6.47	33.12	3.33	4.95	21.55	1.92	2.67	21.65	2.47	3.52
		UniGene15199	AT2G38940.1	phosphate transporter 1;4	13.18	1.19	1.56	140.6	12.01	15	48.81	4.21	5.34	6.37	0.64	0.95	30.42	2.71	3.77	1.54	0.18	0.25
		UniGene15209	AT1G57770.1	FAD/NAD(P)-binding oxidoreductase family protein	147.23	13.34	17.44	18.53	1.58	1.98	12.14	1.05	1.33	6.02	0.6	0.9	24.01	2.14	2.97	29.58	3.38	4.82
		UniGene15239	AT5G67090.1	Subtilisin-like serine endopeptidase family protein	244.75	22.2	29.01	6.75	0.58	0.72	29.71	2.56	3.25	31.73	3.19	4.75	147.16	13.12	18.25	58.01	6.63	9.46
		UniGene15254	AT1G65730.1	YELLOW STRIPE like 7	62	5.62	7.35	31	2.65	3.31	36	3.11	3.94	11	1.11	1.65	168	14.98	20.83	107	12.23	17.44
		UniGene15270	ATCG00680.1	photosystem II reaction center protein B	293	26.59	34.75	93	7.95	9.93	39	3.37	4.27	126	12.69	18.88	144	12.84	17.86	164	18.75	26.75
		UniGene15288	AT2G27480.1	Calcium-binding EF-hand family protein	10.64	0.97	1.26	211.23	18.07	22.57	61.37	5.3	6.73	66.44	6.69	9.96	18.27	1.63	2.27	17.99	2.06	2.94
		UniGene15365	AT2G38470.1	WRKY DNA-binding protein 33	702.56	63.93	83.56	39.2	3.36	4.2	80.79	6.99	8.88	117.72	11.89	17.7	39.7	3.55	4.94	20.99	2.41	3.43
		UniGene15397	AT2G23770.1	protein kinase family protein / peptidoglycan-binding LysM domain-containing protein	56.67	5.16	6.74	170.26	14.61	18.25	60.02	5.2	6.6	45.02	4.55	6.77	17.44	1.56	2.17	13.14	1.51	2.15
		UniGene15401	AT3G18490.1	Eukaryotic aspartyl protease family protein	91.81	8.36	10.92	8.21	0.7	0.88	99.23	8.59	10.91	6.68	0.67	1	85.57	7.66	10.65	79.18	9.08	12.96
		UniGene15433	AT5G18260.1	RING/U-box superfamily protein	62.76	5.72	7.47	1.73	0.15	0.19	71.35	6.18	7.85	32.95	3.33	4.96	37.92	3.4	4.72	39.07	4.49	6.4
		UniGene15478	AT5G05340.1	Peroxidase superfamily protein	161.98	14.78	19.32	11.36	0.98	1.22	15	1.3	1.65	9.45	0.96	1.42	448.57	40.24	55.97	491.69	56.54	80.65
		UniGene15499	AT5G53450.1	OBP3-responsive gene 1	111.38	10.17	13.29	225.61	19.41	24.25	42.14	3.66	4.64	22.24	2.25	3.35	33.89	3.04	4.23	15.5	1.78	2.54
		UniGene15511	AT1G02520.1	P-glycoprotein 11	3	0.27	0.36	10.43	0.9	1.12	18.31	1.59	2.02	165.75	16.8	25.01	24.84	2.23	3.1	14	1.61	2.3
		UniGene15517	AT5G62390.1	BCL-2-associated athanogene 7	44.43	4.06	5.3	94.49	8.14	10.16	177.09	15.38	19.53	11.17	1.13	1.68	132.43	11.89	16.54	84.64	9.74	13.9
		UniGene15524	AT4G16130.1	arabinose kinase	25.63	2.34	3.06	260.31	22.41	27.99	64.21	5.58	7.08	65.51	6.64	9.88	52.69	4.73	6.58	21.68	2.5	3.56
		UniGene15529	AT4G29560.1	CONTAINS InterPro DOMAIN/s: Fanconi Anaemia group E protein, C-terminal (InterPro:IPR021025); Has 41 Blast hits to 41 proteins in 17 species: Archae - 0; Bacteria - 0; Metazoa - 10; Fungi - 0; Plants - 27; Viruses - 0; Other Eukaryotes - 4 (source: NCBI BLink).	14	1.28	1.67	140.83	12.13	15.15	22	1.91	2.43	53	5.37	8	13.36	1.2	1.67	7	0.81	1.15
		UniGene15530	AT5G01320.1	Thiamine pyrophosphate dependent pyruvate decarboxylase family protein	12.43	1.14	1.48	465.87	40.13	50.12	229.65	19.96	25.34	103.21	10.47	15.58	115.43	10.37	14.42	22.24	2.56	3.65
		UniGene15536	AT5G66600.4	Protein of unknown function, DUF547	4	0.37	0.48	2	0.17	0.22	15.02	1.31	1.66	32.29	3.27	4.87	2.01	0.18	0.25	3	0.35	0.49
		UniGene15541	AT5G60450.1	auxin response factor 4	24.11	2.2	2.88	2.2	0.19	0.24	61.68	5.36	6.81	17.65	1.79	2.67	58.84	5.29	7.36	11.31	1.3	1.86
		UniGene15547	AT1G29690.1	MAC/Perforin domain-containing protein	822.18	75.18	98.26	102.08	8.8	10.99	352.71	30.67	38.93	201.93	20.49	30.5	162.15	14.57	20.27	94.87	10.93	15.59
		UniGene15564	AT1G54385.1	ARM repeat superfamily protein	12.04	1.1	1.44	12.08	1.04	1.3	5.04	0.44	0.56	19.99	2.03	3.02	184.45	16.59	23.07	126.24	14.55	20.76
		UniGene15588	AT1G56310.1	Polynucleotidyl transferase, ribonuclease H-like superfamily protein	9.98	0.91	1.19	16.88	1.46	1.82	2.79	0.24	0.31	3.96	0.4	0.6	22.92	2.06	2.87	43.14	4.98	7.1
		UniGene15592	AT3G21750.1	UDP-glucosyl transferase 71B1	271.34	24.84	32.46	383.44	33.08	41.31	202.63	17.64	22.39	10	1.02	1.51	106.98	9.63	13.39	68.13	7.86	11.21
		UniGene15613	AT4G13710.1	Pectin lyase-like superfamily protein	38.47	3.52	4.6	11.53	0.99	1.24	20.54	1.79	2.27	15.59	1.58	2.36	197.99	17.82	24.79	50.98	5.88	8.39
		UniGene15645	AT1G48300.1	unknown protein; FUNCTIONS IN: molecular_function unknown; INVOLVED IN: biological_process unknown; LOCATED IN: endomembrane system; EXPRESSED IN: 24 plant structures; EXPRESSED DURING: 15 growth stages; Has 96 Blast hits to 87 proteins in 37 species: Archae - 0; Bacteria - 2; Metazoa - 12; Fungi - 2; Plants - 65; Viruses - 0; Other Eukaryotes - 15 (source: NCBI BLink).	161.62	14.81	19.36	31.39	2.71	3.39	321.81	28.05	35.61	82.11	8.35	12.43	77.89	7.02	9.76	87.81	10.14	14.47
		UniGene15647	AT1G02850.4	beta glucosidase 11	18.17	1.67	2.18	47.37	4.09	5.11	1.82	0.16	0.2	6.75	0.69	1.02	2.18	0.2	0.27	3.74	0.43	0.62
		UniGene15685	AT5G23890.1	LOCATED IN: mitochondrion, chloroplast thylakoid membrane, chloroplast, plastid, chloroplast envelope; EXPRESSED IN: 24 plant structures; EXPRESSED DURING: 14 growth stages; CONTAINS InterPro DOMAIN/s: S-layer homology domain (InterPro:IPR001119); BEST Arabidopsis thaliana protein match is: unknown protein (TAIR:AT5G52410.2); Has 1807 Blast hits to 1807 proteins in 277 species: Archae - 0; Bacter…	24.8	2.28	2.98	34.44	2.98	3.72	74.79	6.53	8.29	5.53	0.56	0.84	1.93	0.17	0.24	2.74	0.32	0.45
		UniGene15711	AT1G43670.1	Inositol monophosphatase family protein	193.1	17.73	23.18	32.88	2.85	3.55	25.29	2.21	2.8	6.04	0.62	0.92	15.67	1.41	1.97	10.13	1.17	1.67
		UniGene15735	AT1G21680.1	DPP6 N-terminal domain-like protein	29.87	2.74	3.59	86.73	7.51	9.38	66.25	5.79	7.35	122.66	12.5	18.62	262.11	23.67	32.93	302.76	35.05	50
		UniGene15740	AT5G50330.1	Protein kinase superfamily protein	80.42	7.39	9.66	24.71	2.14	2.67	33.32	2.91	3.7	4.5	0.46	0.68	8.33	0.75	1.05	12.98	1.5	2.14
		UniGene15754	AT5G65700.1	Leucine-rich receptor-like protein kinase family protein	42.16	3.88	5.07	15.49	1.34	1.68	92.51	8.09	10.27	125.27	12.78	19.02	137.64	12.44	17.3	85.62	9.92	14.15
		UniGene15771	AT1G37130.1	nitrate reductase 2	50.85	4.68	6.11	3.9	0.34	0.42	47.18	4.13	5.24	11.02	1.12	1.67	112.63	10.18	14.16	53.59	6.21	8.86
		UniGene15823	AT3G48200.1	unknown protein; FUNCTIONS IN: molecular_function unknown; INVOLVED IN: biological_process unknown; LOCATED IN: endomembrane system; EXPRESSED IN: 21 plant structures; EXPRESSED DURING: 13 growth stages; Has 210 Blast hits to 148 proteins in 42 species: Archae - 0; Bacteria - 118; Metazoa - 0; Fungi - 0; Plants - 48; Viruses - 0; Other Eukaryotes - 44 (source: NCBI BLink).	181.88	16.74	21.88	12.8	1.11	1.39	53.5	4.68	5.95	9.76	1	1.48	49.52	4.48	6.23	12.64	1.47	2.09
		UniGene15828	AT1G60190.1	ARM repeat superfamily protein	1370.43	126.16	164.89	16.56	1.44	1.8	635.34	55.62	70.6	358.21	36.59	54.47	58.28	5.27	7.34	14.74	1.71	2.44
		UniGene15884	AT3G19990.1	unknown protein; INVOLVED IN: biological_process unknown; LOCATED IN: chloroplast stroma, chloroplast; EXPRESSED IN: 23 plant structures; EXPRESSED DURING: 13 growth stages; Has 118 Blast hits to 118 proteins in 41 species: Archae - 0; Bacteria - 42; Metazoa - 0; Fungi - 0; Plants - 56; Viruses - 0; Other Eukaryotes - 20 (source: NCBI BLink).	5.77	0.53	0.69	120.39	10.46	13.06	31.87	2.79	3.55	67.3	6.88	10.24	18.57	1.68	2.34	29.56	3.43	4.9
		UniGene15893	AT3G48200.1	unknown protein; FUNCTIONS IN: molecular_function unknown; INVOLVED IN: biological_process unknown; LOCATED IN: endomembrane system; EXPRESSED IN: 21 plant structures; EXPRESSED DURING: 13 growth stages; Has 210 Blast hits to 148 proteins in 42 species: Archae - 0; Bacteria - 118; Metazoa - 0; Fungi - 0; Plants - 48; Viruses - 0; Other Eukaryotes - 44 (source: NCBI BLink).	173.92	16.03	20.96	8.77	0.76	0.95	45.15	3.96	5.02	0.31	0.03	0.05	46.03	4.17	5.8	60.05	6.98	9.95
		UniGene15929	AT5G64410.1	oligopeptide transporter 4	34	3.14	4.1	8	0.7	0.87	9	0.79	1	139	14.23	21.18	15	1.36	1.89	29	3.37	4.81
		UniGene15930	AT5G66900.1	Disease resistance protein (CC-NBS-LRR class) family	72.57	6.69	8.75	4.22	0.37	0.46	22.59	1.98	2.52	5.82	0.6	0.89	8.01	0.73	1.01	13.52	1.57	2.24
		UniGene15932	AT3G07090.1	PPPDE putative thiol peptidase family protein	68.38	6.31	8.24	4.61	0.4	0.5	46.17	4.05	5.14	20.68	2.12	3.15	27.31	2.48	3.44	3.74	0.43	0.62
		UniGene15936	ATCG01090.1	NADPH dehydrogenases	163.79	15.11	19.75	24	2.09	2.61	19	1.67	2.12	92.92	9.51	14.16	34.38	3.12	4.34	50.29	5.85	8.34
		UniGene15939	AT1G37130.1	nitrate reductase 2	97.31	8.98	11.74	15.47	1.35	1.68	41.41	3.63	4.61	1.42	0.15	0.22	156.9	14.23	19.8	52.85	6.15	8.77
		UniGene15986	AT3G56370.1	Leucine-rich repeat protein kinase family protein	40.57	3.75	4.9	33	2.87	3.59	94.42	8.29	10.53	59.66	6.11	9.1	333.82	30.31	42.16	260.34	30.3	43.23
		UniGene16016	AT5G66770.1	GRAS family transcription factor	3	0.28	0.36	4	0.35	0.44	18	1.58	2.01	47.63	4.88	7.27	9	0.82	1.14	3	0.35	0.5
		UniGene16035	AT4G25700.1	beta-hydroxylase 1	57.41	5.31	6.94	312.9	27.27	34.06	131.3	11.54	14.65	349.76	35.88	53.42	38.05	3.46	4.81	27.94	3.26	4.64
		UniGene16140	AT3G46970.1	alpha-glucan phosphorylase 2	240.4	22.29	29.14	66.33	5.8	7.24	92.94	8.2	10.4	21.68	2.23	3.32	26.17	2.39	3.32	32.27	3.77	5.38
		UniGene16144	AT5G14050.1	Transducin/WD40 repeat-like superfamily protein	1.41	0.13	0.17	45.38	3.97	4.95	8.43	0.74	0.94	15.75	1.62	2.41	26.15	2.38	3.32	20.93	2.45	3.49
		UniGene16167	AT3G19990.1	unknown protein; INVOLVED IN: biological_process unknown; LOCATED IN: chloroplast stroma, chloroplast; EXPRESSED IN: 23 plant structures; EXPRESSED DURING: 13 growth stages; Has 118 Blast hits to 118 proteins in 41 species: Archae - 0; Bacteria - 42; Metazoa - 0; Fungi - 0; Plants - 56; Viruses - 0; Other Eukaryotes - 20 (source: NCBI BLink).	5.93	0.55	0.72	287.12	25.11	31.36	23.67	2.09	2.65	45.18	4.65	6.92	31.63	2.89	4.01	29.41	3.44	4.91
		UniGene16168	AT3G46780.1	plastid transcriptionally active 16	220.48	20.46	26.74	57.34	5.01	6.26	29.08	2.57	3.26	21.76	2.24	3.33	35.16	3.21	4.46	31.69	3.7	5.29
		UniGene16174	AT1G10340.1	Ankyrin repeat family protein	21.59	2	2.62	3	0.26	0.33	75.68	6.68	8.48	34.43	3.54	5.28	8.05	0.73	1.02	4.13	0.48	0.69
		UniGene16175	ATMG00730.1	cytochrome c oxidase subunit 3	74	6.87	8.97	130	11.37	14.2	68	6	7.62	410	42.21	62.83	68	6.2	8.63	82	9.59	13.68
		UniGene16204	AT1G06470.1	Nucleotide/sugar transporter family protein	12.95	1.2	1.57	32.81	2.87	3.59	26.66	2.36	2.99	13.39	1.38	2.06	0.41	0.04	0.05	13.83	1.62	2.31
		UniGene16237	AT4G25160.1	U-box domain-containing protein kinase family protein	174.12	16.19	21.17	187.09	16.4	20.48	52.13	4.61	5.85	13.69	1.41	2.1	75.18	6.87	9.56	39.78	4.66	6.65
		UniGene16265	AT5G01210.1	HXXXD-type acyl-transferase family protein	101.85	9.48	12.39	104.52	9.17	11.45	76.75	6.79	8.62	8.78	0.91	1.35	38.3	3.5	4.87	7.47	0.88	1.25
		UniGene16273	AT4G32190.1	Myosin heavy chain-related protein	69.63	6.48	8.47	106.77	9.37	11.7	13.94	1.23	1.57	2.98	0.31	0.46	25.41	2.33	3.24	27.69	3.25	4.63
		UniGene16348	AT5G24470.1	pseudo-response regulator 5	114.01	10.63	13.9	131.12	11.53	14.4	215.17	19.09	24.23	9.25	0.96	1.42	54.08	4.96	6.9	23.37	2.75	3.92
		UniGene16351	AT1G53140.1	Dynamin related protein 5A	1.33	0.12	0.16	3	0.26	0.33	5.38	0.48	0.61	3.91	0.41	0.6	45.16	4.14	5.76	17.59	2.07	2.95
		UniGene16352	AT5G28910.2	unknown protein; FUNCTIONS IN: molecular_function unknown; INVOLVED IN: biological_process unknown; BEST Arabidopsis thaliana protein match is: unknown protein (TAIR:AT5G28960.1); Has 82 Blast hits to 80 proteins in 14 species: Archae - 0; Bacteria - 0; Metazoa - 1; Fungi - 0; Plants - 78; Viruses - 0; Other Eukaryotes - 3 (source: NCBI BLink).	69.64	6.5	8.49	352.2	30.96	38.68	45.28	4.02	5.1	81.65	8.45	12.58	58.92	5.4	7.52	59.93	7.05	10.05
		UniGene16381	AT5G01210.1	HXXXD-type acyl-transferase family protein	120.25	11.22	14.67	8.49	0.75	0.93	76.06	6.75	8.57	4.1	0.42	0.63	94.61	8.68	12.07	25.4	2.99	4.26
		UniGene16385	AT5G35790.1	glucose-6-phosphate dehydrogenase 1	326.42	30.46	39.82	50.14	4.41	5.51	38.8	3.44	4.37	4.92	0.51	0.76	129.75	11.91	16.56	86.85	10.22	14.57
		UniGene16473	AT3G53720.1	cation/H+ exchanger 20	13.38	1.25	1.64	1.27	0.11	0.14	66.26	5.89	7.48	162.31	16.85	25.08	7.56	0.7	0.97	2	0.24	0.34
		UniGene16495	AT5G55600.1	agenet domain-containing protein / bromo-adjacent homology (BAH) domain-containing protein	74.15	6.94	9.07	79.39	7	8.75	135.33	12.05	15.29	35.47	3.68	5.48	9.57	0.88	1.23	31.91	3.76	5.37
		UniGene16502	AT3G17760.1	glutamate decarboxylase 5	38.03	3.56	4.65	308.18	27.19	33.96	530.74	47.24	59.97	112.55	11.69	17.4	95.44	8.78	12.22	43.58	5.14	7.34
		UniGene16511	AT3G23700.1	Nucleic acid-binding proteins superfamily	156.51	14.65	19.15	1271	112.13	140.06	43.31	3.85	4.89	14.7	1.53	2.27	20.85	1.92	2.67	20.38	2.4	3.43
		UniGene16551	AT3G04910.1	with no lysine (K) kinase 1	73.85	6.92	9.04	205.99	18.19	22.72	24	2.14	2.71	27	2.81	4.18	32.99	3.04	4.23	58.14	6.87	9.8
		UniGene16562	AT2G19580.1	tetraspanin2	7.27	0.68	0.89	0.64	0.06	0.07	61.94	5.52	7	32.7	3.4	5.06	14.04	1.29	1.8	14.46	1.71	2.44
		UniGene16567	AT1G09810.1	evolutionarily conserved C-terminal region 11	26.36	2.47	3.23	150.3	13.28	16.59	176.92	15.77	20.02	240.18	24.98	37.19	43.27	3.99	5.55	47.43	5.6	7.99
		UniGene16575	AT1G74110.1	cytochrome P450, family 78, subfamily A, polypeptide 10	46.33	4.34	5.68	26.28	2.32	2.9	109.28	9.74	12.37	206.33	21.46	31.95	66.21	6.1	8.49	19.63	2.32	3.31
		UniGene16599	AT1G60140.1	trehalose phosphate synthase	83.69	7.85	10.26	870.18	76.92	96.08	107	9.54	12.11	51.72	5.38	8.01	69.99	6.45	8.98	51.12	6.04	8.62
		UniGene16624	AT2G23770.1	protein kinase family protein / peptidoglycan-binding LysM domain-containing protein	40.48	3.8	4.97	349.4	30.9	38.6	47.34	4.22	5.36	66.57	6.93	10.32	40.74	3.76	5.23	49.11	5.81	8.29
		UniGene16646	AT3G22550.1	Protein of unknown function (DUF581)	39.52	3.71	4.85	81.74	7.23	9.03	506.09	45.18	57.35	286.41	29.83	44.41	255.3	23.57	32.78	167.28	19.79	28.24
		UniGene16654	AT3G06130.1	Heavy metal transport/detoxification superfamily protein	13.29	1.25	1.63	167.8	14.85	18.55	63.74	5.69	7.22	1.44	0.15	0.22	162.62	15.01	20.88	81.62	9.66	13.78
		UniGene16680	AT1G05950.1	unknown protein; Has 50 Blast hits to 45 proteins in 14 species: Archae - 5; Bacteria - 0; Metazoa - 4; Fungi - 0; Plants - 34; Viruses - 0; Other Eukaryotes - 7 (source: NCBI BLink).	7.33	0.69	0.9	88.12	7.81	9.75	12.6	1.13	1.43	14.95	1.56	2.32	54.93	5.08	7.06	51.98	6.16	8.78
		UniGene16691	AT4G13780.1	methionine--tRNA ligase, putative / methionyl-tRNA synthetase, putative / MetRS, putative	36.62	3.44	4.5	18.62	1.65	2.06	78.54	7.02	8.91	45.9	4.79	7.13	8.33	0.77	1.07	2.22	0.26	0.37
		UniGene16718	AT5G40720.1	Domain of unknown function (DUF23)	83	7.8	10.2	70	6.2	7.75	499	44.61	56.63	389	40.58	60.41	43	3.98	5.53	19	2.25	3.21
		UniGene16730	AT5G59730.1	exocyst subunit exo70 family protein H7	208.76	19.64	25.67	76.11	6.75	8.43	341.86	30.58	38.82	206.87	21.59	32.14	29.36	2.72	3.78	14.17	1.68	2.4
		UniGene16731	AT2G39380.1	exocyst subunit exo70 family protein H2	401.9	37.81	49.41	89.28	7.92	9.89	866.89	77.54	98.43	646.41	67.47	100.44	122.08	11.29	15.71	30.39	3.6	5.14
		UniGene16741	AT3G01980.3	NAD(P)-binding Rossmann-fold superfamily protein	19.61	1.84	2.41	95.66	8.48	10.59	17.53	1.57	1.99	3.29	0.34	0.51	15.93	1.47	2.05	15.62	1.85	2.64
		UniGene16751	AT1G60790.1	Plant protein of unknown function (DUF828)	53.17	5	6.54	30	2.66	3.32	69.13	6.19	7.85	1.07	0.11	0.17	140.15	12.97	18.04	80	9.49	13.54
		UniGene16767	---	---	70.4	6.63	8.66	4.28	0.38	0.47	39.7	3.55	4.51	35.19	3.68	5.47	9.5	0.88	1.22	16.96	2.01	2.87
		UniGene16842	AT1G13750.1	Purple acid phosphatases superfamily protein	0.28	0.03	0.03	55.75	4.95	6.19	41.15	3.69	4.68	4.19	0.44	0.65	36.04	3.34	4.65	19.99	2.38	3.39
		UniGene16846	AT1G17420.1	lipoxygenase 3	409.29	38.62	50.47	7.05	0.63	0.78	323.07	28.98	36.79	40.21	4.21	6.27	34.16	3.17	4.41	50.89	6.05	8.63
		UniGene16853	AT5G19540.1	unknown protein; FUNCTIONS IN: molecular_function unknown; INVOLVED IN: biological_process unknown; LOCATED IN: chloroplast; EXPRESSED IN: 22 plant structures; EXPRESSED DURING: 13 growth stages; Has 1807 Blast hits to 1807 proteins in 277 species: Archae - 0; Bacteria - 0; Metazoa - 736; Fungi - 347; Plants - 385; Viruses - 0; Other Eukaryotes - 339 (source: NCBI BLink).	303.18	28.61	37.39	35.15	3.13	3.9	45.25	4.06	5.15	69.19	7.24	10.78	86.36	8.01	11.14	77.49	9.22	13.15
		UniGene16862	AT1G72770.1	homology to ABI1	8.01	0.76	0.99	60.75	5.41	6.75	36.22	3.25	4.13	6.21	0.65	0.97	5.31	0.49	0.69	1.91	0.23	0.32
		UniGene16953	AT5G48800.1	Phototropic-responsive NPH3 family protein	1	0.09	0.12	6	0.53	0.67	54	4.85	6.16	42	4.41	6.56	23	2.14	2.97	15	1.79	2.55
		UniGene16961	AT1G17550.1	homology to ABI2	1.47	0.14	0.18	173.73	15.49	19.34	43.32	3.9	4.95	7.73	0.81	1.21	22.14	2.06	2.86	6.76	0.81	1.15
		UniGene16971	AT1G53840.1	pectin methylesterase 1	55.6	5.26	6.87	1.56	0.14	0.17	253.62	22.81	28.95	39.78	4.17	6.22	51.63	4.8	6.68	9.63	1.15	1.64
		UniGene16977	AT3G06130.1	Heavy metal transport/detoxification superfamily protein	4.32	0.41	0.53	58.18	5.19	6.48	14.07	1.27	1.61	11.35	1.19	1.77	118.66	11.04	15.35	127	15.14	21.6
		UniGene16979	AT5G07990.1	Cytochrome P450 superfamily protein	49.37	4.67	6.1	32.75	2.92	3.65	41.82	3.76	4.77	79.83	8.38	12.47	354.49	32.97	45.86	469.32	55.95	79.82
		UniGene17034	AT5G59730.1	exocyst subunit exo70 family protein H7	913.28	86.52	113.07	200.78	17.93	22.39	2367.63	213.26	270.7	1863.29	195.84	291.55	306.59	28.56	39.72	55.05	6.57	9.38
		UniGene17049	AT1G75860.1	unknown protein; BEST Arabidopsis thaliana protein match is: unknown protein (TAIR:AT1G20100.1); Has 258 Blast hits to 235 proteins in 58 species: Archae - 0; Bacteria - 4; Metazoa - 59; Fungi - 16; Plants - 90; Viruses - 0; Other Eukaryotes - 89 (source: NCBI BLink).	358.08	33.94	44.36	114.16	10.2	12.74	331.54	29.88	37.93	110.91	11.66	17.36	33.56	3.13	4.35	37.44	4.47	6.38
		UniGene17060	AT5G54250.1	cyclic nucleotide-gated cation channel 4	250.21	23.73	31.01	389.89	34.84	43.52	30.3	2.73	3.47	25.12	2.64	3.93	375.22	34.99	48.66	324.64	38.8	55.35
		UniGene17062	AT3G54140.1	peptide transporter 1	54.9	5.21	6.8	380	33.96	42.42	37.42	3.37	4.28	128.55	13.52	20.13	41.68	3.89	5.41	16.09	1.92	2.74
		UniGene17068	AT4G39830.1	Cupredoxin superfamily protein	430.15	40.79	53.31	8.01	0.72	0.89	72.61	6.55	8.31	156.22	16.44	24.47	14.77	1.38	1.92	3	0.36	0.51
		UniGene17086	AT1G79840.2	HD-ZIP IV family of homeobox-leucine zipper protein with lipid-binding START domain	20.63	1.96	2.56	60.41	5.4	6.75	10.5	0.95	1.2	15.03	1.58	2.35	48.27	4.5	6.26	85.95	10.28	14.66
		UniGene17103	AT2G01050.1	zinc ion binding;nucleic acid binding	52.37	4.97	6.49	0.11	0.01	0.01	0.75	0.07	0.09	22	2.32	3.45	42.47	3.96	5.51	7.82	0.94	1.33
		UniGene17198	AT1G47240.1	NRAMP metal ion transporter 2	21.14	2.01	2.63	184.96	16.58	20.71	40.32	3.65	4.63	29.41	3.1	4.62	51.13	4.78	6.65	14.62	1.75	2.5
		UniGene17215	AT1G01320.1	Tetratricopeptide repeat (TPR)-like superfamily protein	120.18	11.44	14.95	6.01	0.54	0.67	7.81	0.71	0.9	5.09	0.54	0.8	6.58	0.62	0.86	7.91	0.95	1.35
		UniGene17268	AT1G02850.4	beta glucosidase 11	82.98	7.9	10.33	29.7	2.67	3.33	31.57	2.86	3.63	191.09	20.19	30.06	45.6	4.27	5.94	46.1	5.53	7.9
		UniGene17270	AT1G17590.1	nuclear factor Y, subunit A8	4	0.38	0.5	12.18	1.09	1.37	39.77	3.6	4.57	175.12	18.51	27.55	22.68	2.12	2.96	35.64	4.28	6.1
		UniGene17277	AT3G08860.1	PYRIMIDINE 4	1.19	0.11	0.15	47.6	4.28	5.34	8.13	0.74	0.94	2.63	0.28	0.41	1.1	0.1	0.14	5.94	0.71	1.02
		UniGene17310	AT3G20270.1	lipid-binding serum glycoprotein family protein	2.74	0.26	0.34	43.64	3.92	4.9	24.94	2.26	2.87	6	0.64	0.95	4.34	0.41	0.57	1.22	0.15	0.21
		UniGene17317	AT3G26400.1	eukaryotic translation initiation factor 4B1	7.9	0.75	0.99	86.16	7.75	9.68	95.31	8.64	10.97	19.23	2.04	3.03	99.25	9.31	12.95	56.57	6.8	9.7
		UniGene17329	AT5G17230.3	PHYTOENE SYNTHASE	116.47	11.11	14.52	50.13	4.51	5.63	16.71	1.52	1.92	4.62	0.49	0.73	17.54	1.65	2.29	14.14	1.7	2.43
		UniGene17388	AT5G63710.1	Leucine-rich repeat protein kinase family protein	70.68	6.75	8.83	19.53	1.76	2.2	290.64	26.4	33.51	80.06	8.49	12.63	48.08	4.52	6.28	10.02	1.21	1.72
		UniGene17428	---	---	89.97	8.6	11.25	24.48	2.21	2.76	28.49	2.59	3.29	3.4	0.36	0.54	20.48	1.93	2.68	10.72	1.29	1.84
		UniGene17459	AT5G13000.1	glucan synthase-like 12	53.64	5.13	6.71	245.26	22.12	27.63	215.34	19.59	24.87	298.95	31.74	47.25	59.93	5.64	7.84	18.43	2.22	3.17
		UniGene17477	AT3G30390.1	Transmembrane amino acid transporter family protein	154.84	14.82	19.37	283.86	25.61	31.99	276.68	25.18	31.97	475.99	50.56	75.27	147.49	13.89	19.31	57.1	6.89	9.83
		UniGene17494	AT5G04870.1	calcium dependent protein kinase 1	11	1.05	1.38	16.88	1.52	1.9	4	0.36	0.46	42	4.46	6.64	2	0.19	0.26	7	0.84	1.21
		UniGene17498	AT5G07100.1	WRKY DNA-binding protein 26	360.42	34.52	45.12	89.93	8.12	10.14	203.43	18.53	23.52	60.55	6.43	9.58	13.09	1.23	1.72	11.63	1.4	2
		UniGene17508	AT4G13710.1	Pectin lyase-like superfamily protein	10.79	1.03	1.35	32.13	2.9	3.62	9.29	0.85	1.07	3.85	0.41	0.61	79.96	7.53	10.48	83.31	10.06	14.35
		UniGene17552	AT5G35630.1	glutamine synthetase 2	1458.01	139.8	182.71	31.15	2.81	3.52	200.64	18.29	23.22	55.21	5.87	8.74	303.51	28.62	39.81	218.22	26.38	37.63
		UniGene17556	AT5G42650.1	allene oxide synthase	641.69	61.53	80.41	224	20.24	25.28	895.06	81.59	103.57	11.74	1.25	1.86	168.79	15.92	22.14	66.31	8.01	11.43
		UniGene17567	AT5G23400.1	Leucine-rich repeat (LRR) family protein	12.87	1.23	1.61	7.01	0.63	0.79	50.31	4.59	5.82	23	2.45	3.64	114.4	10.79	15.01	67.03	8.11	11.56
		UniGene17568	AT1G67320.3	DNA primase, large subunit family	17	1.63	2.13	4.46	0.4	0.5	17.03	1.55	1.97	22.7	2.42	3.6	96.63	9.12	12.68	54.07	6.54	9.33
		UniGene17582	AT4G35270.1	Plant regulator RWP-RK family protein	67.86	6.51	8.51	17.2	1.56	1.94	105.77	9.65	12.25	135.71	14.45	21.51	57.27	5.41	7.52	27.82	3.37	4.8
		UniGene17621	AT3G45140.1	lipoxygenase 2	216.27	20.78	27.16	11.26	1.02	1.27	9.65	0.88	1.12	12.66	1.35	2.01	118.75	11.22	15.61	127.03	15.38	21.95
		UniGene17623	AT5G10650.1	RING/U-box superfamily protein	118.08	11.35	14.83	719.91	65.19	81.42	142.99	13.06	16.58	213.7	22.78	33.91	72	6.8	9.46	57	6.9	9.85
		UniGene17675	AT1G58030.1	cationic amino acid transporter 2	61.15	5.88	7.69	56.75	5.14	6.42	221.93	20.29	25.76	511.05	54.53	81.18	130.07	12.3	17.11	65.15	7.9	11.27
		UniGene17709	AT1G14920.1	GRAS family transcription factor family protein	97	9.33	12.2	178	16.14	20.16	204	18.66	23.69	318	33.95	50.54	929	87.92	122.28	713	86.49	123.38
		UniGene17719	AT2G25490.1	EIN3-binding F box protein 1	107.38	10.34	13.51	1003.13	91.02	113.68	290.46	26.59	33.75	299.89	32.03	47.69	183.66	17.39	24.19	482.01	58.5	83.45
		UniGene17729	AT3G24430.1	ATP binding	279.86	26.94	35.21	29.61	2.69	3.36	60.78	5.56	7.06	5	0.53	0.8	76.5	7.24	10.07	106.1	12.88	18.37
		UniGene17743	AT5G16020.1	gamete-expressed 3	46.73	4.5	5.88	1	0.09	0.11	6	0.55	0.7	1	0.11	0.16	8	0.76	1.05	7	0.85	1.21
		UniGene17746	AT1G67960.1	CONTAINS InterPro DOMAIN/s: Membrane protein,Tapt1/CMV receptor (InterPro:IPR008010); Has 447 Blast hits to 428 proteins in 176 species: Archae - 0; Bacteria - 0; Metazoa - 190; Fungi - 133; Plants - 49; Viruses - 0; Other Eukaryotes - 75 (source: NCBI BLink).	44.06	4.24	5.55	27.35	2.48	3.1	40.29	3.69	4.68	35.44	3.79	5.64	27.05	2.56	3.56	0.99	0.12	0.17
		UniGene17756	AT1G66910.1	Protein kinase superfamily protein	127.06	12.24	16	17.21	1.56	1.95	5.96	0.55	0.69	8.12	0.87	1.29	34.27	3.25	4.51	31.22	3.79	5.41
		UniGene17799	AT3G08570.1	Phototropic-responsive NPH3 family protein	8	0.77	1.01	32	2.91	3.63	15.52	1.42	1.81	27.93	2.99	4.45	124.66	11.82	16.44	68.09	8.28	11.81
		UniGene17803	AT4G13710.1	Pectin lyase-like superfamily protein	107.94	10.41	13.6	130.23	11.83	14.78	16.13	1.48	1.88	16.83	1.8	2.68	303.48	28.78	40.03	157.12	19.1	27.25
		UniGene17825	AT3G01860.1	unknown protein; FUNCTIONS IN: molecular_function unknown; INVOLVED IN: response to cadmium ion; LOCATED IN: chloroplast; EXPRESSED IN: 24 plant structures; EXPRESSED DURING: 13 growth stages; BEST Arabidopsis thaliana protein match is: unknown protein (TAIR:AT3G27210.1); Has 66 Blast hits to 66 proteins in 13 species: Archae - 0; Bacteria - 0; Metazoa - 5; Fungi - 0; Plants - 61; Viruses - 0; Ot…	17.19	1.66	2.17	4.49	0.41	0.51	70.67	6.48	8.23	38.01	4.07	6.06	9.66	0.92	1.28	12.45	1.51	2.16
		UniGene17842	AT3G55550.1	Concanavalin A-like lectin protein kinase family protein	23.05	2.22	2.91	109.86	9.99	12.48	7.92	0.73	0.92	13.69	1.47	2.18	19.98	1.9	2.64	49.08	5.97	8.52
		UniGene17843	AT5G13000.1	glucan synthase-like 12	66.24	6.39	8.36	413.02	37.57	46.93	369.84	33.94	43.08	468.09	50.13	74.62	26.81	2.55	3.54	20.67	2.51	3.59
		UniGene17845	AT1G74110.1	cytochrome P450, family 78, subfamily A, polypeptide 10	52.23	5.04	6.59	5	0.45	0.57	34.27	3.14	3.99	260.95	27.94	41.6	223.07	21.18	29.45	106.88	13.01	18.55
		UniGene17873	AT5G15080.1	Protein kinase superfamily protein	14.15	1.37	1.79	41.56	3.78	4.72	181.36	16.65	21.13	64.99	6.96	10.37	139.83	13.28	18.47	92.01	11.2	15.98
		UniGene17877	AT1G80830.1	natural resistance-associated macrophage protein 1	4	0.39	0.5	12.43	1.13	1.41	116.65	10.71	13.59	61.31	6.57	9.78	55.42	5.26	7.32	46.93	5.71	8.15
		UniGene17894	AT5G63710.1	Leucine-rich repeat protein kinase family protein	33.48	3.23	4.23	11.75	1.07	1.34	162.43	14.92	18.94	40.47	4.34	6.46	25.14	2.39	3.32	0.82	0.1	0.14
		UniGene17920	AT1G73885.1	unknown protein; FUNCTIONS IN: molecular_function unknown; INVOLVED IN: biological_process unknown; LOCATED IN: chloroplast thylakoid membrane, chloroplast; Has 37 Blast hits to 37 proteins in 13 species: Archae - 0; Bacteria - 0; Metazoa - 0; Fungi - 0; Plants - 37; Viruses - 0; Other Eukaryotes - 0 (source: NCBI BLink).	145.95	14.11	18.44	13.66	1.24	1.55	25.54	2.35	2.98	18.18	1.95	2.9	48.58	4.62	6.42	19.73	2.4	3.43
		UniGene17956	AT4G39210.1	Glucose-1-phosphate adenylyltransferase family protein	255.46	24.72	32.31	99.23	9.05	11.3	2712.25	249.51	316.72	478.91	51.41	76.54	117.68	11.2	15.58	84.2	10.27	14.65
		UniGene17972	AT1G60190.1	ARM repeat superfamily protein	1968.09	190.54	249.03	33.83	3.09	3.86	1247.84	114.85	145.79	644.08	69.18	102.99	183.36	17.46	24.28	52.71	6.43	9.18
		UniGene17996	AT3G30390.1	Transmembrane amino acid transporter family protein	218.41	21.16	27.65	53.9	4.92	6.15	668.59	61.57	78.15	674.66	72.5	107.93	232.19	22.12	30.77	96.94	11.84	16.89
		UniGene18005	AT5G42050.1	DCD (Development and Cell Death) domain protein	1138.12	110.24	144.08	1083.65	98.92	123.56	662.75	61.03	77.47	237.51	25.52	38	242.56	23.11	32.14	91.87	11.22	16
		UniGene18018	AT2G21340.1	MATE efflux family protein	4	0.39	0.51	1.52	0.14	0.17	1	0.09	0.12	1	0.11	0.16	42.12	4.01	5.58	13	1.59	2.26
		UniGene18029	AT3G30390.1	Transmembrane amino acid transporter family protein	325.54	31.55	41.23	377.92	34.52	43.11	350.96	32.34	41.05	954.65	102.65	152.81	278.4	26.54	36.91	133.32	16.29	23.24
		UniGene18077	AT5G50670.1	Squamosa promoter-binding protein-like (SBP domain) transcription factor family protein	1.15	0.11	0.15	5.09	0.47	0.58	4.34	0.4	0.51	3.72	0.4	0.6	71.72	6.84	9.52	57.63	7.05	10.06
		UniGene18087	AT3G02875.1	Peptidase M20/M25/M40 family protein	45.91	4.45	5.82	183.6	16.79	20.97	20.42	1.88	2.39	36	3.87	5.77	118.86	11.34	15.78	102.67	12.56	17.91
		UniGene18095	AT2G04530.1	Metallo-hydrolase/oxidoreductase superfamily protein	73.05	7.09	9.27	2.42	0.22	0.28	34.26	3.16	4.01	14.18	1.53	2.27	35.63	3.4	4.73	51.57	6.31	9
		UniGene18170	AT1G54130.1	RELA/SPOT homolog 3	74.14	7.21	9.42	1.41	0.13	0.16	17.16	1.59	2.01	18.21	1.96	2.92	6.5	0.62	0.86	2.85	0.35	0.5
		UniGene18178	AT5G14930.2	senescence-associated gene 101	176.96	17.2	22.48	15.4	1.41	1.76	223.02	20.61	26.16	77.52	8.36	12.45	83.34	7.97	11.08	101.18	12.4	17.69
		UniGene18184	AT5G49890.1	chloride channel C	37.3	3.63	4.74	97.14	8.9	11.12	14.71	1.36	1.73	5.13	0.55	0.82	39.79	3.81	5.3	59.33	7.28	10.38
		UniGene18186	AT2G38800.1	Plant calmodulin-binding protein-related	24.09	2.34	3.06	253.15	23.2	28.98	117.2	10.84	13.76	145.41	15.69	23.36	45.66	4.37	6.08	14.98	1.84	2.62
		UniGene18217	AT4G33330.2	plant glycogenin-like starch initiation protein 3	14.83	1.44	1.89	164.72	15.11	18.87	57.76	5.34	6.78	18.79	2.03	3.02	21.9	2.1	2.92	14.29	1.75	2.5
		UniGene18272	AT3G26060.2	Thioredoxin superfamily protein	308.45	30.05	39.27	55.34	5.08	6.35	30.62	2.84	3.6	6.45	0.7	1.04	84.25	8.07	11.23	73.78	9.06	12.93
		UniGene18281	AT1G26580.1	FUNCTIONS IN: molecular_function unknown; INVOLVED IN: biological_process unknown; LOCATED IN: cellular_component unknown; EXPRESSED IN: 24 plant structures; EXPRESSED DURING: 15 growth stages; BEST Arabidopsis thaliana protein match is: ELM2 domain-containing protein (TAIR:AT2G03470.1); Has 161 Blast hits to 161 proteins in 17 species: Archae - 0; Bacteria - 0; Metazoa - 1; Fungi - 4; Plants - 1…	91.72	8.94	11.68	42.59	3.91	4.89	123.09	11.4	14.48	54.47	5.89	8.77	18.97	1.82	2.53	4.88	0.6	0.86
		UniGene18319	AT1G73885.1	unknown protein; FUNCTIONS IN: molecular_function unknown; INVOLVED IN: biological_process unknown; LOCATED IN: chloroplast thylakoid membrane, chloroplast; Has 37 Blast hits to 37 proteins in 13 species: Archae - 0; Bacteria - 0; Metazoa - 0; Fungi - 0; Plants - 37; Viruses - 0; Other Eukaryotes - 0 (source: NCBI BLink).	279.99	27.3	35.68	50.34	4.63	5.78	32.46	3.01	3.82	8.82	0.95	1.42	77.78	7.46	10.38	61.35	7.54	10.76
		UniGene18324	AT4G33300.1	ADR1-like 1	1083.76	105.73	138.19	333.01	30.62	38.25	533.58	49.49	62.82	111	12.01	17.89	252.99	24.28	33.77	140	17.22	24.57
		UniGene18362	AT5G03150.1	C2H2-like zinc finger protein	1.94	0.19	0.25	49.3	4.54	5.66	79.22	7.35	9.33	67.35	7.29	10.86	95.59	9.18	12.77	98.71	12.15	17.33
		UniGene18364	AT2G28580.1	Plant protein of unknown function (DUF247)	161.65	15.78	20.62	606.5	55.79	69.69	110.18	10.22	12.98	144.55	15.65	23.3	937.43	90.01	125.19	1074.57	132.25	188.66
		UniGene18413	AT4G02290.1	glycosyl hydrolase 9B13	79.58	7.78	10.16	24.44	2.25	2.81	34.77	3.23	4.1	3	0.33	0.48	1058.91	101.78	141.56	301.86	37.19	53.05
		UniGene18464	AT4G13780.1	methionine--tRNA ligase, putative / methionyl-tRNA synthetase, putative / MetRS, putative	63.38	6.2	8.1	8.38	0.77	0.97	244.46	22.73	28.85	32.09	3.48	5.18	28.67	2.76	3.84	14.78	1.82	2.6
		UniGene18473	AT5G56590.1	O-Glycosyl hydrolases family 17 protein	19.66	1.92	2.51	14.26	1.31	1.64	50.63	4.71	5.98	7.83	0.85	1.26	114.05	10.97	15.26	99.68	12.29	17.54
		UniGene18514	AT5G62000.1	auxin response factor 2	23.91	2.34	3.06	47.49	4.38	5.47	3	0.28	0.35	9	0.98	1.46	29.63	2.85	3.97	42.53	5.25	7.49
		UniGene18520	AT3G43540.1	Protein of unknown function (DUF1350)	25.71	2.52	3.29	22.42	2.07	2.58	2	0.19	0.24	41.87	4.55	6.77	2.24	0.22	0.3	0.95	0.12	0.17
		UniGene18527	AT5G26920.1	Cam-binding protein 60-like G	1197.06	117.21	153.19	25.25	2.33	2.91	480.71	44.75	56.8	82.47	8.96	13.34	129.09	12.43	17.29	49.71	6.14	8.75
[truncated: 9,376 more rows]

## Sheet: Tabla S6
	Supplementary table S6: OrthoMCL-defined protein families (orthogroups). The analysis to identify orthologs was performed comparing mainly the proteomes of Arabidopsis thaliana (Brassicales) and plant species which belongs to the Malpighiales order (Hevea brasiliensis, Jatropha curcas, Manihot esculenta, Populus trichocarpa, and Ricinus communis), including C. draco. As an additional dataset, we …
[truncated: 52,645 more rows]
