# Supplementary material for: Novel findings to the biosynthetic pathway of magnoflorine and taspine through transcriptomic and metabolomic analysis of Croton draco (Euphorbiaceae)
Source: BMC Plant Biol. 2019 Dec 18;19:560. doi: 10.1186/s12870-019-2195-y (PMC6921603; doi:10.1186/s12870-019-2195-y)
Supplement: Supplementary file 8 — Additional file 8: Matrices of percentage identity of every pair of proteins identified as orthologs to the reference proteins: tyrosine decarboxylase (Table S7, (S)-norcoclaurine synthase Table S8 and Table S9), (S)-norcoclaurine 6′-O-methyltransferase Table S10), (S)-coclaurine N-methyltransferase (Table S11), (S)-N-methylcoclaurine 3′-hydroxylase (Table S12), (S)-corytuberine synthase (Table S13). [file 12870_2019_2195_MOESM8_ESM.xlsx]

## Sheet: Table S7
	Supplementary table S7: Percentage identity matrix of every pair of proteins identified as orthologs to the reference proteins, tyrosine decarboxylase (TYDC; GenBank accession number: AAA62346.1 and AAA62347.1). The sequence identity matrix was generated by BioEdit (http://www.mbio.ncsu.edu/BioEdit/bioedit.html). C. draco proteins are highlighted in bold font and reference proteins are highlighte…
		AT2G20340.1	UniGene25957	UniGene26454	UniGene27213	UniGene30562	UniGene30807	UniGene30834	UniGene35780	UniGene40010	UniGene40011	scaffold0054_2264326	scaffold0054_2280029	scaffold1069_55112	scaffold0180_488334	scaffold0959_85833	XM_012216028.1	XM_012216030.1	XM_012216794.1	XM_012216795.1	XM_012229820.1	XM_012237326.1	XM_021773503.1	XM_021775353.1	XM_002301803.2	XM_002305630.2	XM_002319099.2	XM_002322936.2	XM_006375814.1	AAA62346.1	AAA62347.1	XM_002526486.2
	AT2G20340.1	ID	0.547	0.547	0.747	0.552	0.75	0.536	0.539	0.542	0.544	0.539	0.54	0.549	0.74	0.522	0.533	0.533	0.544	0.526	0.741	0.508	0.532	0.752	0.764	0.511	0.527	0.527	0.528	0.528	0.51	0.741
	UniGene25957	0.547	ID	1	0.566	0.673	0.568	0.57	0.951	0.954	0.944	0.568	0.569	0.568	0.569	0.721	0.557	0.557	0.806	0.772	0.568	0.559	0.567	0.571	0.563	0.689	0.574	0.564	0.568	0.705	0.67	0.566
	UniGene26454	0.547	1	ID	0.566	0.673	0.568	0.57	0.951	0.954	0.944	0.568	0.569	0.568	0.569	0.721	0.557	0.557	0.806	0.772	0.568	0.559	0.567	0.571	0.563	0.689	0.574	0.564	0.568	0.705	0.67	0.566
	UniGene27213	0.747	0.566	0.566	ID	0.572	0.989	0.556	0.568	0.553	0.563	0.548	0.549	0.544	0.839	0.55	0.561	0.563	0.555	0.543	0.881	0.514	0.549	0.841	0.837	0.517	0.547	0.543	0.548	0.549	0.546	0.859
	UniGene30562	0.552	0.673	0.673	0.572	ID	0.575	0.585	0.662	0.665	0.669	0.594	0.589	0.602	0.582	0.675	0.564	0.574	0.665	0.653	0.576	0.572	0.578	0.578	0.587	0.626	0.587	0.583	0.583	0.617	0.6	0.574
	UniGene30807	0.75	0.568	0.568	0.989	0.575	ID	0.559	0.57	0.555	0.565	0.549	0.55	0.545	0.844	0.55	0.564	0.566	0.557	0.541	0.879	0.516	0.552	0.844	0.842	0.519	0.547	0.543	0.546	0.549	0.546	0.855
	UniGene30834	0.536	0.57	0.57	0.556	0.585	0.559	ID	0.557	0.563	0.563	0.557	0.556	0.559	0.539	0.551	0.81	0.812	0.563	0.544	0.548	0.541	0.762	0.552	0.556	0.534	0.562	0.562	0.558	0.563	0.555	0.546
	UniGene35780	0.539	0.951	0.951	0.568	0.662	0.57	0.557	ID	0.929	0.927	0.561	0.562	0.561	0.57	0.71	0.555	0.555	0.793	0.765	0.566	0.554	0.554	0.57	0.562	0.682	0.566	0.557	0.56	0.689	0.67	0.568
	UniGene40010	0.542	0.954	0.954	0.553	0.665	0.555	0.563	0.929	ID	0.98	0.561	0.562	0.563	0.556	0.718	0.553	0.553	0.808	0.775	0.553	0.554	0.561	0.556	0.55	0.687	0.574	0.565	0.566	0.689	0.666	0.553
	UniGene40011	0.544	0.944	0.944	0.563	0.669	0.565	0.563	0.927	0.98	ID	0.559	0.56	0.561	0.566	0.72	0.551	0.555	0.81	0.777	0.563	0.557	0.561	0.566	0.56	0.687	0.572	0.563	0.564	0.687	0.661	0.559
	scaffold0054_2264326	0.539	0.568	0.568	0.548	0.594	0.549	0.557	0.561	0.561	0.559	ID	0.949	0.877	0.535	0.534	0.566	0.572	0.567	0.538	0.542	0.786	0.54	0.543	0.545	0.523	0.764	0.769	0.771	0.559	0.536	0.538
	scaffold0054_2280029	0.54	0.569	0.569	0.549	0.589	0.55	0.556	0.562	0.562	0.56	0.949	ID	0.878	0.536	0.535	0.566	0.57	0.564	0.541	0.543	0.78	0.54	0.542	0.546	0.516	0.771	0.773	0.776	0.558	0.535	0.537
	scaffold1069_55112	0.549	0.568	0.568	0.544	0.602	0.545	0.559	0.561	0.563	0.561	0.877	0.878	ID	0.539	0.528	0.564	0.57	0.569	0.548	0.55	0.784	0.548	0.541	0.545	0.517	0.766	0.775	0.771	0.561	0.546	0.536
	scaffold0180_488334	0.74	0.569	0.569	0.839	0.582	0.844	0.539	0.57	0.556	0.566	0.535	0.536	0.539	ID	0.543	0.537	0.543	0.562	0.543	0.855	0.511	0.537	0.901	0.897	0.533	0.542	0.537	0.542	0.545	0.537	0.869
	scaffold0959_85833	0.522	0.721	0.721	0.55	0.675	0.55	0.551	0.71	0.718	0.72	0.534	0.535	0.528	0.543	ID	0.546	0.551	0.726	0.723	0.547	0.526	0.544	0.545	0.539	0.679	0.532	0.532	0.54	0.674	0.661	0.543
	XM_012216028.1	0.533	0.557	0.557	0.561	0.564	0.564	0.81	0.555	0.553	0.551	0.566	0.566	0.564	0.537	0.546	ID	0.963	0.563	0.54	0.545	0.552	0.799	0.551	0.553	0.534	0.569	0.569	0.565	0.559	0.551	0.537
	XM_012216030.1	0.533	0.557	0.557	0.563	0.574	0.566	0.812	0.555	0.553	0.555	0.572	0.57	0.57	0.543	0.551	0.963	ID	0.571	0.546	0.553	0.558	0.805	0.559	0.559	0.54	0.575	0.575	0.571	0.565	0.555	0.543
	XM_012216794.1	0.544	0.806	0.806	0.555	0.665	0.557	0.563	0.793	0.808	0.81	0.567	0.564	0.569	0.562	0.726	0.563	0.571	ID	0.89	0.557	0.557	0.559	0.562	0.556	0.689	0.568	0.563	0.562	0.697	0.662	0.547
	XM_012216795.1	0.526	0.772	0.772	0.543	0.653	0.541	0.544	0.765	0.775	0.777	0.538	0.541	0.548	0.543	0.723	0.54	0.546	0.89	ID	0.548	0.531	0.54	0.541	0.546	0.675	0.546	0.54	0.542	0.672	0.656	0.541
	XM_012229820.1	0.741	0.568	0.568	0.881	0.576	0.879	0.548	0.566	0.553	0.563	0.542	0.543	0.55	0.855	0.547	0.545	0.553	0.557	0.548	ID	0.516	0.549	0.863	0.851	0.528	0.545	0.541	0.542	0.539	0.545	0.876
	XM_012237326.1	0.508	0.559	0.559	0.514	0.572	0.516	0.541	0.554	0.554	0.557	0.786	0.78	0.784	0.511	0.526	0.552	0.558	0.557	0.531	0.516	ID	0.542	0.523	0.523	0.514	0.736	0.745	0.743	0.552	0.521	0.51
	XM_021773503.1	0.532	0.567	0.567	0.549	0.578	0.552	0.762	0.554	0.561	0.561	0.54	0.54	0.548	0.537	0.544	0.799	0.805	0.559	0.54	0.549	0.542	ID	0.541	0.545	0.535	0.555	0.549	0.551	0.559	0.549	0.541
	XM_021775353.1	0.752	0.571	0.571	0.841	0.578	0.844	0.552	0.57	0.556	0.566	0.543	0.542	0.541	0.901	0.545	0.551	0.559	0.562	0.541	0.863	0.523	0.541	ID	0.871	0.537	0.551	0.545	0.55	0.543	0.539	0.88
	XM_002301803.2	0.764	0.563	0.563	0.837	0.587	0.842	0.556	0.562	0.55	0.56	0.545	0.546	0.545	0.897	0.539	0.553	0.559	0.556	0.546	0.851	0.523	0.545	0.871	ID	0.537	0.557	0.552	0.557	0.547	0.53	0.867
	XM_002305630.2	0.511	0.689	0.689	0.517	0.626	0.519	0.534	0.682	0.687	0.687	0.523	0.516	0.517	0.533	0.679	0.534	0.54	0.689	0.675	0.528	0.514	0.535	0.537	0.537	ID	0.544	0.538	0.536	0.662	0.637	0.532
	XM_002319099.2	0.527	0.574	0.574	0.547	0.587	0.547	0.562	0.566	0.574	0.572	0.764	0.771	0.766	0.542	0.532	0.569	0.575	0.568	0.546	0.545	0.736	0.555	0.551	0.557	0.544	ID	0.969	0.963	0.565	0.544	0.541
	XM_002322936.2	0.527	0.564	0.564	0.543	0.583	0.543	0.562	0.557	0.565	0.563	0.769	0.773	0.775	0.537	0.532	0.569	0.575	0.563	0.54	0.541	0.745	0.549	0.545	0.552	0.538	0.969	ID	0.955	0.565	0.542	0.537
	XM_006375814.1	0.528	0.568	0.568	0.548	0.583	0.546	0.558	0.56	0.566	0.564	0.771	0.776	0.771	0.542	0.54	0.565	0.571	0.562	0.542	0.542	0.743	0.551	0.55	0.557	0.536	0.963	0.955	ID	0.566	0.548	0.54
	AAA62346.1	0.528	0.705	0.705	0.549	0.617	0.549	0.563	0.689	0.689	0.687	0.559	0.558	0.561	0.545	0.674	0.559	0.565	0.697	0.672	0.539	0.552	0.559	0.543	0.547	0.662	0.565	0.565	0.566	ID	0.723	0.541
	AAA62347.1	0.51	0.67	0.67	0.546	0.6	0.546	0.555	0.67	0.666	0.661	0.536	0.535	0.546	0.537	0.661	0.551	0.555	0.662	0.656	0.545	0.521	0.549	0.539	0.53	0.637	0.544	0.542	0.548	0.723	ID	0.537
	XM_002526486.2	0.741	0.566	0.566	0.859	0.574	0.855	0.546	0.568	0.553	0.559	0.538	0.537	0.536	0.869	0.543	0.537	0.543	0.547	0.541	0.876	0.51	0.541	0.88	0.867	0.532	0.541	0.537	0.54	0.541	0.537	ID

## Sheet: Table S8
	Supplementary table S8: Percentage identity matrix of every pair of proteins identified as orthologs to the reference protein, (S)-norcoclaurine synthase member of the 2-oxoglutarate-dependent dioxygenase family (NCS; GenBank accession number: BAF45337.1). The sequence identity matrix was generated by BioEdit (http://www.mbio.ncsu.edu/BioEdit/bioedit.html). C. draco proteins are highlighted in bo…
		scaffold1988_20989	scaffold1988_40591	BAF45337.1	UniGene60169	XM_012225464.1	XM_021773275.1	XM_002527595.2
	scaffold1988_20989	ID	0.98	0.559	0.717	0.539	0.829	0.708
	scaffold1988_40591	0.98	ID	0.559	0.717	0.533	0.829	0.708
	BAF45337.1	0.559	0.559	ID	0.558	0.401	0.549	0.527
	UniGene60169	0.717	0.717	0.558	ID	0.536	0.683	0.674
	XM_012225464.1	0.539	0.533	0.401	0.536	ID	0.502	0.489
	XM_021773275.1	0.829	0.829	0.549	0.683	0.502	ID	0.692
	XM_002527595.2	0.708	0.708	0.527	0.674	0.489	0.692	ID

## Sheet: Table S9
	Supplementary table S9: Percentage identity matrix of every pair of proteins identified as orthologs to the reference protein, (S)-norcoclaurine synthase member of the the PR10/Betv1 family (NCS; GenBank accession number: AAR22502.1). The sequence identity matrix was generated by BioEdit (http://www.mbio.ncsu.edu/BioEdit/bioedit.html). C. draco proteins are highlighted in bold font and reference …
		AAR22502.1	FJ200359.1	XM_002520013.2	XM_002520014.2	UniGene82352	scaffold1460_22781	XM_021768634.1	XM_006385553.1
	AAR22502.1	ID	0.38	0.223	0.239	0.231	0.226	0.24	0.268
	FJ200359.1	0.38	ID	0.246	0.248	0.228	0.241	0.254	0.28
	XM_002520013.2	0.223	0.246	ID	0.853	0.74	0.796	0.783	0.666
	XM_002520014.2	0.239	0.248	0.853	ID	0.713	0.768	0.756	0.664
	UniGene82352	0.231	0.228	0.74	0.713	ID	0.803	0.784	0.677
	scaffold1460_22781	0.226	0.241	0.796	0.768	0.803	ID	0.879	0.67
	XM_021768634.1	0.24	0.254	0.783	0.756	0.784	0.879	ID	0.67
	XM_006385553.1	0.268	0.28	0.666	0.664	0.677	0.67	0.67	ID

## Sheet: Table S10
	Supplementary table S10: Percentage identity matrix of every pair of proteins identified as orthologs to the reference proteins, (S)-norcoclaurine 6’-O-methyltransferase (6OMT; GenBank accession number: AAQ01669), and (S)3’-hydroxy N-methylcoclaurine 4’-O-methyltransferase (4'OMT; GenBank accession number: AAP45313.1 and BAB08005.1). The sequence identity matrix was generated by BioEdit (http://w…
		AAP45313.1	BAB08005.1	AAQ01669	scaffold0630_366126	scaffold2047_42346	scaffold3812_8265	XM_002305067.2	XM_006377370.1	XM_002522455.2	XM_002522540.2	UniGene36770	XM_012236291.1
	AAP45313.1	ID	0.628	0.49	0.391	0.4	0.394	0.382	0.37	0.39	0.367	0.388	0.38
	BAB08005.1	0.628	ID	0.535	0.403	0.395	0.395	0.396	0.377	0.4	0.384	0.406	0.392
	AAQ01669	0.49	0.535	ID	0.392	0.381	0.378	0.381	0.376	0.404	0.37	0.372	0.397
	scaffold0630_366126	0.391	0.403	0.392	ID	0.891	0.896	0.747	0.713	0.857	0.713	0.793	0.822
	scaffold2047_42346	0.4	0.395	0.381	0.891	ID	0.983	0.755	0.726	0.838	0.696	0.796	0.817
	scaffold3812_8265	0.394	0.395	0.378	0.896	0.983	ID	0.755	0.729	0.841	0.699	0.802	0.825
	XM_002305067.2	0.382	0.396	0.381	0.747	0.755	0.755	ID	0.86	0.753	0.648	0.714	0.713
	XM_006377370.1	0.37	0.377	0.376	0.713	0.726	0.729	0.86	ID	0.713	0.625	0.699	0.691
	XM_002522455.2	0.39	0.4	0.404	0.857	0.838	0.841	0.753	0.713	ID	0.725	0.8	0.814
	XM_002522540.2	0.367	0.384	0.37	0.713	0.696	0.699	0.648	0.625	0.725	ID	0.668	0.679
	UniGene36770	0.388	0.406	0.372	0.793	0.796	0.802	0.714	0.699	0.8	0.668	ID	0.811
	XM_012236291.1	0.38	0.392	0.397	0.822	0.817	0.825	0.713	0.691	0.814	0.679	0.811	ID

## Sheet: Table S11
	Supplementary table S11: Percentage identity matrix of every pair of proteins identified as orthologs to the reference protein, (S)-coclaurine N-methyltransferase (CNMT; GenBank accession number: BAB71802.1). The sequence identity matrix was generated by BioEdit (http://www.mbio.ncsu.edu/BioEdit/bioedit.html). C. draco proteins are highlighted in bold font and reference proteins are highlighted i…
		AT4G33110.1	AT4G33120.1	BAB71802.1	AY610508.1	AK227357.1	AY136408.1	UniGene50498	XM_012221840.1	XM_021740710.1	XM_002324706.2	UniGene103967	scaffold2384_20962
	AT4G33110.1	ID	0.904	0.494	0.481	0.904	1	0.7	0.737	0.698	0.749	0.389	0.509
	AT4G33120.1	0.904	ID	0.488	0.476	1	0.904	0.666	0.698	0.661	0.707	0.372	0.479
	BAB71802.1	0.494	0.488	ID	0.839	0.488	0.494	0.497	0.515	0.497	0.513	0.252	0.363
	AY610508.1	0.481	0.476	0.839	ID	0.476	0.481	0.506	0.511	0.495	0.512	0.265	0.381
	AK227357.1	0.904	1	0.488	0.476	ID	0.904	0.666	0.698	0.661	0.707	0.372	0.479
	AY136408.1	1	0.904	0.494	0.481	0.904	ID	0.7	0.737	0.698	0.749	0.389	0.509
	UniGene50498	0.7	0.666	0.497	0.506	0.666	0.7	ID	0.879	0.756	0.84	0.585	0.57
	XM_012221840.1	0.737	0.698	0.515	0.511	0.698	0.737	0.879	ID	0.796	0.879	0.497	0.608
	XM_021740710.1	0.698	0.661	0.497	0.495	0.661	0.698	0.756	0.796	ID	0.774	0.389	0.55
	XM_002324706.2	0.749	0.707	0.513	0.512	0.707	0.749	0.84	0.879	0.774	ID	0.487	0.584
	UniGene103967	0.389	0.372	0.252	0.265	0.372	0.389	0.585	0.497	0.389	0.487	ID	0.57
	scaffold2384_20962	0.509	0.479	0.363	0.381	0.479	0.509	0.57	0.608	0.55	0.584	0.57	ID

## Sheet: Table S12
	Supplementary table S12: Percentage identity matrix of every pair of proteins identified as orthologs to the reference protein, (S)-N-methylcoclaurine 3’-hydroxylase [NMCH (CYP82B subfamily); GenBank accession number: AC39454.1]. The sequence identity matrix was generated by BioEdit (http://www.mbio.ncsu.edu/BioEdit/bioedit.html). C. draco proteins are highlighted in bold font and reference prote…
		AT4G31940.1	AT4G31950.1	AT4G31970.1	UniGene19327	UniGene11689	UniGene40449	UniGene43284	UniGene27721	UniGene28500	UniGene38165	UniGene28396	UniGene26621	UniGene29751	UniGene31766	UniGene32093	UniGene34126	UniGene26737	UniGene36112	UniGene25198	UniGene29189	UniGene26363	UniGene26991	UniGene32530	UniGene47132	UniGene26505	UniGene4892	UniGene37200	UniGene49036	scaffold0021_1023640	scaffold0359_1150301	scaffold1788_1057	scaffold0208_816845	scaffold0133_1903896	scaffold0133_1906085	scaffold0482_672081	scaffold1346_138115	scaffold1632_59354	scaffold3008_17648	scaffold0208_1022545	scaffold0208_977556	scaffold0208_997259	XM_012216348.1	XM_012216349.1	XM_012216350.1	XM_012216355.1	XM_012216357.1	XM_012216609.1	XM_012216611.1
	AT4G31940.1	ID	0.866	0.883	0.476	0.48	0.482	0.429	0.566	0.462	0.434	0.448	0.477	0.456	0.456	0.477	0.418	0.468	0.428	0.441	0.441	0.441	0.445	0.43	0.423	0.436	0.547	0.408	0.399	0.467	0.451	0.467	0.471	0.445	0.462	0.462	0.467	0.477	0.459	0.58	0.496	0.495	0.566	0.591	0.555	0.449	0.479	0.474	0.461
	AT4G31950.1	0.866	ID	0.86	0.463	0.465	0.463	0.408	0.526	0.437	0.41	0.411	0.441	0.422	0.428	0.441	0.4	0.44	0.411	0.424	0.425	0.417	0.426	0.415	0.404	0.41	0.51	0.372	0.363	0.44	0.433	0.44	0.451	0.414	0.441	0.44	0.451	0.468	0.435	0.543	0.477	0.468	0.525	0.546	0.512	0.44	0.464	0.446	0.432
	AT4G31970.1	0.883	0.86	ID	0.475	0.479	0.484	0.422	0.558	0.455	0.426	0.445	0.462	0.443	0.444	0.462	0.415	0.457	0.425	0.451	0.454	0.442	0.448	0.434	0.427	0.435	0.516	0.4	0.391	0.464	0.447	0.464	0.48	0.44	0.459	0.455	0.464	0.467	0.462	0.564	0.487	0.488	0.545	0.57	0.531	0.448	0.464	0.468	0.453
	UniGene19327	0.476	0.463	0.475	ID	0.951	0.493	0.471	0.494	0.514	0.482	0.453	0.509	0.495	0.503	0.509	0.441	0.451	0.452	0.44	0.445	0.426	0.426	0.42	0.398	0.449	0.453	0.419	0.412	0.422	0.414	0.423	0.505	0.478	0.496	0.472	0.494	0.486	0.485	0.472	0.493	0.497	0.451	0.479	0.458	0.461	0.509	0.459	0.483
	UniGene11689	0.48	0.465	0.479	0.951	ID	0.493	0.465	0.509	0.51	0.482	0.456	0.511	0.495	0.505	0.511	0.445	0.451	0.455	0.446	0.445	0.43	0.429	0.427	0.4	0.449	0.466	0.419	0.412	0.429	0.422	0.431	0.511	0.478	0.496	0.467	0.494	0.477	0.485	0.485	0.489	0.5	0.458	0.49	0.471	0.461	0.515	0.461	0.486
	UniGene40449	0.482	0.463	0.484	0.493	0.493	ID	0.56	0.512	0.589	0.592	0.459	0.576	0.578	0.584	0.576	0.565	0.509	0.569	0.436	0.438	0.426	0.418	0.404	0.406	0.435	0.459	0.403	0.388	0.421	0.417	0.421	0.501	0.533	0.55	0.577	0.608	0.58	0.544	0.473	0.499	0.483	0.481	0.493	0.468	0.689	0.584	0.545	0.526
	UniGene43284	0.429	0.408	0.422	0.471	0.465	0.56	ID	0.437	0.54	0.53	0.403	0.544	0.522	0.528	0.544	0.536	0.488	0.52	0.417	0.415	0.368	0.37	0.371	0.393	0.424	0.436	0.396	0.411	0.377	0.382	0.379	0.471	0.515	0.508	0.566	0.585	0.545	0.506	0.417	0.449	0.448	0.431	0.435	0.407	0.517	0.568	0.508	0.485
	UniGene27721	0.566	0.526	0.558	0.494	0.509	0.512	0.437	ID	0.47	0.469	0.44	0.507	0.483	0.509	0.507	0.441	0.463	0.451	0.441	0.443	0.417	0.435	0.411	0.396	0.441	0.586	0.401	0.392	0.404	0.399	0.404	0.506	0.47	0.494	0.484	0.486	0.465	0.472	0.634	0.494	0.496	0.666	0.742	0.606	0.46	0.473	0.477	0.469
	UniGene28500	0.462	0.437	0.455	0.514	0.51	0.589	0.54	0.47	ID	0.583	0.445	0.58	0.643	0.647	0.58	0.549	0.537	0.563	0.447	0.447	0.43	0.432	0.42	0.401	0.464	0.451	0.404	0.388	0.418	0.417	0.42	0.504	0.533	0.576	0.592	0.624	0.685	0.559	0.472	0.49	0.492	0.471	0.485	0.452	0.569	0.757	0.558	0.538
	UniGene38165	0.434	0.41	0.426	0.482	0.482	0.592	0.53	0.469	0.583	ID	0.413	0.528	0.567	0.562	0.528	0.661	0.507	0.677	0.428	0.432	0.422	0.416	0.406	0.386	0.437	0.418	0.381	0.369	0.41	0.403	0.411	0.473	0.488	0.523	0.569	0.564	0.553	0.5	0.471	0.49	0.469	0.46	0.484	0.426	0.564	0.573	0.497	0.495
	UniGene28396	0.448	0.411	0.445	0.453	0.456	0.459	0.403	0.44	0.445	0.413	ID	0.426	0.439	0.437	0.426	0.406	0.421	0.417	0.403	0.406	0.555	0.552	0.523	0.514	0.388	0.433	0.426	0.412	0.554	0.53	0.552	0.443	0.406	0.422	0.426	0.439	0.43	0.409	0.461	0.441	0.447	0.443	0.451	0.448	0.412	0.436	0.44	0.408
	UniGene26621	0.477	0.441	0.462	0.509	0.511	0.576	0.544	0.507	0.58	0.528	0.426	ID	0.586	0.584	1	0.503	0.533	0.513	0.465	0.464	0.426	0.427	0.417	0.403	0.483	0.445	0.428	0.418	0.423	0.424	0.425	0.516	0.627	0.662	0.551	0.558	0.574	0.651	0.458	0.509	0.498	0.462	0.479	0.459	0.517	0.569	0.549	0.622
	UniGene29751	0.456	0.422	0.443	0.495	0.495	0.578	0.522	0.483	0.643	0.567	0.439	0.586	ID	0.676	0.586	0.541	0.507	0.559	0.442	0.435	0.43	0.426	0.425	0.403	0.444	0.443	0.403	0.387	0.434	0.43	0.432	0.483	0.534	0.573	0.577	0.575	0.615	0.555	0.473	0.486	0.471	0.444	0.47	0.459	0.532	0.644	0.521	0.536
	UniGene31766	0.456	0.428	0.444	0.503	0.505	0.584	0.528	0.509	0.647	0.562	0.437	0.584	0.676	ID	0.584	0.532	0.511	0.552	0.453	0.454	0.423	0.423	0.412	0.4	0.436	0.44	0.4	0.393	0.415	0.415	0.415	0.474	0.528	0.569	0.594	0.611	0.62	0.522	0.47	0.482	0.479	0.476	0.5	0.461	0.545	0.66	0.523	0.519
	UniGene32093	0.477	0.441	0.462	0.509	0.511	0.576	0.544	0.507	0.58	0.528	0.426	1	0.586	0.584	ID	0.503	0.533	0.513	0.465	0.464	0.426	0.427	0.417	0.403	0.483	0.445	0.428	0.418	0.423	0.424	0.425	0.516	0.627	0.662	0.551	0.558	0.574	0.651	0.458	0.509	0.498	0.462	0.479	0.459	0.517	0.569	0.549	0.622
	UniGene34126	0.418	0.4	0.415	0.441	0.445	0.565	0.536	0.441	0.549	0.661	0.406	0.503	0.541	0.532	0.503	ID	0.502	0.969	0.432	0.448	0.413	0.424	0.407	0.41	0.424	0.453	0.4	0.39	0.424	0.413	0.423	0.464	0.501	0.525	0.578	0.58	0.557	0.52	0.447	0.492	0.482	0.432	0.46	0.439	0.563	0.546	0.515	0.517
	UniGene26737	0.468	0.44	0.457	0.451	0.451	0.509	0.488	0.463	0.537	0.507	0.421	0.533	0.507	0.511	0.533	0.502	ID	0.519	0.431	0.434	0.44	0.439	0.421	0.414	0.45	0.429	0.407	0.398	0.421	0.42	0.421	0.474	0.547	0.557	0.543	0.566	0.544	0.558	0.461	0.461	0.474	0.447	0.476	0.456	0.521	0.527	0.745	0.505
	UniGene36112	0.428	0.411	0.425	0.452	0.455	0.569	0.52	0.451	0.563	0.677	0.417	0.513	0.559	0.552	0.513	0.969	0.519	ID	0.435	0.452	0.426	0.437	0.42	0.398	0.434	0.441	0.396	0.38	0.427	0.418	0.426	0.473	0.513	0.537	0.586	0.594	0.571	0.53	0.461	0.502	0.492	0.444	0.474	0.452	0.582	0.56	0.53	0.526
	UniGene25198	0.441	0.424	0.451	0.44	0.446	0.436	0.417	0.441	0.447	0.428	0.403	0.465	0.442	0.453	0.465	0.432	0.431	0.435	ID	0.905	0.404	0.409	0.404	0.39	0.495	0.424	0.401	0.387	0.407	0.401	0.409	0.52	0.451	0.485	0.46	0.452	0.458	0.453	0.466	0.555	0.531	0.447	0.473	0.432	0.432	0.433	0.455	0.455
	UniGene29189	0.441	0.425	0.454	0.445	0.445	0.438	0.415	0.443	0.447	0.432	0.406	0.464	0.435	0.454	0.464	0.448	0.434	0.452	0.905	ID	0.409	0.42	0.409	0.399	0.493	0.422	0.406	0.393	0.416	0.408	0.414	0.513	0.448	0.476	0.459	0.452	0.457	0.453	0.471	0.568	0.539	0.457	0.478	0.433	0.427	0.434	0.455	0.458
	UniGene26363	0.441	0.417	0.442	0.426	0.43	0.426	0.368	0.417	0.43	0.422	0.555	0.426	0.43	0.423	0.426	0.413	0.44	0.426	0.404	0.409	ID	0.867	0.867	0.874	0.394	0.415	0.416	0.401	0.644	0.607	0.647	0.45	0.416	0.426	0.419	0.426	0.432	0.423	0.454	0.444	0.458	0.427	0.45	0.428	0.419	0.429	0.424	0.416
	UniGene26991	0.445	0.426	0.448	0.426	0.429	0.418	0.37	0.435	0.432	0.416	0.552	0.427	0.426	0.423	0.427	0.424	0.439	0.437	0.409	0.42	0.867	ID	0.815	0.787	0.42	0.424	0.412	0.394	0.683	0.65	0.685	0.465	0.421	0.429	0.411	0.423	0.443	0.427	0.46	0.455	0.465	0.444	0.474	0.439	0.415	0.433	0.433	0.421
	UniGene32530	0.43	0.415	0.434	0.42	0.427	0.404	0.371	0.411	0.42	0.406	0.523	0.417	0.425	0.412	0.417	0.407	0.421	0.42	0.404	0.409	0.867	0.815	ID	0.879	0.397	0.417	0.401	0.382	0.613	0.585	0.615	0.442	0.406	0.418	0.402	0.411	0.428	0.414	0.442	0.445	0.451	0.419	0.44	0.424	0.404	0.419	0.412	0.415
	UniGene47132	0.423	0.404	0.427	0.398	0.4	0.406	0.393	0.396	0.401	0.386	0.514	0.403	0.403	0.4	0.403	0.41	0.414	0.398	0.39	0.399	0.874	0.787	0.879	ID	0.369	0.43	0.421	0.416	0.603	0.57	0.601	0.424	0.396	0.401	0.397	0.396	0.412	0.401	0.423	0.418	0.437	0.402	0.424	0.409	0.393	0.407	0.406	0.397
	UniGene26505	0.436	0.41	0.435	0.449	0.449	0.435	0.424	0.441	0.464	0.437	0.388	0.483	0.444	0.436	0.483	0.424	0.45	0.434	0.495	0.493	0.394	0.42	0.397	0.369	ID	0.429	0.375	0.366	0.404	0.412	0.404	0.616	0.471	0.491	0.466	0.471	0.487	0.482	0.457	0.528	0.501	0.441	0.482	0.456	0.445	0.455	0.461	0.471
	UniGene4892	0.547	0.51	0.516	0.453	0.466	0.459	0.436	0.586	0.451	0.418	0.433	0.445	0.443	0.44	0.445	0.453	0.429	0.441	0.424	0.422	0.415	0.424	0.417	0.43	0.429	ID	0.426	0.423	0.416	0.404	0.416	0.484	0.459	0.473	0.461	0.468	0.454	0.465	0.684	0.473	0.469	0.637	0.652	0.702	0.441	0.467	0.449	0.448
	UniGene37200	0.408	0.372	0.4	0.419	0.419	0.403	0.396	0.401	0.404	0.381	0.426	0.428	0.403	0.4	0.428	0.4	0.407	0.396	0.401	0.406	0.416	0.412	0.401	0.421	0.375	0.426	ID	0.924	0.439	0.421	0.439	0.394	0.42	0.411	0.395	0.398	0.405	0.418	0.408	0.418	0.402	0.407	0.415	0.402	0.381	0.405	0.404	0.407
	UniGene49036	0.399	0.363	0.391	0.412	0.412	0.388	0.411	0.392	0.388	0.369	0.412	0.418	0.387	0.393	0.418	0.39	0.398	0.38	0.387	0.393	0.401	0.394	0.382	0.416	0.366	0.423	0.924	ID	0.423	0.403	0.421	0.385	0.409	0.404	0.382	0.385	0.39	0.408	0.399	0.407	0.393	0.398	0.401	0.387	0.373	0.396	0.395	0.388
	scaffold0021_1023640	0.467	0.44	0.464	0.422	0.429	0.421	0.377	0.404	0.418	0.41	0.554	0.423	0.434	0.415	0.423	0.424	0.421	0.427	0.407	0.416	0.644	0.683	0.613	0.603	0.404	0.416	0.439	0.423	ID	0.891	0.992	0.422	0.415	0.429	0.411	0.42	0.428	0.426	0.437	0.438	0.442	0.437	0.448	0.431	0.411	0.425	0.427	0.422
	scaffold0359_1150301	0.451	0.433	0.447	0.414	0.422	0.417	0.382	0.399	0.417	0.403	0.53	0.424	0.43	0.415	0.424	0.413	0.42	0.418	0.401	0.408	0.607	0.65	0.585	0.57	0.412	0.404	0.421	0.403	0.891	ID	0.888	0.437	0.407	0.431	0.411	0.418	0.422	0.413	0.435	0.44	0.437	0.428	0.449	0.425	0.419	0.417	0.425	0.42
	scaffold1788_1057	0.467	0.44	0.464	0.423	0.431	0.421	0.379	0.404	0.42	0.411	0.552	0.425	0.432	0.415	0.425	0.423	0.421	0.426	0.409	0.414	0.647	0.685	0.615	0.601	0.404	0.416	0.439	0.421	0.992	0.888	ID	0.422	0.415	0.427	0.411	0.42	0.428	0.426	0.437	0.438	0.442	0.437	0.449	0.431	0.411	0.425	0.427	0.422
	scaffold0208_816845	0.471	0.451	0.48	0.505	0.511	0.501	0.471	0.506	0.504	0.473	0.443	0.516	0.483	0.474	0.516	0.464	0.474	0.473	0.52	0.513	0.45	0.465	0.442	0.424	0.616	0.484	0.394	0.385	0.422	0.437	0.422	ID	0.491	0.514	0.503	0.509	0.51	0.51	0.513	0.606	0.58	0.495	0.527	0.499	0.483	0.51	0.506	0.5
	scaffold0133_1903896	0.445	0.414	0.44	0.478	0.478	0.533	0.515	0.47	0.533	0.488	0.406	0.627	0.534	0.528	0.627	0.501	0.547	0.513	0.451	0.448	0.416	0.421	0.406	0.396	0.471	0.459	0.42	0.409	0.415	0.407	0.415	0.491	ID	0.664	0.552	0.586	0.565	0.84	0.485	0.488	0.488	0.472	0.493	0.468	0.518	0.563	0.545	0.628
	scaffold0133_1906085	0.462	0.441	0.459	0.496	0.496	0.55	0.508	0.494	0.576	0.523	0.422	0.662	0.573	0.569	0.662	0.525	0.557	0.537	0.485	0.476	0.426	0.429	0.418	0.401	0.491	0.473	0.411	0.404	0.429	0.431	0.427	0.514	0.664	ID	0.578	0.595	0.593	0.667	0.492	0.528	0.509	0.488	0.504	0.482	0.546	0.576	0.556	0.716
	scaffold0482_672081	0.462	0.44	0.455	0.472	0.467	0.577	0.566	0.484	0.592	0.569	0.426	0.551	0.577	0.594	0.551	0.578	0.543	0.586	0.46	0.459	0.419	0.411	0.402	0.397	0.466	0.461	0.395	0.382	0.411	0.411	0.411	0.503	0.552	0.578	ID	0.798	0.621	0.555	0.487	0.507	0.504	0.474	0.491	0.478	0.588	0.619	0.555	0.551
	scaffold1346_138115	0.467	0.451	0.464	0.494	0.494	0.608	0.585	0.486	0.624	0.564	0.439	0.558	0.575	0.611	0.558	0.58	0.566	0.594	0.452	0.452	0.426	0.423	0.411	0.396	0.471	0.468	0.398	0.385	0.42	0.418	0.42	0.509	0.586	0.595	0.798	ID	0.642	0.587	0.504	0.506	0.501	0.477	0.497	0.495	0.621	0.642	0.587	0.563
	scaffold1632_59354	0.477	0.468	0.467	0.486	0.477	0.58	0.545	0.465	0.685	0.553	0.43	0.574	0.615	0.62	0.574	0.557	0.544	0.571	0.458	0.457	0.432	0.443	0.428	0.412	0.487	0.454	0.405	0.39	0.428	0.422	0.428	0.51	0.565	0.593	0.621	0.642	ID	0.578	0.47	0.489	0.502	0.479	0.497	0.451	0.589	0.744	0.573	0.54
	scaffold3008_17648	0.459	0.435	0.462	0.485	0.485	0.544	0.506	0.472	0.559	0.5	0.409	0.651	0.555	0.522	0.651	0.52	0.558	0.53	0.453	0.453	0.423	0.427	0.414	0.401	0.482	0.465	0.418	0.408	0.426	0.413	0.426	0.51	0.84	0.667	0.555	0.587	0.578	ID	0.479	0.488	0.5	0.461	0.482	0.466	0.536	0.566	0.556	0.629
	scaffold0208_1022545	0.58	0.543	0.564	0.472	0.485	0.473	0.417	0.634	0.472	0.471	0.461	0.458	0.473	0.47	0.458	0.447	0.461	0.461	0.466	0.471	0.454	0.46	0.442	0.423	0.457	0.684	0.408	0.399	0.437	0.435	0.437	0.513	0.485	0.492	0.487	0.504	0.47	0.479	ID	0.517	0.5	0.671	0.719	0.734	0.473	0.478	0.464	0.467
	scaffold0208_977556	0.496	0.477	0.487	0.493	0.489	0.499	0.449	0.494	0.49	0.49	0.441	0.509	0.486	0.482	0.509	0.492	0.461	0.502	0.555	0.568	0.444	0.455	0.445	0.418	0.528	0.473	0.418	0.407	0.438	0.44	0.438	0.606	0.488	0.528	0.507	0.506	0.489	0.488	0.517	ID	0.592	0.5	0.528	0.494	0.486	0.499	0.486	0.5
	scaffold0208_997259	0.495	0.468	0.488	0.497	0.5	0.483	0.448	0.496	0.492	0.469	0.447	0.498	0.471	0.479	0.498	0.482	0.474	0.492	0.531	0.539	0.458	0.465	0.451	0.437	0.501	0.469	0.402	0.393	0.442	0.437	0.442	0.58	0.488	0.509	0.504	0.501	0.502	0.5	0.5	0.592	ID	0.485	0.514	0.482	0.472	0.505	0.47	0.488
	XM_012216348.1	0.566	0.525	0.545	0.451	0.458	0.481	0.431	0.666	0.471	0.46	0.443	0.462	0.444	0.476	0.462	0.432	0.447	0.444	0.447	0.457	0.427	0.444	0.419	0.402	0.441	0.637	0.407	0.398	0.437	0.428	0.437	0.495	0.472	0.488	0.474	0.477	0.479	0.461	0.671	0.5	0.485	ID	0.773	0.64	0.465	0.487	0.462	0.455
	XM_012216349.1	0.591	0.546	0.57	0.479	0.49	0.493	0.435	0.742	0.485	0.484	0.451	0.479	0.47	0.5	0.479	0.46	0.476	0.474	0.473	0.478	0.45	0.474	0.44	0.424	0.482	0.652	0.415	0.401	0.448	0.449	0.449	0.527	0.493	0.504	0.491	0.497	0.497	0.482	0.719	0.528	0.514	0.773	ID	0.676	0.495	0.5	0.497	0.473
	XM_012216350.1	0.555	0.512	0.531	0.458	0.471	0.468	0.407	0.606	0.452	0.426	0.448	0.459	0.459	0.461	0.459	0.439	0.456	0.452	0.432	0.433	0.428	0.439	0.424	0.409	0.456	0.702	0.402	0.387	0.431	0.425	0.431	0.499	0.468	0.482	0.478	0.495	0.451	0.466	0.734	0.494	0.482	0.64	0.676	ID	0.474	0.468	0.461	0.466
	XM_012216355.1	0.449	0.44	0.448	0.461	0.461	0.689	0.517	0.46	0.569	0.564	0.412	0.517	0.532	0.545	0.517	0.563	0.521	0.582	0.432	0.427	0.419	0.415	0.404	0.393	0.445	0.441	0.381	0.373	0.411	0.419	0.411	0.483	0.518	0.546	0.588	0.621	0.589	0.536	0.473	0.486	0.472	0.465	0.495	0.474	ID	0.572	0.528	0.513
	XM_012216357.1	0.479	0.464	0.464	0.509	0.515	0.584	0.568	0.473	0.757	0.573	0.436	0.569	0.644	0.66	0.569	0.546	0.527	0.56	0.433	0.434	0.429	0.433	0.419	0.407	0.455	0.467	0.405	0.396	0.425	0.417	0.425	0.51	0.563	0.576	0.619	0.642	0.744	0.566	0.478	0.499	0.505	0.487	0.5	0.468	0.572	ID	0.546	0.538
	XM_012216609.1	0.474	0.446	0.468	0.459	0.461	0.545	0.508	0.477	0.558	0.497	0.44	0.549	0.521	0.523	0.549	0.515	0.745	0.53	0.455	0.455	0.424	0.433	0.412	0.406	0.461	0.449	0.404	0.395	0.427	0.425	0.427	0.506	0.545	0.556	0.555	0.587	0.573	0.556	0.464	0.486	0.47	0.462	0.497	0.461	0.528	0.546	ID	0.525
	XM_012216611.1	0.461	0.432	0.453	0.483	0.486	0.526	0.485	0.469	0.538	0.495	0.408	0.622	0.536	0.519	0.622	0.517	0.505	0.526	0.455	0.458	0.416	0.421	0.415	0.397	0.471	0.448	0.407	0.388	0.422	0.42	0.422	0.5	0.628	0.716	0.551	0.563	0.54	0.629	0.467	0.5	0.488	0.455	0.473	0.466	0.513	0.538	0.525	ID
	XM_012226112.1	0.439	0.419	0.431	0.464	0.462	0.577	0.506	0.453	0.583	0.698	0.423	0.51	0.54	0.541	0.51	0.661	0.506	0.679	0.418	0.44	0.411	0.42	0.411	0.383	0.468	0.433	0.391	0.379	0.411	0.398	0.41	0.461	0.494	0.528	0.584	0.603	0.564	0.511	0.462	0.501	0.487	0.461	0.47	0.436	0.606	0.57	0.51	0.503
	XM_012237111.1	0.475	0.462	0.46	0.49	0.496	0.573	0.551	0.464	0.736	0.561	0.429	0.555	0.629	0.648	0.555	0.55	0.524	0.563	0.431	0.432	0.424	0.433	0.416	0.404	0.451	0.463	0.394	0.387	0.427	0.416	0.427	0.499	0.557	0.567	0.612	0.637	0.73	0.561	0.476	0.49	0.498	0.484	0.495	0.466	0.567	0.948	0.548	0.529
	XM_012229653.1	0.461	0.422	0.445	0.449	0.445	0.438	0.413	0.431	0.441	0.413	0.452	0.467	0.444	0.421	0.467	0.396	0.421	0.408	0.43	0.435	0.435	0.429	0.423	0.414	0.408	0.443	0.71	0.681	0.454	0.441	0.452	0.438	0.452	0.461	0.415	0.427	0.446	0.463	0.461	0.46	0.446	0.44	0.455	0.453	0.411	0.441	0.455	0.448
	XM_012230137.1	0.458	0.424	0.439	0.449	0.445	0.43	0.413	0.425	0.437	0.41	0.452	0.465	0.44	0.423	0.465	0.385	0.417	0.397	0.43	0.435	0.44	0.433	0.427	0.418	0.417	0.443	0.712	0.683	0.45	0.439	0.449	0.444	0.448	0.461	0.419	0.424	0.444	0.456	0.456	0.458	0.448	0.436	0.453	0.448	0.409	0.439	0.451	0.447
	XM_012229654.1	0.456	0.428	0.457	0.427	0.431	0.426	0.4	0.433	0.441	0.401	0.751	0.421	0.434	0.439	0.421	0.416	0.425	0.426	0.414	0.416	0.55	0.569	0.531	0.528	0.398	0.447	0.419	0.405	0.568	0.555	0.568	0.463	0.416	0.435	0.435	0.441	0.432	0.418	0.472	0.447	0.461	0.456	0.472	0.459	0.409	0.434	0.45	0.42
	XM_012229655.1	0.444	0.411	0.445	0.432	0.436	0.425	0.396	0.438	0.443	0.398	0.772	0.425	0.435	0.437	0.425	0.412	0.423	0.422	0.41	0.41	0.562	0.579	0.549	0.536	0.394	0.47	0.443	0.43	0.563	0.552	0.565	0.455	0.424	0.435	0.431	0.442	0.439	0.425	0.488	0.45	0.455	0.47	0.487	0.473	0.415	0.433	0.444	0.419
	XM_012229657.1	0.454	0.43	0.453	0.426	0.431	0.412	0.385	0.428	0.422	0.423	0.573	0.424	0.42	0.423	0.424	0.421	0.428	0.434	0.415	0.427	0.831	0.893	0.783	0.763	0.424	0.43	0.428	0.406	0.699	0.674	0.696	0.471	0.412	0.427	0.417	0.423	0.43	0.418	0.462	0.455	0.456	0.446	0.473	0.449	0.42	0.427	0.424	0.425
	XM_012230440.1	0.433	0.412	0.443	0.414	0.422	0.412	0.382	0.412	0.424	0.414	0.528	0.422	0.408	0.413	0.422	0.422	0.4	0.432	0.401	0.41	0.581	0.587	0.557	0.534	0.384	0.422	0.418	0.41	0.577	0.553	0.577	0.419	0.418	0.416	0.426	0.451	0.432	0.433	0.431	0.431	0.464	0.417	0.435	0.426	0.404	0.421	0.419	0.417
	XM_021743259.1	0.482	0.464	0.469	0.446	0.449	0.468	0.434	0.471	0.475	0.456	0.439	0.47	0.455	0.458	0.47	0.452	0.478	0.465	0.41	0.421	0.45	0.455	0.435	0.42	0.408	0.467	0.396	0.391	0.433	0.413	0.433	0.459	0.461	0.489	0.48	0.487	0.466	0.484	0.476	0.468	0.472	0.489	0.491	0.46	0.453	0.472	0.48	0.484
	XM_021754461.1	0.465	0.45	0.461	0.478	0.469	0.579	0.544	0.476	0.652	0.54	0.429	0.583	0.6	0.604	0.583	0.553	0.535	0.567	0.468	0.47	0.434	0.438	0.424	0.414	0.477	0.456	0.401	0.388	0.428	0.421	0.428	0.515	0.555	0.581	0.626	0.643	0.779	0.566	0.482	0.508	0.502	0.486	0.499	0.472	0.565	0.698	0.565	0.533
	XM_021755776.1	0.467	0.452	0.458	0.495	0.493	0.577	0.571	0.476	0.622	0.542	0.438	0.571	0.576	0.595	0.571	0.56	0.541	0.572	0.448	0.45	0.42	0.42	0.413	0.398	0.465	0.458	0.393	0.377	0.41	0.419	0.41	0.533	0.577	0.594	0.721	0.801	0.631	0.571	0.488	0.508	0.5	0.484	0.494	0.475	0.575	0.637	0.582	0.56
	XM_021756835.1	0.566	0.531	0.543	0.474	0.486	0.475	0.456	0.624	0.477	0.46	0.426	0.476	0.457	0.468	0.476	0.448	0.475	0.462	0.453	0.458	0.434	0.456	0.434	0.413	0.473	0.634	0.415	0.41	0.438	0.434	0.438	0.506	0.492	0.489	0.485	0.5	0.477	0.491	0.679	0.5	0.494	0.655	0.691	0.638	0.462	0.493	0.48	0.465
	XM_021744673.1	0.469	0.45	0.453	0.478	0.47	0.547	0.537	0.452	0.659	0.531	0.419	0.543	0.595	0.61	0.543	0.561	0.531	0.575	0.449	0.45	0.426	0.434	0.418	0.406	0.485	0.45	0.384	0.372	0.432	0.424	0.432	0.518	0.551	0.557	0.597	0.636	0.817	0.555	0.485	0.504	0.497	0.464	0.48	0.457	0.549	0.716	0.566	0.522
	XM_021756073.1	0.461	0.432	0.455	0.474	0.481	0.531	0.511	0.466	0.542	0.5	0.405	0.619	0.541	0.526	0.619	0.504	0.538	0.512	0.451	0.446	0.418	0.416	0.4	0.394	0.456	0.46	0.411	0.404	0.411	0.402	0.411	0.484	0.791	0.661	0.562	0.59	0.57	0.788	0.465	0.476	0.489	0.45	0.479	0.455	0.508	0.55	0.54	0.616
	XM_021756703.1	0.468	0.453	0.472	0.51	0.514	0.498	0.483	0.482	0.497	0.48	0.432	0.5	0.47	0.48	0.5	0.471	0.473	0.475	0.519	0.515	0.448	0.473	0.438	0.427	0.584	0.478	0.403	0.398	0.423	0.431	0.423	0.781	0.496	0.518	0.501	0.512	0.5	0.512	0.505	0.569	0.569	0.482	0.517	0.503	0.473	0.504	0.482	0.501
	XM_021756786.1	0.459	0.435	0.452	0.48	0.486	0.528	0.509	0.469	0.551	0.504	0.407	0.62	0.544	0.532	0.62	0.51	0.548	0.52	0.457	0.449	0.415	0.419	0.406	0.395	0.467	0.466	0.405	0.396	0.411	0.4	0.411	0.487	0.82	0.667	0.558	0.59	0.575	0.81	0.471	0.482	0.476	0.46	0.476	0.458	0.52	0.55	0.542	0.619
	XM_021756908.1	0.463	0.452	0.456	0.498	0.5	0.555	0.552	0.467	0.621	0.522	0.437	0.55	0.562	0.586	0.55	0.539	0.54	0.549	0.432	0.438	0.424	0.425	0.417	0.401	0.477	0.459	0.383	0.372	0.407	0.413	0.407	0.539	0.561	0.582	0.728	0.808	0.618	0.574	0.487	0.504	0.501	0.479	0.495	0.476	0.575	0.637	0.562	0.547
	XM_021746053.1	0.442	0.432	0.446	0.455	0.463	0.454	0.404	0.447	0.448	0.436	0.405	0.466	0.435	0.454	0.466	0.435	0.42	0.441	0.649	0.65	0.412	0.429	0.412	0.395	0.486	0.434	0.411	0.4	0.406	0.406	0.406	0.523	0.451	0.469	0.45	0.455	0.468	0.447	0.482	0.591	0.552	0.448	0.486	0.459	0.447	0.442	0.451	0.451
	XM_021747409.1	0.425	0.418	0.426	0.445	0.454	0.438	0.408	0.451	0.453	0.434	0.409	0.452	0.439	0.456	0.452	0.439	0.433	0.445	0.625	0.621	0.42	0.425	0.409	0.396	0.472	0.439	0.394	0.381	0.395	0.395	0.395	0.52	0.462	0.462	0.455	0.455	0.462	0.454	0.497	0.566	0.522	0.458	0.481	0.462	0.431	0.451	0.459	0.452
	XM_021755829.1	0.475	0.453	0.479	0.473	0.476	0.472	0.462	0.47	0.468	0.45	0.415	0.478	0.445	0.449	0.478	0.457	0.477	0.469	0.517	0.512	0.418	0.436	0.408	0.391	0.56	0.455	0.394	0.389	0.402	0.406	0.402	0.675	0.49	0.493	0.474	0.48	0.484	0.501	0.494	0.565	0.538	0.466	0.492	0.48	0.457	0.479	0.489	0.47
	XM_021755864.1	0.466	0.445	0.459	0.479	0.483	0.464	0.45	0.475	0.461	0.446	0.437	0.471	0.447	0.46	0.471	0.455	0.449	0.468	0.511	0.505	0.431	0.442	0.42	0.406	0.497	0.453	0.388	0.379	0.415	0.421	0.415	0.548	0.48	0.481	0.5	0.5	0.488	0.49	0.476	0.553	0.793	0.462	0.499	0.465	0.465	0.482	0.452	0.464
	XM_021758445.1	0.429	0.418	0.428	0.458	0.465	0.448	0.414	0.452	0.461	0.429	0.41	0.459	0.441	0.453	0.459	0.444	0.438	0.448	0.632	0.633	0.407	0.418	0.398	0.387	0.476	0.431	0.393	0.378	0.395	0.393	0.395	0.524	0.461	0.46	0.463	0.461	0.465	0.459	0.482	0.563	0.525	0.45	0.475	0.469	0.441	0.457	0.456	0.451
	XM_021758687.1	0.439	0.427	0.441	0.462	0.469	0.453	0.415	0.457	0.458	0.434	0.418	0.474	0.438	0.463	0.474	0.444	0.435	0.447	0.639	0.638	0.41	0.426	0.404	0.391	0.489	0.429	0.395	0.382	0.407	0.405	0.407	0.539	0.461	0.471	0.464	0.464	0.469	0.459	0.48	0.579	0.54	0.452	0.477	0.47	0.442	0.451	0.464	0.454
	XM_021756421.1	0.462	0.435	0.459	0.504	0.506	0.542	0.525	0.487	0.56	0.505	0.414	0.653	0.553	0.533	0.653	0.512	0.557	0.523	0.466	0.46	0.426	0.431	0.415	0.402	0.475	0.472	0.421	0.416	0.417	0.41	0.417	0.507	0.818	0.689	0.565	0.597	0.577	0.822	0.471	0.486	0.501	0.462	0.487	0.467	0.523	0.565	0.55	0.634
	XM_021758587.1	0.597	0.554	0.575	0.474	0.483	0.49	0.436	0.717	0.495	0.473	0.448	0.483	0.471	0.489	0.483	0.443	0.477	0.459	0.456	0.459	0.438	0.459	0.432	0.419	0.463	0.64	0.413	0.396	0.431	0.428	0.431	0.524	0.494	0.499	0.499	0.497	0.5	0.483	0.692	0.515	0.516	0.735	0.808	0.67	0.484	0.508	0.499	0.476
	XM_021757261.1	0.468	0.441	0.466	0.465	0.471	0.468	0.455	0.467	0.477	0.455	0.403	0.468	0.457	0.448	0.468	0.461	0.465	0.471	0.495	0.494	0.407	0.433	0.401	0.381	0.549	0.44	0.385	0.38	0.406	0.413	0.406	0.656	0.473	0.478	0.486	0.496	0.488	0.484	0.475	0.555	0.517	0.455	0.488	0.469	0.462	0.482	0.471	0.463
	XM_021756156.1	0.562	0.523	0.535	0.46	0.473	0.456	0.41	0.591	0.472	0.443	0.444	0.448	0.443	0.454	0.448	0.431	0.442	0.443	0.442	0.446	0.441	0.441	0.437	0.42	0.436	0.666	0.412	0.405	0.435	0.425	0.435	0.491	0.463	0.474	0.461	0.479	0.461	0.468	0.785	0.507	0.5	0.637	0.677	0.687	0.463	0.473	0.443	0.447
	XM_021773766.1	0.446	0.42	0.439	0.411	0.417	0.408	0.37	0.394	0.418	0.387	0.521	0.414	0.42	0.39	0.414	0.404	0.418	0.409	0.395	0.401	0.608	0.638	0.573	0.566	0.384	0.407	0.42	0.405	0.875	0.85	0.871	0.41	0.399	0.42	0.395	0.412	0.412	0.412	0.426	0.428	0.417	0.413	0.436	0.429	0.41	0.405	0.422	0.408
	XM_021774103.1	0.441	0.415	0.438	0.403	0.409	0.439	0.407	0.428	0.425	0.414	0.526	0.449	0.42	0.418	0.449	0.416	0.413	0.422	0.395	0.4	0.55	0.552	0.534	0.523	0.398	0.445	0.425	0.418	0.566	0.545	0.566	0.437	0.423	0.435	0.434	0.439	0.423	0.441	0.438	0.428	0.443	0.425	0.447	0.433	0.404	0.426	0.437	0.422
	XM_021774200.1	0.432	0.409	0.434	0.405	0.411	0.431	0.401	0.426	0.419	0.397	0.527	0.432	0.414	0.422	0.432	0.406	0.413	0.411	0.422	0.431	0.556	0.56	0.551	0.528	0.388	0.43	0.433	0.416	0.562	0.548	0.562	0.437	0.432	0.447	0.436	0.437	0.429	0.439	0.438	0.439	0.447	0.419	0.441	0.426	0.41	0.424	0.434	0.43
	XM_021774322.1	0.445	0.422	0.444	0.413	0.415	0.427	0.401	0.417	0.431	0.406	0.527	0.443	0.429	0.423	0.443	0.402	0.407	0.409	0.414	0.425	0.564	0.562	0.551	0.53	0.392	0.439	0.427	0.424	0.568	0.548	0.568	0.433	0.421	0.437	0.432	0.445	0.429	0.432	0.442	0.439	0.453	0.419	0.449	0.422	0.402	0.424	0.43	0.411
	XM_021775055.1	0.431	0.412	0.43	0.414	0.416	0.417	0.393	0.414	0.413	0.41	0.517	0.439	0.406	0.413	0.439	0.396	0.407	0.403	0.41	0.416	0.561	0.559	0.544	0.523	0.386	0.431	0.419	0.415	0.565	0.545	0.565	0.432	0.426	0.438	0.422	0.438	0.422	0.431	0.428	0.436	0.458	0.412	0.438	0.414	0.398	0.415	0.422	0.416
	XM_021775667.1	0.446	0.425	0.447	0.416	0.418	0.421	0.387	0.416	0.413	0.406	0.513	0.437	0.417	0.409	0.437	0.404	0.408	0.412	0.408	0.418	0.566	0.566	0.556	0.537	0.384	0.427	0.425	0.423	0.568	0.549	0.568	0.426	0.415	0.435	0.418	0.434	0.424	0.422	0.433	0.442	0.454	0.418	0.438	0.404	0.4	0.408	0.425	0.418
	XM_021776047.1	0.442	0.412	0.446	0.418	0.424	0.428	0.39	0.435	0.43	0.386	0.719	0.416	0.425	0.421	0.416	0.401	0.43	0.412	0.418	0.422	0.557	0.578	0.535	0.526	0.388	0.463	0.431	0.415	0.568	0.547	0.566	0.45	0.431	0.434	0.424	0.432	0.428	0.431	0.469	0.445	0.461	0.452	0.474	0.468	0.416	0.425	0.448	0.419
	XM_021776770.1	0.443	0.422	0.448	0.421	0.425	0.407	0.376	0.388	0.423	0.393	0.527	0.42	0.411	0.399	0.42	0.392	0.423	0.399	0.408	0.406	0.638	0.663	0.599	0.582	0.39	0.406	0.437	0.422	0.88	0.842	0.888	0.425	0.401	0.424	0.389	0.41	0.414	0.414	0.427	0.428	0.426	0.417	0.431	0.417	0.409	0.405	0.419	0.411
	XM_021775737.1	0.445	0.416	0.434	0.432	0.432	0.425	0.389	0.429	0.441	0.405	0.425	0.463	0.448	0.421	0.463	0.402	0.402	0.413	0.395	0.4	0.425	0.419	0.425	0.406	0.385	0.437	0.6	0.585	0.437	0.428	0.435	0.432	0.449	0.449	0.426	0.427	0.427	0.451	0.449	0.444	0.447	0.427	0.453	0.462	0.41	0.44	0.419	0.446
	XM_021775970.1	0.461	0.43	0.45	0.445	0.44	0.448	0.405	0.429	0.452	0.409	0.459	0.478	0.446	0.437	0.478	0.404	0.421	0.415	0.42	0.426	0.454	0.448	0.439	0.43	0.407	0.446	0.615	0.587	0.459	0.448	0.457	0.438	0.462	0.465	0.446	0.447	0.453	0.465	0.465	0.448	0.454	0.442	0.466	0.466	0.416	0.454	0.445	0.464
	XM_002305256.2	0.482	0.45	0.465	0.445	0.44	0.45	0.408	0.446	0.437	0.427	0.467	0.468	0.444	0.424	0.468	0.414	0.42	0.425	0.434	0.439	0.445	0.432	0.422	0.414	0.416	0.449	0.594	0.573	0.447	0.436	0.449	0.458	0.46	0.463	0.444	0.442	0.448	0.463	0.47	0.455	0.467	0.461	0.486	0.451	0.431	0.442	0.454	0.458
	XM_002323094.2	0.463	0.446	0.466	0.48	0.488	0.462	0.431	0.483	0.481	0.448	0.491	0.481	0.45	0.458	0.481	0.434	0.472	0.447	0.43	0.437	0.46	0.465	0.463	0.432	0.427	0.473	0.44	0.421	0.448	0.438	0.448	0.469	0.46	0.478	0.445	0.467	0.471	0.473	0.476	0.468	0.471	0.47	0.478	0.478	0.45	0.48	0.476	0.467
	XM_006374960.1	0.652	0.599	0.627	0.522	0.532	0.521	0.475	0.639	0.517	0.49	0.465	0.512	0.5	0.51	0.512	0.473	0.476	0.485	0.48	0.487	0.462	0.468	0.447	0.431	0.473	0.616	0.427	0.414	0.46	0.456	0.46	0.535	0.51	0.522	0.528	0.54	0.514	0.519	0.669	0.558	0.529	0.635	0.683	0.647	0.505	0.52	0.497	0.493
	XM_006376359.1	0.467	0.435	0.456	0.462	0.459	0.443	0.411	0.451	0.45	0.417	0.468	0.466	0.437	0.421	0.466	0.421	0.421	0.43	0.437	0.44	0.433	0.43	0.421	0.412	0.408	0.449	0.616	0.589	0.442	0.437	0.442	0.437	0.456	0.465	0.442	0.447	0.458	0.457	0.461	0.441	0.471	0.453	0.477	0.45	0.43	0.46	0.448	0.448
	XM_006374967.1	0.472	0.45	0.473	0.494	0.492	0.476	0.442	0.488	0.484	0.468	0.42	0.503	0.473	0.488	0.503	0.445	0.445	0.453	0.538	0.53	0.427	0.44	0.417	0.411	0.502	0.47	0.409	0.401	0.435	0.431	0.435	0.58	0.484	0.514	0.483	0.478	0.478	0.484	0.491	0.615	0.656	0.494	0.533	0.486	0.481	0.496	0.47	0.486
	XM_006374968.1	0.472	0.439	0.462	0.491	0.493	0.517	0.481	0.506	0.54	0.497	0.422	0.605	0.527	0.51	0.605	0.5	0.525	0.517	0.455	0.454	0.407	0.414	0.401	0.388	0.459	0.468	0.399	0.388	0.419	0.413	0.419	0.505	0.63	0.62	0.535	0.56	0.552	0.624	0.498	0.506	0.495	0.493	0.512	0.488	0.513	0.532	0.548	0.595
	XM_006374969.1	0.476	0.439	0.466	0.488	0.489	0.515	0.481	0.5	0.544	0.497	0.425	0.607	0.529	0.51	0.607	0.499	0.523	0.513	0.455	0.454	0.412	0.418	0.405	0.392	0.461	0.463	0.404	0.392	0.424	0.421	0.424	0.498	0.624	0.618	0.543	0.564	0.552	0.625	0.492	0.504	0.497	0.491	0.509	0.484	0.513	0.533	0.55	0.593
	XM_006374970.1	0.472	0.437	0.464	0.488	0.489	0.508	0.477	0.502	0.531	0.491	0.424	0.609	0.52	0.506	0.609	0.5	0.52	0.515	0.459	0.458	0.409	0.416	0.403	0.39	0.459	0.466	0.404	0.394	0.421	0.415	0.421	0.5	0.62	0.62	0.537	0.553	0.548	0.618	0.494	0.506	0.495	0.491	0.509	0.48	0.508	0.532	0.541	0.591
	XM_002510252.1	0.589	0.548	0.57	0.474	0.483	0.5	0.44	0.719	0.487	0.488	0.452	0.477	0.469	0.489	0.477	0.447	0.485	0.461	0.458	0.465	0.44	0.455	0.434	0.417	0.463	0.643	0.403	0.392	0.437	0.441	0.437	0.516	0.479	0.493	0.493	0.508	0.489	0.472	0.707	0.516	0.511	0.745	0.814	0.668	0.488	0.485	0.493	0.461
	XM_015717652.1	0.562	0.519	0.533	0.45	0.457	0.462	0.451	0.593	0.478	0.443	0.405	0.455	0.452	0.454	0.455	0.442	0.466	0.451	0.432	0.428	0.425	0.437	0.418	0.401	0.453	0.615	0.401	0.39	0.424	0.417	0.424	0.485	0.472	0.482	0.482	0.488	0.48	0.487	0.655	0.469	0.48	0.63	0.657	0.618	0.448	0.481	0.48	0.452
	XM_015719158.1	0.46	0.434	0.452	0.412	0.419	0.438	0.405	0.437	0.444	0.421	0.415	0.441	0.437	0.441	0.441	0.414	0.453	0.423	0.423	0.427	0.433	0.437	0.419	0.405	0.403	0.437	0.413	0.406	0.431	0.416	0.431	0.45	0.457	0.469	0.448	0.468	0.457	0.464	0.465	0.457	0.446	0.456	0.468	0.445	0.439	0.445	0.441	0.435
	XM_002510262.2	0.468	0.448	0.458	0.482	0.49	0.561	0.529	0.479	0.677	0.547	0.421	0.56	0.619	0.634	0.56	0.544	0.531	0.562	0.437	0.436	0.428	0.426	0.412	0.404	0.464	0.453	0.406	0.395	0.42	0.416	0.42	0.521	0.558	0.582	0.601	0.629	0.703	0.565	0.482	0.499	0.5	0.478	0.5	0.47	0.568	0.726	0.542	0.54
	XM_002510265.2	0.47	0.451	0.46	0.479	0.486	0.56	0.529	0.484	0.675	0.549	0.423	0.557	0.625	0.636	0.557	0.548	0.527	0.566	0.443	0.444	0.426	0.429	0.412	0.402	0.464	0.46	0.4	0.389	0.425	0.42	0.425	0.523	0.558	0.586	0.601	0.625	0.697	0.567	0.483	0.504	0.502	0.482	0.501	0.47	0.563	0.724	0.542	0.542
	XM_002510266.1	0.479	0.456	0.476	0.481	0.483	0.537	0.508	0.48	0.566	0.508	0.43	0.558	0.533	0.547	0.558	0.503	0.685	0.521	0.467	0.468	0.425	0.43	0.411	0.399	0.452	0.456	0.406	0.398	0.42	0.415	0.42	0.506	0.573	0.605	0.558	0.581	0.588	0.58	0.475	0.513	0.481	0.485	0.51	0.481	0.541	0.562	0.719	0.546
	XM_002510267.2	0.463	0.443	0.453	0.485	0.482	0.542	0.501	0.472	0.567	0.512	0.405	0.668	0.565	0.554	0.668	0.531	0.562	0.54	0.456	0.453	0.424	0.425	0.421	0.404	0.459	0.448	0.395	0.386	0.436	0.438	0.436	0.505	0.683	0.681	0.573	0.586	0.584	0.704	0.464	0.497	0.476	0.461	0.476	0.472	0.55	0.573	0.571	0.638
	XM_002522324.2	0.502	0.484	0.507	0.698	0.698	0.486	0.45	0.486	0.474	0.476	0.431	0.485	0.487	0.487	0.485	0.466	0.455	0.477	0.476	0.475	0.421	0.434	0.418	0.392	0.46	0.453	0.422	0.417	0.428	0.415	0.428	0.533	0.495	0.509	0.476	0.503	0.485	0.502	0.49	0.511	0.497	0.482	0.494	0.479	0.478	0.511	0.478	0.495
	XM_002531047.2	0.46	0.434	0.456	0.448	0.449	0.458	0.413	0.438	0.451	0.413	0.46	0.483	0.444	0.427	0.483	0.408	0.422	0.417	0.425	0.428	0.448	0.449	0.446	0.428	0.411	0.459	0.617	0.598	0.455	0.446	0.455	0.455	0.46	0.471	0.44	0.442	0.452	0.467	0.473	0.456	0.456	0.445	0.468	0.475	0.426	0.462	0.455	0.459
	AT3G25180.1	0.401	0.382	0.396	0.433	0.43	0.387	0.357	0.383	0.387	0.364	0.418	0.41	0.388	0.379	0.41	0.364	0.391	0.377	0.402	0.394	0.406	0.407	0.396	0.372	0.401	0.383	0.462	0.449	0.419	0.415	0.421	0.431	0.41	0.415	0.376	0.393	0.42	0.41	0.411	0.414	0.407	0.395	0.404	0.4	0.368	0.4	0.406	0.416
	AC39454.1	0.421	0.387	0.421	0.412	0.419	0.441	0.405	0.415	0.469	0.45	0.436	0.461	0.436	0.429	0.461	0.431	0.452	0.445	0.411	0.413	0.412	0.419	0.405	0.383	0.41	0.419	0.404	0.392	0.408	0.397	0.408	0.428	0.451	0.444	0.451	0.467	0.446	0.458	0.449	0.434	0.462	0.429	0.446	0.434	0.458	0.447	0.46	0.446
	XM_015717673.1	0.457	0.448	0.45	0.464	0.466	0.449	0.415	0.447	0.455	0.448	0.418	0.457	0.434	0.46	0.457	0.436	0.433	0.445	0.679	0.676	0.417	0.417	0.418	0.397	0.491	0.428	0.405	0.394	0.406	0.408	0.404	0.537	0.448	0.472	0.445	0.452	0.448	0.448	0.482	0.601	0.556	0.45	0.478	0.455	0.436	0.439	0.454	0.458
	XM_002300052.2	0.466	0.44	0.467	0.434	0.445	0.429	0.398	0.435	0.445	0.417	0.639	0.429	0.416	0.433	0.429	0.418	0.433	0.427	0.425	0.428	0.549	0.554	0.521	0.512	0.39	0.452	0.405	0.398	0.548	0.537	0.548	0.452	0.442	0.448	0.427	0.436	0.431	0.444	0.472	0.447	0.454	0.467	0.486	0.457	0.418	0.435	0.448	0.439
	XM_002510260.1	0.457	0.44	0.463	0.416	0.423	0.44	0.423	0.448	0.426	0.419	0.398	0.45	0.436	0.424	0.45	0.414	0.415	0.42	0.486	0.484	0.403	0.408	0.401	0.381	0.531	0.445	0.363	0.358	0.396	0.395	0.396	0.615	0.442	0.447	0.455	0.451	0.441	0.438	0.476	0.534	0.484	0.448	0.475	0.468	0.422	0.454	0.453	0.446
[truncated: 59 more columns]

## Sheet: Table S13
	Supplementary table S13: Percentage identity matrix of every pair of proteins identified as orthologs to the reference protein,(S)-corytuberine synthase [CTS (CYP80G2 subfamily); GenBank accession number: BAF80448.1]. The sequence identity matrix was generated by BioEdit (http://www.mbio.ncsu.edu/BioEdit/bioedit.html). C. draco proteins are highlighted in bold font and reference proteins are high…
		UniGenee30900	UniGenee34448	UniGenee37286	BAF80448.1	scaffold0040_3144956	scaffold0040_3155406	scaffold0148_1278880	scaffold0997_319539	scaffold0997_324164	scaffold0997_331331	XM_012220632.1	XM_012220634.1	XM_012237494.1	XM_012231831.1	XM_021737527.1	XM_021740352.1	XM_021747963.1	XM_021759740.1	XM_021759748.1	XM_002297717.1	XM_002510784.2	XM_002513301.1	XM_002318797.2	AB025030.1	XM_002509667.1	AF014800.1
	UniGenee30900	ID	0.607	0.576	0.4	0.578	0.564	0.553	0.575	0.567	0.574	0.576	0.595	0.576	0.447	0.416	0.435	0.433	0.562	0.55	0.424	0.576	0.562	0.556	0.427	0.442	0.422
	UniGenee34448	0.607	ID	0.91	0.411	0.607	0.58	0.573	0.607	0.589	0.609	0.725	0.666	0.725	0.464	0.439	0.451	0.446	0.588	0.572	0.425	0.58	0.586	0.56	0.449	0.476	0.439
	UniGenee37286	0.576	0.91	ID	0.416	0.637	0.607	0.603	0.625	0.611	0.635	0.775	0.716	0.775	0.477	0.458	0.459	0.467	0.615	0.601	0.435	0.596	0.603	0.59	0.447	0.488	0.436
	BAF80448.1	0.4	0.411	0.416	ID	0.442	0.44	0.438	0.438	0.435	0.446	0.424	0.414	0.424	0.407	0.398	0.421	0.412	0.425	0.412	0.406	0.432	0.445	0.437	0.485	0.429	0.457
	scaffold0040_3144956	0.578	0.607	0.637	0.442	ID	0.898	0.68	0.894	0.89	0.904	0.654	0.641	0.654	0.489	0.477	0.495	0.5	0.68	0.666	0.474	0.671	0.674	0.677	0.477	0.514	0.444
	scaffold0040_3155406	0.564	0.58	0.607	0.44	0.898	ID	0.68	0.9	0.942	0.886	0.633	0.619	0.633	0.491	0.465	0.491	0.483	0.672	0.662	0.466	0.652	0.658	0.667	0.471	0.508	0.432
	scaffold0148_1278880	0.553	0.573	0.603	0.438	0.68	0.68	ID	0.685	0.684	0.688	0.64	0.62	0.64	0.501	0.469	0.491	0.473	0.812	0.809	0.46	0.658	0.648	0.63	0.468	0.497	0.449
	scaffold0997_319539	0.575	0.607	0.625	0.438	0.894	0.9	0.685	ID	0.902	0.918	0.634	0.62	0.634	0.506	0.471	0.487	0.485	0.679	0.661	0.464	0.663	0.673	0.675	0.477	0.5	0.453
	scaffold0997_324164	0.567	0.589	0.611	0.435	0.89	0.942	0.684	0.902	ID	0.88	0.633	0.615	0.633	0.493	0.461	0.489	0.487	0.676	0.664	0.462	0.66	0.658	0.656	0.468	0.512	0.437
	scaffold0997_331331	0.574	0.609	0.635	0.446	0.904	0.886	0.688	0.918	0.88	ID	0.652	0.637	0.652	0.502	0.475	0.493	0.489	0.688	0.669	0.476	0.662	0.678	0.677	0.479	0.508	0.45
	XM_012220632.1	0.576	0.725	0.775	0.424	0.654	0.633	0.64	0.634	0.633	0.652	ID	0.878	1	0.474	0.462	0.471	0.473	0.65	0.638	0.446	0.618	0.625	0.614	0.461	0.482	0.424
	XM_012220634.1	0.595	0.666	0.716	0.414	0.641	0.619	0.62	0.62	0.615	0.637	0.878	ID	0.878	0.456	0.443	0.473	0.459	0.626	0.616	0.452	0.606	0.619	0.608	0.445	0.47	0.413
	XM_012237494.1	0.576	0.725	0.775	0.424	0.654	0.633	0.64	0.634	0.633	0.652	1	0.878	ID	0.474	0.462	0.471	0.473	0.65	0.638	0.446	0.618	0.625	0.614	0.461	0.482	0.424
	XM_012231831.1	0.447	0.464	0.477	0.407	0.489	0.491	0.501	0.506	0.493	0.502	0.474	0.456	0.474	ID	0.71	0.559	0.698	0.484	0.478	0.562	0.49	0.473	0.476	0.442	0.586	0.425
	XM_021737527.1	0.416	0.439	0.458	0.398	0.477	0.465	0.469	0.471	0.461	0.475	0.462	0.443	0.462	0.71	ID	0.574	0.708	0.446	0.439	0.534	0.467	0.454	0.481	0.439	0.589	0.425
	XM_021740352.1	0.435	0.451	0.459	0.421	0.495	0.491	0.491	0.487	0.489	0.493	0.471	0.473	0.471	0.559	0.574	ID	0.576	0.473	0.472	0.537	0.481	0.48	0.497	0.439	0.768	0.424
	XM_021747963.1	0.433	0.446	0.467	0.412	0.5	0.483	0.473	0.485	0.487	0.489	0.473	0.459	0.473	0.698	0.708	0.576	ID	0.453	0.437	0.54	0.47	0.467	0.473	0.434	0.597	0.423
	XM_021759740.1	0.562	0.588	0.615	0.425	0.68	0.672	0.812	0.679	0.676	0.688	0.65	0.626	0.65	0.484	0.446	0.473	0.453	ID	0.929	0.448	0.658	0.652	0.628	0.463	0.482	0.439
	XM_021759748.1	0.55	0.572	0.601	0.412	0.666	0.662	0.809	0.661	0.664	0.669	0.638	0.616	0.638	0.478	0.439	0.472	0.437	0.929	ID	0.441	0.654	0.644	0.612	0.454	0.484	0.424
	XM_002297717.1	0.424	0.425	0.435	0.406	0.474	0.466	0.46	0.464	0.462	0.476	0.446	0.452	0.446	0.562	0.534	0.537	0.54	0.448	0.441	ID	0.457	0.481	0.48	0.418	0.565	0.388
	XM_002510784.2	0.576	0.58	0.596	0.432	0.671	0.652	0.658	0.663	0.66	0.662	0.618	0.606	0.618	0.49	0.467	0.481	0.47	0.658	0.654	0.457	ID	0.67	0.612	0.465	0.504	0.446
	XM_002513301.1	0.562	0.586	0.603	0.445	0.674	0.658	0.648	0.673	0.658	0.678	0.625	0.619	0.625	0.473	0.454	0.48	0.467	0.652	0.644	0.481	0.67	ID	0.608	0.469	0.494	0.442
	XM_002318797.2	0.556	0.56	0.59	0.437	0.677	0.667	0.63	0.675	0.656	0.677	0.614	0.608	0.614	0.476	0.481	0.497	0.473	0.628	0.612	0.48	0.612	0.608	ID	0.474	0.5	0.434
	AB025030.1	0.427	0.449	0.447	0.485	0.477	0.471	0.468	0.477	0.468	0.479	0.461	0.445	0.461	0.442	0.439	0.439	0.434	0.463	0.454	0.418	0.465	0.469	0.474	ID	0.456	0.673
	XM_002509667.1	0.442	0.476	0.488	0.429	0.514	0.508	0.497	0.5	0.512	0.508	0.482	0.47	0.482	0.586	0.589	0.768	0.597	0.482	0.484	0.565	0.504	0.494	0.5	0.456	ID	0.441
	AF014800.1	0.422	0.439	0.436	0.457	0.444	0.432	0.449	0.453	0.437	0.45	0.424	0.413	0.424	0.425	0.425	0.424	0.423	0.439	0.424	0.388	0.446	0.442	0.434	0.673	0.441	ID
