# Supplementary material for: Novel findings to the biosynthetic pathway of magnoflorine and taspine through transcriptomic and metabolomic analysis of Croton draco (Euphorbiaceae)
Source: BMC Plant Biol. 2019 Dec 18;19:560. doi: 10.1186/s12870-019-2195-y (PMC6921603; doi:10.1186/s12870-019-2195-y)
Supplement: Supplementary file 9 — Additional file 9: Table S14: Putative identification of magnoflorine and taspine, and some of their immediate precursors identified by ion search and HRMS analysis. Table S15. Primers used in RT-qPCR assays [file 12870_2019_2195_MOESM9_ESM.xlsx]

## Sheet: Table S14
	Supplementary table S14: Putative identification of magnoflorine and taspine, and some of their immediate precursors identified by ion search and HRMS analysis. The table shows the peak areas of tentatively compounds presents in roots, stem, leaves, and flowers methanolic extracts.
	Compound	Formula	MW	Adduct m/z	Rt (min)	m/z observed	Formula	Ion type	Error (ppm)	Fragments			Peak area
				[M+H]+									Roots	Stem	Leaves	Flowers
	(S)-Reticuline	C19H23NO4	329.163	330.171	3.4	330.171	C19H24NO4+	[M+H]+	2.1	192.103	137.06	-	NF	1023	19012	76435
	(S)-Corytuberine	C19H21NO4	327.147	328.155	3.9	328.155	C19H22NO4+	[M+H]+	-0.9	311.128	279.102	248.083	884	9501	28981	35995
	Magnoflorine	C20H23NO4	341.163	342.171	3.24	342.171	C20H24NO4+	[M+H]+	0.9	297.113	265.087	137.06	477455	169997	120036	266351
	Magnoflorine methine	C20H25NO4	343.178	344.186	3.68	344.186	C20H26NO4+	[M+H]+	-0.6	328.155	297.113	282.089	32014	14885	20683	91305
	Taspinic acid	C20H23NO8	405.142	406.15	1.45	406.15	C20H24NO8+	[M+H]+	-0.5	388.138	299.091	120.08	7259	4071	1163	3918
	Taspine	C20H19NO6	369.121	370.129	4.86	370.129	C20H20NO6+	[M+H]+	-0.8	325.071	310.047	-	353452	187850	85709	205476

## Sheet: Table S15
	Supplementary table S15: Primers used in RT-qPCR assays.
	Identifier of C. draco unigene	Arabiopsis homolog	Forward primer 5' to 3'			Reverse primer 5' to 3'			Product Size (bp)
			Tm	GC%	Sequence	Tm	GC%	Sequence
	UniGene120823	AT1G29930	59.6	50	AATCAgCTCCATCTggTAgTCC	60	40.91	CTTCCAATTCACggTTTTTAgC	174
	UniGene104983	AT1G31330	59.77	45.45	CTCCTTACCATTAAACCCAACg	59.63	54.55	ggATggAAgAgAgAgCTAgTgC	146
	UniGene92418	AT5G66570	60.13	42.86	ACAggAACAgCAAATCAATgC	60.26	45.45	CATTTTTgCTTACTCCCTCTgC	139
	UniGene120289	AT1G67090	60.08	45.45	ATTCATgAgggATTCgTgTACC	60.19	40.91	AACTAATgCATTgCACTTgACg	208
	UniGene37221	AT5G44120	60.25	45.45	ACCATAAACAgCCACAATCTCC	59.87	45.45	gAACAATTgTCCTTCCCTTACg	210
	UniGene70470	AT1G47980	59.83	40.91	TgTTACTCCAATCCATTgATgC	60	45.45	CAACCTTggAgCAAAAgTATCC	162
	UniGene25896	AT1G21860	60.11	40.91	CCACTCTgAATTTCCAAAAAgC	59.82	40.91	TCAggATgAATCgTAATgTTgg	172
	UniGene54724	AT1G74150	60.83	40.91	gCAAATTTTCTAATggCACTgg	60.64	50	gTAgTTCCAATggTggACTTgg	106
	UniGene78483	AT3G06460	59.16	40.91	AACTAACggATATTgggTTTgg	60.26	50	AATgCTggTgTgATAgggTAgg	165
	UniGene68073	AT3G45300	59.73	36.36	TATTTggTAATgATgCgTTTgg	59.81	40.91	CTCCATTTAATCCTTCCATTgC	232
	UniGene122200	AT5G09810 (actin 2)	59.62	45.45	AgAgCgTggATATTCTTTCACC	59.5	50	ATggTTggTAgAggACTTCTgg	212
